# Supplementary material for: Unified single-cell analysis of testis gene regulation and pathology in five mouse strains
Source: eLife. 2019 Jun 25;8:e43966. doi: 10.7554/eLife.43966 (PMC6615865; doi:10.7554/eLife.43966)
Supplement: Supplementary file 4. [file elife-43966-supp4.zip]

Archive with 13 entries (9 files):
- SDA_Supp_File_2/
- SDA_Supp_File_2/command.txt
- SDA_Supp_File_2/it10000/
- SDA_Supp_File_2/it10000/A
- SDA_Supp_File_2/it10000/free_energy
- SDA_Supp_File_2/it10000/S1
- SDA_Supp_File_2/it10000/X1
- SDA_Supp_File_2/log.txt
- SDA_Supp_File_2/README.txt
- __MACOSX/
- __MACOSX/SDA_Supp_File_2/
- __MACOSX/SDA_Supp_File_2/._README.txt
- SDA_Supp_File_2/V3_SDAmerged_mouse_V3_SDA_dimnames.rds
