# Supplementary material for: Unified single-cell analysis of testis gene regulation and pathology in five mouse strains
Source: eLife. 2019 Jun 25;8:e43966. doi: 10.7554/eLife.43966 (PMC6615865; doi:10.7554/eLife.43966)
Supplement: Supplementary file 4. [file elife-43966-supp4.zip › SDA_Supp_File_2/command.txt]

../../SDA/build/sda --data V3_SDAmerged_mouse_V3_SDA.data --N 20322 --out ../results/conradV3_sda_1 --num_comps 50 --max_iter 10000 --save_freq 1000 --free_freq 50 --set_seed 79151 17351 --ignore_missing FALSE --remove_zero_comps TRUE --num_blocks 1 --num_openmp_threads 1 
