# Supplementary material for: Unified single-cell analysis of testis gene regulation and pathology in five mouse strains
Source: eLife. 2019 Jun 25;8:e43966. doi: 10.7554/eLife.43966 (PMC6615865; doi:10.7554/eLife.43966)
Supplement: Supplementary file 4. [file elife-43966-supp4.zip › SDA_Supp_File_2/it10000/free_energy]

-4.48112e+08 -4.47768e+08 -4.47629e+08 -4.47562e+08 -4.4751e+08 -4.47472e+08 -4.47441e+08 -4.47426e+08 -4.47414e+08 -4.47403e+08 -4.47395e+08 -4.47382e+08 -4.47372e+08 -4.47369e+08 -4.47367e+08 -4.47364e+08 -4.47362e+08 -4.47359e+08 -4.47357e+08 -4.47354e+08 -4.47352e+08 -4.47349e+08 -4.47347e+08 -4.47344e+08 -4.47341e+08 -4.47338e+08 -4.47335e+08 -4.47332e+08 -4.47329e+08 -4.47326e+08 -4.47322e+08 -4.47319e+08 -4.47315e+08 -4.47311e+08 -4.47307e+08 -4.47303e+08 -4.47299e+08 -4.47294e+08 -4.4729e+08 -4.47285e+08 -4.47279e+08 -4.47274e+08 -4.47268e+08 -4.47262e+08 -4.47256e+08 -4.4725e+08 -4.47243e+08 -4.47236e+08 -4.47229e+08 -4.47221e+08 -4.47213e+08 -4.47205e+08 -4.47197e+08 -4.47189e+08 -4.47181e+08 -4.47173e+08 -4.47165e+08 -4.47157e+08 -4.47149e+08 -4.47141e+08 -4.47133e+08 -4.47126e+08 -4.47118e+08 -4.4711e+08 -4.47103e+08 -4.47095e+08 -4.47088e+08 -4.47081e+08 -4.47074e+08 -4.47067e+08 -4.4706e+08 -4.47053e+08 -4.47046e+08 -4.4704e+08 -4.47033e+08 -4.47027e+08 -4.47021e+08 -4.47015e+08 -4.47009e+08 -4.47004e+08 -4.46998e+08 -4.46993e+08 -4.46988e+08 -4.46983e+08 -4.46978e+08 -4.46974e+08 -4.46969e+08 -4.46965e+08 -4.46961e+08 -4.46957e+08 -4.46954e+08 -4.4695e+08 -4.46947e+08 -4.46943e+08 -4.4694e+08 -4.46938e+08 -4.46935e+08 -4.46932e+08 -4.4693e+08 -4.46927e+08 -4.46925e+08 -4.46923e+08 -4.46921e+08 -4.46919e+08 -4.46917e+08 -4.46915e+08 -4.46914e+08 -4.46912e+08 -4.46911e+08 -4.46909e+08 -4.46908e+08 -4.46906e+08 -4.46905e+08 -4.46904e+08 -4.46903e+08 -4.46902e+08 -4.46901e+08 -4.469e+08 -4.46899e+08 -4.46898e+08 -4.46897e+08 -4.46896e+08 -4.46895e+08 -4.46894e+08 -4.46893e+08 -4.46893e+08 -4.46892e+08 -4.46891e+08 -4.4689e+08 -4.4689e+08 -4.46889e+08 -4.46888e+08 -4.46888e+08 -4.46887e+08 -4.46887e+08 -4.46886e+08 -4.46886e+08 -4.46885e+08 -4.46884e+08 -4.46884e+08 -4.46883e+08 -4.46883e+08 -4.46882e+08 -4.46882e+08 -4.46882e+08 -4.46881e+08 -4.46881e+08 -4.4688e+08 -4.4688e+08 -4.46879e+08 -4.46879e+08 -4.46879e+08 -4.46878e+08 -4.46878e+08 -4.46878e+08 -4.46877e+08 -4.46877e+08 -4.46877e+08 -4.46876e+08 -4.46876e+08 -4.46876e+08 -4.46875e+08 -4.46875e+08 -4.46875e+08 -4.46874e+08 -4.46874e+08 -4.46874e+08 -4.46874e+08 -4.46873e+08 -4.46873e+08 -4.46873e+08 -4.46872e+08 -4.46872e+08 -4.46872e+08 -4.46872e+08 -4.46871e+08 -4.46871e+08 -4.46871e+08 -4.46871e+08 -4.46871e+08 -4.4687e+08 -4.4687e+08 -4.4687e+08 -4.4687e+08 -4.46869e+08 -4.46869e+08 -4.46869e+08 -4.46869e+08 -4.46869e+08 -4.46868e+08 -4.46868e+08 -4.46868e+08 -4.46868e+08 -4.46868e+08 -4.46868e+08 -4.46867e+08 -4.46867e+08 -4.46867e+08 -4.46867e+08 -4.46867e+08
