# Supplementary material for: Unified single-cell analysis of testis gene regulation and pathology in five mouse strains
Source: eLife. 2019 Jun 25;8:e43966. doi: 10.7554/eLife.43966 (PMC6615865; doi:10.7554/eLife.43966)
Supplement: Supplementary file 4. [file elife-43966-supp4.zip › SDA_Supp_File_2/it10000/S1]

6.3903e-06 1.08764e-06 1.26502e-06 0.97424 3.75156e-06 1.93381e-06 1.86955e-06 1.64522e-05 1.88722e-06 5.19873e-06 5.51623e-06 4.58433e-06 6.66737e-06 6.19324e-06 6.32442e-06 1.54949e-05 7.00407e-06 1.86503e-05 7.23706e-06 7.77753e-06 7.43656e-06 6.08195e-06 6.14503e-06 6.18199e-06 7.49985e-06 4.77451e-06 3.30107e-06 3.20937e-06 1.44311e-05 7.84947e-06 6.40397e-06 5.78094e-06 3.18461e-06 7.26841e-06 2.9092e-05 1.02476e-05 7.44866e-06 6.89006e-06 1.0267e-05 6.9919e-06 7.41095e-06 9.23287e-06 3.58588e-06 6.09072e-06 4.29449e-06 7.98057e-06 1.01091e-05 1.0532e-05 1 7.01373e-06 7.67888e-06 8.05476e-06 1.15591e-05 7.74002e-06 8.4419e-06 6.86643e-06 7.68983e-06 6.85243e-06 1.3869e-05 7.04414e-06 8.03837e-06 1.69762e-05 7.13872e-06 2.21679e-05 8.1125e-06 1.0488e-05 6.02181e-06 0.276509 9.23396e-06 0.996799 8.38177e-06 2.37636e-06 1.03918e-05 6.93816e-06 1.04793e-05 0.680036 7.90657e-06 1.45589e-05 8.1156e-06 7.61944e-06 8.14563e-06 8.21075e-06 7.91532e-06 4.18985e-06 9.91764e-06 7.60699e-06 4.52168e-06 9.81326e-06 3.7877e-05 1.10823e-05 7.4193e-06 4.66793e-06 7.59538e-06 8.05044e-06 1.06637e-05 8.3444e-06 8.3455e-06 7.97999e-06 7.79121e-06 1.07173e-05 6.52422e-06 8.09167e-06 1.07395e-05 7.5702e-06 1.00906e-05 4.89544e-06 1.41438e-05 1.06623e-05 8.83507e-06 0.026665 2.79346e-05 1.46838e-05 6.39743e-06 8.2516e-06 4.43621e-06 6.89027e-06 0.00885654 1.14893e-05 1.31518e-05 9.77338e-06 5.41038e-06 0.00623843 1.97531e-05 1.0183e-05 5.23836e-06 1.53351e-05 7.68418e-06 4.17259e-06 5.91837e-06 7.55294e-06 8.11342e-06 7.89447e-06 1.35082e-05 9.78389e-06 1.95078e-05 1.04102e-05 7.21438e-06 1.47623e-05 0.0791883 5.21139e-06 6.61085e-06 5.31579e-06 7.4864e-06 5.75833e-06 1.03802e-05 8.48443e-06 1.07927e-05 9.18665e-06 1.05043e-05 1.46714e-05 8.78874e-06 6.0286e-06 1.89042e-05 5.28447e-06 7.1689e-06 6.51899e-06 9.20039e-06 1.01012e-05 5.14155e-06 8.92742e-06 8.03185e-06 1.0425e-05 8.96556e-06 8.89781e-06 5.70472e-06 8.34864e-06 1.0761e-05 9.68288e-06 2.99862e-06 7.9923e-06 9.35875e-06 1.23805e-05 5.66022e-06 9.3374e-06 5.78963e-06 1.5711e-05 7.75174e-06 8.90234e-06 8.18285e-06 9.26139e-06 6.7578e-06 8.69156e-06 6.59276e-06 1.32209e-05 9.97705e-06 5.81494e-06 6.90373e-06 9.54044e-06 7.80556e-06 1.18882e-05 1.19429e-05 7.46403e-06 1.02299e-05 5.76306e-06 8.28085e-06 4.21815e-05 9.96201e-06 1.06612e-05 2.4473e-05 9.04925e-06 1.17243e-05 0.0037277 8.7673e-06 8.94821e-06 9.63103e-06 7.69677e-06 2.52254e-05 8.6454e-06 2.95344e-05 8.36929e-06 7.4653e-06 7.57808e-06 6.39403e-06 1.20762e-05 1.57305e-05 9.56379e-06 1.0486e-05 8.41327e-06 1.86198e-05 6.477e-06 9.83513e-06 1.28078e-05 1.1756e-05 8.40569e-06 1.03259e-05 1.05474e-05 6.58052e-06 8.55283e-06 9.21944e-06 9.29029e-06 8.34404e-06 1.12556e-05 6.145e-06 1.43723e-05 1.10927e-05 1.14963e-05 1.06997e-05 1.51311e-05 9.18391e-06 7.00014e-06 3.26427e-05 1 6.12318e-06 3.34966e-05 2.33276e-05 9.73322e-06 1.02069e-05 7.90674e-06 8.50339e-06 8.05424e-06 6.75352e-06 1.36694e-05 8.51074e-06 8.67465e-06 1.00915e-05 9.23386e-06 8.54459e-06 8.38317e-06 8.78578e-06 9.90993e-06 9.73558e-06 7.27085e-06 6.1614e-06 8.10796e-06 1.24271e-05 9.96406e-06 0.00109525 1.24323e-05 1.10352e-05 7.79392e-06 4.71011e-05 9.40431e-06 1.01375e-05 9.74617e-06 1.12427e-05 0.000145135 8.53531e-06 1.13829e-05 1.61805e-05 0.999991 6.71446e-06 9.65784e-06 8.89965e-06 0.429392 8.44605e-06 8.66789e-06 1.24366e-05 8.94303e-06 8.33098e-06 6.83797e-06 4.38622e-06 5.61194e-06 1.13649e-05 7.76169e-06 9.13259e-06 5.59622e-06 1.16581e-05 8.89279e-06 5.57459e-06 6.84867e-06 6.66759e-06 6.12802e-06 8.90515e-06 0.0844573 8.2029e-06 9.04424e-06 9.46542e-06 6.28263e-06 7.54821e-06 5.9671e-06 1.06191e-05 8.05561e-06 9.13484e-06 7.43035e-06 9.90993e-06 1.01793e-05 7.79279e-06 2.92594e-05 5.82696e-06 9.8386e-06 1.38385e-05 8.29501e-06 6.21302e-06 1.03893e-05 9.5053e-06 1.92458e-05 9.50583e-06 9.52005e-06 1.54196e-05 4.38658e-05 6.81776e-06 7.6412e-06 7.49948e-06 7.68295e-06 9.5835e-06 1.16673e-05 1 7.50147e-06 2.51475e-05 7.43282e-06 2.28399e-05 1.35008e-05 9.91545e-06 1.14925e-05 1.04912e-05 6.70824e-06 1.07073e-05 1.10595e-05 1.19692e-05 9.20602e-06 2.53146e-05 6.15765e-06 7.77078e-06 8.35207e-06 9.31126e-06 8.14102e-06 1.11054e-05 9.64271e-06 4.99999e-05 7.48642e-06 9.31949e-06 1.24391e-05 1.98956e-05 0.000409071 1.01757e-05 7.05439e-06 1.26666e-05 1.04111e-05 1.21091e-05 4.04583e-05 1.16542e-05 1.20567e-05 6.23073e-06 7.0281e-06 9.4594e-06 1.12156e-05 7.30174e-06 1.2301e-05 8.28437e-06 1.14557e-05 9.04924e-06 9.22921e-06 6.99045e-06 9.92799e-06 1.00278e-05 0.00131575 9.03944e-06 6.93551e-06 8.73915e-06 1.37408e-05 9.34509e-06 1.15638e-05 9.09817e-06 7.76771e-06 3.74065e-05 7.64693e-06 1.17925e-05 8.50015e-06 8.67383e-06 7.87722e-06 9.379e-06 7.22507e-06 1.07434e-05 1.08529e-05 1.47902e-05 1.70362e-05 1.11552e-05 9.84615e-06 9.64947e-06 7.56351e-06 1.09134e-05 8.25712e-06 1.17271e-05 9.46139e-06 1.20568e-05 8.6427e-06 5.84377e-06 9.7894e-06 6.77467e-06 9.65925e-06 6.9709e-06 9.84175e-06 6.36383e-06 1.18586e-05 8.6344e-06 9.37996e-06 9.47017e-06 6.13655e-06 1.29966e-05 1 1.14162e-05 1.73875e-05 7.19588e-06 5.83294e-06 1.00881e-05 1.02161e-05 1.12142e-05 1.28395e-05 1.02777e-05 1.191e-05 1.00588e-05 1.16634e-05 2.07984e-05 9.76228e-06 7.06881e-06 1.53099e-05 2.35397e-05 7.28884e-06 9.34088e-06 9.95531e-06 7.98434e-06 8.71152e-06 1.22971e-05 3.41976e-05 1.53315e-05 9.92894e-06 1.01657e-05 9.11687e-06 1.06686e-05 9.49978e-06 8.87748e-06 8.59548e-06 5.78742e-06 8.55612e-06 2.44516e-05 1.75768e-05 6.86304e-06 7.97563e-06 7.43016e-06 6.54188e-06 1.04623e-05 1.31255e-05 9.45795e-06 7.87996e-06 1.46033e-05 9.14197e-06 1.62074e-05 1.02595e-05 5.00146e-06 1.29714e-05 9.35342e-06 8.41081e-06 1.25429e-05 2.61572e-05 1.03367e-05 1.31939e-05 9.84825e-06 8.89583e-06 7.16335e-06 3.41096e-05 1.02048e-05 7.40438e-06 6.83561e-06 9.7577e-06 0.499358 9.0804e-05 9.01191e-06 9.89621e-06 1.10093e-05 9.73105e-06 6.2396e-06 3.24192e-05 6.5728e-06 9.53329e-06 9.92288e-06 9.79475e-06 1.51938e-05 8.51982e-06 0.0378943 1.17928e-05 0.706387 8.57147e-06 2.1702e-05 6.71227e-06 8.68467e-06 1.75455e-05 9.62502e-06 9.83801e-06 1.64228e-05 1.8763e-05 9.01381e-06 1.31408e-05 1.03604e-05 8.76176e-06 8.9719e-06 9.15566e-06 1.44126e-05 8.73903e-06 1.51987e-05 9.14316e-06 9.97717e-06 1.03365e-05 6.01976e-06 1.22948e-05 1.16949e-05 1.01483e-05 8.12318e-06 0.00762971 6.71785e-06 1.10708e-05 6.76537e-06 9.17268e-06 9.48052e-06 1.09756e-05 1.1541e-05 7.68192e-06 8.90567e-06 9.99366e-06 1.27493e-05 1.48133e-05 1.2993e-05 1.8472e-05 7.01606e-06 8.10372e-06 1.68997e-05 1.11314e-05 1.35403e-05 1.58552e-05 1.15215e-05 1.11495e-05 9.54792e-06 1.02061e-05 7.69216e-06 1.72184e-05 3.39692e-05 9.81682e-06 1.10063e-05 1.52237e-05 1.44327e-05 8.23492e-06 5.35294e-05 6.78187e-06 8.59622e-06 1.54944e-05 8.84077e-06 1.06788e-05 6.37189e-06 8.96654e-06 1.16534e-05 4.45388e-05 1.66149e-05 0.000193359 1.13365e-05 1.4461e-05 1.05082e-05 1.39147e-05 1.0925e-05 6.11394e-06 1.0528e-05 1.0761e-05 7.45096e-06 1.1197e-05 1.33291e-05 9.01642e-06 1.26787e-05 8.51232e-06 1.05118e-05 8.37081e-06 2.7055e-05 1.75552e-05 9.29277e-06 1.12669e-05 1.47636e-05 1.04487e-05 1.06247e-05 8.45969e-06 6.9287e-06 1.01968e-05 2.68946e-05 9.91762e-06 7.93104e-06 1.32704e-05 9.88103e-06 1.56413e-05 9.95127e-06 1.07541e-05 7.83616e-06 1.90948e-05 8.87033e-06 1.00725e-05 1.10605e-05 1.01262e-05 1.45385e-05 1.29174e-05 7.97689e-06 9.53501e-06 7.88676e-06 1.39163e-05 2.84671e-05 9.99641e-06 1.45489e-05 9.48549e-05 1.09397e-05 1.53233e-05 8.19331e-06 8.08045e-06 1.48495e-05 1.01563e-05 1.16824e-05 1.10389e-05 7.00574e-06 1.13689e-05 1.00904e-05 1.92249e-05 8.99366e-06 7.94217e-06 7.99405e-06 1.0469e-05 1.39563e-05 1.01752e-05 1.05632e-05 9.4456e-06 1.0126e-05 8.82585e-06 9.93161e-06 3.7412e-05 1.13325e-05 9.45347e-06 8.50921e-06 8.95455e-06 1.05881e-05 8.17898e-06 9.55551e-06 1.07369e-05 9.28794e-06 1.17796e-05 1.28564e-05 1.32702e-05 8.35436e-06 1.04192e-05 4.84951e-06 7.71904e-06 3.53301e-05 8.55671e-06 8.49026e-06 2.05494e-05 9.44599e-06 9.92968e-06 1.20566e-05 0.0102284 9.6648e-06 1.12838e-05 1.01012e-05 7.58443e-06 1.02043e-05 1.18877e-05 1.16662e-05 9.66567e-06 2.39387e-05 8.609e-06 1.68166e-05 9.8593e-06 1.3099e-05 1.73166e-05 7.74404e-06 7.947e-06 8.45424e-06 1.17944e-05 8.5822e-06 9.35511e-06 8.99946e-06 9.96779e-06 1.0824e-05 1.22722e-05 1.05735e-05 1.03044e-05 8.69391e-06 9.96656e-06 9.79934e-06 7.54354e-06 1.48199e-05 1.49126e-05 8.05995e-06 1.1446e-05 9.2897e-06 8.89875e-06 9.45984e-06 1.05196e-05 6.70153e-06 8.66001e-06 1.13772e-05 8.90677e-06 1.30421e-05 8.18565e-06 9.34308e-06 1.27569e-05 1.11917e-05 8.40362e-06 1.36188e-05 7.80155e-06 2.07124e-05 1.30816e-05 9.94221e-06 9.44611e-06 8.74657e-06 1.00952e-05 1.07573e-05 1.09748e-05 1.18579e-05 1.13002e-05 1.01128e-05 8.80881e-06 6.91509e-06 6.11119e-05 8.06672e-06 7.7844e-06 9.01004e-06 9.33082e-06 2.3638e-05 1.06151e-05 1.02671e-05 8.75685e-06 9.71717e-06 1.08759e-05 1.01086e-05 2.44196e-05 1.38813e-05 9.80161e-06 7.58666e-06 8.89502e-06 1.02456e-05 4.45846e-05 8.08079e-06 2.76692e-05 8.45744e-06 9.42832e-06 7.27259e-06 6.58402e-06 1.08783e-05 7.88508e-06 1.9755e-05 1.54078e-05 1.03493e-05 0.0140177 9.83378e-06 1.07392e-05 8.62742e-06 1.3607e-05 1.15145e-05 1.00074e-05 1.24213e-05 1.28061e-05 8.03436e-06 8.28601e-06 7.2239e-06 8.82871e-06 9.01253e-06 9.51726e-06 7.21037e-06 3.39576e-05 8.42956e-06 1.02428e-05 1.24295e-05 1.01493e-05 1.08666e-05 1.0774e-05 8.06265e-06 7.37278e-06 0.000139678 3.00203e-05 8.00051e-06 9.14137e-06 1.41514e-05 1.06763e-05 8.78738e-06 1.33856e-05 1.18593e-05 1.06841e-05 1.59534e-05 1.05334e-05 9.0257e-06 9.65482e-06 1.0429e-05 8.38435e-06 9.28085e-06 1.35646e-05 8.79813e-06 3.79128e-05 9.8503e-06 1.80279e-05 8.75624e-06 0.104074 1.08059e-05 9.39894e-06 1 8.34711e-06 9.69489e-06 9.23753e-06 8.72009e-06 9.35882e-06 1.00949e-05 9.9056e-06 1.32861e-05 9.94286e-06 1.28038e-05 8.15656e-06 1.05424e-05 9.78034e-06 1.27427e-05 1.12906e-05 9.32767e-06 9.10757e-06 1.36032e-05 1.05447e-05 8.96175e-06 1.00636e-05 9.75029e-06 1.02544e-05 1.02097e-05 6.90463e-06 1.0692e-05 1.14839e-05 9.2394e-06 9.19225e-06 7.58161e-06 8.11593e-06 9.92553e-06 9.67043e-06 1.20784e-05 1.03815e-05 1.12122e-05 9.39952e-06 9.37154e-06 1.14574e-05 9.49493e-06 1.03588e-05 2.29502e-05 1.1323e-05 8.33524e-06 1.69364e-05 9.98054e-06 9.89928e-06 1.20266e-05 8.42761e-06 7.43981e-06 1.74761e-05 1.02589e-05 9.37958e-06 9.60374e-06 1.36833e-05 6.98117e-06 1.15387e-05 0.0281787 9.49218e-06 3.32513e-05 1.24862e-05 1.02587e-05 9.59742e-06 1.34461e-05 1.44726e-05 8.89851e-06 1.86932e-05 1.04077e-05 1.09805e-05 0.000663141 1.30996e-05 1.09493e-05 9.13873e-06 1.17844e-05 9.76346e-06 6.11067e-06 1.78378e-05 2.23555e-05 7.75895e-06 9.07481e-06 4.52942e-05 9.68819e-06 2.0274e-05 1.8857e-05 1.58277e-05 9.87645e-06 1.01106e-05 8.6032e-06 1.22938e-05 1.08391e-05 1.38119e-05 1.08319e-05 6.11068e-06 9.44836e-06 1.13178e-05 1.92404e-05 7.74764e-06 8.82336e-06 9.62597e-06 1.23296e-05 8.29407e-06 1.07199e-05 9.8619e-06 1.12729e-05 3.03032e-05 9.88867e-06 1.97633e-05 1.16023e-05 1.14102e-05 9.5287e-06 1.10674e-05 9.69235e-06 1.07566e-05 1.2158e-05 7.41788e-06 9.03953e-06 1.28004e-05 1.30244e-05 9.0543e-06 1.0144e-05 1.40643e-05 1.48883e-05 6.6105e-06 1.01636e-05 9.05411e-06 5.1009e-05 1.31677e-05 1.37954e-05 2.75329e-05 1.06358e-05 9.40448e-06 0.00259321 2.6303e-05 1.03854e-05 1.1402e-05 1.02415e-05 9.57446e-06 9.78647e-06 1.26595e-05 1.27259e-05 1.44575e-05 1.06467e-05 1.31673e-05 1.46042e-05 9.66143e-06 9.83085e-06 1.70817e-05 1.79806e-05 1.04948e-05 3.42443e-05 1.03031e-05 7.6307e-06 7.19662e-06 7.19171e-06 9.1345e-06 1.01473e-05 1.09367e-05 1.05652e-05 2.51875e-05 1.0414e-05 1.24484e-05 8.99258e-06 8.66269e-06 1.3672e-05 1.15409e-05 8.97854e-06 1.7363e-05 6.87323e-06 9.65148e-06 9.14077e-06 2.02396e-05 9.61104e-06 9.4927e-06 2.34985e-05 1.0045e-05 9.59251e-06 9.61306e-06 1.08774e-05 2.26825e-05 1.42958e-05 9.16457e-05 1.39254e-05 9.00809e-06 6.97385e-06 1.0049e-05 1.02185e-05 9.98509e-06 9.37604e-06 1.06655e-05 1.92577e-05 1.04581e-05 1.08362e-05 7.7243e-06 9.01206e-06 9.2058e-06 1.03621e-05 1.19579e-05 1.24876e-05 1.0068e-05 9.54584e-06 4.69402e-05 1.76345e-05 9.5876e-06 2.66225e-05 7.32451e-06 1.13538e-05 1.00565e-05 1.07975e-05 2.13913e-05 9.44057e-06 3.00714e-05 8.75988e-06 1.25284e-05 1.01094e-05 9.36309e-06 9.51419e-06 5.14979e-05 1.02444e-05 9.74041e-06 9.09495e-06 9.06926e-06 1.17095e-05 9.92434e-06 9.95151e-06 9.35538e-06 9.76169e-06 1.03512e-05 1.06248e-05 1.08275e-05 5.16101e-05 1.30052e-05 1.32205e-05 8.01166e-06 9.89904e-06 1.71935e-05 9.72102e-06 1.01995e-05 0.000553564 1.12192e-05 1.01692e-05 8.88816e-06 8.63136e-06 9.63786e-06 1.02549e-05 9.96054e-06 2.07211e-05 1.66505e-05 1.47369e-05 0.00285405 1.56126e-05 8.69485e-06 1.21214e-05 9.69493e-06 1.00406e-05 9.34221e-06 9.74356e-06 8.24693e-06 1.51934e-05 1.16332e-05 9.97226e-06 1.03541e-05 8.32697e-06 2.19301e-05 8.64027e-06 1.11349e-05 1.03066e-05 2.72388e-05 1.15684e-05 1.02827e-05 9.30501e-06 8.24914e-06 1.16214e-05 9.97504e-06 1.03705e-05 0.00673305 9.56908e-06 1.01741e-05 1.18402e-05 2.09608e-05 1.08016e-05 1.27742e-05 8.76724e-06 9.63813e-06 9.43151e-06 1.24042e-05 1.09568e-05 1.31193e-05 2.17837e-05 1.11487e-05 2.27517e-05 1.06159e-05 9.5523e-06 1.07265e-05 1.21848e-05 1.03503e-05 9.45416e-06 9.65637e-06 9.41117e-06 1.10437e-05 1.88393e-05 1.0717e-05 1.29154e-05 7.6732e-06 9.16572e-06 1.06071e-05 9.59137e-06 1.0231e-05 2.09361e-05 1.09601e-05 1.29321e-05 1.07108e-05 1.12227e-05 1.95772e-05 1.2046e-05 1.03193e-05 2.89921e-05 1.00114e-05 1.27971e-05 1.14559e-05 1.06482e-05 1.28429e-05 1.07988e-05 9.74795e-06 1.06507e-05 1.06652e-05 2.8493e-05 1.07128e-05 1.25492e-05 7.59291e-06 1.63465e-05 1.49684e-05 0.00135995 2.03098e-05 1.01628e-05 9.84301e-06 1.02308e-05 1.09045e-05 1.68911e-05 1.05355e-05 9.63759e-06 9.94471e-06 4.21568e-05 1.00723e-05 1.107e-05 1.10297e-05 9.82112e-06 2.35115e-05 1.53486e-05 9.34016e-06 2.23878e-05 7.88412e-06 1.02473e-05 1.36583e-05 1.81951e-05 1.10644e-05 0.382077 9.56314e-06 8.47131e-06 1.26898e-05 1.14075e-05 1.47571e-05 1.02509e-05 4.0998e-05 7.93099e-06 7.5067e-06 8.50379e-06 1.17724e-05 1.91941e-05 9.90878e-06 9.74794e-06 8.93377e-06 9.37188e-06 1.21899e-05 1.05254e-05 1.10333e-05 1.3225e-05 1.18409e-05 1.01698e-05 1.0308e-05 0.000129642 1.12343e-05 1.31547e-05 1.14329e-05 1.082e-05 9.39252e-06 5.3889e-06 2.116e-05 1.07092e-05 1.04485e-05 1.09531e-05 9.01275e-06 1.12963e-05 7.96445e-06 1.30066e-05 1.5792e-05 1.08368e-05 1.12863e-05 7.33719e-06 1.53886e-05 1.06477e-05 9.88279e-06 9.25043e-06 2.00878e-05 8.97646e-06 9.17753e-06 9.55748e-06 1.0461e-05 1.03903e-05 1.48433e-05 2.7937e-05 8.0761e-06 1.10625e-05 7.35223e-06 1.81729e-05 9.81454e-06 1.27201e-05 0.828853 9.62742e-06 9.86975e-06 3.58176e-05 1.09538e-05 1.2808e-05 1.09188e-05 1.0215e-05 9.32614e-06 9.04957e-06 1.00608e-05 1.29109e-05 2.05755e-05 5.96097e-06 1.57629e-05 1.02466e-05 1.55407e-05 1.13069e-05 1.0407e-05 8.1897e-06 9.87744e-06 7.78379e-06 8.61488e-06 1.04079e-05 9.83302e-06 1.18884e-05 9.95741e-06 9.26464e-06 9.79901e-06 1.06265e-05 9.64589e-06 1.2706e-05 9.92924e-06 1.15118e-05 1.44672e-05 2.00565e-05 1.15317e-05 1.06154e-05 2.38731e-05 9.01909e-06 8.6863e-06 9.24584e-06 1.01052e-05 9.07297e-06 2.04351e-05 9.86152e-06 1.06749e-05 1.08045e-05 3.41941e-05 0.000395082 8.71938e-06 8.56418e-06 1.05764e-05 8.99948e-06 2.20189e-05 9.5879e-06 2.42934e-05 1.20228e-05 1.11194e-05 7.00116e-06 9.09828e-06 1.80688e-05 9.89052e-06 1.38832e-05 8.21013e-06 1.09047e-05 1.13763e-05 8.30176e-06 1.39624e-05 1.1749e-05 0.0187401 1.05205e-05 1.00003e-05 8.95939e-06 1.12524e-05 8.50191e-06 1.00016e-05 1.06116e-05 1.24751e-05 3.41503e-05 8.15283e-06 1.87122e-05 9.15892e-06 1.13835e-05 8.71488e-06 8.66582e-06 1.35923e-05 1.73091e-05 1.03472e-05 9.65651e-06 3.12069e-05 1.26729e-05 1.10391e-05 1.01791e-05 3.19803e-05 1.64817e-05 1.29198e-05 1.60085e-05 8.57226e-06 1.13227e-05 1.43457e-05 0.000565756 1.04455e-05 9.86058e-06 8.92465e-06 9.78215e-06 8.15195e-06 1.29154e-05 1.00976e-05 1.03483e-05 1.05558e-05 1.41788e-05 9.38262e-06 2.52655e-05 8.24646e-06 1.17193e-05 2.52289e-05 4.73021e-05 6.88405e-06 1.07027e-05 1.39089e-05 1.09504e-05 7.37948e-06 1.53023e-05 1.68395e-05 1.07226e-05 1.12204e-05 1.03272e-05 1.06473e-05 1.08512e-05 1.00024e-05 1.10453e-05 1.02752e-05 1.69109e-05 1.07716e-05 4.44243e-05 1.51321e-05 0.0632547 1.09714e-05 8.91712e-06 9.99709e-06 8.03853e-06 1.63839e-05 1.13326e-05 1.03435e-05 1.46595e-05 1.03356e-05 1.06247e-05 1.13033e-05 1.04136e-05 1.11995e-05 8.78139e-06 1.22552e-05 1.06809e-05 1.26615e-05 1.0365e-05 1.08412e-05 1.38246e-05 9.16439e-06 1.19212e-05 9.94381e-06 2.77324e-05 1.69475e-05 1.01061e-05 1.76039e-05 8.33082e-06 9.95281e-06 9.40184e-06 9.13458e-06 7.49456e-06 1.36289e-05 1.80425e-05 1.42869e-05 8.64428e-06 8.92411e-06 9.2004e-06 1.36387e-05 9.67715e-06 1.08098e-05 9.42977e-06 1.33822e-05 1.53437e-05 1.17592e-05 1.07503e-05 1.05466e-05 9.93729e-06 0.000101862 9.6112e-06 0.00403677 8.76888e-06 2.23579e-05 1.17158e-05 1.11447e-05 4.36461e-06 0.000101818 1.02637e-05 1.01562e-05 9.23239e-06 1.37232e-05 3.26945e-05 8.101e-06 9.61032e-06 2.84417e-05 1.26377e-05 8.90725e-06 1.08703e-05 8.00487e-06 9.34816e-06 1.62007e-05 1.07918e-05 1.02952e-05 1.0594e-05 1.45761e-05 9.45274e-06 1.29109e-05 9.18935e-06 1.08231e-05 1.14806e-05 2.347e-05 9.30323e-06 1.05518e-05 1.0257e-05 1.06161e-05 1.07431e-05 9.3241e-06 1.6985e-05 1.08371e-05 1.04717e-05 1.08444e-05 1.12181e-05 1.23367e-05 8.66069e-06 1.34633e-05 1.04598e-05 1.16323e-05 1.05926e-05 8.8395e-06 2.18595e-05 1.07639e-05 1.08681e-05 9.28287e-06 8.87026e-06 1.1124e-05 1.42225e-05 1.35202e-05 1.31813e-05 1.06008e-05 1.02373e-05 1.06121e-05 7.02374e-06 1.07604e-05 0.987863 9.64533e-06 1.43649e-05 9.65246e-06 0.000374434 1.04289e-05 1.11727e-05 7.73301e-06 9.51696e-06 9.18065e-06 9.67042e-06 1.03097e-05 7.82935e-06 3.48705e-05 1.23914e-05 1.91166e-05 1.03504e-05 7.53988e-06 2.41338e-05 1.10846e-05 1.3219e-05 1.45358e-05 9.93976e-06 1.00526e-05 9.01846e-06 1.0554e-05 1.09613e-05 7.57789e-06 9.75184e-06 1.00396e-05 1.03308e-05 1.68841e-05 8.58667e-06 1.09968e-05 2.2105e-05 1.03069e-05 1.2848e-05 1 1.0523e-05 9.94252e-06 2.56436e-05 9.35901e-06 1.01992e-05 1.05632e-05 1.09917e-05 0.212419 9.97985e-06 9.8111e-06 7.8603e-06 9.65218e-06 1.53917e-05 9.80544e-06 9.46206e-06 1.02126e-05 1.38941e-05 1.23166e-05 9.40068e-06 1.10151e-05 1.28046e-05 9.76738e-06 1.65116e-05 7.53595e-06 9.04811e-06 1.94138e-05 0.998769 1.31926e-05 1.11627e-05 7.78124e-06 1.06141e-05 1.09092e-05 1.13908e-05 1.10721e-05 9.80941e-06 1.02659e-05 1.06502e-05 1.91044e-05 1.0192e-05 1.40769e-05 9.76667e-06 1.23311e-05 1.01835e-05 1.75936e-05 1.12275e-05 1.06018e-05 1.49057e-05 1.99449e-05 6.96716e-06 1.23272e-05 1.04357e-05 2.29924e-05 9.75392e-06 8.42017e-06 1.05102e-05 1.6966e-05 1.74935e-05 9.80965e-06 1.08908e-05 9.92615e-06 1.17828e-05 1.05299e-05 1.37997e-05 1.03953e-05 1.56478e-05 1.18991e-05 1.3937e-05 8.53937e-06 1.01371e-05 9.76403e-06 1.33114e-05 9.33463e-06 5.89832e-05 1.33501e-05 1.0543e-05 2.56245e-05 0.0031554 1.52204e-05 8.16884e-06 1.72092e-05 1.03952e-05 9.85531e-06 1.35249e-05 1.03768e-05 1.13092e-05 1.15869e-05 0.998938 1.30749e-05 2.00982e-05 1.05612e-05 1.06587e-05 1.21835e-05 1.11807e-05 1.0728e-05 8.19815e-06 1.09979e-05 7.41967e-06 1.1173e-05 7.93701e-06 3.17216e-05 9.48724e-06 8.65534e-06 1.61144e-05 1.04423e-05 1.05255e-05 1.00083e-05 1.05464e-05 5.9906e-06 9.97396e-06 1.01344e-05 0.0986267 1.34864e-05 1.04915e-05 1.12273e-05 0.999699 2.66339e-05 1.03537e-05 1.74524e-05 1.30963e-05 1.0402e-05 1.09688e-05 9.30326e-06 1.18654e-05 1.30303e-05 2.00164e-05 1.41505e-05 9.02276e-06 1.68891e-05 1.21749e-05 1.06084e-05 1.03204e-05 1.2515e-05 1.06413e-05 9.87396e-06 1.10586e-05 1.66774e-05 1.21756e-05 1.01323e-05 2.82003e-05 1.90689e-05 9.96997e-06 2.02716e-05 1.09337e-05 1.23933e-05 1.03368e-05 1.61087e-05 1.88e-05 1.27067e-05 9.16845e-06 1.18328e-05 1.24563e-05 8.7099e-06 1.32878e-05 1.09104e-05 9.80028e-06 1.1026e-05 1.15889e-05 1.33461e-05 1.86316e-05 1.01814e-05 1.01351e-05 1.14925e-05 1.00836e-05 1.04526e-05 1.51019e-05 1.82514e-05 1.68417e-05 0.989364 2.37819e-05 1.08453e-05 1.03066e-05 1.03267e-05 1.08804e-05 1.83431e-05 1.07296e-05 1.05532e-05 1.26439e-05 9.83732e-06 1.01786e-05 9.0781e-06 8.50395e-06 9.20818e-06 1.5017e-05 1.01927e-05 1.26533e-05 8.69302e-06 8.6272e-06 2.48546e-05 1.41897e-05 1.13109e-05 1.07586e-05 1.80171e-05 1.10109e-05 1.5051e-05 0.00357843 1.71669e-05 1.37031e-05 1.27136e-05 1.12991e-05 1.01043e-05 1.59188e-05 1.07071e-05 0.152794 3.96493e-05 1.16647e-05 9.26778e-06 1.54015e-05 1.23598e-05 9.6818e-06 1.14e-05 1.02161e-05 8.84678e-06 1.02995e-05 1.03742e-05 1.5318e-05 1.3561e-05 1.11183e-05 1.84403e-05 1.47047e-05 1.93625e-05 1.04016e-05 8.37273e-06 1.07197e-05 1.25526e-05 1.18347e-05 1.35959e-05 1.09003e-05 1.1044e-05 2.61524e-05 1.01203e-05 7.96506e-06 0.00279058 1.29878e-05 1.15106e-05 1.05603e-05 9.7046e-06 9.65615e-06 1.05863e-05 1.05837e-05 1.27687e-05 1.4709e-05 9.44216e-06 9.74798e-06 9.91307e-06 1.13579e-05 1.09395e-05 9.87484e-06 1.13685e-05 1.05901e-05 8.68601e-06 9.67821e-06 1.78804e-05 1.43299e-05 9.80692e-06 1.09667e-05 1.14129e-05 1.03648e-05 9.76228e-06 1.34892e-05 4.78001e-05 9.37048e-06 1.06029e-05 2.23126e-05 8.93785e-06 8.91098e-06 1.61732e-05 8.64825e-06 1.25928e-05 1.20696e-05 1.05502e-05 9.42836e-06 1.00574e-05 7.29275e-05 1.03535e-05 1.38878e-05 2.7594e-05 2.41277e-05 1.16482e-05 1.19329e-05 1.11824e-05 1.15901e-05 1.68779e-05 1.01029e-05 9.96912e-06 1.06008e-05 1.08798e-05 1.78763e-05 1.41195e-05 1.01666e-05 8.95393e-06 2.01679e-05 1.87632e-05 1.27305e-05 1.87335e-05 1.12101e-05 1.10569e-05 9.56171e-06 1.19472e-05 9.81163e-06 9.26807e-06 1.01308e-05 1.06824e-05 1.02025e-05 1.04675e-05 1.03619e-05 8.17649e-06 1.15676e-05 1.12467e-05 1.15385e-05 9.09091e-06 9.51525e-06 9.76656e-06 1.24889e-05 9.96914e-06 1.06552e-05 1.09182e-05 0.0903778 1.03643e-05 9.47911e-06 1.09129e-05 1.06443e-05 1.26846e-05 1.14862e-05 1.18162e-05 1.06319e-05 1.9216e-05 1.18925e-05 9.53962e-06 1.70136e-05 8.84345e-06 1.04816e-05 1.03991e-05 1.11244e-05 8.51245e-06 1.0583e-05 1.19897e-05 1.12794e-05 1.06421e-05 1.77827e-05 1.0958e-05 1.09124e-05 1.14876e-05 1.03903e-05 1.40431e-05 1.05799e-05 1.00495e-05 9.17876e-06 1.13298e-05 1.02458e-05 1.27625e-05 9.18487e-06 2.39161e-05 1.05783e-05 1.94254e-05 1.40166e-05 1.01132e-05 0.00702755 0.00200234 9.38192e-06 1.08087e-05 1.33478e-05 1.10107e-05 2.31488e-05 1.01379e-05 3.58758e-05 1.06583e-05 3.8864e-05 1.07604e-05 1.73967e-05 1.95989e-05 1.31604e-05 1.30782e-05 9.9149e-06 2.58084e-05 9.24768e-06 1.13607e-05 1.18509e-05 9.5802e-06 9.75164e-06 0.00141195 1.4189e-05 8.18522e-06 1.06194e-05 1.02077e-05 9.25069e-06 1.12993e-05 1.79543e-05 1.07368e-05 9.93934e-06 1.38673e-05 1.52708e-05 0.0433947 1.14501e-05 1.36147e-05 1.01622e-05 1.09038e-05 0.00128547 1.17269e-05 9.88163e-06 9.32211e-06 1.24391e-05 1.05857e-05 1.51161e-05 1.04593e-05 1.23289e-05 1.27917e-05 1.12092e-05 1.09095e-05 1.06676e-05 2.54549e-05 1.03052e-05 9.69493e-06 1.29885e-05 1.32677e-05 1.09042e-05 1.27456e-05 1.32412e-05 0.391247 9.67466e-06 1.4102e-05 1.55205e-05 4.22188e-05 8.67148e-06 1.05606e-05 1.00894e-05 1.11267e-05 1.01686e-05 9.19291e-06 0.000128691 2.80813e-05 1.03585e-05 1.15899e-05 2.42736e-05 2.39068e-05 1.2427e-05 2.39768e-05 1.2787e-05 1.221e-05 8.82588e-06 1.10928e-05 1.12358e-05 1.49338e-05 1.02482e-05 3.11679e-05 1.02708e-05 3.53635e-05 1.43041e-05 1.07152e-05 1.10617e-05 1.06455e-05 1.14953e-05 9.57242e-06 1.78103e-05 1.31476e-05 1.51781e-05 1.31648e-05 7.78151e-06 1.42361e-05 0.000675481 1.05124e-05 1.0828e-05 7.54145e-06 2.68289e-05 1.89667e-05 1.03127e-05 1.81376e-05 1.12036e-05 1.03594e-05 1.29986e-05 1.04143e-05 9.67633e-06 8.95065e-06 9.03819e-06 4.89334e-05 1.08567e-05 1.18831e-05 9.37471e-06 1.12931e-05 1.43147e-05 1.32726e-05 1.32808e-05 1.07559e-05 8.96127e-06 1.03613e-05 1.24568e-05 1.28877e-05 1.09158e-05 9.90774e-06 1.67635e-05 9.55337e-06 1.05681e-05 1.60511e-05 1.13554e-05 1.11732e-05 9.50829e-06 0.00250859 9.40795e-06 4.9804e-05 9.08391e-06 9.408e-06 1.07458e-05 1.09368e-05 9.3888e-06 1.58248e-05 2.14326e-05 1.02605e-05 9.07487e-06 1.12844e-05 1.92973e-05 1.51919e-05 1.08772e-05 2.08703e-05 1.04386e-05 0.337911 1.09349e-05 1.12697e-05 2.09206e-05 1.03346e-05 2.16892e-05 1.16226e-05 1.22918e-05 1.42095e-05 8.43977e-06 1.4471e-05 8.38407e-06 1.27105e-05 1.26819e-05 1.10169e-05 3.36535e-05 1.09823e-05 1.28031e-05 8.66463e-06 2.95097e-05 1.02316e-05 9.81781e-06 1.27564e-05 0.000140336 1.03976e-05 1.34059e-05 1.09084e-05 1.06181e-05 9.81614e-06 1.03856e-05 1.24344e-05 1.17423e-05 1.92572e-05 9.59334e-06 1.08245e-05 8.35592e-06 1 4.25932e-05 1.05088e-05 1.25672e-05 1.03067e-05 1.56325e-05 1.30841e-05 6.43053e-06 1.05581e-05 8.78873e-06 1.38864e-05 1.19299e-05 1.12054e-05 1.14235e-05 9.17131e-06 8.79834e-06 1.07866e-05 0.00183401 1.34494e-05 1.10178e-05 1.284e-05 1.28566e-05 1.98728e-05 2.00817e-05 9.75566e-06 9.28804e-06 1.07692e-05 1.24954e-05 1.49219e-05 1.12218e-05 1.11557e-05 1.35419e-05 1.065e-05 3.66088e-05 1.25648e-05 1.14831e-05 1.33617e-05 1.08576e-05 1.12889e-05 9.77352e-06 0.997741 1.33056e-05 1.20115e-05 9.32869e-06 9.54931e-06 9.72414e-06 1.09449e-05 2.15096e-05 1.17341e-05 3.57254e-05 2.05124e-05 9.83608e-06 2.86713e-05 1.28459e-05 1.91296e-05 1.15299e-05 1.05713e-05 1.03949e-05 4.17603e-05 1.29499e-05 1.42761e-05 1.07123e-05 1.44546e-05 2.5232e-05 0.00478097 2.17343e-05 1.19879e-05 1.003e-05 1.39257e-05 1.12731e-05 1.05666e-05 1.16706e-05 1.26506e-05 2.01395e-05 9.94444e-06 1.01447e-05 2.52362e-05 1.22544e-05 1.37654e-05 1.50728e-05 8.72329e-06 3.3868e-05 1.24835e-05 0.999991 1.04458e-05 2.24187e-05 1.07907e-05 2.19121e-05 2.03112e-05 0.510664 0.0305841 1.06909e-05 1.08478e-05 0.000113751 3.51459e-05 1.04958e-05 1.16498e-05 9.44011e-06 7.63609e-06 2.25834e-05 1.16241e-05 4.6487e-05 1.15038e-05 1.06908e-05 1.02742e-05 1.03114e-05 1.0385e-05 8.70889e-06 1.31213e-05 1.08986e-05 1.04072e-05 8.82791e-06 1.11522e-05 8.80389e-06 1.07057e-05 9.17581e-06 0.0141343 1.06528e-05 1.03588e-05 1.08085e-05 1.27497e-05 1.04851e-05 1.13835e-05 8.80745e-06 1.66661e-05 1.06305e-05 1.0243e-05 1.43317e-05 1.09115e-05 9.1686e-06 1.19796e-05 1.22308e-05 1.87851e-05 9.88515e-06 9.07563e-06 1.07782e-05 1.05251e-05 7.78951e-05 9.97493e-06 1.11132e-05 1.05725e-05 4.57927e-05 9.21972e-06 1.02162e-05 1.15737e-05 8.74999e-06 1.20505e-05 1.04523e-05 2.90078e-05 1.13907e-05 2.75134e-05 9.31686e-06 0.00016746 1.00149e-05 3.46021e-05 1.0209e-05 2.1177e-05 9.88678e-06 1.05115e-05 0.998974 9.50206e-06 8.54823e-06 7.12643e-05 1.00294e-05 9.39971e-06 9.25373e-06 9.89143e-06 1.04995e-05 1.54033e-05 1.23551e-05 1.20168e-05 1.00343e-05 1.14963e-05 1.08813e-05 1.06476e-05 1.11492e-05 1.09643e-05 1.17517e-05 0.00719721 3.07796e-05 4.35053e-05 1.07925e-05 1.18285e-05 9.93833e-06 1.33574e-05 2.50033e-05 1.23933e-05 9.79652e-06 3.96145e-05 1.53194e-05 1.42972e-05 9.01766e-06 1.10037e-05 1.01294e-05 1.08362e-05 1.11414e-05 1.13236e-05 9.11827e-06 1.09205e-05 9.95998e-06 2.82172e-05 1.16369e-05 2.29297e-05 1.20689e-05 1.27106e-05 1.07331e-05 1.52215e-05 1.05071e-05 1.79722e-05 1.23049e-05 2.28776e-05 1.64549e-05 9.30431e-06 1.06697e-05 2.31028e-05 1.26307e-05 1.12566e-05 2.02333e-05 1.06347e-05 1.0292e-05 8.98687e-06 1.04983e-05 1.11558e-05 1.31761e-05 1.02216e-05 1.11534e-05 1.62833e-05 1.24329e-05 9.80346e-05 1.58255e-05 1.04145e-05 1.01538e-05 0.000142435 1.07111e-05 1.02093e-05 1.47692e-05 1.09908e-05 1.19155e-05 1.00152e-05 0.000541678 9.39267e-06 1.12235e-05 5.86137e-05 1.05185e-05 1.99015e-05 1.60622e-05 1 5.70662e-05 1.04602e-05 0.0086519 1.11777e-05 9.38323e-06 1.11388e-05 2.82763e-05 1.06274e-05 1.04351e-05 5.1319e-05 1.30524e-05 1.39812e-05 4.01984e-05 1.10054e-05 1.27182e-05 9.97458e-06 1.00761e-05 1.17404e-05 1.17749e-05 1.26747e-05 1.15427e-05 1.22647e-05 1.03917e-05 1.02668e-05 3.54195e-05 1.10578e-05 1.42007e-05 1.46092e-05 9.4763e-06 1.3206e-05 1.05457e-05 1.1867e-05 4.02431e-05 1.73398e-05 1.00949e-05 1.41272e-05 1.09502e-05 1.63639e-05 1.55543e-05 1.0814e-05 1.51966e-05 1.45272e-05 2.69025e-05 1.86385e-05 0.0236237 3.02291e-05 9.0735e-06 1.32193e-05 2.25364e-05 1.07151e-05 1.01755e-05 1.67798e-05 1.24678e-05 2.55525e-05 1.01038e-05 9.22681e-06 1.05868e-05 0.0180622 1.45688e-05 3.77601e-05 1.1427e-05 1.05322e-05 1.11545e-05 0.00412243 8.78721e-06 1.11743e-05 2.33538e-05 2.18943e-05 1.02921e-05 1.01583e-05 1.03318e-05 1.49281e-05 0.0169568 1.29823e-05 1.09359e-05 9.3879e-06 1.09776e-05 1.13163e-05 1.06681e-05 1.0733e-05 2.41421e-05 9.9508e-06 9.0812e-06 1.08266e-05 9.70414e-06 1.33423e-05 1.30365e-05 1.00492e-05 1.3288e-05 1.4169e-05 1.08168e-05 8.58203e-06 4.79484e-06 8.99599e-06 1.34653e-05 1.98658e-05 1.1178e-05 1.34848e-05 1.32183e-05 1.06417e-05 9.80937e-06 0.000105924 3.4125e-05 1.91254e-05 0.468985 1.01483e-05 1.54249e-05 2.52449e-05 1.14898e-05 1.10196e-05 1.16794e-05 1.13319e-05 9.02667e-06 0.000458961 1.18785e-05 1.09428e-05 1.20492e-05 1.07947e-05 1.77118e-05 1.25548e-05 9.8877e-06 1.22959e-05 2.41661e-05 1.19243e-05 1.29025e-05 1.51246e-05 1.20487e-05 1.09562e-05 1.12136e-05 9.04374e-06 1.69707e-05 1.54511e-05 4.91371e-05 1.08456e-05 1.22026e-05 3.19499e-05 1.15684e-05 5.47227e-05 1.15257e-05 1.12495e-05 1.07379e-05 1.26172e-05 1.13979e-05 5.81959e-05 1.66926e-05 1.10576e-05 9.49521e-06 1.20859e-05 1.84769e-05 1.29223e-05 1.02063e-05 1.19184e-05 6.68547e-06 1.26271e-05 1.02016e-05 6.9004e-05 1.07404e-05 2.2369e-05 1.36675e-05 1.0288e-05 1.06716e-05 1.34604e-05 1.42902e-05 8.90021e-06 1.77145e-05 0.0940876 1.46124e-05 1.11951e-05 1.09228e-05 1.25398e-05 1.12728e-05 1.79816e-05 1.03685e-05 9.8201e-06 1.1439e-05 1.09228e-05 1.31491e-05 8.50363e-06 1.39551e-05 1.04721e-05 3.9882e-05 1.12762e-05 9.9096e-06 0.201803 1.07383e-05 1.11452e-05 1.15847e-05 1.75016e-05 1.03513e-05 1.231e-05 1.13969e-05 9.34482e-06 1.03041e-05 1.32903e-05 1.0937e-05 1.04868e-05 1.03072e-05 1.1704e-05 1.0254e-05 1.2006e-05 1.72912e-05 1.34004e-05 9.64531e-06 1.54899e-05 0.0099508 1.42528e-05 9.82883e-06 1.18271e-05 1.56927e-05 9.55423e-06 0.972328 9.87255e-06 0.000267556 1.32161e-05 9.81397e-06 9.0131e-06 1.06471e-05 1.15439e-05 9.64681e-06 1.61665e-05 0.999985 1.13204e-05 1.04118e-05 8.86663e-06 1.09284e-05 0.00383489 9.98973e-06 1.14344e-05 1.10028e-05 1.3698e-05 1.20888e-05 1.02429e-05 1.06547e-05 1.03632e-05 1.02855e-05 2.30528e-05 1.02928e-05 1.08864e-05 1.77773e-05 0.000159332 1.25564e-05 1.03601e-05 1.17941e-05 1.7175e-05 1.01319e-05 1.01908e-05 9.82e-06 1.15517e-05 1.0252e-05 0.00115416 1.16388e-05 1.04704e-05 1.06146e-05 1.03345e-05 8.70983e-06 1.0735e-05 9.12211e-06 1.37397e-05 1.56692e-05 2.22903e-05 1.06056e-05 1.04755e-05 1.52173e-05 1.56877e-05 1.0281e-05 1.12638e-05 1.11866e-05 1.22197e-05 1.02164e-05 3.18776e-05 1.09898e-05 1.0901e-05 1.04641e-05 9.96889e-06 1.1501e-05 1.13558e-05 1.26162e-05 1.04659e-05 1.04093e-05 1.12881e-05 1.10565e-05 1.54499e-05 3.3364e-05 2.57787e-05 1.27932e-05 7.13244e-05 1.1797e-05 8.75645e-06 1.04935e-05 1.13782e-05 1.07742e-05 1.05091e-05 1.37721e-05 1.07351e-05 1.27057e-05 2.90241e-05 1.06992e-05 1.05512e-05 1.55318e-05 1.08634e-05 1.14409e-05 1.19895e-05 1.27998e-05 0.000328428 1.46144e-05 1.10614e-05 1.26673e-05 1.86543e-05 1.12648e-05 1.27951e-05 1.22126e-05 1.44191e-05 1.03152e-05 1.22358e-05 1.44926e-05 1.06773e-05 8.96316e-06 1.07208e-05 1.11082e-05 1.03898e-05 1 1.87355e-05 1.02052e-05 1.11752e-05 5.31321e-06 1.06439e-05 1.16759e-05 1.1394e-05 1.82495e-05 1.82387e-05 1.04901e-05 4.90636e-05 1.99243e-05 1.88686e-05 2.73458e-05 1.26108e-05 6.71048e-05 1.50847e-05 1.39537e-05 1.09625e-05 2.04125e-05 1.56547e-05 3.39732e-05 1.05462e-05 1.28382e-05 2.9052e-05 1.09385e-05 4.06971e-05 2.05715e-05 1.06809e-05 9.99595e-06 1.05483e-05 1.18041e-05 1.01533e-05 1.27999e-05 1.02571e-05 1.18469e-05 1.33584e-05 0.838864 1.40679e-05 1.94676e-05 9.00106e-06 1.10831e-05 1.83034e-05 9.77708e-06 1.51649e-05 1.13381e-05 1.02332e-05 1.01212e-05 0.000198574 9.40453e-06 9.28608e-06 1.05946e-05 1.46005e-05 1.0423e-05 1.08194e-05 0.000137915 9.95914e-06 1.82211e-05 0.00123563 0.0554091 1.14679e-05 3.39708e-05 1.07225e-05 9.90304e-06 2.68479e-05 1.02316e-05 1.50697e-05 1.00429e-05 6.77692e-05 1.91025e-05 0.0157824 1.25303e-05 0.0189383 1.40687e-05 9.82377e-06 1.03439e-05 1.03049e-05 1.34558e-05 1.41722e-05 1.21758e-05 1.08362e-05 1.41515e-05 0.00100754 1.01582e-05 1.09346e-05 1.54211e-05 1.02695e-05 1.28544e-05 2.38707e-05 1.20346e-05 1.00114e-05 1.42472e-05 9.95376e-06 1.21105e-05 1.01271e-05 0.00161811 1.17873e-05 2.01972e-05 1.0545e-05 1.42159e-05 9.05166e-06 1.29869e-05 1.14724e-05 1.25268e-05 1.2061e-05 1.06901e-05 0.0918639 1.20476e-05 3.44545e-05 4.99242e-05 9.67577e-06 1.08269e-05 1.26148e-05 1.08977e-05 1.33265e-05 1.312e-05 1.45429e-05 3.01598e-05 3.02463e-05 1.06427e-05 1.02008e-05 1.0894e-05 2.87625e-05 1.15523e-05 1.13527e-05 1.09004e-05 8.20327e-06 8.99843e-06 2.03715e-05 1.08367e-05 1.07349e-05 1.24394e-05 1.44399e-05 4.23533e-05 1.68925e-05 0.00384836 1.34052e-05 9.67145e-06 1.0225e-05 0.953339 1.09866e-05 1.03117e-05 1.7289e-05 0.0585676 1.30664e-05 9.0865e-06 2.473e-05 1.1034e-05 1.92736e-05 3.96068e-05 1.14394e-05 1.23127e-05 1.18424e-05 1.36701e-05 1.108e-05 1.33436e-05 1.24734e-05 1.29393e-05 1.21367e-05 9.46413e-05 1.97071e-05 8.84619e-06 1.41744e-05 1.65654e-05 1.62488e-05 1.09733e-05 1.67492e-05 1.04823e-05 1.85049e-05 9.58632e-06 8.90829e-06 1.62717e-05 1.07591e-05 1.21481e-05 1.3272e-05 1.15636e-05 9.21218e-06 1.52256e-05 1.15062e-05 1.1066e-05 3.83042e-05 1.32632e-05 2.04542e-05 1.04756e-05 0.000339855 1.07463e-05 1.04633e-05 1.46853e-05 9.4891e-06 8.7964e-06 1.15587e-05 1.18436e-05 1.15995e-05 1.05762e-05 1.11568e-05 4.14559e-05 1.2555e-05 1.24238e-05 3.36336e-05 2.19544e-05 2.17155e-05 9.73403e-06 6.2281e-05 1.17251e-05 1.0686e-05 3.49472e-05 1.08927e-05 1.05738e-05 1.07799e-05 1.15703e-05 1.91964e-05 0.00823528 8.07481e-06 2.51191e-05 1.77186e-05 1.09026e-05 2.28501e-05 0.00393807 1.0254e-05 1.03786e-05 1.05793e-05 1.77028e-05 1.15784e-05 1.43855e-05 2.20502e-05 1.02262e-05 1.55421e-05 1.06752e-05 1.00478e-05 1.29518e-05 1.54921e-05 1.04646e-05 5.72662e-05 1.05527e-05 4.81669e-05 1.89944e-05 1.12068e-05 1.09312e-05 0.00501671 1.06704e-05 1.16767e-05 1.0574e-05 1.36757e-05 9.43161e-06 2.84014e-05 2.35808e-05 1.09165e-05 1.20903e-05 1.09418e-05 2.28366e-05 1.24965e-05 1.20136e-05 9.83542e-06 1.86429e-05 2.08769e-05 1.13062e-05 1.4953e-05 1.3547e-05 1.38738e-05 1.04524e-05 1.1513e-05 4.97058e-05 8.78177e-06 3.29131e-05 1.51058e-05 1.9937e-05 8.89142e-06 1.47264e-05 1.85097e-05 0.00232091 1.10624e-05 1.23832e-05 1.57142e-05 2.24332e-05 9.3783e-06 3.05977e-05 1.46557e-05 9.73463e-06 9.21311e-06 1.09155e-05 1.48716e-05 1.02748e-05 1.05784e-05 1.14703e-05 1.12132e-05 1.17754e-05 1.07734e-05 1.09506e-05 1.35321e-05 1.0528e-05 0.000717506 0.0430458 9.78327e-06 2.28995e-05 9.96749e-06 1.03823e-05 1.04392e-05 1.02416e-05 1.53801e-05 1.22414e-05 2.88197e-05 1.9143e-05 1.07443e-05 1.52826e-05 1.03526e-05 1.03799e-05 1.12846e-05 1.4911e-05 1.11162e-05 0.000329603 1.05024e-05 1.07823e-05 1.08052e-05 0.000505883 1.02328e-05 1.00611e-05 1.08341e-05 1.82932e-05 1.0602e-05 1.13346e-05 1.05872e-05 1.0828e-05 1.95016e-05 1.00545e-05 1.98383e-05 1.16525e-05 9.20493e-06 1.30086e-05 1.23289e-05 1.15017e-05 9.71858e-06 3.3039e-05 1.79227e-05 1.17253e-05 3.29013e-06 1.03019e-05 1.07577e-05 8.80195e-06 1.05462e-05 1.0879e-05 1.06502e-05 1.18502e-05 1.03438e-05 9.74415e-06 1.05397e-05 1.59158e-05 4.48242e-05 1.25401e-05 1.34714e-05 1.25134e-05 1.26098e-05 8.93614e-06 9.51765e-06 1.07364e-05 2.46211e-05 0.000500842 1.45635e-05 1.87143e-05 1.05734e-05 2.23667e-05 8.32899e-06 1.1611e-05 3.17356e-05 1.00319e-05 8.34777e-06 9.60808e-06 1.0557e-05 0.00197167 3.47165e-05 6.11173e-06 1.72073e-05 1.41542e-05 9.63201e-06 1.11567e-05 1.05214e-05 1.43532e-05 1.09149e-05 4.054e-05 1.09622e-05 1.31874e-05 2.3776e-05 0.999471 1.07224e-05 1.41878e-05 9.54939e-06 1.05879e-05 1.77796e-05 1.07116e-05 1.15022e-05 1.07222e-05 8.84226e-06 1.12125e-05 1.0896e-05 2.0152e-05 1.2919e-05 1.0683e-05 1.94126e-05 3.30941e-05 1.308e-05 0.00066434 1.79717e-05 1.72947e-05 1.09627e-05 1.13258e-05 3.69602e-05 1.08731e-05 1.49797e-05 1.15826e-05 1.19048e-05 9.77544e-06 0.0913146 1.17664e-05 1.46573e-05 1.17431e-05 1.44599e-05 1.06355e-05 9.74399e-06 1.3014e-05 9.77472e-06 0.0180486 9.49681e-06 1.03051e-05 0.0343558 1.06189e-05 1.77957e-05 1.86245e-05 0.657904 1.06634e-05 8.91007e-06 1.16879e-05 9.81253e-06 9.28794e-06 8.53133e-06 1.05354e-05 1.21689e-05 9.80509e-06 9.49764e-06 1.09783e-05 3.67496e-05 0.999924 1.10392e-05 1.11253e-05 1.31772e-05 1.63847e-05 1.1535e-05 0.000115211 1.08359e-05 1.08674e-05 3.23173e-05 1.05838e-05 9.95838e-06 2.32534e-05 1.75685e-05 1.06469e-05 9.54599e-06 2.80463e-05 8.09747e-05 1.98211e-05 1.1177e-05 1.08379e-05 0.0334463 2.77268e-05 9.8361e-06 1.05393e-05 1.05117e-05 1.59635e-05 1.01605e-05 2.54839e-05 0.000705478 1.37434e-05 1.13924e-05 1.04041e-05 1.14739e-05 9.6477e-06 1.19304e-05 1.1113e-05 1.60873e-05 1.14102e-05 0.00161456 1.15819e-05 1.00009e-05 1.2233e-05 1.0557e-05 1.11317e-05 1.11259e-05 1.56387e-05 1.10112e-05 1.56781e-05 1.29004e-05 1.21159e-05 9.94816e-06 1.14567e-05 1.54399e-05 1.32239e-05 2.0459e-05 1.03585e-05 1.19479e-05 1.31076e-05 1.07759e-05 0.00162595 1.10198e-05 1.08549e-05 9.87882e-06 1.14329e-05 1.03462e-05 9.83851e-06 1.19464e-05 1.82415e-05 1.08632e-05 2.18814e-05 1.0479e-05 1.73508e-05 1.07785e-05 1.05419e-05 1.90163e-05 0.0667591 1.13822e-05 9.72894e-06 1.34484e-05 1.95421e-05 1.15031e-05 2.60598e-05 1.60361e-05 1.23783e-05 2.10317e-05 1.15042e-05 1.2082e-05 1.12342e-05 1.10608e-05 1.10557e-05 1.19543e-05 1.13511e-05 1.24758e-05 1.10378e-05 1.11568e-05 1.13844e-05 1.57533e-05 8.22153e-06 0.000118832 1.05676e-05 1.11015e-05 8.56273e-06 1.07956e-05 9.42639e-06 2.70336e-05 9.82415e-06 1.12475e-05 1.23062e-05 1.9065e-05 1.35518e-05 3.78986e-05 1.46079e-05 1.25345e-05 1.12402e-05 1.08777e-05 1.64801e-05 1.09877e-05 1.1665e-05 1.12352e-05 1.03927e-05 1.10277e-05 1.20515e-05 1.12322e-05 1.0884e-05 1.04916e-05 1.08443e-05 1.06676e-05 1.29547e-05 9.47292e-06 1.09214e-05 8.78597e-06 3.27666e-05 3.08226e-05 1.10249e-05 1.19585e-05 9.41912e-06 1.25137e-05 1.0894e-05 1.10879e-05 1.12041e-05 9.10336e-06 1.6178e-05 1.30464e-05 4.15733e-05 8.61474e-06 9.52522e-06 2.0167e-05 2.03867e-05 1.10305e-05 8.50922e-06 1.31159e-05 1.23265e-05 1.08159e-05 1.20737e-05 2.58946e-05 2.06037e-05 0.0124161 1.1696e-05 1.07808e-05 1.92582e-05 1.1033e-05 1.94296e-05 1.92448e-05 1.09078e-05 1.16834e-05 3.39692e-05 1.27259e-05 0.00407703 1.96782e-05 1.05915e-05 2.63794e-05 2.31328e-05 1.07685e-05 0.000357217 1.07902e-05 1.53382e-05 9.52116e-06 8.55381e-05 9.2716e-06 1.06548e-05 2.29811e-05 1.18979e-05 1.21511e-05 3.92396e-05 1.09311e-05 2.57854e-05 9.81413e-06 1.08377e-05 1.83345e-05 1.14873e-05 1.02623e-05 1.42457e-05 1.83314e-05 1.00188e-05 1.23887e-05 1.4461e-05 1.05762e-05 9.7047e-06 0.000111981 4.17424e-05 1.17044e-05 1.60099e-05 0.00497512 2.54239e-05 1.41635e-05 1.17228e-05 1.0599e-05 0.000116198 1.11078e-05 1.22419e-05 0.000135311 1 1.11171e-05 1.40916e-05 0.11869 1.32275e-05 1.00412e-05 1.19203e-05 1.06353e-05 1.49569e-05 1.02002e-05 1.09955e-05 1.52507e-05 8.57283e-06 1.12725e-05 1.07341e-05 1.07581e-05 1.00816e-05 1.18298e-05 1.19713e-05 1.34106e-05 0.00100211 1.19925e-05 1.84915e-05 1.15702e-05 9.64096e-06 1.06425e-05 1.3728e-05 1.59784e-05 1.02182e-05 5.27027e-05 1.29844e-05 1.08615e-05 1.06558e-05 1.12098e-05 1.08482e-05 1.01223e-05 1.09987e-05 1.13053e-05 9.71284e-06 1.39376e-05 1.99129e-05 1.08206e-05 0.94782 1.40793e-05 2.32538e-05 1.32345e-05 1.09093e-05 1.10579e-05 1.71172e-05 1.43545e-05 1.11135e-05 1.42131e-05 2.66393e-05 0.000421004 1.64789e-05 1.08045e-05 1.16728e-05 9.59652e-06 1.23856e-05 9.86494e-06 0.843287 1.0673e-05 1.13242e-05 3.79959e-05 1.18539e-05 1.05814e-05 1.02721e-05 1.18792e-05 1.07675e-05 1.36083e-05 1.06501e-05 9.97035e-06 3.98781e-05 1.49219e-05 1.51111e-05 1.08624e-05 1.7723e-05 1.08795e-05 1.02018e-05 1.34223e-05 3.20439e-05 0.000227383 0.19528 1.42261e-05 1.41248e-05 1.07078e-05 9.58981e-06 1.01501e-05 2.27099e-05 1.11192e-05 1.06655e-05 8.35798e-06 2.35141e-05 1.14632e-05 1.28299e-05 1.10321e-05 1.10632e-05 1.0246e-05 1.46035e-05 1.01268e-05 0.0398691 1.27828e-05 1.51538e-05 1.14721e-05 1.04035e-05 1.16088e-05 1.21925e-05 9.93549e-06 1.3166e-05 1.15198e-05 9.58799e-06 1.07973e-05 1.49391e-05 3.11238e-05 1.07967e-05 1.06766e-05 2.62575e-05 1.0801e-05 1.11709e-05 1.13016e-05 1.21135e-05 1.07662e-05 1.17285e-05 1.12003e-05 1.12015e-05 1.41034e-05 1.31746e-05 1.07464e-05 0.000187692 5.09236e-05 0.00883466 9.32087e-06 1.07821e-05 1.19344e-05 1.66708e-05 1.01991e-05 1.41972e-05 4.03648e-05 1.01107e-05 1.82958e-05 1.21935e-05 7.22838e-05 1.22892e-05 1.79125e-05 8.09505e-06 1.05278e-05 1.14258e-05 1.0581e-05 1.15982e-05 1.12134e-05 1.89417e-05 1.04122e-05 1.11705e-05 1.03045e-05 1.67206e-05 9.65078e-06 1.74525e-05 9.40849e-06 1.06005e-05 1.09553e-05 3.38036e-05 1.43966e-05 1.05835e-05 1.41329e-05 1.14453e-05 1.06581e-05 1.12792e-05 1.07991e-05 1.13246e-05 0.00159999 9.7935e-06 1.11561e-05 1.98782e-05 1.39841e-05 1.07728e-05 1.05503e-05 3.3257e-05 1.69071e-05 1.19915e-05 4.05144e-05 9.26574e-06 2.68476e-05 1.13352e-05 1.1494e-05 0.42944 0.428246 1.07825e-05 4.16806e-05 1.1418e-05 2.16372e-05 1.0716e-05 4.02316e-05 0.2194 1.13807e-05 1.21114e-05 1.15692e-05 9.96173e-06 1.1148e-05 1.298e-05 1.07346e-05 1.85313e-05 2.05083e-05 1.05538e-05 1.24076e-05 1.11248e-05 1.11681e-05 1.89164e-05 1.04761e-05 1.28986e-05 1.44097e-05 1.01219e-05 1.18666e-05 1.56236e-05 1.17584e-05 1.15218e-05 1.41013e-05 1.00664e-05 1.17435e-05 1.0543e-05 1.11922e-05 1.00234e-05 0.017036 1.32398e-05 1.07854e-05 1.19882e-05 1.00418e-05 9.57266e-06 2.93417e-05 0.00756153 1.8738e-05 1.05179e-05 1.62782e-05 1.13754e-05 1.06485e-05 1.47386e-05 1.3948e-05 1.10088e-05 1.92515e-05 1.70441e-05 1.01686e-05 1.16567e-05 1.06144e-05 9.72287e-06 1.535e-05 1.19236e-05 4.37007e-05 1.05356e-05 1.7491e-05 1.49755e-05 0.120637 1.40227e-05 1.18148e-05 0.00203317 1.09904e-05 9.95458e-06 1.03906e-05 1.32282e-05 1.22294e-05 0.00598105 1.14264e-05 0.000120121 1.50538e-05 9.00505e-06 1.78262e-05 1 1.07954e-05 1.21578e-05 1.22247e-05 9.98069e-06 0.00019819 1.06601e-05 1.10867e-05 1.12392e-05 1.09933e-05 1.3101e-05 0.000261819 1.08802e-05 2.27996e-05 2.28731e-05 2.09738e-05 9.51822e-06 0.0862128 1.08416e-05 0.0917388 2.0261e-05 1.09239e-05 0.125001 1.05742e-05 1.78761e-05 0.000236634 1.44008e-05 1.0548e-05 1.07497e-05 1.10566e-05 1.27324e-05 0.0421147 1.30689e-05 9.7484e-06 3.29853e-05 2.39642e-05 1.2779e-05 3.34736e-05 1.02397e-05 4.82763e-06 1.08892e-05 4.31923e-05 1.11038e-05 1.01423e-05 1.0438e-05 0.00206748 1.23172e-05 9.89867e-06 1.46388e-05 1.05339e-05 1.12619e-05 3.37735e-05 1.10082e-05 1.05227e-05 1.17351e-05 4.66905e-05 0.011246 1.01455e-05 1.39573e-05 1.01749e-05 1.04632e-05 9.69746e-06 1.10616e-05 1.14903e-05 4.45564e-05 1.12781e-05 1.11256e-05 1.2704e-05 1.6958e-05 1.10569e-05 9.75128e-06 1.17067e-05 3.74148e-05 1.06653e-05 0.000223773 1.42545e-05 1.11225e-05 1.28553e-05 1.11169e-05 0.000217387 1.0831e-05 1.15052e-05 1.0626e-05 3.10501e-05 1.12913e-05 1.17831e-05 1.01271e-05 1.6117e-05 1.47924e-05 1.10215e-05 0.883316 0.00837045 1.63276e-05 2.61934e-05 1.17036e-05 1.12456e-05 9.71811e-06 1.03584e-05 1.36929e-05 1.18588e-05 1.43511e-05 1.75845e-05 1.10979e-05 0.968788 1.45639e-05 1.05402e-05 1.7065e-05 1.60069e-05 1.54991e-05 1.06413e-05 1.07481e-05 1.33694e-05 1.30991e-05 1.01566e-05 1.41429e-05 1.56616e-05 2.13084e-05 9.74988e-06 1.08887e-05 9.06076e-05 1.06392e-05 1.14828e-05 1.24341e-05 1.37126e-05 1.11962e-05 1.05416e-05 0.00121816 2.43539e-05 1.17798e-05 1.15474e-05 1.13043e-05 1.07524e-05 1.08995e-05 1.03045e-05 1.61852e-05 1.11531e-05 1.19915e-05 1.07782e-05 2.04513e-05 1.12716e-05 1.06981e-05 0.0122536 1.34254e-05 1.06861e-05 2.59565e-05 1.26047e-05 0.0894123 1.11125e-05 1.07487e-05 1.02682e-05 1.76754e-05 9.63372e-06 1.7687e-05 1.54787e-05 1.21779e-05 1.88969e-05 9.54929e-06 1.05378e-05 1.42126e-05 1.15631e-05 1.03562e-05 1.42358e-05 1.20937e-05 1.12569e-05 1.12703e-05 1.05544e-05 2.19843e-05 1.08237e-05 9.92482e-06 2.84357e-05 1.10959e-05 1.34107e-05 1.1672e-05 2.13737e-05 0.974193 2.92137e-05 1.60447e-05 1.23601e-05 1.11817e-05 2.33957e-05 1.37699e-05 1.02694e-05 1.28025e-05 1.11713e-05 1.67016e-05 2.8377e-05 1.15867e-05 1.26579e-05 2.15047e-05 1.13306e-05 2.85651e-05 1.13604e-05 1.1914e-05 1.07888e-05 1.13597e-05 2.7301e-05 0.00243829 1.4381e-05 1.21562e-05 1.08048e-05 1.49444e-05 1.15035e-05 1.04898e-05 1.0797e-05 1.05464e-05 1.03533e-05 4.88679e-05 1.5842e-05 1.56051e-05 1.58523e-05 1.02081e-05 0.645794 1.13126e-05 4.76457e-05 1.07955e-05 1.11474e-05 0.000470566 1.472e-05 0.000108021 1.1499e-05 1.01523e-05 0.687683 1.26684e-05 2.14925e-05 1.13509e-05 1.40838e-05 1.27261e-05 9.73678e-06 1.09062e-05 1.33518e-05 9.86614e-06 1.07582e-05 4.3575e-05 4.69264e-05 1.4648e-05 7.36307e-05 1.17857e-05 1.10662e-05 2.04562e-05 1.08417e-05 2.95437e-05 1.11108e-05 1.30869e-05 1.96754e-05 1.01894e-05 1.03568e-05 1.05978e-05 1.55463e-05 1.42196e-05 1.02496e-05 2.28235e-05 1.01967e-05 0.00844887 1.12137e-05 9.74071e-06 0.00585211 2.6795e-05 1.22731e-05 1.08682e-05 4.2052e-05 1.1791e-05 1.32636e-05 2.80693e-05 8.90361e-06 1.13219e-05 0.000121746 1.09178e-05 1.18347e-05 1.13943e-05 1.06935e-05 1.1776e-05 1.11703e-05 1.01916e-05 1.06321e-05 8.33286e-06 9.64217e-06 3.40451e-05 1.18783e-05 3.05623e-05 9.64416e-06 1.47124e-05 1.00093e-05 1.00338e-05 1.19957e-05 1.03918e-05 1.29822e-05 1.89201e-05 1.42387e-05 0.577673 1.15717e-05 1.01564e-05 1.28844e-05 1.11706e-05 0.0767311 3.4698e-05 2.04946e-05 1.72793e-05 1.03963e-05 0.00610621 1.03745e-05 3.4002e-05 2.48821e-05 1.12487e-05 1.7793e-05 1.20729e-05 2.52353e-05 1.26592e-05 1.07649e-05 1.07174e-05 1.03741e-05 4.65287e-05 1.13082e-05 1.33639e-05 4.87387e-05 2.82262e-05 9.48122e-06 0.000416704 4.88244e-05 1.38211e-05 1.03875e-05 8.74187e-06 2.19647e-05 1.67892e-05 1.10713e-05 1.0051e-05 1.11742e-05 1.09867e-05 1.13593e-05 0.000148649 2.38852e-05 1.09018e-05 9.17429e-06 4.2905e-05 1.47022e-05 2.92024e-05 0.0111734 1.04567e-05 0.00788138 1.42771e-05 9.6865e-06 3.67712e-05 1.10928e-05 1.10755e-05 1.08863e-05 0.682584 0.00531702 1.82062e-05 0.228179 1.12644e-05 1.05833e-05 1.11124e-05 1.05826e-05 1.13769e-05 1.11259e-05 1.09167e-05 1.01884e-05 1.11998e-05 8.52523e-06 1.61708e-05 1.10257e-05 1.21883e-05 1.00309e-05 1.10496e-05 1.18582e-05 2.06188e-05 1.62054e-05 1.05357e-05 2.08851e-05 5.67193e-05 1.39717e-05 1.23501e-05 1.47388e-05 0.000151155 1.16345e-05 1.15063e-05 1.08371e-05 1.13656e-05 1.1442e-05 1.47503e-05 1.34274e-05 1.24012e-05 2.63648e-05 1.02985e-05 2.40145e-05 0.0199025 3.42665e-05 1.15234e-05 2.06813e-05 9.52507e-06 1.05476e-05 0.00304938 2.58967e-05 1.14698e-05 9.81325e-06 3.2989e-05 1.07774e-05 2.10615e-05 6.45001e-05 1.87212e-05 1.01604e-05 1.13012e-05 1.18839e-05 1.6389e-05 1.11894e-05 1.06559e-05 1.1692e-05 1.61271e-05 1.1992e-05 0.000643569 1.23157e-05 1.08597e-05 3.50229e-05 1.46309e-05 1.05501e-05 1.13977e-05 9.10911e-06 1.11781e-05 1.85307e-05 1.15883e-05 1.04144e-05 1.1587e-05 1.15482e-05 1.70881e-05 1.21031e-05 1.52853e-05 8.63745e-06 0.0149032 4.0013e-05 0.102393 9.79516e-06 2.4662e-05 1.08942e-05 1.57087e-05 1.36951e-05 1.08507e-05 1.12482e-05 1.18617e-05 1.1666e-05 1.12424e-05 1.25304e-05 1.81611e-05 1.16669e-05 1.3859e-05 1.04105e-05 9.81255e-06 1.49683e-05 1.01377e-05 9.93408e-06 1.13464e-05 1.16891e-05 1.05116e-05 1.3589e-05 1.4327e-05 1.1919e-05 1.05822e-05 0.0711518 0.00271367 1.4238e-05 1.19955e-05 1.96575e-05 2.66812e-05 1.03245e-05 1.28238e-05 0.0151617 6.99895e-06 1.02423e-05 2.85735e-05 0.0205643 1.45354e-05 1.03006e-05 1.14423e-05 1.05957e-05 2.69089e-05 1.65042e-05 1.24253e-05 2.01677e-05 1.20989e-05 1.06342e-05 1.06617e-05 1.5041e-05 1.47101e-05 1.21124e-05 1.1143e-05 3.33529e-05 1.91963e-05 1.83783e-05 1.06177e-05 1.69651e-05 1.00104e-05 1.01658e-05 4.69273e-05 1.06265e-05 2.29076e-05 1.60799e-05 1.15832e-05 0.186957 1.06327e-05 1.58823e-05 9.92263e-06 3.27127e-05 1.37526e-05 2.28114e-05 1.22224e-05 1.0309e-05 1.09357e-05 0.950911 1.44753e-05 1.48992e-05 1.07282e-05 1.15787e-05 1.08929e-05 0.0101419 1.05086e-05 1.09298e-05 2.68449e-05 1.72759e-05 1.22971e-05 1.11424e-05 1.11724e-05 1.2294e-05 1.74305e-05 1.59988e-05 1.11894e-05 1.06081e-05 1.30711e-05 1.86237e-05 1.1616e-05 1.11524e-05 1.14292e-05 1.08629e-05 3.21053e-05 1.39958e-05 1.39412e-05 1.0933e-05 1.11967e-05 1.96365e-05 1.1135e-05 1.01911e-05 1.2281e-05 1.57614e-05 1.3373e-05 1.12111e-05 1.07343e-05 9.01432e-06 4.51834e-05 2.83254e-05 1.06893e-05 1.07574e-05 1.47843e-05 1.40529e-05 1.04477e-05 1.03725e-05 9.38849e-06 9.88049e-06 1.5014e-05 1.19945e-05 1.11521e-05 1.07967e-05 1.01226e-05 1.35769e-05 9.41001e-06 1.69961e-05 1.0839e-05 2.1421e-05 0.000306549 1.04598e-05 1.15936e-05 0.0118817 6.204e-05 1.08701e-05 1.05285e-05 1.31162e-05 1.94768e-05 5.24898e-05 1.22149e-05 4.86551e-05 0.000266188 1.55858e-05 1.26796e-05 1.66502e-05 1.67469e-05 2.10189e-05 1.37641e-05 1.42384e-05 1.10056e-05 8.85227e-06 2.73276e-05 0.0694164 1.74204e-05 1.0679e-05 3.03951e-05 4.48002e-05 1.11984e-05 1.31024e-05 1.01989e-05 1.08813e-05 1.0882e-05 1.06122e-05 1.09027e-05 1.01662e-05 1.74646e-05 1.17418e-05 7.38087e-06 1.05113e-05 1.3549e-05 1.42017e-05 3.23186e-05 1.13027e-05 0.0951871 7.46754e-06 1.23092e-05 1.39896e-05 3.13001e-05 1.1054e-05 1.26496e-05 9.60434e-06 1.02851e-05 1.03703e-05 1.2542e-05 1.03183e-05 9.84672e-06 1.20901e-05 1.20629e-05 2.64345e-05 0.786786 1.46016e-05 2.085e-05 1.06913e-05 2.2303e-05 1.15853e-05 1.75144e-05 1.11193e-05 1.03166e-05 1.68812e-05 1.18086e-05 1.33383e-05 0.000146929 1.07791e-05 1.24173e-05 1.13094e-05 1.08232e-05 1.00637e-05 1.19353e-05 1.09164e-05 1.16345e-05 1.05983e-05 1.17156e-05 1.88357e-05 9.90181e-06 1.36949e-05 1.13599e-05 1.05205e-05 1.19093e-05 3.12778e-05 1.0527e-05 1.0233e-05 1.16551e-05 1.59009e-05 3.14843e-05 1.17762e-05 0.00122971 1.02288e-05 1.07367e-05 1.05521e-05 1.05763e-05 1.62118e-05 1.13591e-05 1.08736e-05 1.23962e-05 1.76649e-05 1.63016e-05 1.04302e-05 9.84791e-06 1.14982e-05 1.83258e-05 1.02316e-05 1.21824e-05 1.25863e-05 2.42971e-05 1.07001e-05 1.07587e-05 6.84431e-06 0.000240869 1.10305e-05 1.12876e-05 1.24609e-05 1.11867e-05 1.28568e-05 1.06232e-05 1.11637e-05 0.0596042 1.03963e-05 3.35273e-05 1.57698e-05 1.26901e-05 1.15964e-05 1.13852e-05 9.98412e-06 1.4662e-05 9.85858e-06 1.11937e-05 0.0310694 1.12856e-05 1.07143e-05 1.24678e-05 1.09967e-05 2.94301e-05 1.52249e-05 1.05245e-05 9.41424e-06 1.80766e-05 0.000757703 1.10594e-05 1.92385e-05 1.24712e-05 1.06233e-05 1.74654e-05 0.00153137 3.77062e-05 1.08329e-05 1.19081e-05 1.07485e-05 1.48701e-05 1.27389e-05 1.14859e-05 0.0138707 3.30855e-05 1.11365e-05 1.08101e-05 1.88966e-05 0.750948 1.16125e-05 3.63031e-05 1.59323e-05 1.13203e-05 4.76102e-05 1.13441e-05 1.49156e-05 1.08001e-05 2.69132e-05 1.88123e-05 2.30825e-05 9.80527e-06 1.13609e-05 1.01637e-05 1.37416e-05 1.0867e-05 3.14236e-05 0.0635007 9.61068e-06 1.08759e-05 1.4819e-05 2.07273e-05 1.23592e-05 1.52049e-05 0.0734416 0.0307906 1.15047e-05 1.4487e-05 1.01907e-05 9.98232e-06 1.15108e-05 1.26949e-05 1.10969e-05 5.10476e-05 1.10559e-05 1.10374e-05 1.6122e-05 1.31719e-05 9.87046e-06 1.11551e-05 1.11819e-05 1.20677e-05 1.05727e-05 2.58792e-05 1.19379e-05 0.965519 1.03638e-05 2.20037e-05 1.05669e-05 1.06194e-05 1.18899e-05 1.12539e-05 9.43231e-06 1.04197e-05 1.47487e-05 1.28528e-05 1.61623e-05 9.913e-06 0.00640111 9.65122e-06 1.15045e-05 1.08365e-05 9.43601e-06 1.58535e-05 2.69387e-05 1.36843e-05 1.30252e-05 1.12119e-05 1.1107e-05 1.46721e-05 1.15316e-05 1.35125e-05 1.11105e-05 1.53994e-05 1.43209e-05 1.55662e-05 1.33607e-05 0.00106099 1.0959e-05 1.03571e-05 1.23443e-05 1.24765e-05 9.95961e-06 1.04118e-05 1.12094e-05 1.16517e-05 1.22085e-05 1.25745e-05 1.16422e-05 0.0186621 1.335e-05 1.59768e-05 1.15106e-05 5.15974e-05 1.25089e-05 1.51569e-05 1.28325e-05 1.07782e-05 1.09455e-05 0.00142776 1.12254e-05 0.406402 1.27996e-05 2.9e-05 9.33554e-06 0.00664592 0.0138279 1.12007e-05 2.51658e-05 1.6229e-05 1.12599e-05 1.1961e-05 1.7469e-05 1.23565e-05 0.000913964 1.14873e-05 0.967549 1.11306e-05 1.12204e-05 1.05704e-05 9.34498e-06 1.33179e-05 1.0334e-05 1.07083e-05 1.3287e-05 1.19001e-05 1.31304e-05 1.36954e-05 9.29725e-06 1.28267e-05 1.32398e-05 4.86177e-05 1.38411e-05 1.12296e-05 4.10217e-05 1.16383e-05 1.16667e-05 1.17921e-05 1.81759e-05 1.18243e-05 1.08072e-05 1.99154e-05 3.63142e-05 1.4017e-05 1.03896e-05 7.08567e-06 5.58294e-05 1.32409e-05 1.81487e-05 2.60874e-05 0.00126425 0.116682 1.28526e-05 1.20264e-05 1.07837e-05 1.61151e-05 1.37748e-05 1.34696e-05 1.21759e-05 1.0526e-05 1.09453e-05 1.3647e-05 1.03184e-05 9.88294e-06 1.12408e-05 1.07527e-05 1.05101e-05 1.08286e-05 1.45423e-05 1.10399e-05 1.05172e-05 1.76661e-05 1.07894e-05 1.15058e-05 4.28274e-05 1.77797e-05 1.12024e-05 1.1343e-05 1.4356e-05 1.14134e-05 1.06103e-05 0.00124893 1.09876e-05 3.08748e-05 4.84282e-05 1.14936e-05 1.46064e-05 9.98984e-06 1.33134e-05 1.19694e-05 2.32017e-05 1.14441e-05 1.19024e-05 1.15649e-05 0.0163597 4.0185e-05 1.07278e-05 1.52234e-05 1.10889e-05 1.02303e-05 1.1199e-05 1.33372e-05 3.61673e-05 1.29428e-05 3.43457e-05 3.76373e-05 1.61532e-05 1.00235e-05 9.52151e-06 0.0531266 1.24561e-05 1.04872e-05 1.19432e-05 1.64001e-05 1.79769e-05 1.60407e-05 1.08279e-05 1.11961e-05 9.23773e-06 1.06541e-05 1.44112e-05 1.11979e-05 1.7095e-05 1.03973e-05 1.03927e-05 1.35047e-05 1.09504e-05 2.06724e-05 1.13094e-05 1.63013e-05 1.39361e-05 0.00182662 1.46397e-05 2.03395e-05 9.89205e-06 1.48658e-05 2.00283e-05 1.04606e-05 1.12234e-05 1.48612e-05 1.18824e-05 1.25413e-05 2.78158e-05 1.12691e-05 1.01893e-05 1.10171e-05 0.0132312 4.20805e-05 1.28453e-05 4.17556e-05 1.10125e-05 1.10053e-05 0.000594324 1.08117e-05 1.67293e-05 1.86411e-05 1.65492e-05 1.75666e-05 1.216e-05 0.937731 3.11409e-05 1.296e-05 1.09948e-05 1.33083e-05 4.45605e-05 9.73353e-06 1.24047e-05 1.22149e-05 1.02977e-05 1.52321e-05 3.23852e-05 3.37588e-05 1.09586e-05 1.07737e-05 1.07075e-05 1.30606e-05 1.06686e-05 1.70692e-05 1.31234e-05 9.65709e-06 1.00275e-05 2.7605e-05 1.42786e-05 0.000134434 1.26341e-05 0.991365 3.75924e-05 0.000603234 1.67704e-05 1.12778e-05 1.52347e-05 2.15533e-05 4.47044e-05 1.89287e-05 1.06383e-05 1.20209e-05 3.08858e-05 1.36292e-05 1.10342e-05 0.0316367 1.48202e-05 1.54905e-05 0.971331 1.09238e-05 3.65282e-05 1.00379e-05 1.82052e-05 1.13721e-05 1.1289e-05 1.05465e-05 1.17359e-05 0.000133449 1.04289e-05 1.13041e-05 2.04145e-05 1.14558e-05 1.1026e-05 1.29357e-05 1.23599e-05 1.15178e-05 1.10326e-05 1.11517e-05 1.2493e-05 1.15995e-05 1.13243e-05 9.69638e-06 9.96778e-06 0.00936412 0.00772839 1.07038e-05 1.08036e-05 2.81194e-05 1.07496e-05 1.12764e-05 1.01417e-05 3.29512e-05 1.00815e-05 9.70766e-06 0.991067 9.74455e-06 1.45582e-05 1.06361e-05 1.29279e-05 1.08787e-05 1.91851e-05 8.81378e-06 1.10277e-05 0.999214 1.10558e-05 1.2928e-05 1.11065e-05 2.08111e-05 9.96543e-06 1.08625e-05 1.09973e-05 1.10214e-05 0.0289313 1.06202e-05 1.09197e-05 1.00747e-05 1.27955e-05 1.21621e-05 1.28518e-05 1.02608e-05 1.10623e-05 1.14524e-05 3.06142e-05 0.000508235 1.02857e-05 1.04518e-05 9.40922e-06 5.55432e-05 0.0206516 1.12639e-05 0.000832002 1.00468e-05 1.80925e-05 1.0175e-05 1.4023e-05 1.07265e-05 1.08341e-05 3.97338e-05 1.18704e-05 0.00936489 3.58895e-05 1.11874e-05 0.998076 1.49656e-05 2.89964e-05 1.0741e-05 0.0155222 1.20702e-05 1.1565e-05 1.05315e-05 1.01231e-05 2.13908e-05 2.94056e-05 1.0109e-05 1.29526e-05 1.11872e-05 1.14398e-05 0.141843 1.10043e-05 1.16164e-05 0.000435728 1.06314e-05 0.226447 1.13002e-05 2.48412e-05 0.00413748 1.16317e-05 1.02058e-05 1.27654e-05 1.10718e-05 1.09996e-05 1.32163e-05 0.0624795 2.23441e-05 1.26883e-05 1.10587e-05 9.86642e-06 1.284e-05 1.12809e-05 1.12927e-05 1.31537e-05 2.38645e-05 1.14014e-05 1.73901e-05 1.78176e-05 1.06393e-05 1.09886e-05 0.756907 3.365e-05 0.0019305 1.14035e-05 0.209593 1.47471e-05 1.52926e-05 1.33065e-05 2.49894e-05 1.05858e-05 3.69417e-05 0.000330703 1.17018e-05 1.31267e-05 1.75737e-05 1.07397e-05 1.23853e-05 3.61496e-05 2.62504e-05 0.000188015 1.19114e-05 9.55309e-05 1.52583e-05 2.14181e-05 1.04891e-05 1.06991e-05 0.000100998 1.02345e-05 3.3894e-05 3.77475e-05 1.1729e-05 1.11516e-05 3.71352e-05 1.50379e-05 0.11536 3.85512e-05 1.04112e-05 5.1424e-05 8.14657e-05 9.98846e-06 9.84133e-06 1.04626e-05 1.07242e-05 1.28935e-05 3.15022e-05 1.09685e-05 1.13283e-05 1.14684e-05 0.0102229 1.24096e-05 1.06605e-05 1.11672e-05 1.17649e-05 1.06032e-05 1.27115e-05 1.13082e-05 1.7306e-05 0.00425046 9.79975e-06 1.05803e-05 2.03272e-05 1.10841e-05 1.13016e-05 1.07032e-05 1.02888e-05 1.13553e-05 1.07412e-05 1.05191e-05 1.09753e-05 9.1488e-06 1.87863e-05 1.40937e-05 9.69672e-06 2.74375e-05 0.0148951 5.5744e-05 1.12767e-05 1.07699e-05 0.000603673 1.12295e-05 1.38283e-05 2.26713e-05 1.15238e-05 0.00201427 1.17049e-05 2.63961e-05 2.08747e-05 1.25165e-05 1.20383e-05 1.28321e-05 7.84696e-05 1 1.23456e-05 1.24426e-05 1.26605e-05 1.15714e-05 1.7579e-05 1.14943e-05 1.38568e-05 1.22025e-05 1.10155e-05 1.27022e-05 1.36683e-05 1.08859e-05 1.84619e-05 1.17128e-05 1.14888e-05 1.61365e-05 1.11819e-05 1.40959e-05 1.27932e-05 1.0362e-05 0.0121666 1.06659e-05 1.49303e-05 8.90431e-06 1.34411e-05 1.07422e-05 1.02022e-05 1.12616e-05 1.20268e-05 1.38403e-05 2.30823e-05 1.13952e-05 3.19732e-05 8.50049e-06 1.09398e-05 1.55551e-05 1.05535e-05 1.06831e-05 1.15836e-05 1.22473e-05 2.86731e-05 1.06167e-05 3.64692e-05 1.11732e-05 0.999985 1.37761e-05 1.56074e-05 1.04168e-05 1.15086e-05 0.00153078 1.54602e-05 2.71575e-05 1.08764e-05 2.46861e-05 1.16529e-05 1.09268e-05 1.11949e-05 2.17849e-05 2.67754e-05 1.02652e-05 1.19362e-05 1.1152e-05 2.61159e-05 1.51092e-05 1.80294e-05 1.5737e-05 1.72589e-05 2.31705e-05 1.37741e-05 4.54602e-05 1.05847e-05 1.31628e-05 1.61873e-05 1.07196e-05 1.04837e-05 0.00802155 1.01905e-05 1.24471e-05 1.45321e-05 1.02718e-05 1.92485e-05 1.09432e-05 1.3099e-05 1.10804e-05 1.07935e-05 9.64853e-06 1.09546e-05 1.11913e-05 1.07141e-05 1.1176e-05 0.000704655 1.1316e-05 4.06029e-05 1.19793e-05 9.29119e-06 9.85058e-06 1.74129e-05 1.23858e-05 1.26089e-05 1.03008e-05 2.30738e-05 1.04881e-05 0.0111113 1.16787e-05 1.01557e-05 1.98873e-05 1.10714e-05 1.54668e-05 1.2882e-05 3.47307e-05 1.7736e-05 1.23458e-05 2.01096e-05 3.86888e-05 1.88933e-05 1.43914e-05 1.05241e-05 1.89659e-05 1.81752e-05 1.34246e-05 1.11501e-05 1.17987e-05 0.000307969 1.01895e-05 1.34425e-05 1.04575e-05 8.5862e-06 0.427437 0.00938005 1.03205e-05 0.000314363 1.11451e-05 9.79769e-06 2.39778e-05 1.05727e-05 1.10276e-05 1.28951e-05 1.46265e-05 1.09781e-05 1.06581e-05 1.06731e-05 1.05315e-05 1.41467e-05 1.32553e-05 1.3936e-05 1.66005e-05 1.28785e-05 0.0201736 0.355225 1.18635e-05 0.0023823 3.45048e-05 1.08726e-05 2.17575e-05 1.53591e-05 1.14551e-05 1.32197e-05 1.33603e-05 1.06579e-05 0.0325779 1.32996e-05 1.5286e-05 0.142923 1.09927e-05 1.13517e-05 1.09845e-05 1.01282e-05 0.00243379 1.26289e-05 1.01788e-05 1.11534e-05 1.09631e-05 1.13649e-05 1.22295e-05 1.23654e-05 0.444342 1.09076e-05 1.1001e-05 9.94469e-06 1.15954e-05 1.13402e-05 3.09035e-05 1.26803e-05 1.65119e-05 4.4653e-05 9.78762e-06 1.00201e-05 1.34852e-05 1.2926e-05 1.61273e-05 1.29042e-05 9.38764e-06 1.08214e-05 1.25165e-05 1.16098e-05 3.18789e-05 0.243904 4.78372e-05 1.91684e-05 1.0684e-05 1.18281e-05 1.22523e-05 2.04555e-05 2.4359e-05 1.63634e-05 1.10658e-05 1.09576e-05 1.40745e-05 0.00149191 1.11692e-05 0.00538087 0.0195871 1.91649e-05 1.52825e-05 1.13694e-05 1.10582e-05 1.09807e-05 1.10544e-05 1.25884e-05 1.4144e-05 2.18118e-05 9.79051e-06 1.05514e-05 1.13969e-05 1.15298e-05 1.2139e-05 1.1899e-05 1.07216e-05 3.56194e-05 1.09267e-05 1.11285e-05 1.40951e-05 0.0342891 1.14529e-05 1.14894e-05 0.000435227 1.75707e-05 0.154257 2.15119e-05 1.14222e-05 1.34376e-05 1.05008e-05 1.11744e-05 3.43289e-05 9.79607e-06 1.59564e-05 1.47641e-05 1.04436e-05 1.04964e-05 1.1594e-05 1.60629e-05 2.52833e-05 0.000493617 1.19768e-05 1.17519e-05 1.12766e-05 1.11483e-05 1.07929e-05 1.11008e-05 1.09189e-05 2.30935e-05 2.95298e-05 1.42662e-05 1.07578e-05 1.04235e-05 1.04842e-05 0.000250443 1.34141e-05 1.20179e-05 1.07933e-05 1.70106e-05 1.08802e-05 1.19396e-05 1.98476e-05 1.16937e-05 2.18714e-05 1.56773e-05 1.26004e-05 1.315e-05 1.06428e-05 1.14274e-05 2.32731e-05 1.12082e-05 1.18473e-05 1.17531e-05 1.39338e-05 1.28127e-05 2.08413e-05 2.53206e-05 1.04453e-05 1.36058e-05 4.90321e-05 1.27243e-05 1.08119e-05 1.41071e-05 3.06605e-05 1.13242e-05 1.22333e-05 1.34204e-05 1.08312e-05 1.08488e-05 1.37821e-05 2.06735e-05 0.322734 2.04745e-05 0.999726 1.69772e-05 1.94293e-05 1.3329e-05 1.11279e-05 1.11218e-05 1.37998e-05 1.41942e-05 1.15256e-05 1.24617e-05 2.57059e-05 1.62785e-05 1.108e-05 1.09989e-05 1.20542e-05 1.50152e-05 8.16138e-05 1.11264e-05 1.1641e-05 0.979381 1.08754e-05 2.91449e-05 1.41282e-05 0.000368706 1.20922e-05 1.33545e-05 0.000758838 1.03525e-05 1.32553e-05 1.15427e-05 1.10551e-05 6.6295e-05 1.03132e-05 3.97965e-05 9.41112e-06 1.0797e-05 1.16728e-05 1.37551e-05 5.87071e-05 1.06458e-05 1.21861e-05 2.59924e-05 0.158929 1.0959e-05 1.0553e-05 1.01138e-05 1.22267e-05 0.063877 0.00848366 3.87029e-05 1.60312e-05 1.12859e-05 1.09804e-05 3.2569e-05 1.12072e-05 1.60854e-05 1.12384e-05 1.70701e-05 3.94856e-05 1.49767e-05 2.76505e-05 2.28768e-05 2.18651e-05 1.09136e-05 1.09669e-05 1.09926e-05 1.08096e-05 1.11732e-05 3.31079e-05 1.01063e-05 1.0745e-05 4.98469e-05 1.16467e-05 1.10904e-05 1.09494e-05 0.997933 1.07959e-05 1.68512e-05 1.11687e-05 1.92143e-05 3.03154e-05 2.66237e-05 0.117201 1.26994e-05 1.1303e-05 1.13271e-05 1.15675e-05 1.06632e-05 1.06725e-05 1.10749e-05 1.0746e-05 0.138094 3.15461e-05 0.543246 2.27622e-05 1.0897e-05 1.29519e-05 0.00856737 1.20335e-05 0.557355 1.38216e-05 1.24167e-05 1.16245e-05 1.06944e-05 1.31951e-05 1.07989e-05 4.70188e-05 0.653639 2.1449e-05 9.11225e-06 1.14414e-05 1.96717e-05 0.00229992 1.25008e-05 0.0445335 1.12155e-05 1.84477e-05 1.07988e-05 1.09255e-05 1.23712e-05 1.15047e-05 0.000285099 1.00194e-05 1.4084e-05 1.19276e-05 0.978427 9.36569e-06 0.000423477 1.04252e-05 1.61816e-05 1.06413e-05 1.0794e-05 1.35227e-05 1.3635e-05 1.0636e-05 1.10415e-05 0.000390026 1.01866e-05 1.37279e-05 1.12048e-05 1.13476e-05 1.94307e-05 1.07869e-05 1.29443e-05 1.37869e-05 0.684007 2.16887e-05 3.93044e-05 1.06343e-05 1.10568e-05 1.34504e-05 1.06626e-05 1.46417e-05 1.11658e-05 1.07751e-05 1.30023e-05 1.20322e-05 1.87119e-05 1.40141e-05 9.80964e-06 1.29182e-05 1.14293e-05 1.26026e-05 1.16278e-05 1.12936e-05 1.19294e-05 0.00723088 1.47824e-05 1.18663e-05 1.15257e-05 2.13431e-05 1.11419e-05 1.01045e-05 1.10824e-05 1.38502e-05 1.36401e-05 1.0034e-05 1.65265e-05 1.67564e-05 1.15148e-05 2.19428e-05 1.3243e-05 1.26591e-05 2.04324e-05 1.00204e-05 1.04277e-05 1.17557e-05 3.40516e-05 1.13701e-05 0.628401 1.07045e-05 1.17125e-05 1.55819e-05 1.21322e-05 7.34578e-06 3.18472e-05 1.05904e-05 1.46885e-05 1.09225e-05 0.16198 1.14534e-05 1.1512e-05 1.07478e-05 2.70315e-05 1.08886e-05 0.000805665 1.57546e-05 0.000247808 1.08335e-05 1.16003e-05 1.59491e-05 2.04646e-05 1.31382e-05 1.07873e-05 1.01684e-05 1.10033e-05 2.83171e-05 1.21406e-05 1.43973e-05 3.05951e-05 0.000264898 1.11977e-05 1.04398e-05 1.0409e-05 1.24349e-05 0.000245284 0.0021482 1.3138e-05 1.56065e-05 1.47879e-05 2.3846e-05 0.69566 1.2339e-05 1.07674e-05 2.8949e-05 3.46221e-05 1.49117e-05 1.68342e-05 2.69385e-05 1.13854e-05 1.1721e-05 1.0998e-05 4.43127e-05 1.09609e-05 1.11264e-05 1.25735e-05 1.05254e-05 3.46533e-05 6.74143e-05 1.09674e-05 1.16232e-05 2.61883e-05 1.11378e-05 5.37138e-05 1.07301e-05 1.02756e-05 1.20837e-05 4.06229e-05 2.71851e-05 1.1299e-05 1.344e-05 1.36109e-05 1.3612e-05 1.27106e-05 7.90405e-06 1.09665e-05 1.23045e-05 1.16598e-05 1.47294e-05 1.09778e-05 1.07674e-05 1.2334e-05 1.06734e-05 1.07438e-05 1.20202e-05 1.05203e-05 1.27738e-05 5.37904e-05 1.04115e-05 3.46358e-05 0.000105043 4.05541e-05 3.87924e-05 3.31049e-05 1.89109e-05 1.04656e-05 1.24867e-05 2.45376e-05 1.10641e-05 1.43018e-05 1.45465e-05 1 1.36355e-05 1.0852e-05 1.12465e-05 1.10795e-05 1.83238e-05 3.49849e-05 9.6762e-06 2.94773e-05 3.32554e-05 1.10656e-05 1.10351e-05 0.000140023 3.67296e-05 0.0247372 9.82215e-06 1.02597e-05 1.1362e-05 1.27674e-05 1.96188e-05 1.05557e-05 1.04825e-05 1.28627e-05 1.04713e-05 1.33292e-05 1.04757e-05 1.53101e-05 1.29922e-05 1.0918e-05 1.14448e-05 1.14354e-05 1.01158e-05 1.13698e-05 2.34539e-05 2.04595e-05 1.75051e-05 1.2019e-05 1.25952e-05 1.23311e-05 1.01386e-05 3.98114e-05 2.27119e-05 4.47658e-05 1.14834e-05 0.0274683 1.17082e-05 0.998923 1.12149e-05 1.11683e-05 1.10605e-05 1.12233e-05 1.1187e-05 1.10621e-05 9.87472e-06 0.0027383 1.25741e-05 1.18231e-05 5.10847e-05 1.33161e-05 1.03965e-05 1.3161e-05 1.4747e-05 1.06576e-05 1.59659e-05 1.30704e-05 2.01188e-05 1.1111e-05 1.48729e-05 0.0272618 1.07285e-05 1.05542e-05 2.0188e-05 0.00722641 1.10423e-05 1.06435e-05 1.09676e-05 3.77161e-05 1.57349e-05 1.13867e-05 1.25231e-05 1.37087e-05 1.14287e-05 1.03304e-05 3.38154e-05 1.26883e-05 2.89921e-05 1.07337e-05 0.0592827 2.82705e-05 4.82971e-05 0.303538 1.09872e-05 2.83953e-05 1.58468e-05 1.60099e-05 1.13848e-05 1.04017e-05 1.13303e-05 1.55027e-05 1.08004e-05 0.00180565 1.16035e-05 2.44173e-05 1.09957e-05 1.14776e-05 1.16554e-05 0.576036 3.21729e-05 0.000749332 0.000103668 1.09414e-05 1.07547e-05 1.15468e-05 1.13888e-05 1.94794e-05 1.8042e-05 1.40806e-05 1.41521e-05 1.18479e-05 1.09383e-05 1.26878e-05 1.12719e-05 1.11509e-05 1.09311e-05 3.28357e-05 7.38482e-06 1.4456e-05 1.04072e-05 1.46266e-05 1.00514e-05 0.262812 1.57339e-05 1.00695e-05 1.43631e-05 1.15385e-05 1.08839e-05 9.77655e-06 1.35426e-05 1.05747e-05 1.0647e-05 1.14313e-05 1.11399e-05 0.210221 1.13216e-05 1.01845e-05 2.05778e-05 1.13194e-05 1.07882e-05 1.27469e-05 3.87048e-05 1.79611e-05 1.09896e-05 1.11035e-05 1.26866e-05 0.104782 2.20949e-05 2.03046e-05 1.03592e-05 1.78639e-05 2.18565e-05 1.14133e-05 1.07014e-05 1.13206e-05 1.094e-05 1.66056e-05 6.18099e-06 1.10001e-05 3.83568e-05 1.19624e-05 0.192659 0.723549 1.06032e-05 1.12285e-05 1.86793e-05 1.09995e-05 4.2902e-05 2.76305e-05 0.000222891 1.30262e-05 1.15362e-05 4.42103e-05 8.6756e-05 1.63617e-05 1.16475e-05 0.638482 2.48278e-05 1.04283e-05 2.10008e-05 1.14898e-05 1.86389e-05 3.05469e-05 1.38482e-05 1.13279e-05 0.997785 0.000165955 1.02581e-05 1.1422e-05 8.13295e-05 0.0386154 1.14711e-05 1.5134e-05 1.12244e-05 0.998776 1.47199e-05 1.06623e-05 1.03213e-05 0.727838 2.4502e-05 1.10429e-05 1.67501e-05 0.000107376 1.10647e-05 0.999327 4.31977e-05 1.10988e-05 1.16069e-05 0.000578013 1.41876e-05 1.84836e-05 1.30197e-05 1.11215e-05 1.15453e-05 1.19893e-05 1.30888e-05 1.18443e-05 2.05315e-05 1.16896e-05 1.03917e-05 1.23425e-05 1.61824e-05 9.93886e-06 1.58908e-05 1.03404e-05 1.13075e-05 2.18582e-05 1.12915e-05 1.45614e-05 1.15877e-05 0.131665 1.17364e-05 8.20947e-06 2.00883e-05 1.10249e-05 1.32245e-05 2.08022e-05 1.22948e-05 9.56392e-06 1.32785e-05 1.57721e-05 1.16636e-05 4.8748e-05 1.1901e-05 1.23627e-05 1.13936e-05 5.49897e-05 1.48109e-05 7.83825e-05 1.08616e-05 1.113e-05 1.76217e-05 2.20722e-05 1.85401e-05 1.08526e-05 0.872459 1.25938e-05 2.28759e-05 9.72193e-06 1.52294e-05 1.45078e-05 4.50043e-05 1.92196e-05 1.08873e-05 3.66674e-05 1.048e-05 1.76296e-05 1.08522e-05 1.09236e-05 1.07096e-05 1.2269e-05 1.12241e-05 1.131e-05 1.18278e-05 1.13548e-05 1.10577e-05 1.43826e-05 1.17426e-05 1.34156e-05 0.000259078 1.07775e-05 1.00573e-05 1.55185e-05 1.64997e-05 1.15536e-05 2.40663e-05 1.05016e-05 4.67585e-05 2.18049e-05 1.27801e-05 2.49726e-05 1.09173e-05 1.11392e-05 1.02017e-05 1.08577e-05 1.17253e-05 1.2629e-05 1.15117e-05 1.07222e-05 1.13447e-05 1.25282e-05 1.35168e-05 1.42357e-05 2.6684e-05 1.2389e-05 1.23316e-05 5.81136e-05 4.3771e-05 1.09677e-05 1.59248e-05 1.73946e-05 1.1039e-05 2.60186e-05 1.10452e-05 1.3134e-05 0.00250415 1.1004e-05 1.07573e-05 8.66677e-06 1.08007e-05 1.54697e-05 1.23421e-05 1.18267e-05 1.20718e-05 2.51371e-05 2.42966e-05 1.0894e-05 2.04622e-05 1.7922e-05 0.0032717 0.00263102 1.00033e-05 2.78834e-05 0.241538 1.62584e-05 4.53513e-05 1.16091e-05 1.10546e-05 1.88498e-05 1.19769e-05 1.13239e-05 1.08758e-05 0.000848383 1.16656e-05 1.99523e-05 1.08423e-05 1.09724e-05 4.06211e-05 1.0838e-05 0.741597 1.04318e-05 1.98058e-05 1.68846e-05 1.88453e-05 0.482259 2.91483e-05 0.0011158 1.21881e-05 2.55379e-05 1.40264e-05 4.71956e-05 0.00377105 2.24705e-05 1.19039e-05 0.0231359 1.31548e-05 1.12656e-05 2.20802e-05 1.10535e-05 1.24714e-05 1.78214e-05 1.18599e-05 1.09753e-05 1.25033e-05 2.69932e-05 1.46976e-05 4.64459e-05 1.12834e-05 0.999996 1.06281e-05 1.13003e-05 1.34302e-05 0.0316082 0.0109505 3.44057e-05 3.36268e-05 1.27652e-05 1.48417e-05 1.20019e-05 1.13298e-05 1.69485e-05 1.14947e-05 7.78223e-06 1.18617e-05 2.92239e-05 3.8355e-05 1.26119e-05 1.05509e-05 1.05764e-05 1.11094e-05 1.90009e-05 1.1145e-05 1.07642e-05 1.12695e-05 1.58374e-05 1.53905e-05 1.07099e-05 0.835992 1.14521e-05 4.38286e-05 1.35395e-05 1.10182e-05 1.15525e-05 1.78538e-05 1.12145e-05 1.56017e-05 1.18837e-05 2.07066e-05 1.04541e-05 1.06332e-05 1.11045e-05 1.27637e-05 2.92381e-05 1.23624e-05 1.02612e-05 5.28318e-05 2.78955e-05 0.00266032 1.09314e-05 1.0854e-05 1.12303e-05 2.53046e-05 1.09506e-05 1.68686e-05 2.27622e-05 2.60213e-05 1.13264e-05 9.96829e-06 1.02987e-05 0.010245 0.0181838 8.47136e-05 1.03877e-05 1.08209e-05 1.13236e-05 1.11349e-05 1.86367e-05 1.08059e-05 1.15407e-05 1.33617e-05 1.15569e-05 3.91717e-05 9.82529e-06 1.15073e-05 0.000930258 1.12089e-05 1.10378e-05 1.40976e-05 2.00216e-05 1.1189e-05 2.71226e-05 1.04458e-05 1.23884e-05 1.5352e-05 1.38546e-05 3.077e-05 0.0359235 2.27145e-05 1.26816e-05 5.37769e-05 9.98138e-06 1.09423e-05 1.28649e-05 2.05278e-05 0.999261 1.06332e-05 1.14705e-05 1.09598e-05 1.85688e-05 1.43513e-05 1.05065e-05 1.09092e-05 1.22215e-05 1.1714e-05 1 1.64284e-05 1.07984e-05 0.992183 1.01246e-05 0.000164741 1.94018e-05 1.0403e-05 1.8138e-05 1.08388e-05 0.999496 1.13503e-05 1.42576e-05 1.618e-05 1.13243e-05 1.08469e-05 4.65227e-05 1.25111e-05 1 0.00658596 2.43243e-05 1.52692e-05 2.17521e-05 1.08532e-05 1.02468e-05 1.59874e-05 1.06111e-05 1.79205e-05 1.22855e-05 0.0157559 1.17652e-05 1.15526e-05 1.10747e-05 1.14524e-05 1.08455e-05 1.14095e-05 1.08266e-05 0.179221 1.11955e-05 1.1035e-05 1.13816e-05 1.37183e-05 1.21185e-05 4.47537e-05 2.73559e-05 1.59966e-05 1.13035e-05 1.41872e-05 2.52e-05 1.2161e-05 0.00123243 1.27555e-05 1.04958e-05 1.12781e-05 1.14168e-05 2.62009e-05 1.46972e-05 1.83536e-05 1.1824e-05 1.22693e-05 1.57995e-05 0.671231 3.17874e-05 0.00455646 1.25715e-05 1.09592e-05 1.00767e-05 1.12459e-05 1.19804e-05 3.45994e-05 2.43365e-05 1.0404e-05 1.70113e-05 1.47831e-05 2.60683e-05 1.16241e-05 1.13366e-05 1.44372e-05 1.43559e-05 1.59178e-05 1.09611e-05 1.21589e-05 1.99579e-05 0.0115435 1.31254e-05 1.07749e-05 1.26375e-05 3.73126e-05 1.15176e-05 2.78285e-05 1.96065e-05 1.17801e-05 1.14279e-05 0.00470806 1.04952e-05 0.000224691 0.0248698 1.12189e-05 1.07993e-05 0.00383452 1.31536e-05 1.07487e-05 3.27458e-05 1.04098e-05 1.19221e-05 1.54666e-05 1.44054e-05 1.68956e-05 0.00114492 1.05956e-05 1.35942e-05 1.23568e-05 1.70569e-05 1.11613e-05 0.00070638 1.11167e-05 9.33479e-06 1.89285e-05 1.07606e-05 1.26312e-05 7.51093e-05 1.48944e-05 1.16797e-05 2.69903e-05 1.18648e-05 1.21498e-05 1.14737e-05 4.02264e-05 1.69771e-05 1.10093e-05 9.09908e-05 1.1094e-05 1.36438e-05 1.11337e-05 1.0732e-05 1.08827e-05 1.12632e-05 1.65521e-05 1.58549e-05 1.05782e-05 1.10688e-05 1.13002e-05 1.06193e-05 0.000248031 1.03537e-05 1.43103e-05 0.0162348 1.04291e-05 1.10289e-05 1.16848e-05 1.6008e-05 1.02583e-05 1.16727e-05 1 1.71881e-05 1.17722e-05 1.31461e-05 1.11089e-05 1.20119e-05 1.8234e-05 1.20068e-05 0.0205828 9.5929e-06 1.64588e-05 0.999963 4.79353e-05 0.000124441 1.01298e-05 1.38708e-05 1.10396e-05 1.13297e-05 0.000361033 1.1113e-05 9.12844e-06 1.139e-05 1.33829e-05 1.01508e-05 1.11537e-05 2.47316e-05 1.10099e-05 1.06704e-05 1.10786e-05 1.04982e-05 1.05079e-05 1.05379e-05 8.88066e-06 1.08617e-05 1.14056e-05 2.54264e-05 0.0153374 1.13909e-05 0.999465 1.11829e-05 1.63717e-05 1.11944e-05 2.76069e-05 1.26479e-05 0.96646 1.16055e-05 1.15977e-05 1.10077e-05 9.85436e-06 1.06162e-05 1.68355e-05 1.28323e-05 1.17904e-05 1.88555e-05 1.39014e-05 1.25972e-05 1.14964e-05 1.305e-05 1.14024e-05 0.00778148 1.06807e-05 1.12298e-05 1.0512e-05 1.03482e-05 0.029534 1.0939e-05 1.02867e-05 1.10235e-05 1.10991e-05 4.06564e-05 2.00158e-05 1.1994e-05 1.09762e-05 1.06773e-05 1.20475e-05 1.11136e-05 3.15712e-05 3.5679e-05 3.51597e-05 0.000124207 1.10401e-05 1.83655e-05 1.51108e-05 1.11946e-05 5.6297e-05 1.01785e-05 2.16582e-05 0.00286445 1.34063e-05 1.337e-05 0.00440271 1.09168e-05 1.18312e-05 0.00487955 1.16064e-05 0.000424007 2.34024e-05 1.1954e-05 1.31637e-05 1.12446e-05 1.0719e-05 1.97819e-05 2.06915e-05 1.22588e-05 1.08329e-05 1.06391e-05 1.73015e-05 0.0225088 0.00653334 5.12876e-05 1.17621e-05 1.50957e-05 0.000292348 1.82157e-05 1.31864e-05 1.77536e-05 1.12069e-05 2.17956e-05 1.12838e-05 1.13522e-05 1.0584e-05 1.79467e-05 1.08529e-05 1.21112e-05 0.797999 1.53333e-05 0.00432795 2.22952e-05 1.20017e-05 0.00130584 1.26886e-05 1.5253e-05 1.17567e-05 1.31639e-05 1.34588e-05 1.09424e-05 9.21153e-06 1.16909e-05 1.10682e-05 1.0098e-05 1.64613e-05 4.33469e-05 3.12029e-05 8.43364e-05 4.39343e-05 2.18757e-05 2.61411e-05 1.30585e-05 9.21585e-06 1.49097e-05 0.98287 3.04664e-05 1.26796e-05 0.493518 3.50449e-05 1.11312e-05 1.01097e-05 1.09666e-05 1.16781e-05 1.12278e-05 0.418535 1.0304e-05 1.25632e-05 1.39443e-05 1.03429e-05 1.03325e-05 1.09654e-05 1.00773e-05 1.05823e-05 1.27189e-05 4.45376e-05 1.14446e-05 0.350167 1.74936e-05 1.53968e-05 1.46295e-05 1.46371e-05 1.00617e-05 1.18484e-05 1.13207e-05 0.120918 0.00626162 9.08175e-06 9.04093e-05 1.87137e-05 1.34657e-05 2.37465e-05 1.1166e-05 0.00404059 0.0275591 1.07065e-05 1.17626e-05 1.12153e-05 1.14899e-05 9.3353e-06 1.08449e-05 1.08171e-05 0.246088 1.0351e-05 1.29956e-05 1.08088e-05 1.25746e-05 1.08234e-05 1.0395e-05 1.2657e-05 1.04996e-05 1.45492e-05 1.24439e-05 1.44034e-05 1.03081e-05 1.06866e-05 1.16041e-05 1.15566e-05 1.55584e-05 1.09e-05 0.224076 0.0147702 2.13403e-05 1.15772e-05 1.05923e-05 2.26966e-05 1.15276e-05 1.81577e-05 2.13018e-05 1.08335e-05 1.05989e-05 1.45771e-05 1.79468e-05 1.10791e-05 9.91457e-06 1.79169e-05 3.22628e-05 0.96592 1.63667e-05 0.0673958 1.2359e-05 1.22444e-05 4.19841e-05 1.84584e-05 1.50297e-05 1.31798e-05 0.000129523 5.2955e-05 0.00149554 1.01427e-05 1.08453e-05 1.46184e-05 1.11631e-05 1.14052e-05 2.06226e-05 1.15935e-05 1.14345e-05 1.10658e-05 1.18433e-05 2.62795e-05 0.000275877 1.08178e-05 1.12655e-05 0.0001827 1.16419e-05 5.78203e-05 0.000651246 1.13673e-05 3.30444e-05 0.0245559 0.00519023 1.14746e-05 0.00174058 9.68054e-06 1.09251e-05 1.37786e-05 1.07763e-05 1.14883e-05 1.1638e-05 1.01908e-05 1.0445e-05 1.09911e-05 1.30323e-05 1.48036e-05 1.12947e-05 1.37108e-05 1.06794e-05 1.84385e-05 1.34719e-05 0.292794 1.07857e-05 0.00728661 1.89908e-05 1.53874e-05 1.12107e-05 0.00160552 2.41042e-05 0.999995 1.13346e-05 2.9672e-05 1.34076e-05 5.03499e-05 1.15194e-05 1.06369e-05 0.00346441 1.12089e-05 1.13054e-05 1.99949e-05 1.04678e-05 1.18506e-05 1.44955e-05 0.0840552 2.02396e-05 1.08641e-05 9.23845e-06 2.5582e-05 2.41215e-05 1.45099e-05 1.08088e-05 0.00040016 3.84239e-05 3.79398e-05 1.95407e-05 1.1394e-05 8.02157e-06 1.12394e-05 1.05753e-05 1.07018e-05 1.08847e-05 1.18589e-05 0.961277 1.16101e-05 1.30244e-05 1.05124e-05 1.13389e-05 1.32552e-05 0.000416956 1.23042e-05 1.16152e-05 1.50717e-05 3.21795e-05 1.08224e-05 9.71899e-06 1.14061e-05 1.11975e-05 1.07615e-05 1.77611e-05 1.11367e-05 1.12517e-05 1.21546e-05 2.40164e-05 3.46108e-05 0.503703 1.60131e-05 1.92958e-05 9.12476e-06 1.6246e-05 1.05488e-05 0.999895 1.12699e-05 1.22269e-05 9.8053e-06 1.08167e-05 1.92013e-05 1.10988e-05 1.30333e-05 5.06866e-05 1.57513e-05 0.959848 1.04384e-05 1.04864e-05 9.26751e-05 1.27955e-05 2.35029e-05 0.921976 0.745948 1.06394e-05 1.32089e-05 1.67299e-05 1.16952e-05 1.28198e-05 1.27461e-05 1.75071e-05 1.10599e-05 1.26311e-05 1.92287e-05 0.00046592 4.60481e-05 4.65425e-05 1.26025e-05 1.5066e-05 0.0190529 1.63897e-05 8.58559e-05 1.09314e-05 1.11341e-05 1.2917e-05 1.50708e-05 2.71751e-05 2.65391e-05 1.11085e-05 1.82985e-05 1.13841e-05 2.14944e-05 1.07276e-05 1.08232e-05 1.56712e-05 0.00317815 2.63054e-05 1.14264e-05 5.31922e-05 1.07494e-05 1.44858e-05 0.719244 1.00285e-05 1.48026e-05 1.08465e-05 1.23563e-05 1.26219e-05 1.18028e-05 1.12197e-05 0.000281853 1.09902e-05 1.07512e-05 1.10095e-05 1.08008e-05 1.16826e-05 1.17267e-05 1.06075e-05 1.17687e-05 1.11822e-05 1.10376e-05 1.15991e-05 1.04696e-05 2.38696e-05 0.267811 2.24221e-05 1.04134e-05 1.12344e-05 1.81197e-05 1.068e-05 1.08725e-05 1.83114e-05 1.08255e-05 1.86531e-05 0.000160513 1.08607e-05 1.08738e-05 1.61259e-05 1.61477e-05 7.92578e-06 0.465099 5.68107e-05 1.71444e-05 1.39039e-05 1.04955e-05 1.20458e-05 9.99341e-06 1.4385e-05 1.32181e-05 1.08943e-05 3.87323e-05 1.24666e-05 0.501591 1.26421e-05 1.10785e-05 1.00212e-05 0.31324 1.25762e-05 0.462896 1.19106e-05 1.50382e-05 1.13085e-05 1.12018e-05 1.57271e-05 2.02088e-05 1.04262e-05 1.21521e-05 1.04917e-05 3.72854e-05 1.0841e-05 3.01996e-05 0.163894 3.91109e-05 1.10289e-05 1.07648e-05 1.12546e-05 1.10865e-05 1.42545e-05 1.21271e-05 1.66875e-05 2.62003e-05 2.94095e-05 1.0739e-05 0.989401 1.265e-05 1.1037e-05 1.08693e-05 1.2082e-05 1.40316e-05 1.06874e-05 1.15661e-05 9.8799e-06 3.39871e-05 1.23166e-05 1.03656e-05 1.32341e-05 3.09829e-05 1.30531e-05 0.000997935 1.36919e-05 0.000151272 0.0216215 1.15908e-05 3.5575e-05 3.88695e-05 0.986199 1.12218e-05 1.1364e-05 1.8391e-05 7.23608e-05 1.11976e-05 1.1352e-05 0.000801167 1.09246e-05 1.38289e-05 0.000990235 1.38993e-05 1.31324e-05 1.47666e-05 1.00851e-05 1.22676e-05 1.06862e-05 1.16621e-05 4.16202e-05 0.00176902 1.42253e-05 0.111485 1.02691e-05 0.636229 8.6119e-06 3.6474e-05 9.79472e-06 0.0268187 0.993949 1.14507e-05 0.00253493 1.94603e-05 1.06614e-05 1.13377e-05 1.08249e-05 0.000375516 0.526352 1.14236e-05 0.30426 3.10889e-05 0.991981 1.05712e-05 1.09091e-05 7.11245e-05 1.17939e-05 1.48131e-05 1.08534e-05 1.0697e-05 1.22312e-05 1.1828e-05 1.02453e-05 1 0.000261052 1.074e-05 2.9014e-05 1.69559e-05 1.091e-05 1.14806e-05 1.10156e-05 2.94541e-05 1.57494e-05 1.08671e-05 1.0614e-05 1.131e-05 2.05564e-05 1.1531e-05 0.000371738 1.61547e-05 1.56947e-05 1.09316e-05 9.42099e-06 1.3211e-05 1.83399e-05 2.42013e-05 2.95249e-05 2.14198e-05 1.03636e-05 1.40914e-05 1.07634e-05 1.18689e-05 1.51162e-05 1.11259e-05 0.00426486 1.07176e-05 1.18725e-05 1.07683e-05 0.00040042 1.05656e-05 2.70901e-05 0.480518 1.33634e-05 1.35075e-05 1.2961e-05 1.03304e-05 9.70949e-06 1.11117e-05 1.13309e-05 0.0475676 1.0736e-05 1.07551e-05 1.07768e-05 1.16847e-05 1.97712e-05 1.10347e-05 1.0924e-05 0.0636351 1.1704e-05 1.08854e-05 2.69747e-05 1.02831e-05 1.27669e-05 1.10248e-05 1.11211e-05 9.89088e-06 3.88498e-05 1.24027e-05 1.72301e-05 1.33728e-05 1.16376e-05 1.17588e-05 0.999954 0.999902 1.12434e-05 1.52141e-05 1.3437e-05 9.55814e-06 1.13113e-05 1 1.07783e-05 1.06749e-05 1.22247e-05 1.08688e-05 0.000155247 0.114482 1.17395e-05 0.00252467 1.09855e-05 1.42725e-05 1.01851e-05 1.09541e-05 1.76417e-05 1.20996e-05 1.09595e-05 2.1181e-05 0.00358925 2.0562e-05 1.12085e-05 1.12509e-05 7.1944e-06 2.97237e-05 1.35887e-05 0.0390248 1.10246e-05 1.43015e-05 1.76175e-05 2.05079e-05 1.50806e-05 2.09767e-05 0.0103536 2.64528e-05 1.11197e-05 1.62096e-05 1.05134e-05 2.70993e-05 1.14454e-05 1.13499e-05 0.0159507 1.03541e-05 1.1457e-05 1.81442e-05 2.90837e-05 1.15852e-05 1.55204e-05 0.443485 2.98428e-05 1.85024e-05 1.12865e-05 0.00089882 1.04353e-05 0.0627538 0.0003282 0.000112242 9.85896e-05 1.09514e-05 1.53787e-05 0.000650006 0.99998 1.07116e-05 1.05019e-05 1.04557e-05 2.96978e-05 1.82405e-05 2.5104e-05 1.06436e-05 1.12901e-05 1.09751e-05 0.250341 1.13815e-05 1.05759e-05 0.000951911 3.00581e-05 0.99977 1.37557e-05 1.0365e-05 1.04433e-05 1.34396e-05 1.10219e-05 1.0895e-05 0.465363 2.56549e-05 1.68215e-05 1.1308e-05 1.06543e-05 5.55808e-05 1.27699e-05 1.14235e-05 1.32319e-05 2.87185e-05 9.80969e-06 1.09182e-05 1.06384e-05 1.09638e-05 1.16912e-05 1.11375e-05 1.03274e-05 1.13298e-05 1.06136e-05 0.000462773 1.15934e-05 0.175045 2.25736e-05 1.19062e-05 1.65134e-05 1.24792e-05 1.03344e-05 1.06865e-05 9.79437e-06 1.50266e-05 1.21304e-05 1.52222e-05 0.000164531 1.67911e-05 1.05722e-05 1.05714e-05 1.15892e-05 1.41495e-05 1.09041e-05 1.12488e-05 1.14726e-05 1.07726e-05 1.9939e-05 1.25943e-05 2.1413e-05 1.33593e-05 2.25114e-05 1.50497e-05 1.36118e-05 1.80562e-05 1.13061e-05 2.05822e-05 1.0972e-05 1.07901e-05 1.22853e-05 1.11625e-05 1.20768e-05 0.999998 1.84484e-05 1.05542e-05 1.19468e-05 1.07231e-05 1.78195e-05 1.10857e-05 1.05021e-05 1.35369e-05 3.13575e-05 1.09396e-05 1.15846e-05 1.78805e-05 1.63507e-05 1.04868e-05 1.37975e-05 1.75736e-05 2.1627e-05 1.14364e-05 3.56012e-05 1.10932e-05 1.08516e-05 0.000155036 1.06947e-05 2.98523e-05 2.95788e-05 1.32278e-05 4.80879e-05 0.00323436 8.20969e-06 1.11277e-05 1.115e-05 1.60327e-05 1.09786e-05 1.95324e-05 1.24036e-05 4.96088e-05 0.00918569 1.29635e-05 2.24845e-05 1.28361e-05 1.47659e-05 2.81486e-05 1.13763e-05 2.46921e-05 1.20686e-05 0.00233853 0.463671 1.22443e-05 6.89294e-06 1.06177e-05 0.000705664 1.02535e-05 4.53762e-05 1.05437e-05 1.5178e-05 1.12585e-05 2.83503e-05 1.19162e-05 3.1029e-05 2.11342e-05 1.10177e-05 0.0658331 1.15853e-05 1.31969e-05 4.15842e-05 0.680947 2.60278e-05 1.04295e-05 1.50107e-05 6.33185e-05 1.03407e-05 0.00894368 0.951129 0.0593761 1.48759e-05 0.929218 1.11552e-05 1.06699e-05 1.0978e-05 5.55246e-05 1.3971e-05 0.000983523 1.01592e-05 1.34943e-05 1.47744e-05 8.15333e-06 4.73321e-05 1.0933e-05 1.29944e-05 1.28712e-05 1.00506e-05 0.00106591 1.03825e-05 1.54933e-05 1.23364e-05 1.20017e-05 1.13025e-05 0.00274853 2.55172e-05 1.14301e-05 1.12815e-05 1.10359e-05 1.07779e-05 4.32198e-05 1.16751e-05 1.22355e-05 1.11567e-05 1.29555e-05 1.02822e-05 1.75594e-05 0.999957 0.0211392 1.12421e-05 4.35591e-05 1.11892e-05 1.22326e-05 1.45667e-05 1.91571e-05 1.71189e-05 1.05821e-05 1.39782e-05 3.92696e-05 1.0643e-05 9.46011e-06 1.00627e-05 1.01807e-05 1.07849e-05 2.15048e-05 1.20212e-05 4.07415e-05 1.07263e-05 1.08585e-05 1.05541e-05 2.63084e-05 3.99389e-05 1.09288e-05 9.55852e-06 2.07146e-05 1.08964e-05 9.67766e-06 3.46683e-05 2.57836e-05 2.41194e-05 4.30152e-05 0.761411 1.26534e-05 0.259148 1.48556e-05 1.18082e-05 0.000670225 4.53057e-05 1.48632e-05 1.48432e-05 1.0779e-05 1.0953e-05 1.57205e-05 1.19964e-05 1.40821e-05 0.000131682 1.0993e-05 4.41245e-05 2.22972e-05 1.1298e-05 1.43264e-05 2.06899e-05 1.09191e-05 1.17928e-05 1.62742e-05 1.01686e-05 0.00770417 1.50661e-05 0.0213709 2.8675e-05 1.09278e-05 1.54127e-05 1.10944e-05 0.310164 1.38e-05 4.1941e-05 0.0173021 1.11185e-05 1.96365e-05 1.2209e-05 1.09023e-05 4.07207e-05 1.05132e-05 1.08978e-05 1.09957e-05 3.29241e-05 1.19636e-05 0.999995 1.1628e-05 1.49023e-05 1.69299e-05 1.70471e-05 3.47857e-05 1.26575e-05 0.975796 9.11662e-06 1.2851e-05 1.11194e-05 1.46567e-05 4.05893e-05 3.84782e-05 1.07544e-05 1.09177e-05 9.86101e-06 1.92528e-05 1.09513e-05 0.00305576 1.12342e-05 1.07536e-05 1.08082e-05 2.05005e-05 3.28457e-05 4.05781e-05 0.00593321 1.09915e-05 0.117102 2.30528e-05 1.34782e-05 1.76193e-05 0.000163291 1.17885e-05 1.06828e-05 1.07677e-05 2.28427e-05 1.06691e-05 3.89001e-05 1.35251e-05 1.04984e-05 1.61795e-05 1.08218e-05 1.09416e-05 1.18619e-05 1.21143e-05 1.10718e-05 2.29278e-05 1.24326e-05 1.08473e-05 1.05642e-05 1.05206e-05 2.1849e-05 1.08871e-05 0.00218427 0.179272 1.11113e-05 1.02575e-05 0.00119484 1.07973e-05 1.4181e-05 7.47748e-05 1.03822e-05 1.07967e-05 1.86562e-05 1.02591e-05 1.19478e-05 1.3483e-05 1.07485e-05 1.05242e-05 1.10518e-05 0.00371516 1.13376e-05 1.07438e-05 2.10781e-05 4.03737e-05 1.36889e-05 0.0427988 0.993726 1.48232e-05 1.97276e-05 1.18484e-05 1.1022e-05 1.03416e-05 1.50902e-05 1.21386e-05 0.024971 1.85906e-05 1.07109e-05 1.15133e-05 1.51935e-05 1.79007e-05 1.14755e-05 1.1662e-05 0.95383 1.29834e-05 1.76447e-05 1.14771e-05 0.00297419 0.00293728 1.88289e-05 1.33567e-05 2.67082e-05 1.02252e-05 1.10376e-05 0.00193786 1.03102e-05 0.00182761 9.74496e-06 1.06773e-05 1.06403e-05 0.753429 0.000141827 0.969426 1.51455e-05 9.85213e-06 1.03606e-05 1.08135e-05 1.07587e-05 1.20559e-05 1.3001e-05 2.51603e-05 0.00598675 1.32583e-05 1.02763e-05 0.00228179 1.77878e-05 5.22134e-05 1.35986e-05 1.3163e-05 2.8896e-05 3.08111e-05 2.80285e-05 1.07577e-05 1.15571e-05 1.29244e-05 1.27775e-05 0.0157849 1.1439e-05 1.14407e-05 9.85599e-06 1.35961e-05 1.14599e-05 1.95219e-05 1.36809e-05 2.13387e-05 1.46878e-05 1.02988e-05 0.266569 1.39278e-05 9.16314e-05 1.02382e-05 1.29441e-05 1.06442e-05 1.14022e-05 0.0031724 1.11708e-05 1.10389e-05 1.89514e-05 1.42978e-05 1.53802e-05 1.04043e-05 3.53421e-05 1.09727e-05 1.12405e-05 2.26479e-05 1.09434e-05 1.21546e-05 1.44001e-05 1.07489e-05 1.22692e-05 3.67146e-05 1.46386e-05 4.41667e-05 1.06363e-05 1.03604e-05 1.29901e-05 9.49081e-06 1.0853e-05 2.0498e-05 2.81115e-05 0.00601351 1.09328e-05 1.05056e-05 1 9.89974e-06 1.9543e-05 3.03894e-05 1.06544e-05 0.0301524 2.93333e-05 9.60752e-06 9.8351e-06 0.0711461 3.66294e-05 0.00141671 0.827929 1.10329e-05 1.28617e-05 1.07307e-05 1.13126e-05 0.823538 0.00360753 1.70569e-05 1.21275e-05 1.13891e-05 1.98627e-05 1.08823e-05 1.07822e-05 1.04719e-05 1.12571e-05 1.7988e-05 3.05594e-05 1.31982e-05 1.22332e-05 0.00645888 2.75052e-05 1.04808e-05 1.84594e-05 1 1.91746e-05 1.22154e-05 1.05808e-05 1.26133e-05 1.06056e-05 1.9105e-05 1.04764e-05 4.47662e-05 0.000747187 1.33732e-05 3.29208e-05 4.18749e-05 3.4052e-05 1.46303e-05 1.14027e-05 9.38222e-06 2.34466e-05 1.04273e-05 1.1072e-05 1.47001e-05 3.01812e-05 1.24548e-05 2.45589e-05 1.57244e-05 1.08655e-05 1.04459e-05 1.11339e-05 1.05303e-05 0.661858 1.34246e-05 1.25142e-05 0.00169915 1.12762e-05 0.000130819 1.02217e-05 1.21333e-05 0.00458523 0.0317357 1.00232e-05 0.000169221 1.05301e-05 1.07018e-05 1.16121e-05 1.36536e-05 5.34197e-05 1.07387e-05 1.07273e-05 1.07689e-05 5.58001e-05 1.21739e-05 0.000190815 1.03718e-05 1.03044e-05 1.29307e-05 1.33612e-05 0.00165135 2.82689e-05 1.46068e-05 1.07166e-05 1.08414e-05 1.24559e-05 0.94107 1.09333e-05 1.20041e-05 0.00164246 4.66869e-05 1.35558e-05 1.39063e-05 1.06878e-05 1.0793e-05 1.07053e-05 1.67841e-05 2.2079e-05 1.01506e-05 1.10242e-05 1.06728e-05 1.67642e-05 3.58326e-05 1.18519e-05 3.48584e-05 5.28051e-05 0.056864 1.41027e-05 1.4652e-05 1.65268e-05 0.300452 0.0147745 1.48816e-05 1.18466e-05 1.04186e-05 1.13221e-05 1.0909e-05 1.1375e-05 0.0109308 1.04791e-05 1.24356e-05 2.92791e-05 1.05077e-05 4.88648e-05 1.07737e-05 1.62744e-05 9.98316e-06 1.14645e-05 2.75681e-05 1.07926e-05 1.08961e-05 1.19156e-05 0.042149 2.74185e-05 1.10157e-05 1.31888e-05 0.500983 1.10172e-05 9.01338e-05 1.05613e-05 1.66502e-05 1.95052e-05 1.15314e-05 5.70082e-05 4.60877e-05 1.10999e-05 1.10685e-05 1.05547e-05 1.02216e-05 1.28111e-05 8.95762e-06 0.00114236 2.63458e-05 1.05641e-05 1.15073e-05 1.60778e-05 0.00641331 8.03531e-05 3.78879e-05 1.02046e-05 0.010211 1.31571e-05 1.65024e-05 1.02678e-05 1.10015e-05 1.07602e-05 1.01783e-05 2.37169e-05 2.18795e-05 1.21006e-05 1.08007e-05 0.00344625 9.37345e-06 1.13719e-05 9.98476e-06 1.16021e-05 0.00358967 0.195405 1.04181e-05 9.06211e-06 1.13e-05 1.00244e-05 1.26715e-05 0.0135702 1.65587e-05 0.000637825 1.66947e-05 1.72847e-05 1.01519e-05 1.07023e-05 1.08917e-05 1.45001e-05 1.12345e-05 1.03661e-05 1.12446e-05 0.013553 9.83316e-06 1.14202e-05 1.2084e-05 1.02137e-05 1.06665e-05 8.93502e-06 0.012366 9.97652e-06 1.07744e-05 1.39002e-05 1.40329e-05 1.55746e-05 0.00420314 1.46766e-05 1.10076e-05 1.52796e-05 1.09321e-05 1.06434e-05 1.09523e-05 9.82935e-06 0.203599 1.53357e-05 1.04668e-05 2.55298e-05 1.00172e-05 1.03268e-05 1.97153e-05 3.45368e-05 1.09019e-05 1.24133e-05 3.05999e-05 1.15445e-05 0.00530589 0.00896125 1.08893e-05 1.07569e-05 0.00817815 2.11131e-05 0.000298731 1.73944e-05 1.31905e-05 1.14133e-05 0.000465218 1.05771e-05 7.46042e-06 0.0113788 1.07599e-05 1.06209e-05 1.26949e-05 1.14613e-05 2.35297e-05 0.102709 1.05866e-05 2.43268e-05 1.17527e-05 0.0124266 1.12467e-05 0.398836 1.04174e-05 1.06092e-05 1.87936e-05 2.69458e-05 1.27429e-05 4.21373e-05 1.22389e-05 1.03162e-05 1.22012e-05 1.25483e-05 1.0772e-05 0.0492257 1.57996e-05 1.06824e-05 1.10031e-05 1.09329e-05 2.08765e-05 1.12176e-05 0.000107275 3.71451e-05 1.21991e-05 1.91096e-05 1.06588e-05 2.62564e-05 1.21928e-05 9.84055e-06 1.25649e-05 0.982769 2.78574e-05 0.942965 1.61715e-05 1.06394e-05 0.949043 1.1812e-05 1.09372e-05 1.15581e-05 0.00539511 1.07516e-05 1.10301e-05 1.1765e-05 1.25287e-05 1.33829e-05 2.12213e-05 0.36197 1.79618e-05 1.68869e-05 1.15788e-05 1.14556e-05 1.58578e-05 0.196669 3.03497e-05 0.96235 1.25674e-05 1.09762e-05 1.03078e-05 1.12061e-05 2.4488e-05 3.27489e-05 0.0458685 1.07196e-05 0.000169005 1.14757e-05 1.30147e-05 2.64905e-05 1.15504e-05 2.49159e-05 1.11806e-05 1.04302e-05 0.0384198 0.000268644 1.31985e-05 1.14348e-05 1.06446e-05 1.1069e-05 1.15208e-05 1.06932e-05 1.06883e-05 1.10244e-05 1 2.22904e-05 1.25209e-05 2.33444e-05 0.000116468 1.51565e-05 1.05724e-05 1.01056e-05 9.30116e-06 1.08198e-05 1.26198e-05 1.16087e-05 9.41773e-06 1.15531e-05 9.07446e-06 1.04361e-05 1.04913e-05 1.05686e-05 5.19762e-05 0.717458 0.516699 0.000878354 1.05452e-05 1.02872e-05 1.23438e-05 1.20503e-05 1.06836e-05 4.05301e-05 1.06951e-05 1.2461e-05 1.08321e-05 0.17127 1.53012e-05 1.42849e-05 1.30435e-05 1.07642e-05 1.5028e-05 1.20495e-05 2.31074e-05 1.04207e-05 1.09235e-05 0.94689 1.66965e-05 1.1093e-05 1.09138e-05 0.0798539 0.00223958 1.32226e-05 1.59344e-05 9.88128e-06 9.95289e-06 2.76194e-05 1.06476e-05 1.09102e-05 1.0447e-05 1.06284e-05 1.49636e-05 1.05058e-05 1.11534e-05 1.05267e-05 1.06435e-05 1.056e-05 0.000139622 6.22612e-05 9.5384e-05 1.08268e-05 1.4584e-05 1.06223e-05 1.04859e-05 0.0621411 1.54597e-05 0.0947468 1.93525e-05 2.06349e-05 2.16915e-05 1.2886e-05 1.17023e-05 1.82814e-05 1.10369e-05 1.0821e-05 1.24574e-05 1.09015e-05 3.53372e-05 0.000489923 5.28204e-05 1.1172e-05 1.07501e-05 0.155578 2.88705e-05 1.03835e-05 3.5682e-05 1.01526e-05 1.10754e-05 1.06088e-05 1.1288e-05 1.53781e-05 1.33424e-05 1.16006e-05 1.49522e-05 9.89201e-06 1.07107e-05 1.11523e-05 1.24963e-05 1.20809e-05 1.53696e-05 1.08042e-05 1.10441e-05 0.961218 1.13171e-05 1.09154e-05 9.83407e-06 1.09075e-05 0.0607127 1.09104e-05 1.4164e-05 1.15302e-05 1.02026e-05 1.06567e-05 1.48996e-05 1.02421e-05 1.04398e-05 1.2749e-05 1.66133e-05 1.679e-05 1.07884e-05 1.09784e-05 3.93507e-05 1.08819e-05 1.10352e-05 1.02139e-05 1.38807e-05 1.17812e-05 0.216747 4.2126e-05 0.0184133 0.0130383 1.37794e-05 3.52106e-05 9.93264e-06 1 1.10026e-05 1.87807e-05 1.10389e-05 9.51908e-06 0.000112313 1.0591e-05 3.82053e-05 3.85604e-05 1.92878e-05 3.61804e-05 1.4331e-05 1.07926e-05 1.16209e-05 0.00391581 1.06984e-05 1.11098e-05 1.85895e-05 9.96217e-06 1.08259e-05 0.00130559 1.18635e-05 1.8889e-05 1.14443e-05 1.13398e-05 1.1565e-05 1.10752e-05 1.47765e-05 1.27472e-05 1.35869e-05 1.06958e-05 1.26552e-05 1.16455e-05 1.68707e-05 1.02118e-05 4.97708e-05 1.27072e-05 2.57464e-05 1.06921e-05 1.08154e-05 1.68143e-05 2.24206e-05 3.14589e-05 1.45738e-05 1.70491e-05 1.25902e-05 1.19158e-05 1.03795e-05 1.08899e-05 3.21875e-05 1.35154e-05 1.23813e-05 1.08723e-05 1.21264e-05 9.42078e-06 1.28278e-05 1.05435e-05 1.14813e-05 1.08761e-05 1.39674e-05 3.07882e-05 4.96453e-05 1.86682e-05 1.00744e-05 1.07425e-05 9.99706e-06 1.12596e-05 8.26653e-06 7.45314e-06 9.4739e-06 0.386791 2.62519e-05 1.86258e-05 1.17326e-05 4.56986e-05 1.27409e-05 1.42558e-05 1.10288e-05 1.08423e-05 9.76066e-06 1.22411e-05 1.20367e-05 1.06708e-05 1.18596e-05 2.25906e-05 0.99023 1.06025e-05 2.26923e-05 1.09573e-05 1.00501e-05 0.000975621 9.82858e-06 1.07029e-05 4.74912e-05 1.80471e-05 0.987102 1.05556e-05 1.55374e-05 1.08085e-05 1.05251e-05 1.54223e-05 1.30442e-05 9.89725e-06 1.8077e-05 2.80365e-05 1.04477e-05 3.27212e-05 3.10343e-05 1.03837e-05 1.26615e-05 0.698893 1.16783e-05 3.93134e-05 1.12803e-05 1.1789e-05 1.05161e-05 0.667614 1.65555e-05 1.02415e-05 2.69022e-05 1.38588e-05 1.0885e-05 1.49046e-05 0.00212206 1.08847e-05 1.09673e-05 1.09013e-05 1.51279e-05 1.13985e-05 1.40474e-05 1.13922e-05 0.00457551 1.0603e-05 0.999536 1.04304e-05 1.1729e-05 1.19747e-05 1.05213e-05 1.12597e-05 2.74444e-05 1.03498e-05 1.15542e-05 1.18383e-05 1.18701e-05 1.44554e-05 0.000996651 1.32904e-05 1.00089e-05 0.135552 2.47945e-05 1.11059e-05 1.08799e-05 0.000325197 1.0655e-05 1.05076e-05 2.24667e-05 2.66562e-05 0.0173965 1.08223e-05 1.16976e-05 1.03111e-05 1.16569e-05 1.41402e-05 2.6758e-05 2.65628e-05 1.27013e-05 1.24264e-05 1.37458e-05 1.86486e-05 1.31184e-05 9.89802e-06 1.05764e-05 2.25154e-05 1.53822e-05 1.05035e-05 1.77225e-05 3.37322e-05 1.08162e-05 1.08709e-05 1.09689e-05 1.32732e-05 0.000380642 2.0602e-05 1.04104e-05 0.0108834 1.07296e-05 0.0465258 3.36854e-05 2.03346e-05 2.98276e-05 0.99226 1.17336e-05 1.03064e-05 1.08177e-05 1.02889e-05 1.09608e-05 1.09484e-05 0.992942 2.58917e-05 1.05507e-05 1.04728e-05 1.02026e-05 9.6265e-06 1.15334e-05 1.48314e-05 1.0047e-05 0.987442 0.0221759 1.62428e-05 1.11477e-05 2.75185e-05 2.36506e-05 2.01853e-05 1.05716e-05 1.06437e-05 0.998843 1.98677e-05 1.15526e-05 1.25008e-05 2.40113e-05 1.84376e-05 1 1.24491e-05 6.66019e-06 1.31863e-05 3.49714e-05 1.09277e-05 1.50852e-05 1.08863e-05 1.0318e-05 1.0038e-05 0.319297 1.2347e-05 1.13606e-05 0.00688941 0.0726014 1.36055e-05 1.24514e-05 4.19364e-05 3.76711e-05 2.19837e-05 1.18656e-05 9.22572e-06 3.86609e-05 1.10674e-05 1.20629e-05 1.39596e-05 0.00165283 1.41261e-05 0.96666 0.0315049 3.5417e-05 2.25887e-05 5.04644e-05 1.02506e-05 9.70024e-06 1.26143e-05 1.43331e-05 9.93309e-06 0.019548 1.01841e-05 1.99347e-05 9.9292e-06 1.51777e-05 9.92828e-06 1.11564e-05 1.02757e-05 0.0825547 0.993629 9.59678e-06 0.000101297 1.04283e-05 1.02665e-05 2.43653e-05 0.0871148 2.02194e-05 0.251042 1 0.0141519 1.03364e-05 1.63522e-05 1.34107e-05 1.01949e-05 1.0146e-05 1.06312e-05 1 1.09387e-05 1.03762e-05 1.03431e-05 1.08967e-05 2.94155e-05 1.23141e-05 1.36539e-05 1.03088e-05 1.57315e-05 1.25758e-05 1.02289e-05 3.14607e-05 1.06888e-05 1.44956e-05 9.43865e-06 1.90752e-05 1.3469e-05 2.14016e-05 1.64749e-05 2.13496e-05 1.13241e-05 1.07728e-05 1.12275e-05 1.04619e-05 1.09484e-05 1.37333e-05 3.0168e-05 1.06928e-05 1.02369e-05 2.71591e-05 1.19059e-05 0.0868842 0.998862 0.0110598 2.18018e-05 1.05688e-05 9.44715e-06 1.13477e-05 1.06067e-05 1.03546e-05 1.18296e-05 1.05487e-05 1.06374e-05 1.9179e-05 0.642395 1.47836e-05 1.00469e-05 1.17209e-05 4.01475e-05 4.67154e-05 2.95281e-05 1.11443e-05 1.02409e-05 1.03299e-05 1.21919e-05 1.07584e-05 0.186104 1.13009e-05 1.12756e-05 9.83187e-06 1.00007e-05 1.08686e-05 1.2848e-05 1.67685e-05 2.71877e-05 9.65262e-06 0.424283 1.06949e-05 9.88976e-06 1.84322e-05 1.02448e-05 1.14746e-05 1.36768e-05 1.11822e-05 1.0106e-05 1.18377e-05 2.00435e-05 1.0313e-05 1.31358e-05 1.02322e-05 0.000887674 1.05898e-05 0.000100294 0.405475 4.65021e-05 1.0283e-05 1.11186e-05 1.13801e-05 2.56768e-05 0.000252394 1.08704e-05 9.28135e-06 1.69908e-05 1.02856e-05 0.322278 1.00875e-05 1.16194e-05 2.7052e-05 0.461684 1.6339e-05 1.01325e-05 2.98764e-05 1.08903e-05 0.551073 1.32647e-05 1.8504e-05 1.18871e-05 2.31449e-05 1.48517e-05 8.10251e-06 9.91122e-06 1.36312e-05 1.18227e-05 1.29536e-05 1.11514e-05 0.0179538 1.10951e-05 1.50854e-05 2.89618e-05 3.60025e-05 1.47969e-05 1.0434e-05 2.60823e-05 9.34846e-06 1.15171e-05 1.21508e-05 1.00573e-05 1.3779e-05 0.00012763 8.41064e-06 1.05784e-05 2.64969e-05 1.04528e-05 1.10871e-05 1.02671e-05 0.00117674 1.63514e-05 3.49238e-05 2.98453e-05 1.00359e-05 1.71425e-05 1.09201e-05 1.07604e-05 1.03613e-05 1.68164e-05 1.15148e-05 1.07112e-05 3.49284e-05 1.22168e-05 1.04322e-05 4.91732e-06 9.96503e-06 2.70092e-05 0.851625 1.23076e-05 0.000187089 1.34928e-05 1.06119e-05 1.0523e-05 2.96327e-05 1.06627e-05 1.17638e-05 1.56247e-05 0.123727 1.01561e-05 1.12761e-05 1.01554e-05 1.09596e-05 2.21122e-05 1.39155e-05 1.07584e-05 1.14601e-05 1.86906e-05 1.75002e-05 1.09786e-05 2.52897e-05 0.000544941 1.07708e-05 2.87571e-05 1.0578e-05 0.00286106 9.97249e-06 0.00630418 1.03363e-05 1.03636e-05 2.77868e-05 1.96189e-05 1.30441e-05 1.01717e-05 0.00906902 0.996125 7.01915e-05 1.07805e-05 3.79427e-05 0.000751696 3.35432e-05 1.28598e-05 9.65078e-05 1.21936e-05 1.20945e-05 1.11612e-05 0.764554 1.52571e-05 1.04092e-05 0.210811 1.04435e-05 1.2113e-05 1.06307e-05 1.14915e-05 1.03604e-05 2.54898e-05 1.36695e-05 1.0466e-05 2.75878e-05 0.000298527 0.98869 9.80382e-06 3.57049e-05 1.23745e-05 1.01862e-05 1.14276e-05 1.11638e-05 2.58198e-05 1.85674e-05 1.21507e-05 1.08736e-05 9.89776e-06 1.14405e-05 1.49387e-05 1.08999e-05 1.68107e-05 1.51697e-05 1.05883e-05 1.16076e-05 0.00545383 1.18626e-05 1.12392e-05 1.05349e-05 0.973209 1.01948e-05 1.1787e-05 1.10483e-05 1.76791e-05 5.49337e-05 1.08246e-05 1.51934e-05 1.64661e-05 1.56212e-05 1.24352e-05 1.17284e-05 1.97353e-05 3.8826e-05 0.000201775 1.03418e-05 1.05737e-05 1.35342e-05 1.05128e-05 1.76426e-05 1.74088e-05 3.52976e-05 3.10326e-05 1.08174e-05 8.93277e-06 1.10546e-05 1.21009e-05 1.10316e-05 1.10435e-05 0.00226051 1.26428e-05 1.30961e-05 1.01539e-05 1.09375e-05 1.04507e-05 1 1.05297e-05 4.73637e-05 2.08497e-05 1.23197e-05 8.45231e-06 1.07159e-05 1.11383e-05 0.00398418 4.04739e-05 3.94121e-05 0.000379755 0.247698 1.41012e-05 1.11197e-05 1.37485e-05 2.58224e-05 1.06746e-05 1.12999e-05 1.04692e-05 0.00103679 1.15334e-05 1.19865e-05 1.84576e-05 1.00802e-05 0.000102697 2.02795e-05 0.0106722 3.02983e-05 1.24664e-05 1.14747e-05 0.0040802 1.32818e-05 1.6372e-05 7.22804e-05 1.05741e-05 0.999912 1.62561e-05 9.44653e-06 1.32738e-05 1.00661e-05 2.48449e-05 1.01385e-05 4.07518e-05 9.88044e-06 1.59816e-05 1.01412e-05 0.996782 0.999928 2.03641e-05 1.5757e-05 1.07451e-05 1.45753e-05 8.57194e-06 4.88039e-05 1.087e-05 1.30343e-05 0.99824 1.03342e-05 2.34579e-05 9.78511e-06 1.11097e-05 1.05971e-05 0.00139452 1.04474e-05 1.45092e-05 1.98052e-05 1.01424e-05 1.12398e-05 5.31365e-05 2.1768e-05 6.30772e-05 1.41489e-05 0.986511 1.69945e-05 1.01302e-05 1.11136e-05 1.18514e-05 1.02952e-05 1.03131e-05 1.09082e-05 1.14464e-05 1.05901e-05 3.74302e-05 1.82494e-05 0.00467264 1.16297e-05 1.1409e-05 1.23119e-05 0.000185305 3.00868e-05 1.44987e-05 1.25204e-05 1.1012e-05 1.22255e-05 3.02817e-05 1.05249e-05 0.608654 8.93548e-06 0.997281 1.00372e-05 1 1.03979e-05 1.63396e-05 1.15165e-05 1.05681e-05 1.34372e-05 1.59297e-05 0.000148961 1.01967e-05 1.21693e-05 1.04431e-05 1.12915e-05 9.80314e-06 1.05324e-05 0.81207 1.10951e-05 1.18104e-05 1.01885e-05 1.07302e-05 1.26227e-05 1.00563e-05 1.00588e-05 1.24563e-05 1.49747e-05 1.27092e-05 2.41442e-05 1.06051e-05 1.13929e-05 1.10423e-05 3.23988e-05 0.000455993 0.226576 1.03347e-05 1.08666e-05 1.27594e-05 1.21899e-05 2.41786e-05 1.21069e-05 9.72663e-06 1.00236e-05 1.07605e-05 1.15852e-05 1.1255e-05 6.75709e-05 2.444e-05 1.54532e-05 0.991367 0.0166521 0.999999 1.06248e-05 1.07772e-05 2.25573e-05 9.87157e-06 1.11474e-05 0.000593669 1.18905e-05 7.94155e-06 0.0010971 1.06715e-05 1.10077e-05 2.719e-05 1.04404e-05 0.015785 1.10692e-05 1.16735e-05 1.0742e-05 2.63258e-05 1.01772e-05 0.299968 1.12141e-05 9.69231e-06 0.00441299 9.61205e-06 3.48201e-05 0.998041 1.48108e-05 1.01851e-05 1.4875e-05 9.63135e-06 1.12256e-05 1.68568e-05 2.09201e-05 1.22013e-05 1.04716e-05 1.22095e-05 2.22873e-05 1.54145e-05 1.05347e-05 1.12075e-05 1.04328e-05 0.995155 1.08418e-05 9.93876e-06 1.00557e-05 0.0490014 1.41239e-05 0.991619 1.04105e-05 1.00143e-05 9.94808e-06 1.07211e-05 1.03557e-05 1.09885e-05 8.78177e-06 1.23353e-05 3.10026e-05 1.60193e-05 4.84781e-05 2.15119e-05 1.04678e-05 1.27881e-05 1.13629e-05 1.06282e-05 1.05985e-05 3.71243e-05 0.160308 1.12313e-05 0.808152 1.34633e-05 9.89376e-06 1.02146e-05 3.97635e-05 1.00223e-05 1.01454e-05 9.97378e-06 4.98202e-05 1.02239e-05 1.32073e-05 1.09078e-05 9.96433e-06 1.50146e-05 1.03199e-05 0.0553782 4.47232e-05 9.94157e-06 1.0016e-05 1.11836e-05 1.05353e-05 1.12195e-05 1.27125e-05 0.00448944 2.37264e-05 1.00801e-05 1.33444e-05 1.04731e-05 9.61617e-06 1.13878e-05 2.0154e-05 8.48784e-06 1.20921e-05 1.05626e-05 9.92089e-06 3.98927e-05 1.12955e-05 1.05355e-05 1.14262e-05 1.08645e-05 1.04034e-05 1.05824e-05 1.09104e-05 1.03208e-05 1.24668e-05 1.17975e-05 3.87712e-05 1.43415e-05 1.02971e-05 0.999351 1.29565e-05 0.00367183 1.13856e-05 1.34942e-05 1.03392e-05 1.52979e-05 0.0871831 1.05199e-05 1.21094e-05 1.22693e-05 1.05187e-05 0.994298 3.07871e-05 0.00133287 9.77261e-06 4.31043e-05 0.120153 2.26251e-05 0.143663 0.000674811 1.80258e-05 1.36662e-05 1.02383e-05 0.431473 1.28273e-05 4.20505e-05 1.00676e-05 1.11547e-05 1.02486e-05 0.000247748 1.35145e-05 1.50593e-05 1.05432e-05 0.000199279 1.16177e-05 0.996642 2.44984e-05 1.06858e-05 9.92426e-06 1.04917e-05 1.02731e-05 1.85062e-05 3.39175e-05 0.034321 9.0848e-06 1.20827e-05 1.04155e-05 1 1.64295e-05 0.960455 1.65395e-05 1.23006e-05 8.90819e-06 0.939503 1.08285e-05 1.01171e-05 1.1868e-05 1.0683e-05 1.20746e-05 1.16642e-05 1.02603e-05 0.308829 1.00315e-05 4.31013e-05 1.05839e-05 2.03967e-05 1.15214e-05 1.04117e-05 1.13128e-05 9.51334e-05 1.05597e-05 0.0179188 1.48852e-05 1.36383e-05 1.89934e-05 0.191184 1.18292e-05 1.15293e-05 1.14313e-05 3.11707e-05 0.764784 1.0488e-05 1.16128e-05 1.02399e-05 0.948119 0.988974 1.05157e-05 1.47954e-05 1.38098e-05 4.21349e-05 1.05075e-05 1.58243e-05 1.98851e-05 1.05696e-05 0.969856 0.0830657 1.02584e-05 1.09165e-05 0.0034833 2.16258e-05 1.05009e-05 8.14442e-06 0.292899 0.997931 1.064e-05 1.4717e-05 4.9015e-05 1.01138e-05 1.52417e-05 1.13868e-05 1.09115e-05 1.09342e-05 1.02784e-05 0.000380972 1.17619e-05 1.10577e-05 2.56096e-05 6.72888e-05 1.04956e-05 1.30186e-05 1.19415e-05 1.07648e-05 1.5074e-05 0.357794 1.13742e-05 2.5296e-05 9.81783e-06 1.03323e-05 1.64633e-05 9.18652e-06 0.996141 1.39245e-05 1.38433e-05 9.77353e-06 9.96353e-06 1.07024e-05 0.997675 1.31306e-05 3.72837e-05 1 1.04863e-05 0.00070839 0.427565 9.82383e-06 1.13757e-05 1.40375e-05 1.07153e-05 7.6432e-06 0.000216296 1.22906e-05 1.17459e-05 0.138483 0.0149806 0.000633184 0.999994 1.53796e-05 1.02329e-05 1.41577e-05 0.00686224 1.42213e-05 1.53882e-05 3.06171e-05 1.00788e-05 0.00231127 1.48996e-05 0.99858 1.11089e-05 1.92426e-05 1.20276e-05 1.52116e-05 1.04987e-05 1.00849e-05 1.06488e-05 1 1 2.73337e-05 9.79148e-06 1.15492e-05 9.79803e-06 1.50341e-05 0.00547499 8.80558e-06 1.15672e-05 2.21454e-05 1.01039e-05 2.50669e-05 2.19918e-05 2.03362e-05 1.35034e-05 1.95864e-05 1.76831e-05 9.62782e-06 1.03542e-05 1.01846e-05 1.1778e-05 2.91411e-05 0.999976 2.31257e-05 1.01047e-05 0.999954 1.28488e-05 1.13926e-05 1.0575e-05 9.72095e-06 1.26083e-05 1.05969e-05 1.5114e-05 1.02773e-05 3.49105e-05 1.01364e-05 1.075e-05 1.1324e-05 2.16509e-05 1.32342e-05 1.16375e-05 1.20994e-05 9.46964e-06 1.07175e-05 0.000154794 1.1038e-05 1.08764e-05 9.5924e-06 1.64482e-05 1.39455e-05 1.0678e-05 0.000147406 0.011545 1.0208e-05 1.08256e-05 1.42598e-05 1.05718e-05 6.30432e-05 9.78103e-06 1.88303e-05 5.92909e-05 1.13822e-05 2.94537e-05 0.000235838 1.07953e-05 1.15756e-05 1.33752e-05 1.05558e-05 1.36968e-05 1.65074e-05 1.30947e-05 1 2.93493e-05 1.02141e-05 1.08557e-05 1.05558e-05 0.999157 7.99705e-06 9.9662e-06 2.20996e-05 1.07376e-05 1.32222e-05 5.26785e-05 1.92076e-05 1.03275e-05 1.09158e-05 7.85913e-05 1.83063e-05 1.07215e-05 2.23417e-05 1.05734e-05 1.07765e-05 1.06519e-05 2.28145e-05 1.15087e-05 1.75264e-05 1.43493e-05 1.26505e-05 9.52345e-06 2.40229e-05 9.5206e-06 1.08825e-05 9.38317e-06 2.31239e-05 1.04936e-05 1.00326e-05 1.03281e-05 9.40499e-06 2.11875e-05 1.06028e-05 1.24922e-05 1.02048e-05 3.68087e-05 1.12451e-05 0.00477477 2.47227e-05 1.05701e-05 3.08017e-05 1.72431e-05 4.10962e-05 0.999946 1.09352e-05 1.3387e-05 9.87557e-06 0.986655 0.0160807 1.00739e-05 1.02169e-05 2.13907e-05 9.71753e-06 1.03586e-05 1.12076e-05 1.09903e-05 0.000756074 1.18184e-05 1.3734e-05 0.000564616 1.50162e-05 1.21135e-05 0.00334005 0.0763173 1.33834e-05 0.982309 5.66306e-05 0.00541848 0.00106096 0.357046 0.0542838 1.35806e-05 1.05805e-05 1.12815e-05 1 9.70165e-06 1.87155e-05 1.08839e-05 3.4545e-05 2.08758e-05 9.84411e-06 0.0971461 1.49699e-05 1.51762e-05 0.00425332 1.05087e-05 0.101459 1.10174e-05 2.58569e-05 0.00172537 1.11033e-05 1.02405e-05 0.000264425 1.2316e-05 3.23256e-05 1.0012e-05 1.2737e-05 1.08554e-05 1.12646e-05 1.10849e-05 1.1424e-05 1.55003e-05 1.15348e-05 0.00146636 9.93158e-06 4.6734e-05 9.89884e-06 1.02187e-05 1.03504e-05 9.76714e-06 1.14115e-05 1.05697e-05 1.02235e-05 1.08327e-05 2.97317e-05 1.08665e-05 2.14789e-05 0.00294896 9.17446e-06 1.33246e-05 0.000150432 1.05409e-05 1.00377e-05 2.86033e-05 1.41183e-05 9.99305e-06 9.83079e-06 3.04494e-05 0.206534 3.80938e-05 0.0484189 1.29117e-05 2.40329e-05 1.10488e-05 1.04882e-05 1.08877e-05 1.00388e-05 4.49742e-05 1.04135e-05 0.000234022 1.04412e-05 1.0442e-05 3.37191e-05 1.5949e-05 2.07994e-05 1.05245e-05 9.56227e-06 2.56076e-05 1.68507e-05 9.75127e-06 1.39865e-05 1.17714e-05 1.09826e-05 1.06973e-05 0.207868 1.04984e-05 1.03443e-05 1.05766e-05 1.0125e-05 1.26485e-05 1.08822e-05 1.73023e-05 1.02544e-05 1.12025e-05 2.8303e-05 0.000456774 2.15728e-05 1.00171e-05 0.00484492 0.000166834 1.15683e-05 2.22639e-05 9.80715e-06 1.99227e-05 1.19479e-05 9.76175e-06 1.08082e-05 9.91112e-06 1.84163e-05 1.38415e-05 9.83765e-06 1.03064e-05 1 2.12018e-05 0.000223686 9.89371e-06 1.0011e-05 1.49622e-05 1.0279e-05 0.000258648 0.000140975 9.68073e-06 2.14932e-05 9.49353e-06 0.0013989 7.34679e-05 0.968407 1.02608e-05 1.22499e-05 0.999897 0.000663588 1.27243e-05 1.0855e-05 1.15764e-05 1.02007e-05 1.05546e-05 3.66721e-05 1.01431e-05 1.54045e-05 9.62013e-06 9.45634e-06 2.46942e-05 0.799649 1 2.96436e-05 1.17582e-05 1.14808e-05 1.15033e-05 1.54387e-05 1.31563e-05 9.59601e-06 1.06119e-05 1.34905e-05 0.00790609 8.5331e-06 1.12451e-05 1.01673e-05 1.19725e-05 1.12298e-05 1.05305e-05 1.02601e-05 1.0181e-05 0.00099205 1.23968e-05 1.59584e-05 9.88623e-06 9.29836e-06 1.00267e-05 5.85367e-05 1.63455e-05 1.07675e-05 9.59107e-06 1.17387e-05 1 1.92177e-05 9.91969e-06 1.08085e-05 1.02863e-05 1.1805e-05 9.82688e-06 9.82037e-06 9.92717e-06 9.77954e-06 1.00879e-05 2.20924e-05 1.07476e-05 1.49242e-05 3.61365e-05 1.3005e-05 3.84834e-05 1.00292e-05 1 1.20167e-05 1.66854e-05 1.11937e-05 1.01119e-05 1.05018e-05 1.16336e-05 1.27077e-05 1.02957e-05 1.01385e-05 1.47492e-05 1.2028e-05 9.74219e-06 0.97689 1.04897e-05 0.00934796 3.88702e-05 1.99746e-05 0.999349 1.00506e-05 1.0131e-05 1.94819e-05 1.01886e-05 0.999982 1.34496e-05 1.76466e-05 0.989746 1.21276e-05 9.76934e-06 1.02274e-05 1.32619e-05 0.0182265 1.21068e-05 1.6291e-05 9.80471e-06 0.00112709 1.04884e-05 1.02221e-05 1.29556e-05 1.07052e-05 1.68178e-05 1.22598e-05 1.11963e-05 9.67381e-06 0.995981 1.7411e-05 1.03887e-05 1.45061e-05 1.00213e-05 9.58509e-06 9.83143e-06 9.47593e-06 9.82032e-06 1.06396e-05 1.13675e-05 9.38595e-06 9.40978e-06 0.0936113 3.86701e-05 1.53589e-05 1.06748e-05 1.23456e-05 1.06141e-05 1.01227e-05 1.07432e-05 1.61005e-05 9.31665e-06 1.30677e-05 4.20009e-05 2.70817e-05 2.56814e-05 1.09172e-05 0.00948629 2.44562e-05 9.94354e-06 0.0379517 1.21295e-05 6.21202e-05 1.26885e-05 1.09459e-05 1.01244e-05 0.00675158 2.01547e-05 2.29085e-05 1.18594e-05 1.92058e-05 0.291381 9.6338e-06 1.07308e-05 8.52007e-06 1.03577e-05 0.972604 1.03868e-05 1.50279e-05 1.19578e-05 1.06552e-05 0.190841 3.29539e-05 1.07991e-05 1 0.100705 1.03238e-05 0.0462693 1.36661e-05 8.9175e-06 0.00720745 1.12704e-05 1.1698e-05 9.01533e-06 9.09688e-06 9.54968e-06 2.59679e-05 1.02903e-05 2.43242e-05 1.72494e-05 9.92749e-06 0.99988 9.87328e-06 9.94597e-06 9.66949e-06 3.45891e-05 0.839382 4.17513e-05 1.44401e-05 9.9287e-06 1.51638e-05 3.64958e-05 0.00572384 9.61314e-06 0.00100112 2.21599e-05 0.930627 1.00847e-05 1.5836e-05 0.0505285 1.07255e-05 0.0469116 9.70997e-06 9.71368e-06 3.25276e-05 1.08755e-05 1.32746e-05 7.67575e-06 9.88878e-06 1.86153e-05 2.29709e-05 1.26088e-05 0.298946 2.11122e-05 1.044e-05 0.373004 1.14006e-05 1.01528e-05 0.237841 9.47513e-06 9.91689e-06 0.0017335 9.90602e-06 3.40547e-05 1.95906e-05 8.96356e-06 0.022579 1.05047e-05 0.150462 1.09809e-05 5.12893e-05 3.40999e-05 1.01462e-05 1.11631e-05 1.25718e-05 1.33058e-05 0.347217 9.78728e-06 9.15797e-06 9.83158e-06 0.00011291 9.89565e-06 9.93961e-06 0.999339 4.53367e-05 9.14065e-06 9.89942e-06 1.04572e-05 1.10078e-05 1.43186e-05 1.04966e-05 9.64308e-06 1.3948e-05 9.93829e-06 1.13518e-05 1.44635e-05 0.00646219 0.531479 2.14804e-05 1.1009e-05 2.24338e-05 2.1353e-05 2.40172e-05 1.24849e-05 1.00053e-05 2.6098e-05 4.17204e-05 1.04708e-05 0.0845301 1.0164e-05 1.09583e-05 1.01436e-05 1.03308e-05 1.08747e-05 9.65458e-06 9.41938e-06 1.11412e-05 0.000119573 9.68912e-06 2.7818e-05 1.1183e-05 1.14312e-05 0.999434 2.2848e-05 0.79308 9.30551e-06 1.15638e-05 1.06094e-05 9.80007e-06 1.01989e-05 1.02324e-05 0.0463206 1.18106e-05 9.31305e-06 9.72437e-06 9.61241e-06 1.03246e-05 1.20619e-05 1.99418e-05 1.06461e-05 0.000146237 1.11727e-05 0.0202476 0.00268859 2.76114e-05 1.73172e-05 1.09086e-05 1.08073e-05 1.66174e-05 1.27457e-05 1.03988e-05 1.04527e-05 1.02739e-05 3.09465e-05 1.00135e-05 1.57379e-05 1.17268e-05 1.04872e-05 1.1071e-05 1.9896e-05 0.0264039 8.99136e-06 2.48007e-05 1.47688e-05 1.06241e-05 1.60443e-05 0.0353027 1.06322e-05 1.3536e-05 1.36435e-05 1.37938e-05 1.00826e-05 1.344e-05 0.309321 1.05901e-05 9.77083e-06 0.00305384 1.00257e-05 1.30708e-05 0.392776 2.17644e-05 1.48217e-05 1.07081e-05 1.07117e-05 9.73841e-06 0.000766681 1.21282e-05 0.0263224 4.07184e-05 1.19892e-05 0.00742399 9.95114e-06 9.83213e-06 9.3664e-06 1.33766e-05 9.91846e-06 1.39651e-05 9.5314e-06 4.07702e-05 1.14017e-05 9.8681e-06 0.000125442 1.13686e-05 0.00456905 0.0792755 1.27854e-05 0.000385017 0.948713 9.95007e-06 1.23144e-05 1.31207e-05 9.66245e-06 1.45466e-05 2.18579e-05 9.62032e-06 9.92444e-06 1.07988e-05 1.82902e-05 5.4183e-05 0.000125527 0.00647777 9.16912e-06 1.00725e-05 0.00628182 3.6698e-05 9.89882e-06 1.05638e-05 1.00962e-05 1.06183e-05 0.0615465 1.0373e-05 0.991687 9.31634e-06 1.46559e-05 3.58145e-05 1.16135e-05 0.999972 0.463324 1.04117e-05 0.0338521 0.0652547 1.36929e-05 0.985476 2.08994e-05 9.98955e-06 1.18609e-05 1.03747e-05 0.0383073 1.81206e-05 1.12367e-05 2.20688e-05 0.999965 1.19171e-05 1.37355e-05 1.2213e-05 1.76459e-05 1.01839e-05 9.45941e-06 1.51808e-05 1.78297e-05 1.27605e-05 1.07345e-05 1.00236e-05 1 9.78443e-06 1.24833e-05 9.75519e-06 1.83828e-05 0.00751805 1.1169e-05 9.72961e-06 1.37613e-05 1.16356e-05 0.0151042 5.30962e-05 9.44434e-06 2.43105e-05 9.64643e-06 1.90693e-05 1.32393e-05 9.89295e-06 1.35848e-05 1.006e-05 9.73124e-06 9.81789e-06 1.18935e-05 1.11926e-05 0.453368 1.02605e-05 0.998093 1.00072e-05 6.81013e-06 9.70996e-06 1.32867e-05 1.08627e-05 9.7484e-06 9.99602e-06 0.158864 1.10874e-05 1.03307e-05 9.82829e-06 1.8466e-05 0.000283813 1.07028e-05 1.20783e-05 1.16934e-05 9.97878e-06 1.02513e-05 1.19655e-05 0.00688034 1.41136e-05 1.79267e-05 9.70124e-06 1.06894e-05 1.15939e-05 1.93282e-05 2.935e-05 9.63833e-06 9.21944e-06 9.39166e-06 1.00263e-05 1.00401e-05 2.81038e-05 1.0431e-05 1.03969e-05 2.35968e-05 1.36977e-05 1.65806e-05 3.03229e-05 1.59705e-05 1.37842e-05 4.91332e-05 3.01446e-05 1.12345e-05 1.53967e-05 9.34701e-06 9.68367e-06 1.1688e-05 1.07761e-05 0.999908 1.79769e-05 3.02845e-05 1.84901e-05 9.75575e-06 3.20008e-05 1.03616e-05 1.86119e-05 1.16616e-05 1.17488e-05 6.80508e-05 9.65216e-06 1.6329e-05 9.76346e-06 1.03686e-05 1.1139e-05 1.41798e-05 0.100214 1.25597e-05 0.00027428 1.95616e-05 3.36708e-05 1.01395e-05 9.31175e-06 9.1516e-06 4.81247e-05 0.000225119 1.03675e-05 1.75051e-05 1.00659e-05 1.17946e-05 2.4285e-05 0.262669 1.17427e-05 1.03197e-05 1.04465e-05 1.62558e-05 1.07576e-05 9.33738e-06 1.12612e-05 1.06256e-05 1.08499e-05 0.413047 0.1758 1.04546e-05 1.07475e-05 1.14447e-05 1.24034e-05 1.00494e-05 9.67646e-06 1.38518e-05 1.04638e-05 1.12206e-05 3.14012e-05 1.00048e-05 1.38263e-05 3.28579e-05 9.24438e-06 1.04672e-05 0.0837759 4.36319e-05 9.23727e-06 0.986505 1.87241e-05 1.02005e-05 1.50543e-05 3.1807e-05 1.10005e-05 1.2199e-05 1.2159e-05 9.64856e-06 8.78435e-06 9.86243e-06 0.00015029 9.39927e-06 2.22166e-05 2.40118e-05 2.34404e-05 1.02962e-05 1.48303e-05 2.65681e-05 9.57644e-06 9.46379e-06 2.07131e-05 0.987215 9.97862e-06 0.979291 1.06823e-05 9.90409e-06 1.26988e-05 9.98058e-06 1.33927e-05 1 1.07488e-05 1.54985e-05 1.74208e-05 0.999999 1.1881e-05 0.000168679 1.01547e-05 1.32999e-05 9.55013e-06 9.86313e-06 1.22333e-05 0.000619058 0.0310943 1.98913e-05 1.56725e-05 0.0025191 9.71524e-06 9.84029e-06 9.51623e-06 9.08359e-06 2.6722e-05 1.59131e-05 9.44151e-06 9.63814e-06 2.78522e-05 9.14513e-06 9.49505e-06 1.16436e-05 1.12864e-05 4.69337e-05 0.999891 0.00710005 1.1293e-05 9.35337e-06 4.08656e-05 1.00416e-05 0.0363583 3.39547e-05 1.02329e-05 9.89118e-06 1.32279e-05 0.00427278 1.05484e-05 1.40845e-05 9.70986e-06 1.25444e-05 1.07713e-05 4.01853e-05 9.31816e-06 1.00448e-05 2.3034e-05 1.01668e-05 4.62049e-05 0.165191 1.00244e-05 0.999817 1.97324e-05 1.44428e-05 9.7256e-06 0.129164 1.11505e-05 0.999992 1.00684e-05 1.03462e-05 1.98569e-05 1.01341e-05 9.48074e-06 1.05118e-05 1.01363e-05 1.1049e-05 0.969257 9.2274e-06 4.41237e-05 8.70949e-06 9.94792e-06 1.11022e-05 1.18363e-05 1.03637e-05 9.92919e-06 0.00291273 5.0149e-06 1.20005e-05 9.41398e-06 9.69019e-06 0.644294 9.51103e-06 9.94764e-06 1.07398e-05 1.7127e-05 4.29383e-05 0.651343 9.79492e-06 2.82681e-05 9.75052e-06 2.79015e-05 5.19651e-05 9.54812e-06 1.08063e-05 9.47295e-06 0.00405546 1.1944e-05 1.26665e-05 2.02437e-05 0.807604 2.41841e-05 3.44386e-05 9.20887e-06 1.08803e-05 1.03236e-05 0.673775 1.00319e-05 8.59926e-06 1.04059e-05 0.991995 8.75722e-06 1.00595e-05 7.65477e-06 0.491119 3.53746e-05 1.06562e-05 1.1273e-05 1.00467e-05 4.39259e-05 0.993376 1.09885e-05 0.00244122 0.96296 1.71402e-05 9.66643e-06 9.48052e-06 0.373172 1.20922e-05 1.09344e-05 1.08307e-05 0.99993 1.08368e-05 4.1039e-05 2.26851e-05 1.14174e-05 1.16216e-05 9.82543e-06 1.92122e-05 3.55753e-05 1.23745e-05 1.02631e-05 2.39501e-05 1.78574e-05 1.06633e-05 1.43536e-05 4.74787e-05 1.24098e-05 6.1706e-05 9.91635e-06 1.46483e-05 9.64124e-06 0.698439 9.86925e-06 0.113629 2.23501e-05 0.999677 1.29264e-05 1.21575e-05 1.33485e-05 8.50475e-06 0.000421668 9.49094e-06 0.000427462 5.33627e-05 9.30591e-06 8.42511e-06 0.972728 9.55317e-06 9.14951e-06 1.00829e-05 0.207149 1.10744e-05 0.000155039 1.02874e-05 1.05276e-05 1.26692e-05 9.49623e-06 1.39238e-05 5.9203e-05 1.28508e-05 9.77748e-06 9.648e-06 1.16052e-05 0.81092 9.65858e-06 2.02845e-05 1.02446e-05 9.8415e-06 1.76459e-05 9.81136e-06 1.18653e-05 1 1.52325e-05 1.02652e-05 3.69028e-05 9.95477e-06 4.47591e-05 0.998436 1.05642e-05 9.39199e-06 0.0338601 1.05387e-05 2.10905e-05 1.11207e-05 9.77424e-06 0.994818 0.987363 1.65512e-05 1.01549e-05 1.35238e-05 8.91592e-06 0.969747 9.65003e-06 8.14097e-05 1.21135e-05 1.04623e-05 0.0984323 2.59235e-05 9.78203e-06 2.21173e-05 1.03426e-05 1.02573e-05 0.0627831 0.987232 9.45995e-06 9.59111e-06 1.41512e-05 0.097273 1 1.06814e-05 1.03727e-05 9.15729e-06 0.271972 1.09471e-05 1.27523e-05 0.271482 1.00798e-05 2.15384e-05 1.02173e-05 0.0484155 9.78906e-06 0.437877 1.04736e-05 2.71393e-05 9.73002e-06 9.9806e-06 1.23523e-05 2.28206e-05 1.03996e-05 1.02173e-05 3.50715e-05 1.07869e-05 1.10865e-05 9.84708e-06 1.00544e-05 9.56782e-06 9.42743e-06 9.53865e-06 1.04683e-05 9.96386e-06 1.4851e-05 1.0184e-05 2.61009e-05 3.05098e-05 2.5772e-05 1.15561e-05 9.76743e-06 0.0198387 1.02206e-05 9.3804e-06 0.00100969 1.70752e-05 5.33783e-05 0.000374963 9.95253e-06 1.006e-05 1.91199e-05 9.67899e-06 0.971847 9.12754e-06 2.78485e-05 1.33557e-05 3.16949e-05 9.17169e-06 1.45583e-05 4.38153e-05 1.05537e-05 9.23758e-06 1.84001e-05 1.00721e-05 0.009981 0.0033463 1.07025e-05 0.00037685 9.70194e-06 9.7665e-06 9.86548e-06 1.0289e-05 9.60858e-06 8.33357e-06 2.82302e-05 1.51224e-05 3.99058e-05 0.190713 9.88115e-06 1.58706e-05 9.9408e-06 1.02505e-05 1.17075e-05 9.46187e-06 1.1576e-05 0.000150307 1.48095e-05 2.03265e-05 9.39343e-06 8.78749e-06 1.03514e-05 9.11858e-06 1.91519e-05 1.19064e-05 1.30717e-05 1.42103e-05 1.02326e-05 0.995657 1.22788e-05 1.231e-05 1.16719e-05 0.00129626 0.977426 9.40945e-06 1.10584e-05 9.63265e-06 1.21124e-05 1.18772e-05 0.953264 9.26703e-06 2.93204e-05 0.354927 0.202309 9.59271e-06 1.10971e-05 0.180942 9.54683e-06 1.09637e-05 1.28592e-05 1.01274e-05 9.35103e-06 0.0998254 0.00119225 1.30392e-05 1.75916e-05 9.3951e-06 1.88604e-05 1.10821e-05 2.92231e-05 2.29236e-05 1.23283e-05 9.59442e-06 9.38669e-06 1.12157e-05 2.22821e-05 1.22125e-05 0.0271738 1.1461e-05 1.57975e-05 9.18302e-06 9.97124e-06 9.33453e-06 8.10364e-06 1.85527e-05 6.01713e-06 9.93408e-06 9.33734e-06 9.35003e-06 1.02058e-05 9.94186e-06 0.978399 9.41334e-06 1.35272e-05 1.0286e-05 9.7585e-06 9.5817e-06 1.22e-05 8.81161e-06 3.47079e-05 1.0151e-05 6.93501e-06 1.0229e-05 1.24697e-05 4.16484e-05 1.27793e-05 9.95009e-06 1.55833e-05 0.221311 1.29033e-05 3.21268e-05 9.22485e-06 1.54033e-05 9.25583e-06 1.10901e-05 0.721894 1.12029e-05 9.32814e-06 9.79079e-06 9.56631e-06 1 9.65352e-06 1.0577e-05 1.21135e-05 0.00149579 1.45717e-05 1.16888e-05 9.97923e-06 1.04125e-05 1.07769e-05 8.98011e-06 2.08944e-05 1.0266e-05 9.91681e-06 1.01955e-05 0.0066946 3.00955e-05 9.18847e-06 1.17653e-05 9.20499e-06 8.95634e-06 9.28682e-06 1.24946e-05 1.16654e-05 9.1929e-06 9.3641e-06 1.07325e-05 9.98978e-06 9.33236e-06 1.09925e-05 1.45327e-05 0.0912095 1.2199e-05 9.55262e-06 9.8813e-06 3.47413e-05 1.04183e-05 9.51819e-06 1.53779e-05 1.17317e-05 1.07297e-05 1.47788e-05 1.02453e-05 8.50161e-06 0.509826 9.41979e-06 2.82022e-05 1.18355e-05 9.01649e-06 6.60554e-06 0.000297283 3.4166e-05 9.84728e-06 1.89305e-05 0.000201655 9.4509e-06 0.999647 1.12743e-05 1.14852e-05 1.80785e-05 4.67495e-05 1.14822e-05 0.99998 1.56243e-05 1.46291e-05 9.05287e-06 1.00245e-05 9.93299e-06 0.000577386 1.00176e-05 1.4456e-05 1.33557e-05 2.07755e-05 9.95681e-06 9.82344e-06 9.16958e-06 9.12723e-06 1.12016e-05 0.949036 9.42223e-06 9.22788e-06 0.998446 1.12227e-05 1.65719e-05 1.28829e-05 0.303999 1.22364e-05 1.28078e-05 8.77992e-06 9.28721e-06 1.53601e-05 0.882454 1.86287e-05 9.445e-06 1.5432e-05 9.56131e-06 0.0005047 9.14886e-06 8.92854e-06 0.00318171 9.45382e-06 0.0161591 0.99993 0.997308 1.1397e-05 1.50912e-05 9.56164e-06 4.20826e-05 2.63745e-05 9.23929e-06 1.19184e-05 0.972916 5.4484e-05 8.83504e-06 4.42367e-05 1.95233e-05 9.29202e-06 1.20089e-05 1.04335e-05 1.00845e-05 9.57725e-06 9.36376e-06 0.0143481 1.21367e-05 1.10147e-05 0.325394 9.39382e-06 9.96839e-06 0.000263613 9.51016e-06 1.1911e-05 1.53635e-05 9.52955e-06 8.44911e-06 9.43654e-06 1 1.137e-05 9.85298e-06 9.29054e-06 2.06137e-05 0.985517 9.56e-06 2.56725e-05 1.49823e-05 2.54691e-05 9.46239e-06 1.09273e-05 8.84683e-06 1.06243e-05 1.01746e-05 1.03429e-05 1.03736e-05 2.83104e-05 1.23577e-05 0.809446 5.79655e-05 9.32222e-06 4.5304e-05 9.28489e-06 9.35873e-06 9.40501e-06 9.00232e-06 1.12546e-05 1.06972e-05 2.25449e-05 9.64278e-06 0.995057 1.04203e-05 9.98919e-06 0.407375 5.37844e-05 7.88724e-06 1.96458e-05 9.91389e-06 0.00273542 1.04051e-05 7.13503e-06 9.56213e-06 9.12051e-06 2.85832e-05 1.00649e-05 8.78569e-06 0.377669 1.1345e-05 9.60642e-06 1.94316e-05 1.44204e-05 9.1303e-06 9.28053e-06 3.67525e-05 0.00304171 3.35159e-05 1.05979e-05 0.838623 9.87882e-06 9.58231e-06 9.96636e-06 0.064974 9.41962e-06 0.0655344 1.0353e-05 1.07391e-05 0.0265923 3.03171e-05 1.91372e-05 1.15706e-05 0.000215756 1.12098e-05 1.28861e-05 1.35451e-05 0.0105211 9.01641e-06 1.00009e-05 1.87412e-05 0.999872 9.68749e-06 0.962979 1.3129e-05 1.33011e-05 9.71294e-06 9.79911e-06 1.8263e-05 0.024852 0.995026 2.80555e-05 1.42051e-05 0.000108376 0.000190072 2.21629e-05 9.67484e-06 8.07957e-06 1.08296e-05 1.12179e-05 1.02407e-05 1.01865e-05 0.000314342 9.24588e-06 9.88075e-06 1.0171e-05 2.53654e-05 8.94656e-06 6.24638e-05 1.00747e-05 9.78904e-06 0.998085 9.03335e-06 0.00174596 9.46059e-06 1.00558e-05 1.0434e-05 1.25921e-05 1.60777e-05 9.72928e-06 0.0965503 0.000842211 9.15514e-06 2.36148e-05 1.10812e-05 0.996721 3.51352e-05 8.90888e-06 9.47555e-06 9.73602e-06 0.00614203 1.01447e-05 0.000863702 1.04556e-05 9.87088e-06 1.01063e-05 9.43018e-06 9.45059e-06 2.44875e-05 1.54971e-05 4.66377e-05 2.35614e-05 1 8.96798e-06 1.48261e-05 9.18034e-06 8.85774e-06 9.13309e-06 4.83433e-05 3.70529e-05 9.03795e-06 1.11382e-05 0.00839377 9.51526e-06 8.2096e-06 6.6947e-05 9.11463e-06 1.12261e-05 1.49934e-05 9.51436e-06 1.02662e-05 1.4786e-05 2.34724e-05 9.7543e-06 1 0.00894266 2.16378e-05 1.11212e-05 1.05843e-05 0.000900393 1.10414e-05 1.62752e-05 9.69244e-06 9.62519e-06 0.94917 0.521351 9.84341e-06 1.0725e-05 1.12125e-05 9.8004e-06 0.00235949 9.39376e-06 1.38519e-05 0.999047 9.30326e-06 0.0500492 3.89978e-05 8.8647e-06 9.39094e-06 9.19046e-06 1.01346e-05 9.14989e-06 9.75362e-06 1.35692e-05 1.00317e-05 8.53564e-06 1.45925e-05 0.967298 1.51641e-05 1.01784e-05 9.89711e-06 3.20366e-05 1.39981e-05 9.93807e-06 1.02856e-05 9.47288e-06 0.0228728 1.16787e-05 0.0738947 1.10543e-05 1.35062e-05 0.00129313 1.18353e-05 1.01979e-05 9.79994e-06 1.09192e-05 8.97611e-06 9.46794e-06 4.05995e-05 2.39975e-05 2.27521e-05 1.50697e-05 9.4472e-06 9.70865e-06 9.42162e-06 9.73484e-06 9.2162e-06 5.34241e-05 0.202039 3.40611e-05 0.00156115 1.22741e-05 1.09706e-05 1.25437e-05 9.6095e-06 9.95793e-06 4.37086e-06 1.09383e-05 9.59388e-06 0.0238587 2.61956e-05 0.000332938 0.0821844 1.54229e-05 5.14916e-05 9.03816e-06 9.18315e-06 0.077298 1.0037e-05 1.70726e-05 8.59897e-06 9.07635e-06 1.06193e-05 1.57724e-05 0.0263964 9.17911e-06 0.0112639 1.938e-05 9.66162e-06 1.36564e-05 9.68497e-06 8.28517e-06 8.74627e-06 0.999999 0.998909 9.95778e-06 1.08771e-05 0.999981 9.00337e-06 0.954873 3.95745e-05 9.9929e-06 0.0290112 4.20088e-05 1.07999e-05 9.58234e-06 1.39602e-05 9.58169e-06 1.02203e-05 1.40927e-05 9.58563e-06 1.28315e-05 8.20105e-06 0.00102999 1.86353e-05 9.05179e-06 9.1564e-06 0.00144177 9.40396e-06 1.32034e-05 8.36966e-06 7.49692e-06 0.997919 1.32082e-05 9.31044e-06 9.52909e-06 2.01717e-05 1.1822e-05 1.07008e-05 0.999256 0.00462526 9.46352e-06 0.990312 9.67025e-06 1.01124e-05 8.88586e-06 1.5175e-05 1.04336e-05 2.93744e-05 9.75771e-06 1.57015e-05 1.45526e-05 8.74663e-06 1.0582e-05 9.71879e-06 1.17534e-05 1.4279e-05 1.51736e-05 1.02655e-05 9.2368e-06 1.57173e-05 9.96986e-06 0.00118577 0.990897 0.924903 9.67372e-06 1.19441e-05 2.32653e-05 1.04463e-05 0.000193732 2.72563e-05 1.23838e-05 1.13196e-05 1.03032e-05 9.0555e-06 9.32572e-06 0.995834 8.3748e-06 9.92005e-06 1.9963e-05 2.0402e-05 1.25189e-05 1.56381e-05 4.29998e-05 1.35569e-05 0.00459833 0.998473 0.008939 9.60856e-06 0.98556 1.06061e-05 0.00107525 8.84683e-06 1.05861e-05 8.64988e-06 0.0947446 0.000269729 9.26915e-06 9.05654e-06 9.98279e-06 9.23244e-06 9.66113e-06 9.55351e-06 1.11633e-05 9.40969e-06 9.31906e-06 1.25831e-05 9.21886e-06 1.88962e-05 9.33454e-06 1.16475e-05 1 7.59071e-06 9.40071e-06 8.83609e-06 1.04323e-05 8.08459e-06 9.35911e-06 1.10755e-05 0.00335291 9.78388e-06 9.40667e-06 1.00234e-05 3.60816e-05 1.09816e-05 9.19144e-06 1.593e-05 1.81111e-05 8.74184e-06 1.16289e-05 0.999823 0.994629 9.52475e-06 1.95521e-05 9.37542e-06 8.85282e-06 1.72524e-05 9.98207e-06 9.87663e-06 1.18691e-05 1.08612e-05 9.49087e-06 3.33731e-05 0.0004288 5.71395e-05 0.999999 3.17014e-05 1.262e-05 9.39652e-06 1.77249e-05 1.08959e-05 7.87722e-06 2.86085e-05 1.03938e-05 8.57559e-06 0.999996 1 1.69111e-05 4.39328e-05 9.08866e-06 9.09592e-06 9.67849e-06 0.981299 9.64775e-06 2.31822e-05 1.86591e-05 9.10125e-06 9.19347e-06 9.6701e-06 1.24542e-05 1.67104e-05 0.0680632 0.173162 9.18472e-06 2.0518e-05 9.30916e-06 1.82509e-05 0.150541 9.42779e-06 8.52186e-06 9.63395e-06 0.00945855 0.978619 9.55268e-06 8.3785e-06 9.38556e-06 8.55089e-06 1.31609e-05 1.02669e-05 1.15218e-05 1.06204e-05 8.98142e-06 1.00647e-05 0.000142317 1.37992e-05 0.490375 1.50284e-05 1.18639e-05 1.08558e-05 9.90712e-06 0.824381 1.02705e-05 1.42838e-05 9.22505e-06 8.9437e-06 2.5231e-05 1.06373e-05 8.80158e-06 0.0027979 0.768484 9.28921e-06 1.68443e-05 9.81721e-06 1.00375e-05 1.14896e-05 1.55578e-05 9.91041e-06 9.59374e-06 0.000198269 2.06644e-05 0.0217118 0.982469 9.44331e-06 9.45098e-06 9.04851e-06 1.02979e-05 0.000129736 0.189205 9.32436e-06 9.65323e-06 2.01461e-05 0.998292 1.01849e-05 1.45619e-05 0.984019 8.93853e-06 9.44476e-06 0.997275 8.81882e-06 8.45134e-06 0.00191071 0.000108528 8.95223e-06 9.40469e-06 1.97055e-05 1.03691e-05 9.97154e-06 8.62256e-06 9.61923e-06 3.30626e-05 9.61452e-06 1.05126e-05 9.67853e-06 1.06929e-05 1.69174e-05 9.47041e-06 8.75359e-06 1.1519e-05 9.86206e-06 0.000339493 0.0119572 4.85602e-05 9.20183e-06 6.97317e-06 1.16487e-05 8.52265e-06 9.8835e-06 9.73554e-06 0.999983 1.21325e-05 9.25009e-06 8.66759e-06 2.23175e-05 9.75329e-06 8.71939e-06 1.07994e-05 9.10618e-06 1.7191e-05 0.234228 9.26823e-06 5.45092e-05 2.27854e-05 8.98845e-06 0.00886794 9.69015e-06 1.34948e-05 9.25648e-06 0.00426217 9.25541e-06 8.3507e-06 0.999601 9.82117e-06 9.03086e-06 1.03038e-05 8.51856e-06 0.000602969 0.999162 1.91183e-05 4.88999e-05 0.188119 9.20223e-06 0.00371707 8.96526e-06 0.996437 8.40125e-06 1.09776e-05 2.13846e-05 1.22026e-05 0.999695 9.09315e-06 9.28015e-06 2.20734e-05 0.999771 1.00622e-05 8.74901e-06 8.0401e-06 0.0299543 9.71238e-06 9.96921e-06 8.95375e-06 9.04385e-06 8.48482e-06 9.74199e-06 0.562332 9.69403e-06 8.89063e-06 1.02312e-05 0.000409531 9.60064e-06 0.979388 1.12945e-05 1.32457e-05 5.15461e-05 0.000152382 9.25024e-06 0.0544836 9.00162e-06 9.47227e-06 0.272242 8.88316e-06 8.81143e-06 1.28392e-05 2.44959e-05 1.32886e-05 9.3118e-06 1.1619e-05 0.999647 9.73765e-06 2.16902e-05 0.0170316 9.41053e-06 9.43298e-06 0.00583575 9.3653e-06 0.976687 1.00557e-05 8.86256e-06 9.70607e-05 1.14036e-05 1.29536e-05 1.64104e-05 0.00225349 9.67234e-06 1.20113e-05 9.79239e-06 1.24259e-05 8.82613e-06 1.22675e-05 8.21331e-06 0.979841 9.42044e-06 0.990041 8.10688e-06 9.51853e-06 9.47897e-06 1.61704e-05 3.51191e-05 8.80421e-06 1.01714e-05 9.24168e-06 8.8609e-06 1.02889e-05 1.14365e-05 1.3998e-05 8.89134e-06 9.45922e-06 2.09189e-05 7.68297e-05 9.92238e-06 9.20851e-06 3.07636e-05 1.00316e-05 1.80576e-05 2.6048e-05 9.28075e-06 8.61693e-06 0.999417 9.49925e-06 9.48196e-06 9.6744e-06 0.997361 2.06788e-05 9.76532e-06 8.88722e-06 9.82851e-06 8.62502e-06 9.17529e-06 7.78873e-06 9.67255e-06 8.62927e-06 1.03675e-05 0.00512149 0.000486558 1.26811e-05 7.86428e-06 2.73147e-05 9.70799e-05 8.88673e-06 0.119682 8.81651e-06 8.45789e-06 1.18344e-05 0.0610965 2.23317e-05 0.0570063 1.02586e-05 2.44653e-05 2.4489e-05 1.26069e-05 1.14798e-05 1.0967e-05 1.09201e-05 0.976941 2.66631e-05 0.9593 0.971207 0.262847 8.27209e-06 8.88903e-05 9.03579e-06 2.11862e-05 9.74809e-06 9.36756e-06 1.30369e-05 8.55694e-06 9.12321e-06 1.08568e-05 2.35595e-05 4.33316e-05 8.65312e-06 2.3303e-05 0.355368 9.2097e-06 8.12067e-06 8.65775e-06 9.85791e-06 1.36112e-05 9.59851e-06 1.57112e-05 1.07831e-05 2.87632e-05 9.70297e-06 1.66531e-05 8.78585e-06 9.3534e-06 1.06459e-05 4.09871e-05 1.73078e-05 0.998582 1.24646e-05 0.999028 0.0240144 8.78388e-06 9.29796e-06 1.10759e-05 9.64654e-06 3.15801e-05 1.22435e-05 9.54225e-06 0.000225946 0.985872 9.33695e-06 8.89863e-06 8.39962e-06 5.34605e-05 9.04395e-06 1.01107e-05 0.178005 1.12953e-05 1.13973e-05 1.10305e-05 9.25208e-06 9.89783e-06 0.000539091 3.42064e-05 8.80903e-06 0.166635 0.000564857 9.94061e-06 4.45945e-05 8.81275e-06 0.000715168 1.02434e-05 0.651339 9.16655e-06 8.726e-06 1.09112e-05 1.02043e-05 9.68391e-06 8.77066e-06 1.22091e-05 8.70782e-06 8.99776e-06 8.79646e-06 1.68177e-05 8.63887e-05 0.0866326 8.99769e-06 9.2167e-06 1.66566e-05 0.0186647 9.81973e-06 9.6075e-06 0.122561 9.06146e-06 9.92497e-06 8.5285e-06 0.999867 4.46485e-05 2.0814e-05 2.55221e-05 1.02774e-05 1.1944e-05 8.8008e-06 1.58331e-05 8.98588e-06 6.65205e-05 5.62927e-05 1.24777e-05 9.10483e-06 1.27749e-05 8.96274e-06 9.92282e-06 9.20847e-06 1.19555e-05 9.31985e-06 0.0612913 0.0625155 8.81323e-06 9.44399e-06 9.82516e-06 0.00287103 2.06745e-05 8.9943e-06 8.90145e-06 8.91716e-06 9.37559e-06 9.07973e-06 8.52345e-06 0.0300132 8.16846e-06 2.51319e-05 0.0919773 1.34694e-05 2.1813e-05 0.00827208 1.28269e-05 0.0162934 8.88943e-06 0.0206536 3.74498e-05 9.25583e-06 0.000949884 8.39831e-06 1.42682e-05 0.029512 9.56361e-06 1.63494e-05 0.39712 1.10717e-05 1.89666e-05 1.61706e-05 8.58541e-06 8.18176e-06 0.00854005 9.46179e-06 8.76787e-06 2.36811e-05 0.791757 1.20748e-05 1.09121e-05 0.00957775 9.1332e-06 2.56004e-05 9.09985e-06 9.12387e-06 1 9.29638e-06 2.20773e-05 9.02593e-06 0.991903 0.139761 0.179423 1 9.22283e-06 1.15474e-05 8.26891e-06 9.97712e-06 9.77645e-06 8.81865e-06 1.81145e-05 1.09992e-05 1.20346e-05 0.856128 1.028e-05 0.999988 9.10733e-06 1.07479e-05 0.000156862 8.25461e-06 0.168275 8.77624e-06 1.20581e-05 1.61318e-05 3.17456e-05 1.44274e-05 4.88518e-05 9.06143e-06 0.948895 9.40457e-06 9.29489e-06 3.8611e-05 1.65363e-05 1.00804e-05 8.59601e-06 5.47191e-05 8.81802e-06 9.95982e-06 8.46607e-06 0.0463002 8.73897e-06 1.50121e-05 1.00865e-05 9.78043e-06 4.12873e-05 7.63577e-06 1.09929e-05 9.93812e-06 9.13484e-06 1.83862e-05 1.49584e-05 9.55741e-06 1.53184e-05 1.23614e-05 9.62203e-06 8.38722e-06 1.04813e-05 8.87363e-06 8.72723e-06 9.16298e-06 1.04041e-05 8.6608e-06 9.1047e-06 8.82205e-06 1.19517e-05 1.13813e-05 8.632e-06 0.999997 0.000537361 9.60509e-06 1.14478e-05 9.43719e-06 8.2076e-06 1.142e-05 8.14773e-06 2.53194e-05 1 9.87464e-06 1.84062e-05 8.70546e-06 1.38452e-05 1.05281e-05 2.22565e-05 9.37304e-06 1.43629e-05 1.33606e-05 8.21979e-06 2.90918e-05 1.70372e-05 9.89797e-06 1.02953e-05 1.76911e-05 8.62841e-06 0.997999 2.14054e-05 0.148427 4.97477e-05 9.09614e-06 1.52237e-05 8.48249e-06 9.10978e-06 9.91193e-06 9.22828e-06 8.90259e-06 0.497384 8.64329e-06 1.24354e-05 8.87156e-06 9.3052e-06 0.995518 9.31879e-06 1.151e-05 5.14146e-05 8.5321e-06 1.18912e-05 8.64985e-06 1.14811e-05 0.985788 9.47153e-06 8.98636e-06 8.29611e-06 9.25021e-06 8.02904e-06 9.2423e-06 9.40572e-06 9.72778e-06 3.50612e-05 0.00806477 9.57112e-06 9.95381e-06 8.12224e-06 9.4326e-06 8.57994e-06 8.84137e-06 9.44086e-06 0.974864 9.29128e-06 7.35212e-06 1.72854e-05 9.81858e-06 4.30673e-05 8.31905e-06 1.39828e-05 0.043981 1.66222e-05 2.72631e-05 9.33629e-06 9.03003e-06 8.44114e-06 8.36761e-06 2.85015e-05 0.000493592 0.000271844 0.999999 7.25044e-05 8.71301e-06 8.90994e-06 0.000391035 9.60421e-06 8.46925e-06 9.74045e-06 8.76823e-06 1.48582e-05 9.29232e-06 0.987043 9.05234e-06 1.02694e-05 3.12803e-05 0.00123107 8.27758e-06 8.72378e-06 8.83323e-06 9.47792e-06 8.77144e-06 5.1692e-05 0.0367148 1.05112e-05 1.07862e-05 9.2307e-06 9.5649e-06 9.1061e-06 1.25933e-05 9.2878e-06 8.00583e-06 8.11406e-06 2.14998e-05 0.0924281 9.13586e-06 1.09123e-05 1.07851e-05 8.25828e-06 8.20857e-06 1.39434e-05 1.8064e-05 0.999877 1.01727e-05 1.83255e-05 3.86935e-05 0.953301 2.01796e-05 2.39557e-05 9.3925e-06 0.000127858 0.000123255 8.76262e-06 0.999477 1.00948e-05 8.46537e-06 1.77163e-05 4.69962e-06 3.47543e-05 5.00866e-05 1.1177e-05 0.168866 3.88882e-05 9.14613e-06 9.54283e-06 1.47599e-05 3.48519e-05 1.04283e-05 1.34353e-05 2.26819e-05 8.14311e-06 8.73862e-06 1.32562e-05 4.26515e-05 8.65255e-06 0.00249147 8.53624e-06 0.979004 9.25052e-06 8.98791e-06 0.000120208 1.68919e-05 8.64087e-06 8.57859e-06 9.17351e-06 1.41368e-05 9.52846e-06 8.02992e-06 8.4662e-06 8.64186e-06 1.02876e-05 4.5015e-05 9.02733e-06 9.44106e-06 1.0573e-05 0.999986 0.0158723 2.34213e-05 9.20976e-06 9.22025e-06 9.75363e-06 0.331524 0.999845 0.00179154 0.987141 0.00146182 7.99893e-06 9.23821e-06 8.53089e-06 9.99035e-06 0.999973 8.79584e-06 8.87794e-06 9.03022e-06 1.0839e-05 8.70938e-06 1.18418e-05 8.48811e-06 9.43636e-06 1.23383e-05 9.49286e-06 8.68127e-06 0.000416855 1.85838e-05 1.39726e-05 0.0130121 8.87662e-06 2.73535e-05 8.98265e-06 1.08621e-05 1.1198e-05 9.92229e-06 0.00091392 1.05313e-05 9.17369e-06 9.35927e-06 2.38742e-05 1.25277e-05 0.000431352 8.51807e-06 9.97363e-06 1.72572e-05 9.29836e-06 6.69196e-05 8.32218e-06 1.02105e-05 1.13963e-05 0.00145768 2.04519e-05 1.04843e-05 8.27584e-06 1.4514e-05 9.63621e-06 4.0428e-05 8.85537e-06 0.997228 1.44671e-05 8.40641e-06 0.000880375 9.45097e-06 8.83278e-06 1.25404e-05 8.60444e-06 0.999969 0.997184 1.21412e-05 9.25009e-06 0.998922 0.0574382 0.994899 2.06782e-05 8.71744e-06 8.69333e-06 8.33016e-06 9.09364e-06 1.43052e-05 1.36203e-05 9.00895e-06 1.50164e-05 1.7682e-05 1.85819e-05 9.61292e-06 3.83627e-05 9.95642e-06 0.00012126 8.83188e-06 7.66576e-06 9.7272e-06 9.50979e-06 0.00231273 1.5714e-05 1.01244e-05 9.19086e-05 8.21346e-06 0.568893 8.32343e-06 8.26836e-06 0.00309555 9.12092e-06 8.55992e-06 0.999938 8.84209e-06 9.48444e-06 9.02749e-06 1.79032e-05 0.999995 3.09941e-05 0.995947 9.10614e-06 3.62704e-05 8.51844e-06 1.30957e-05 1.41318e-05 2.11533e-05 2.17706e-05 8.7384e-06 0.973974 8.73748e-06 1.98702e-05 0.0815728 0.154783 9.18769e-06 7.62538e-06 0.999999 9.08792e-06 9.18578e-06 1.00948e-05 1.42935e-05 9.14407e-06 1.17169e-05 2.68783e-05 1.71e-05 9.63929e-06 1.04979e-05 3.09621e-05 0.00151669 7.42777e-06 8.23425e-06 1.16517e-05 8.78312e-06 2.40377e-05 8.38702e-06 0.999999 9.25409e-06 2.81005e-05 9.89909e-06 8.35496e-06 1.13199e-05 0.121657 9.14746e-06 8.96156e-06 8.26001e-06 0.497843 9.52325e-06 1.03671e-05 8.33406e-06 1.89503e-05 8.94439e-06 0.999979 0.000338519 9.51841e-06 8.18491e-06 1.1518e-05 8.6958e-06 8.48913e-06 0.98756 8.80227e-06 8.98802e-06 0.999998 1.81738e-05 1.50385e-05 9.46588e-06 0.999962 8.74838e-06 2.57997e-05 9.95165e-06 8.79777e-06 9.27523e-06 1.66333e-05 3.97416e-05 1.0738e-05 8.84482e-06 9.24672e-06 1.16207e-05 2.25763e-05 2.5269e-05 8.30323e-06 9.11868e-06 0.0830443 9.6797e-06 8.10217e-06 1 9.44622e-06 8.80593e-06 1.07826e-05 8.4208e-06 0.706021 1.6753e-05 8.11102e-06 8.86682e-06 8.7266e-06 7.54179e-06 3.29332e-05 1.21574e-05 8.50988e-06 1 1.48015e-05 1.03657e-05 1.57188e-05 1.0261e-05 9.67961e-06 0.33218 9.86772e-06 9.29362e-06 8.84725e-06 8.99441e-06 8.44861e-06 1.00603e-05 1.12825e-05 8.41121e-06 2.17496e-05 1.52475e-05 0.999597 0.000393941 3.19932e-05 9.59384e-06 8.80985e-06 8.89711e-06 0.000350366 9.802e-06 9.07714e-06 4.49486e-05 0.000897232 0.00896086 8.58362e-06 8.1025e-06 8.11698e-06 1.03636e-05 9.05466e-06 0.00974564 1.70829e-05 7.3662e-05 8.66799e-06 8.58093e-06 9.44079e-05 1 3.39726e-05 2.69689e-05 9.4612e-06 8.2174e-06 8.71034e-06 1.00591e-05 2.14243e-05 2.16288e-05 9.89509e-06 9.32686e-06 9.96615e-06 0.999675 0.999015 2.23416e-05 1.18363e-05 0.000248173 0.991498 1.03931e-05 0.000129247 8.55644e-06 1.10955e-05 1.42287e-05 8.36485e-06 8.9375e-06 1.65486e-05 7.88156e-06 8.52553e-06 7.97591e-06 8.85878e-06 0.00443221 0.999998 0.000156387 8.78281e-06 0.999073 9.25355e-06 9.38139e-06 8.85856e-06 3.40027e-05 2.60955e-05 9.23662e-06 9.1457e-06 8.01676e-06 9.29709e-06 8.29495e-06 8.35866e-06 8.13932e-06 8.10888e-06 7.9269e-06 1.1747e-05 0.999869 1 0.999156 9.93362e-06 0.000208741 1.40172e-05 9.45234e-06 9.23109e-06 0.0601694 1.09049e-05 0.758925 1.86981e-05 9.92417e-06 6.66617e-06 3.28247e-05 1.22011e-05 1.06703e-05 8.48127e-06 1.14093e-05 0.0063219 1.04238e-05 8.43818e-06 9.0725e-06 9.17031e-06 0.0893607 9.44883e-06 8.48239e-06 1.19978e-05 8.21757e-06 0.990125 9.91873e-06 0.999993 9.78901e-06 8.9467e-06 1.11413e-05 1.88759e-05 7.96591e-06 0.808214 7.94526e-06 8.64331e-06 3.92782e-05 9.34743e-06 2.55478e-05 7.29737e-06 9.58733e-06 1.35252e-05 5.27802e-05 0.998667 8.64666e-06 9.56489e-06 0.999997 0.795134 1.42716e-05 1.33725e-05 8.91684e-06 1.1116e-05 8.30599e-06 0.0507473 3.26946e-05 1.45228e-05 1 0.982717 0.225208 9.47752e-06 3.53011e-05 1.19408e-05 7.92706e-06 7.55696e-06 9.51653e-06 0.493763 8.80753e-06 8.34785e-06 0.0451765 8.30378e-06 8.94335e-06 0.000411461 0.979474 9.0684e-06 1 1.10276e-05 1.04742e-05 9.36697e-06 9.37505e-06 8.32324e-06 7.55991e-06 4.58947e-05 8.534e-06 8.64648e-06 7.82854e-06 8.5186e-06 5.27657e-05 1.02193e-05 1.59097e-05 8.39567e-06 1.3072e-05 9.76298e-06 1.30775e-05 8.85447e-06 8.79277e-06 7.3113e-06 0.571388 6.78455e-06 8.28868e-06 2.69263e-05 2.05057e-05 8.65013e-06 1.77835e-05 3.19185e-05 8.52294e-06 8.4231e-06 2.0543e-05 7.72412e-06 0.433485 8.34343e-06 7.31748e-06 1.02982e-05 0.783117 8.18222e-06 0.00045753 1.29967e-05 1.24005e-05 0.998064 8.0476e-06 8.99321e-06 8.28615e-05 6.76259e-06 1.44078e-05 9.24583e-06 8.38453e-06 2.06147e-05 9.5492e-06 9.1789e-06 1.34617e-05 1.74154e-05 1.60928e-05 0.999897 0.0892895 0.000730937 1.1153e-05 0.000438395 1.07626e-05 7.56361e-06 0.999806 8.15866e-06 8.58062e-06 8.33225e-06 0.00976183 8.82936e-06 9.22742e-06 0.963667 8.25242e-06 8.82532e-06 9.19703e-06 0.978183 7.99203e-06 1.2319e-05 3.56236e-05 3.04521e-05 0.000243659 8.11767e-06 8.9157e-06 0.000407574 9.57597e-06 8.21332e-06 2.78692e-05 0.997805 8.49847e-06 0.998514 8.34892e-06 0.999991 1 3.62435e-05 8.5063e-06 4.35598e-05 8.37941e-06 8.39221e-06 3.47535e-05 8.79889e-06 1.04975e-05 1.05249e-05 4.40375e-05 1.47474e-05 1.26596e-05 7.46015e-06 1.48747e-05 0.210918 7.96028e-06 6.63302e-05 7.64775e-06 2.46863e-05 8.86453e-06 8.1876e-06 1.14429e-05 1.00741e-05 9.23387e-06 0.987885 9.13735e-06 0.000540228 8.5859e-06 1.43971e-05 7.89373e-06 8.72581e-06 7.36157e-06 8.7791e-06 1.17374e-05 8.27692e-06 8.32296e-06 8.13093e-06 8.04323e-06 8.12104e-06 8.65291e-06 1.26338e-05 7.75448e-06 9.87361e-06 1.03657e-05 1.28679e-05 8.62686e-06 1.55466e-05 1 1.62168e-05 8.50895e-06 8.54772e-06 8.61424e-06 8.13704e-06 9.62211e-06 7.53794e-06 1.01211e-05 8.76468e-06 7.23445e-06 6.2207e-06 4.92732e-05 0.00312486 9.75015e-06 0.990518 8.40241e-06 0.000140442 1.14277e-05 9.74802e-06 8.51705e-06 0.0042963 0.000262125 8.30328e-06 8.46807e-06 0.109068 1.59938e-05 2.01526e-05 8.02157e-06 1.08516e-05 8.61627e-06 8.56504e-06 1.42868e-05 0.00128693 7.56414e-06 0.0512418 8.02774e-06 2.20792e-05 9.10297e-06 9.60604e-06 1.57362e-05 0.082198 0.0326174 1.15614e-05 8.47613e-06 1.13397e-05 0.940435 4.01371e-05 6.4109e-06 8.61007e-06 1 1.62936e-05 1.18578e-05 1.21043e-05 7.77332e-06 8.36492e-06 8.36476e-06 9.12637e-06 8.72729e-06 1.99753e-05 1.08985e-05 7.7402e-06 1.55312e-05 0.999947 3.47888e-05 9.66889e-06 7.86061e-06 1.00899e-05 6.5674e-06 9.42477e-06 4.80924e-05 9.98654e-06 8.73052e-06 9.64841e-06 1 0.999992 9.09427e-06 1 0.0108119 8.81266e-06 7.23342e-06 1.40991e-05 9.60048e-06 7.91914e-06 9.87935e-06 3.30196e-05 1.87589e-05 8.62028e-06 0.00502964 9.79622e-06 1.50197e-05 0.999678 8.9191e-06 4.38281e-05 1.03601e-05 9.40573e-06 7.74643e-06 8.40925e-06 1.22584e-05 0.999965 8.12723e-06 1.4239e-05 8.26477e-06 0.0507617 0.0367075 8.22528e-06 7.8008e-06 2.67569e-05 9.02522e-06 9.35163e-06 8.20264e-06 0.999882 8.30678e-06 8.85208e-06 1.25319e-05 7.7981e-06 1 1.09381e-05 7.97671e-06 0.999999 1.06688e-05 5.60223e-06 5.40472e-05 9.01608e-06 8.98322e-06 0.000173152 1.7615e-05 0.970244 9.44947e-06 0.990431 0.99794 9.9852e-06 9.14593e-06 8.13194e-06 0.00521853 2.55396e-05 9.20115e-06 7.21948e-06 0.000942368 8.55159e-06 9.76197e-06 8.7427e-06 8.06377e-06 1 9.08044e-06 2.40074e-05 8.96741e-06 1.92724e-05 7.60625e-06 1.17112e-05 8.89404e-06 9.92708e-06 0.984639 0.999996 0.985084 2.13833e-05 4.37906e-05 0.998669 9.61751e-06 1.25875e-05 7.12512e-06 7.89006e-06 9.06838e-06 3.07957e-05 1.15784e-05 7.14456e-06 0.963858 8.68389e-06 8.1115e-06 8.26242e-06 1.07603e-05 7.59593e-06 0.000289483 8.72749e-06 9.16455e-06 8.72124e-06 1.90852e-05 8.04732e-06 8.23589e-06 8.33988e-06 8.2654e-06 7.9976e-06 1.72752e-05 8.75988e-06 0.116954 8.47942e-06 1.0496e-05 0.000373501 9.03598e-06 3.20974e-05 8.13015e-06 9.1828e-06 0.00104888 0.612594 1.94554e-05 8.32604e-06 1.02996e-05 1.01161e-05 7.85062e-06 8.5144e-06 8.80909e-06 4.75977e-05 0.739142 0.00336739 7.64452e-06 9.91018e-06 8.58918e-06 0.999853 0.000832691 8.60909e-06 0.998582 8.28668e-06 9.2055e-06 8.62038e-06 8.77722e-06 8.42086e-06 1.03098e-05 7.74905e-06 6.96788e-06 0.0053155 8.63765e-06 8.6485e-06 1.03899e-05 2.47235e-05 8.43045e-06 1.20018e-05 7.82014e-06 8.30351e-06 1.17162e-05 0.1005 3.13278e-05 0.99496 0.984356 8.36801e-06 9.74643e-06 9.78769e-06 1.28002e-05 7.8684e-06 6.98615e-06 8.69488e-06 2.38898e-05 7.87466e-06 0.999985 8.81237e-06 5.79938e-05 1.1805e-05 8.92526e-06 8.78093e-06 1.63397e-05 8.36628e-06 0.999531 9.83244e-06 0.000160557 0.960731 0.00347756 1.16225e-05 1.92471e-05 8.79781e-06 2.70792e-05 8.02113e-06 1.0068e-05 1.22119e-05 7.42216e-06 0.984361 7.44513e-06 8.10266e-06 8.52887e-06 7.51337e-06 1.10555e-05 8.86921e-06 0.00150683 2.90524e-05 1.52216e-05 2.20325e-05 0.0144249 4.03053e-05 1.62845e-05 2.83515e-05 0.0414798 9.64354e-06 1.11739e-05 8.31389e-06 8.35142e-06 3.4106e-05 0.999999 8.27901e-06 8.63987e-06 8.18701e-06 8.37317e-06 7.4353e-06 5.70501e-06 8.51144e-06 0.0207312 3.0524e-05 8.40039e-06 7.78606e-06 7.7484e-06 7.37637e-06 9.80401e-06 4.43157e-05 8.71314e-06 7.77435e-06 9.65963e-06 1.11218e-05 9.61844e-06 1.7393e-05 7.36712e-06 9.13773e-06 1.14325e-05 7.78557e-06 8.74583e-06 1.55354e-05 0.999979 1.25969e-05 1.37881e-05 7.63634e-06 1 1 6.68846e-06 8.05044e-06 7.91242e-06 8.43231e-06 8.5847e-06 8.3948e-06 1.17073e-05 8.46165e-06 8.52647e-06 8.11736e-06 1 1.53552e-05 8.67896e-06 1.30566e-05 1.83559e-05 0.115846 0.000107989 7.80559e-06 9.3492e-06 0.002131 0.999966 7.48201e-06 1.44015e-05 9.94407e-06 0.0145719 1.88362e-05 7.714e-06 9.11608e-06 0.994547 8.30575e-06 1.07333e-05 8.41492e-06 7.15806e-06 0.0337563 1.25702e-05 2.90471e-05 0.99829 0.750408 1.17892e-05 0.55052 0.178749 9.74735e-06 2.01379e-05 1 8.8189e-06 9.73873e-06 1.04439e-05 7.36919e-06 1 7.79516e-06 1.25064e-05 1.73726e-05 1.59048e-05 1.03127e-05 0.00578769 1.24499e-05 8.38172e-06 7.82211e-06 1.19676e-05 8.73664e-06 8.8669e-06 7.88166e-06 2.69671e-05 6.78066e-06 8.21077e-06 1.64967e-05 7.91614e-06 0.642336 8.18198e-06 1.35348e-05 0.123635 6.8625e-06 0.0235903 0.10277 8.72003e-06 8.33229e-06 8.53292e-06 7.89632e-06 6.19047e-05 8.05415e-06 1.68052e-05 9.20283e-06 8.00092e-06 1.0901e-05 8.13393e-06 8.22147e-06 8.22225e-06 9.11907e-06 8.53189e-06 6.92478e-05 0.0672541 0.987036 8.10401e-06 8.19939e-06 3.5087e-05 8.12259e-06 1.96655e-05 1 8.4315e-06 7.87937e-06 9.25966e-06 1.07749e-05 0.000197632 0.990732 1.14652e-05 0.000538064 1.28344e-05 8.97899e-06 0.998393 7.79988e-06 2.33976e-05 8.14111e-06 0.0660475 9.89237e-06 0.000103134 8.0827e-06 1.06695e-05 8.75113e-06 7.99561e-06 7.73917e-06 7.43933e-06 1.07228e-05 1.72634e-05 8.03124e-06 9.54664e-06 0.985104 4.18642e-05 1.28954e-05 0.000412363 2.27228e-05 8.99589e-06 7.25414e-06 0.999949 8.78063e-06 6.96982e-06 1.04021e-05 0.996141 1.0806e-05 9.02738e-06 7.91336e-06 2.39613e-05 9.21332e-06 9.46846e-06 8.451e-06 8.43892e-06 0.999754 0.991844 8.63652e-06 3.59372e-05 8.37518e-06 7.65861e-06 1 0.004432 8.11953e-06 1.50948e-05 7.85655e-06 1.62367e-05 0.992124 1.26626e-05 2.09926e-05 0.000157092 7.78658e-06 6.96499e-06 8.1632e-06 0.120012 7.94605e-06 7.82508e-06 1.51187e-05 1.01851e-05 8.01552e-06 9.21131e-06 8.26682e-06 7.59262e-06 8.51702e-06 8.3387e-06 9.02976e-06 8.33587e-06 8.17197e-06 8.94257e-06 8.52899e-06 7.77484e-06 8.28403e-06 8.22713e-06 0.999997 8.8107e-06 1.16787e-05 0.103422 1.09972e-05 1 0.00540868 8.99755e-06 1.08968e-05 7.30078e-06 8.71581e-06 8.45338e-06 6.43289e-06 8.46619e-06 0.4622 8.16128e-06 0.97048 9.08057e-06 8.33593e-06 9.72918e-05 8.27673e-06 0.0457128 1.09156e-05 6.6038e-06 1.17061e-05 0.999769 9.91209e-06 1.8145e-05 7.25732e-06 0.908251 0.999453 8.0785e-06 8.22822e-06 0.999994 1.00847e-05 1.00927e-05 7.95358e-06 1.03563e-05 8.67053e-06 7.94096e-06 7.77503e-06 7.1707e-06 8.14068e-06 5.45866e-05 7.98346e-06 7.46433e-06 3.43174e-05 9.90644e-06 6.71785e-06 9.03149e-06 8.46672e-06 8.28896e-06 9.33772e-06 8.3676e-06 1.28076e-05 1.91339e-05 1.20029e-05 0.999925 1.11236e-05 0.910207 1.00076e-05 8.81718e-06 7.91211e-06 0.459865 7.59078e-06 7.97883e-06 7.34768e-06 8.24877e-06 0.22293 0.973987 8.77766e-06 2.93935e-05 7.67591e-06 0.967042 0.0340531 1.00408e-05 7.85292e-06 1.41229e-05 8.65296e-06 8.80119e-06 7.76686e-06 7.86493e-06 9.44723e-06 1.03527e-05 0.981653 1.11468e-05 0.99995 1 8.034e-06 7.87351e-06 9.1816e-06 7.32987e-06 1.1843e-05 1.25376e-05 8.3701e-06 8.23081e-06 1.67707e-05 1.04855e-05 1.57473e-05 7.79838e-06 7.22128e-06 1.92977e-05 9.07573e-06 1 8.08095e-06 7.53505e-06 1.43148e-05 2.44957e-05 8.21322e-06 9.57736e-06 1.49186e-05 3.35646e-05 8.84768e-06 1.46809e-05 0.00911518 1.44696e-05 9.31912e-06 7.98513e-06 7.86775e-06 1.06352e-05 1.69059e-05 8.91459e-06 6.85251e-06 8.60534e-06 7.83693e-06 8.39085e-06 0.999682 1.55424e-05 8.41028e-06 7.86006e-06 8.43953e-06 7.79681e-06 1.0833e-05 6.9659e-06 3.6287e-05 8.41755e-06 8.60481e-06 0.0386227 1.38718e-05 1.06142e-05 1.02651e-05 0.99541 0.999996 8.45563e-06 8.3199e-06 6.40983e-06 9.33767e-06 9.96878e-06 1.94989e-05 1.26737e-05 7.77002e-06 2.33423e-05 8.52342e-06 7.33654e-06 7.52528e-06 0.000706248 4.40819e-05 7.10949e-06 8.51439e-06 1.38921e-05 1.3655e-05 7.47609e-06 0.0583073 8.94625e-06 8.49558e-06 0.999469 7.5819e-06 1.35707e-05 8.75084e-06 8.6014e-06 7.88054e-06 0.939343 9.05637e-06 0.000407006 3.13957e-05 8.26364e-06 2.23179e-05 7.80072e-06 2.13758e-05 7.21876e-06 8.47304e-06 3.07433e-05 7.03505e-06 1 7.49849e-06 7.67376e-06 7.8602e-06 0.000366274 1.03309e-05 1.33105e-05 0.896517 0.159211 7.30431e-06 7.78773e-06 0.967806 7.39488e-06 7.78644e-06 0.998266 7.4854e-06 0.877813 1.6823e-05 8.38823e-06 9.67477e-06 8.9292e-06 1.2008e-05 1.05716e-05 7.45153e-06 8.72671e-06 6.81105e-06 8.10279e-06 0.0239382 8.01063e-06 8.03773e-06 9.27885e-06 1.93837e-05 1.40124e-05 0.995708 8.10768e-06 1.17458e-05 8.2579e-06 7.65654e-06 9.45874e-06 1.48549e-05 7.30891e-06 7.95939e-06 7.96186e-06 0.00174174 0.0111493 8.6627e-06 7.99238e-06 0.110309 0.0137715 1.80809e-05 0.0119229 7.54209e-06 0.991101 8.34839e-06 7.23705e-06 1.18812e-05 1.32448e-05 8.01771e-06 0.999078 0.240373 7.34424e-06 0.00340303 1.495e-05 1.91001e-05 7.97949e-06 4.069e-05 8.49763e-06 7.92281e-06 8.276e-06 7.62352e-06 0.0504883 4.5322e-06 1.85425e-05 1.58818e-05 1.00338e-05 8.41414e-06 1.70146e-05 9.87303e-06 8.02715e-06 1.66353e-05 7.71923e-06 7.07469e-06 6.89064e-06 8.62533e-06 1.00781e-05 8.0378e-06 1.14453e-05 7.87231e-06 8.63071e-06 8.03674e-06 0.999315 8.01762e-06 0.956892 9.04909e-06 9.74177e-06 7.81596e-06 1.12256e-05 8.11963e-06 8.88655e-06 8.03913e-06 6.91624e-06 0.998519 2.48845e-05 7.66537e-06 7.79177e-06 7.32633e-06 2.4896e-05 7.34261e-06 7.76995e-06 9.92514e-06 8.52889e-06 0.993797 8.80536e-06 1.2576e-05 8.41191e-06 0.999997 4.79432e-05 9.27168e-06 1 6.40928e-06 6.63605e-05 7.39851e-06 0.000579841 7.08399e-06 1 7.87958e-06 8.72083e-06 8.07399e-06 0.000735733 9.38171e-06 1.95057e-05 0.998042 5.65029e-05 0.999967 1.37072e-05 7.25372e-06 2.25575e-05 7.36222e-06 1.97055e-05 0.952737 0.000183842 8.62897e-06 8.40669e-06 1.13231e-05 0.00515917 5.19895e-06 0.999763 0.982218 7.26107e-06 0.971798 8.43206e-06 1.11372e-05 0.00311125 1.22035e-05 1.00272e-05 6.45524e-06 7.39453e-06 1.13717e-05 7.33504e-06 7.68313e-06 9.70073e-06 8.10719e-06 6.35403e-06 7.53957e-06 1.05851e-05 7.97749e-06 8.43764e-06 7.3197e-06 2.14304e-05 8.9882e-06 8.61576e-06 0.990045 1.08055e-05 4.02154e-05 7.687e-06 9.95367e-06 8.11894e-06 6.88333e-06 1.03655e-05 1 1.33949e-05 0.990459 8.15053e-06 7.96612e-06 1.02213e-05 7.55074e-06 3.4422e-05 7.80171e-06 7.70328e-06 8.52527e-06 2.07626e-05 9.31375e-06 0.279448 8.44808e-06 8.58761e-06 0.0022284 7.95151e-06 6.77813e-06 0.000115273 1.11513e-05 8.3407e-06 1.41442e-05 7.99228e-06 7.74679e-06 0.000296044 0.00389507 6.94163e-06 8.35431e-06 7.43313e-06 7.27117e-06 9.59096e-06 0.0018039 7.64184e-06 2.706e-05 0.999992 9.35102e-06 8.79137e-06 7.45846e-06 0.997604 6.86583e-06 7.41721e-06 1.58665e-05 0.999242 0.318645 6.98709e-06 1.07128e-05 5.96415e-06 7.02279e-06 9.366e-06 7.08408e-06 1.08701e-05 9.72819e-06 7.57018e-06 1 0.00221247 7.5538e-06 0.155442 1.04503e-05 1.09173e-05 0.000423898 8.56836e-06 2.82713e-05 1.39793e-05 1 6.80807e-06 7.58046e-06 2.00468e-05 1.49393e-05 4.50788e-05 6.78515e-06 8.92719e-06 8.79826e-06 7.45779e-06 1.9737e-05 9.16149e-06 6.16823e-06 0.0113936 9.27213e-06 8.00819e-06 0.0322146 8.22405e-06 3.3051e-05 7.25949e-06 5.68296e-06 6.20341e-06 7.54747e-06 1 0.00190945 9.36946e-06 8.76616e-06 8.79591e-06 4.09358e-05 0.500124 7.74466e-06 8.26341e-06 7.72675e-06 7.64563e-06 8.26724e-06 1.68813e-05 9.56692e-06 7.61731e-06 1.50299e-05 7.00789e-06 0.0132313 7.39881e-06 7.74323e-06 7.27174e-06 8.19138e-06 1 6.09076e-06 1.38864e-05 2.76037e-05 0.00917128 0.965564 0.19228 8.32896e-06 2.6922e-05 9.05197e-06 8.10762e-06 1.17595e-05 8.71141e-06 1.50282e-05 8.04701e-06 3.33194e-05 7.66814e-06 7.47649e-06 6.56238e-06 9.84376e-06 7.30037e-06 7.11946e-06 7.61839e-06 8.60644e-06 6.20263e-06 8.11017e-06 0.920332 5.68516e-06 7.68393e-06 6.78727e-06 6.60034e-06 0.134354 7.53991e-06 7.53359e-06 1.05374e-05 0.150117 8.47511e-06 0.00082326 0.00117115 1.01589e-05 1.29225e-05 7.69939e-06 0.457084 0.913295 1.07174e-05 7.57707e-06 1.41729e-05 2.18755e-05 7.59556e-06 6.84299e-06 1.11341e-05 1.40764e-05 1.02e-05 7.47153e-06 7.61663e-06 7.77883e-06 7.2081e-06 0.96067 7.81768e-06 9.60039e-06 2.09864e-05 7.2226e-06 0.973648 8.52043e-06 2.62672e-05 0.0144615 7.36649e-06 7.6787e-06 7.41463e-06 3.65329e-05 8.369e-06 1.27032e-05 0.999539 6.81078e-06 0.998903 1.03885e-05 7.96813e-06 1.47101e-05 9.73907e-06 8.67803e-06 1.91387e-05 8.26962e-06 7.20665e-06 0.939917 6.9228e-06 7.63717e-06 0.999286 6.81713e-06 8.12645e-06 7.23682e-06 7.32739e-06 9.95348e-06 7.50853e-06 1.54783e-05 7.29544e-06 6.96789e-06 0.998499 1.02748e-05 1 9.0267e-06 8.17591e-06 3.9305e-05 7.5678e-06 6.76251e-06 9.62329e-05 7.62596e-06 6.82373e-06 7.61154e-06 1.23905e-05 7.45683e-06 0.00866072 0.981003 7.48394e-06 7.63689e-06 1.30737e-06 8.1178e-06 7.73255e-06 7.62105e-06 7.82711e-06 8.11566e-06 8.13714e-06 7.55668e-06 6.92441e-06 8.51894e-06 2.8359e-05 1.19187e-05 6.57263e-06 8.89908e-06 9.67407e-06 1 8.74322e-06 8.04646e-06 0.99865 7.76767e-06 6.32942e-06 4.24934e-06 7.42281e-06 1.01182e-05 0.0429771 7.60255e-06 1 5.90502e-06 2.67443e-05 4.41553e-06 1.09749e-05 7.56155e-06 0.982941 0.989266 9.86477e-06 7.297e-06 7.8066e-06 1.20995e-05 0.0542713 7.47965e-06 1 5.49296e-06 8.19461e-06 1 8.53321e-06 8.67081e-06 1.25728e-05 7.68893e-06 6.72144e-06 6.76553e-06 7.1832e-06 6.54462e-06 1.21869e-05 7.092e-06 2.78909e-05 0.0192751 0.000654906 9.7262e-06 0.00153375 7.22962e-06 7.34861e-06 1.98623e-05 0.936437 2.1421e-05 1.63875e-05 6.94568e-06 0.00667207 8.19574e-06 6.81093e-06 7.92442e-06 6.69938e-05 1.06688e-05 5.74154e-05 8.40332e-06 0.201366 5.50817e-06 7.00909e-06 7.21355e-06 7.50451e-06 7.58411e-06 7.40422e-06 1.74887e-05 9.35607e-06 2.20766e-05 1.57137e-05 6.74247e-06 1 1.80394e-05 1 7.70642e-06 8.27727e-06 0.000399092 1.07214e-05 5.51362e-06 1.20648e-05 2.15875e-05 1.14856e-05 7.70167e-06 7.26271e-06 7.26854e-06 9.10706e-06 7.32196e-06 7.11009e-06 0.998847 7.38556e-06 8.18666e-06 7.99808e-06 0.999896 8.57044e-06 0.00012757 8.60323e-06 0.00108051 6.51612e-06 9.66036e-06 7.07326e-06 0.00399918 2.32672e-05 7.40843e-06 1.01299e-05 1.29479e-05 7.55092e-06 8.65911e-06 0.999535 7.45757e-06 1.1164e-05 7.94078e-06 0.505612 6.81605e-06 1.63538e-05 7.91464e-06 1.06624e-05 8.4439e-06 1 6.65489e-06 9.19963e-06 7.31036e-06 7.15174e-06 6.80157e-06 0.998588 7.62457e-06 9.98018e-06 9.07693e-06 2.2731e-05 0.960272 2.41048e-05 8.50371e-06 7.7469e-06 3.01331e-05 7.59234e-06 8.77112e-06 1.54921e-05 7.79144e-06 1.69719e-05 8.99223e-06 7.13227e-06 7.92576e-06 9.99052e-06 8.58294e-06 3.55156e-05 6.31096e-05 1.59549e-05 1 1.25043e-05 7.90663e-06 1 0.96837 8.50466e-06 1.95541e-05 8.89852e-06 8.08542e-06 7.85651e-06 7.29394e-06 7.48957e-06 2.16673e-05 1.08319e-05 6.69068e-06 6.90302e-06 7.52903e-06 6.66907e-06 8.33594e-06 1.43357e-05 7.43043e-06 9.68423e-06 7.84265e-06 7.05997e-06 6.70667e-06 2.58703e-05 1.2333e-05 1.90627e-05 4.44971e-05 1.04789e-05 9.0789e-06 0.999986 1.73582e-05 9.26972e-06 7.26608e-06 1.12845e-05 7.48009e-06 8.06479e-06 0.0670689 7.0291e-06 0.7204 0.999963 0.912459 1 6.91181e-06 6.62831e-06 7.34149e-06 8.74159e-06 6.70914e-06 6.83049e-06 7.08943e-06 7.3401e-06 1.37653e-05 7.31731e-06 1.93681e-05 8.57088e-06 7.835e-06 6.19507e-06 7.55722e-06 7.99632e-06 6.46717e-06 9.59915e-06 4.03268e-05 7.6574e-06 9.99843e-06 6.98573e-06 0.331196 6.84864e-06 7.36061e-06 0.999538 7.12415e-06 9.71167e-06 8.87975e-06 7.583e-06 6.92726e-06 1.64651e-05 1 6.89754e-06 1 0.971655 0.999943 9.98655e-06 0.997532 0.000391972 7.53859e-06 1.68921e-05 0.00526896 6.88379e-06 1.03316e-05 7.97312e-06 7.95191e-06 6.81824e-06 6.95607e-06 1.06098e-05 0.99971 7.19415e-06 3.16636e-05 0.0994601 7.99328e-06 1.4821e-05 7.60834e-06 9.61507e-06 1.43977e-05 6.94141e-06 1.34612e-05 8.14844e-06 0.302321 7.62962e-06 1 0.990223 3.09973e-05 9.5294e-06 6.52433e-06 8.77391e-06 0.759505 0.141652 1.17689e-05 6.82814e-06 1.49843e-05 8.30259e-06 7.05578e-06 6.4401e-06 7.48264e-06 8.39797e-06 7.54709e-06 6.8241e-06 9.16745e-06 3.08417e-05 1 1.29663e-05 1.48774e-05 7.04831e-06 7.91796e-06 9.16434e-06 7.90483e-06 1.08156e-05 1.08259e-05 8.88651e-06 9.641e-06 7.92378e-06 7.21931e-06 3.38738e-05 6.55591e-06 9.54733e-06 0.671797 1.22041e-05 5.42395e-06 8.10429e-06 5.34772e-06 7.04703e-06 6.87071e-06 0.999993 0.999982 8.49004e-06 7.79688e-06 6.28994e-06 7.06534e-06 5.31478e-06 8.81599e-06 8.33509e-06 1.14152e-05 7.73712e-06 7.09975e-06 9.04779e-06 8.25457e-06 0.00027826 6.7469e-06 6.9218e-06 1.1277e-05 8.02198e-06 7.16177e-06 7.02159e-06 1.22328e-05 8.41472e-06 3.10313e-05 0.999989 9.44666e-06 0.000116789 6.37699e-06 1 6.58677e-06 8.13568e-06 7.85809e-06 0.999994 8.54948e-06 6.80052e-06 3.911e-05 9.64176e-06 5.80265e-06 9.43709e-06 8.72021e-06 0.00115708 6.40976e-06 8.23901e-06 0.0751573 0.00445844 7.42565e-06 1.08138e-05 0.999976 2.50749e-05 1 5.16408e-05 0.971157 3.07519e-05 7.16949e-06 7.15675e-06 6.59792e-06 7.21369e-06 0.925699 5.92084e-05 7.15698e-06 0.969533 7.41724e-06 0.00233877 7.6255e-06 8.66579e-06 9.19715e-06 1.19055e-05 4.56768e-06 7.04683e-06 7.62966e-06 7.78734e-06 7.22222e-06 6.36392e-06 5.00616e-05 8.7887e-06 7.04049e-06 6.45334e-06 9.09882e-06 7.31927e-06 5.08253e-05 6.85749e-06 1.23334e-05 7.13679e-06 7.24529e-06 7.63606e-06 6.7832e-06 7.39955e-06 7.5867e-06 7.5896e-05 7.12187e-06 8.1021e-06 6.92179e-06 1.46994e-05 6.47245e-06 7.91446e-06 9.00188e-06 6.89271e-06 1 7.07902e-06 6.99534e-06 3.57875e-05 6.73835e-06 4.1426e-05 6.70685e-06 7.90311e-06 7.12665e-06 2.77111e-05 6.51904e-05 7.0619e-06 6.66944e-06 8.98406e-06 6.83363e-06 6.61912e-06 0.155254 1 6.78364e-06 9.22558e-06 1.09667e-05 7.65604e-06 0.000246554 7.3233e-06 6.80582e-06 7.28929e-06 7.71322e-06 1.10801e-05 5.77952e-06 6.58956e-06 7.7639e-06 7.9048e-06 8.2601e-06 9.28765e-06 8.71329e-06 6.66003e-06 6.55262e-06 9.63665e-06 8.39758e-06 7.63466e-06 1.65633e-05 5.36878e-05 0.00816748 0.999838 6.60689e-06 7.74765e-06 7.77726e-06 9.34375e-06 8.8822e-06 6.76042e-06 1.46625e-05 0.0150974 9.46798e-06 0.000202791 6.87048e-06 0.0020647 0.000222441 7.98669e-06 5.40455e-06 7.61198e-06 8.26235e-06 2.9739e-05 1.25944e-05 0.995178 7.40849e-06 8.92462e-06 6.74119e-06 7.67488e-06 6.67185e-06 7.57282e-06 6.85491e-06 9.74783e-06 9.56132e-05 1 6.88821e-06 1.05053e-05 7.29202e-06 1.23534e-05 5.81913e-06 7.23867e-06 6.74508e-06 8.93353e-06 6.72806e-06 1.35598e-05 0.988849 7.93922e-06 6.85055e-06 6.5539e-06 8.50807e-06 8.26024e-06 7.45413e-06 1.73423e-05 7.4575e-06 0.999997 1.51262e-05 0.000317493 7.11909e-06 1.63331e-05 1.13608e-05 6.80586e-06 7.30144e-06 7.48002e-06 7.38266e-06 1.90776e-05 3.67322e-06 7.52878e-06 8.4853e-06 0.99978 6.24341e-06 6.75459e-06 0.186927 1.20814e-05 6.99891e-06 7.76231e-06 1 1.14239e-05 6.53863e-06 1 9.27751e-06 8.85362e-06 7.24979e-06 1.27742e-05 7.09086e-06 5.9084e-06 0.949735 7.59949e-06 8.0066e-06 1.03392e-05 7.30145e-06 6.84972e-06 8.54064e-06 8.31562e-06 8.13946e-06 6.22989e-06 2.199e-05 7.06913e-06 7.77933e-06 1 7.78742e-06 7.63847e-06 1 3.83772e-05 1.32624e-05 0.301568 0.994477 4.35277e-05 6.86699e-06 2.45939e-05 7.49671e-06 1.35429e-05 1.21909e-05 2.09684e-05 0.998829 7.14247e-06 0.00315423 6.87753e-06 6.72133e-06 5.39892e-06 7.38768e-06 0.197334 0.999999 0.999406 6.87851e-06 4.12771e-05 1 6.93752e-06 0.999869 7.37913e-06 6.65194e-06 0.000346556 1 6.97459e-06 8.43279e-06 7.74566e-06 2.86124e-05 0.0235066 1.18363e-05 7.03731e-06 0.0981933 0.430151 2.64722e-05 8.03366e-06 1.02913e-05 1.54629e-05 8.05584e-06 7.39541e-06 7.09903e-06 8.0188e-06 8.13341e-06 6.07058e-06 1.42684e-05 0.000186114 6.50888e-06 1.2982e-05 0.426696 7.04916e-06 0.997831 0.981685 1 1.00039e-05 5.24936e-06 0.999882 8.90816e-06 6.11941e-06 8.0709e-06 6.96023e-06 7.54484e-06 6.71631e-06 7.31355e-06 7.06747e-06 5.88406e-06 7.52131e-06 0.106027 0.000114165 1.42801e-05 1.41319e-05 0.999949 7.58677e-06 7.04983e-06 0.999988 0.999578 1.40939e-05 7.98895e-06 3.4902e-05 7.02548e-06 6.98473e-06 7.476e-06 7.8253e-06 6.88781e-06 1.15012e-05 7.77267e-06 0.211153 2.59488e-05 0.00203059 6.33809e-06 7.31957e-06 8.16535e-06 7.41899e-06 9.33856e-06 6.90189e-06 2.28318e-05 7.05315e-06 0.000489799 6.70011e-06 6.69441e-06 8.06738e-06 1.48303e-05 2.73589e-05 6.69148e-06 0.989787 0.999858 2.07418e-05 0.997841 8.07568e-06 9.58507e-06 8.55133e-06 0.202332 7.01968e-06 6.92331e-06 3.4197e-05 1.74452e-05 0.99992 7.50312e-06 7.40696e-06 8.15055e-06 0.999983 6.10462e-06 1.19216e-05 1.41386e-05 2.1647e-05 8.52728e-06 7.22684e-06 2.91562e-05 9.38485e-06 8.11862e-06 7.78495e-06 0.999917 7.66811e-06 7.6702e-06 1.36911e-05 7.5706e-06 8.70772e-06 8.07264e-06 5.00392e-05 8.05156e-06 0.997592 1.38201e-05 6.63222e-06 8.56214e-06 8.89004e-06 6.61952e-06 1.29969e-05 7.18582e-06 1.01512e-05 0.997816 2.90247e-05 1 1 6.64397e-06 9.9192e-06 2.98923e-05 6.6449e-06 7.9169e-06 1.67879e-05 7.2629e-06 0.789285 9.80616e-06 1.6879e-05 1.12979e-05 7.44114e-06 6.91984e-06 1.45217e-05 6.71046e-06 1.67499e-05 7.65835e-06 3.74476e-05 3.70609e-05 0.000132566 7.09125e-06 7.34098e-06 6.80565e-06 0.614356 5.05774e-05 7.56368e-06 0.000950916 7.02122e-06 4.64858e-05 7.95157e-06 5.71915e-06 7.26369e-06 6.57986e-06 0.999999 0.064967 1.26605e-05 1.2209e-05 0.0233116 6.4495e-06 0.0259268 7.13987e-06 4.39685e-05 1 0.000580117 1 6.07549e-06 6.70099e-06 7.69876e-06 6.00593e-06 7.4055e-06 7.29668e-06 0.906102 8.35177e-06 6.27496e-06 2.92044e-05 6.53227e-06 9.27807e-06 7.33812e-06 6.80849e-06 6.80087e-06 9.16813e-05 6.88075e-06 2.68961e-05 7.20974e-06 5.85797e-06 7.19646e-06 6.51362e-06 6.20871e-06 7.93913e-06 8.57714e-06 9.5759e-06 7.27711e-06 7.06864e-06 3.64481e-05 6.9273e-06 7.11473e-06 9.61196e-06 6.88092e-06 1.36104e-05 8.90184e-06 7.0356e-06 1.88707e-05 1.19352e-05 7.45428e-06 1 7.06476e-06 8.80476e-06 6.64467e-06 6.32538e-06 7.04805e-06 7.91251e-06 1.80836e-05 7.7511e-06 6.05756e-06 6.96307e-06 7.35201e-06 1.54496e-05 6.25633e-06 4.36641e-05 0.998187 5.76207e-06 7.86236e-06 1 8.46859e-06 8.9652e-06 1.15921e-05 7.5577e-06 1.30233e-05 7.28349e-06 7.28591e-06 6.43018e-06 1.23142e-05 8.07926e-06 7.95247e-06 5.04305e-05 5.58626e-06 6.51461e-06 7.99436e-06 7.40171e-06 1 7.31141e-06 2.19049e-05 1.6576e-05 8.06317e-06 6.41012e-06 6.62498e-06 0.999967 0.933888 0.000459946 6.64789e-06 2.58065e-05 1 6.34497e-06 0.0231995 3.78274e-05 0.999821 7.16017e-06 5.77558e-05 6.58707e-06 6.87037e-06 2.06952e-05 5.88592e-06 7.10034e-06 7.15143e-06 2.65439e-05 1.87941e-05 6.10948e-06 7.39233e-06 5.98756e-06 6.90758e-06 7.21534e-06 6.93927e-06 8.55475e-06 7.48077e-06 6.49058e-06 1 0.983913 7.51938e-06 6.63682e-06 8.2237e-06 6.95616e-06 6.88079e-06 1.44872e-05 1 3.60332e-05 7.36399e-06 1 5.9009e-06 9.06822e-06 0.135232 0.255524 1 2.36988e-05 1.04915e-05 6.64203e-06 0.34582 1 6.21144e-06 7.14891e-06 1.20825e-05 7.05411e-06 6.94991e-06 7.24141e-06 0.0949584 5.78402e-05 7.03454e-06 5.86523e-06 6.21925e-06 6.52066e-06 6.35035e-06 7.42637e-06 6.08321e-06 6.20586e-06 0.997647 5.92715e-06 6.39546e-06 1.14585e-05 6.3264e-06 7.55253e-06 0.149272 8.35842e-06 0.00273695 0.0564463 0.00603905 6.97275e-05 0.186836 7.51103e-06 5.6468e-06 6.77434e-06 9.68485e-06 0.00276919 1.11273e-05 0.999094 2.03989e-05 9.5576e-06 1.47166e-05 5.87621e-06 7.47761e-06 0.160948 9.40374e-06 0.999999 7.95335e-06 6.91063e-06 7.34651e-06 1 1.64244e-05 9.54711e-06 2.34486e-05 5.89659e-06 6.38039e-06 7.24342e-06 6.0259e-06 6.92838e-06 0.999995 8.21674e-06 1.25187e-05 7.73876e-06 6.96912e-06 1.53298e-05 8.70047e-06 7.23418e-06 0.95488 9.20976e-06 0.0578977 7.01492e-06 1 0.00253615 7.02991e-06 6.33122e-06 7.79404e-06 0.959094 6.92708e-06 6.51582e-06 0.998565 7.64645e-06 7.92063e-06 1 6.79587e-06 0.999995 6.13883e-06 7.18175e-06 3.72214e-06 7.77141e-06 1.32972e-05 3.46746e-05 6.15072e-06 2.45365e-05 9.50028e-06 7.15218e-06 1.62904e-05 1 0.00118626 7.4815e-06 9.94178e-06 1.61846e-05 6.93524e-06 6.72922e-06 9.48151e-06 7.92774e-06 0.987385 7.58608e-06 1 5.83273e-06 4.44367e-06 7.69148e-06 1.09168e-05 5.94239e-06 7.84299e-06 6.7298e-06 8.56022e-06 6.54142e-06 0.000272078 1.03193e-05 1.92912e-05 6.49257e-06 6.67218e-06 6.10171e-06 8.02708e-06 0.0312722 7.62119e-06 7.13761e-06 6.58781e-06 0.999991 6.30196e-06 7.14831e-06 6.38967e-06 1 0.921609 6.586e-06 6.08738e-06 1.4734e-05 7.8395e-06 0.000586919 6.75611e-06 6.8476e-06 1.37224e-05 1.1778e-05 8.00975e-06 0.997118 6.61634e-06 0.997542 0.954395 6.36757e-06 7.12216e-06 1.65213e-05 6.69508e-06 6.1486e-06 6.08187e-06 8.15914e-06 1.40104e-05 0.000135624 7.20214e-06 6.59949e-06 0.975467 2.03659e-05 0.999847 8.1025e-06 1 5.13021e-06 6.94368e-06 2.84035e-05 0.999994 7.34607e-06 8.58808e-06 0.00427453 0.156808 6.65761e-06 1.09656e-05 1 1.03783e-05 1.40186e-05 7.02754e-06 5.99186e-06 6.71908e-06 2.66667e-05 6.9388e-06 0.0299788 6.98684e-06 0.999994 1 1.33012e-05 1 6.1201e-05 0.0293942 8.67528e-06 6.99071e-06 9.68479e-06 6.49937e-06 2.29615e-05 5.52574e-05 0.992635 7.04856e-06 1 5.72773e-06 7.01267e-06 6.4036e-06 7.0442e-06 8.87081e-06 6.21229e-06 6.93368e-06 6.93218e-06 1.02033e-05 6.56053e-06 7.25135e-06 0.999917 1.67695e-05 2.65782e-05 6.80897e-06 7.35828e-06 8.03118e-06 2.08233e-05 1.07638e-05 0.451762 9.25878e-06 1 1 5.94338e-06 1 9.12851e-06 8.06598e-05 6.95253e-06 6.30649e-06 6.89514e-06 0.176042 6.7894e-06 6.44023e-06 2.9037e-05 6.44067e-06 1.5203e-05 6.37832e-06 9.42364e-06 8.62823e-06 6.14527e-06 5.35788e-06 7.63231e-06 7.33155e-06 1 0.999908 6.74284e-06 6.84686e-06 2.42656e-05 3.59134e-05 0.460417 7.87976e-06 6.51214e-06 1 1.20359e-05 6.79894e-06 1.88534e-05 6.4482e-06 6.44156e-06 2.56842e-05 6.4953e-06 0.000130579 6.66417e-06 2.377e-05 1 1.3509e-05 0.227714 7.83369e-06 6.47046e-06 8.25646e-06 6.63436e-06 6.10264e-06 7.17732e-06 6.85444e-06 7.08032e-06 0.000221889 1.19735e-05 2.21005e-05 5.26808e-06 7.85736e-06 6.30226e-06 5.09165e-06 1 6.69671e-06 6.70317e-06 5.97594e-06 6.41604e-06 1 8.80797e-06 0.933953 1 0.999999 2.09026e-05 8.11222e-06 8.73399e-06 1.0103e-05 4.93729e-05 8.40538e-06 0.573406 6.11753e-06 6.38612e-06 6.14327e-06 9.79872e-06 6.15422e-06 8.64565e-06 2.27835e-05 1.07146e-05 0.000369621 5.55971e-06 7.55967e-06 0.00295057 1.68524e-05 5.85297e-06 0.520034 6.60967e-06 7.57266e-06 1.18612e-05 9.20444e-06 7.73498e-06 5.75049e-06 5.7755e-06 6.74803e-06 2.26782e-05 7.05516e-06 6.68293e-06 0.410992 7.15463e-06 6.98742e-06 4.77292e-06 7.40888e-06 6.24597e-06 6.37495e-06 1 6.36776e-06 6.2349e-06 7.51624e-06 7.04511e-06 6.50832e-06 5.61557e-06 6.30576e-06 5.76366e-06 1.14581e-05 1 7.63047e-06 8.86018e-06 6.1766e-06 7.96547e-06 6.88983e-06 5.79963e-06 8.43386e-06 1.0483e-05 1.17377e-05 6.34532e-06 1.87535e-05 2.25822e-05 1.64927e-05 5.45519e-06 0.924637 0.475105 7.49626e-06 6.1287e-06 1.24832e-05 6.95531e-06 0.997185 6.35744e-06 6.00306e-06 6.95429e-06 9.79421e-06 9.49165e-06 1.05405e-05 2.24329e-05 8.83962e-06 6.63273e-06 0.000147484 6.87849e-06 7.60618e-06 8.07092e-06 1 2.24402e-05 5.97089e-06 1.14462e-05 6.57329e-06 9.15941e-06 4.27368e-06 1.0801e-05 0.17473 6.94171e-06 5.81303e-06 6.51206e-06 0.999998 7.62235e-06 4.01006e-05 3.78834e-05 5.83287e-06 6.06167e-06 1 6.80653e-06 5.9666e-06 2.80185e-05 7.13009e-06 9.0111e-05 1 0.0474059 5.77228e-06 5.88861e-06 1.27823e-05 8.68306e-06 7.9063e-06 8.71913e-06 0.99846 7.69826e-06 0.999759 2.91255e-05 7.00309e-06 1.48005e-05 1 6.45232e-06 0.999997 5.98197e-06 5.73999e-06 1 6.49621e-06 6.48035e-06 6.99465e-06 7.55899e-06 7.00018e-06 2.91193e-05 9.9462e-06 1 6.57771e-06 6.30185e-06 6.34818e-06 1 7.67366e-06 0.999184 1 1.3238e-05 1.32176e-05 3.58813e-05 7.07527e-06 7.68379e-06 1.68556e-05 7.65002e-06 0.999949 6.63078e-06 0.00682203 8.30344e-06 5.72937e-06 8.06021e-06 6.29226e-06 1 0.188715 1 5.9192e-06 7.22456e-06 1.19063e-05 7.8074e-06 8.28036e-06 7.53117e-06 6.89549e-06 5.66074e-06 5.88902e-06 5.78003e-06 5.69632e-06 7.52125e-06 1.36683e-05 6.0812e-06 6.39374e-06 7.80016e-05 0.00772011 0.999855 0.920578 1.72213e-05 7.4549e-06 5.28247e-06 5.99892e-06 7.44759e-06 6.38754e-06 5.62449e-06 8.60333e-06 0.199325 6.62986e-06 6.62319e-06 1 7.87774e-06 8.61573e-06 1 1 1.13738e-05 0.946032 4.36815e-05 7.04138e-06 8.71338e-06 5.67399e-06 1.46412e-05 1.22784e-05 6.81686e-06 6.15181e-06 6.14096e-06 3.06529e-05 7.35895e-06 0.068002 6.548e-06 8.31412e-06 5.9947e-06 6.55888e-06 6.7403e-06 3.88424e-06 0.997115 7.05028e-06 5.126e-06 1 1 0.999936 0.999999 6.00036e-06 6.75118e-06 7.67186e-06 6.15189e-06 6.91906e-06 5.59246e-06 6.5436e-06 0.99897 6.0232e-06 5.46035e-06 0.997906 1 1.03367e-05 2.13331e-05 4.87829e-06 6.63079e-06 6.0867e-06 6.69776e-06 6.92476e-06 0.999952 0.999996 6.19748e-06 7.38977e-06 6.85114e-06 1 8.39331e-06 6.21577e-06 5.50258e-06 9.7316e-06 8.20054e-06 0.868496 7.0205e-06 7.36532e-06 7.20299e-06 4.87459e-05 0.00790743 4.84793e-06 6.35582e-06 1.01508e-05 5.66539e-06 6.27751e-06 6.9499e-06 6.93947e-06 8.5406e-06 6.6812e-06 5.71735e-06 1.21074e-05 1.95884e-05 0.999998 8.66411e-06 5.51091e-06 6.01589e-06 0.99997 6.26065e-06 8.49324e-06 6.88201e-06 1 5.64413e-06 6.31269e-06 6.70429e-06 2.6982e-05 7.52572e-06 7.62479e-06 5.06221e-06 8.23316e-06 1.34588e-05 6.77642e-06 6.71796e-06 3.84771e-05 9.32624e-06 6.74751e-06 6.32312e-06 6.36119e-06 6.68674e-06 7.58999e-06 6.96606e-06 0.951646 1 9.8727e-06 0.00316914 6.93724e-06 1.00964e-05 6.59522e-06 6.44019e-06 0.99968 7.47817e-06 5.06806e-06 6.31305e-06 5.73624e-06 0.999999 5.82642e-06 7.85265e-06 8.12174e-06 0.000181288 6.82535e-06 1.01344e-05 9.30371e-06 9.00636e-06 1 5.82572e-06 7.68645e-06 5.79368e-06 5.99698e-06 4.83412e-06 0.968334 0.00932209 6.06244e-06 0.0239539 6.15679e-06 6.35603e-06 6.20283e-06 5.58463e-06 3.37687e-06 5.39524e-06 7.40954e-06 5.91675e-06 5.90304e-06 5.64585e-06 5.60619e-06 6.48245e-06 1 4.59399e-06 5.58186e-06 1.4997e-05 5.13503e-06 5.42364e-06 1.28498e-05 6.06862e-06 6.25931e-06 6.06984e-06 4.98166e-06 0.0135803 6.52617e-06 7.63018e-06 5.69725e-06 6.56452e-06 1.5694e-05 1 6.56527e-06 6.88184e-06 5.00612e-06 5.72407e-06 1.61733e-05 6.4157e-06 6.94557e-06 1 5.7025e-06 1.00893e-05 6.57145e-06 6.33805e-06 6.29802e-06 0.580108 7.51693e-06 6.98051e-06 6.25971e-06 7.33111e-06 8.24513e-06 1.13928e-05 7.01809e-06 1 6.02913e-06 8.22265e-06 1 9.18499e-06 1 5.83091e-06 6.24848e-06 5.91756e-06 0.95309 8.75509e-06 6.64652e-06 8.78503e-06 1.67617e-05 4.00539e-06 3.93971e-06 5.59029e-06 7.21907e-06 4.5727e-06 6.22338e-06 5.72782e-06 6.59385e-06 7.8542e-06 6.56694e-06 1 9.8568e-06 8.87987e-06 7.18951e-06 9.17514e-06 5.46858e-06 1 9.55306e-06 5.87028e-06 6.29237e-06 0.999935 8.07927e-06 3.13648e-05 1.61084e-05 1 7.63202e-06 1 0.413036 6.50426e-06 6.6144e-06 5.81651e-06 6.78681e-06 7.28003e-06 4.83949e-06 6.07931e-06 0.00031138 7.65555e-06 1.55811e-05 5.74399e-06 1.08436e-05 5.86711e-06 7.47573e-06 1.0883e-05 5.76414e-06 6.26204e-06 1.17223e-05 7.05645e-06 7.08525e-06 6.40763e-06 1.33295e-05 0.953717 6.48954e-06 8.49341e-06 7.19548e-06 0.00164913 1 8.5069e-06 1 0.999782 5.59357e-06 6.79817e-06 1.10976e-05 6.90415e-06 7.279e-05 0.0844114 7.20362e-06 6.35752e-06 8.32986e-06 6.32691e-06 5.62699e-06 6.03637e-06 6.02662e-06 6.0245e-06 1.28836e-05 3.1205e-05 7.76705e-06 5.72377e-06 6.09167e-06 8.09595e-06 5.11908e-06 0.999848 7.35522e-06 1.35964e-05 7.47668e-06 5.82047e-06 5.13294e-05 1.22176e-05 1.53927e-05 6.58337e-06 2.14243e-05 5.12852e-06 6.66873e-06 7.15748e-06 6.11061e-06 7.82603e-06 1.22312e-05 5.19328e-06 9.29957e-06 5.586e-06 6.26596e-06 0.00071881 0.127036 6.64436e-06 9.14683e-06 8.22554e-06 6.27429e-06 1.0156e-05 8.52512e-06 6.5462e-06 1.05888e-05 0.093422 0.99172 6.95266e-06 5.34844e-06 5.88449e-06 4.60971e-06 5.72902e-06 5.20314e-06 7.80412e-06 9.56563e-06 1.03987e-05 1.48687e-05 8.68525e-06 6.03834e-06 0.385322 1 9.06317e-06 5.25553e-06 7.58592e-06 4.71332e-06 1 1 5.82417e-06 6.64566e-06 3.94654e-06 6.75547e-06 5.0475e-06 6.27903e-06 8.96401e-06 2.46848e-05 6.66072e-06 1 6.91016e-06 2.00219e-05 1.89214e-05 0.960212 1 6.27865e-06 4.97456e-06 0.999235 5.58454e-06 5.91745e-06 1.38881e-05 7.73351e-06 1.88454e-05 1 1 6.30117e-06 6.48893e-06 8.061e-06 5.69973e-06 6.50534e-06 8.07912e-06 9.09191e-06 6.51836e-06 6.87537e-06 0.000226632 1 2.30088e-05 7.28722e-06 6.14524e-06 7.15113e-05 5.28262e-06 1 9.56862e-06 3.50326e-05 1 5.41714e-06 5.25995e-06 2.78479e-05 5.58411e-06 0.00832487 6.98318e-06 6.42394e-06 6.77336e-06 5.71547e-06 7.00213e-06 0.878338 0.887049 0.178144 1 6.91102e-06 4.86912e-06 7.13054e-06 6.13349e-06 5.54294e-06 3.01107e-05 1 7.0744e-06 5.90858e-06 3.26401e-05 6.32189e-06 5.78023e-06 5.9019e-06 7.24683e-06 5.00942e-06 6.10863e-06 8.02102e-06 6.27169e-06 6.07812e-06 0.244033 8.37042e-06 6.45352e-06 1.82062e-05 0.00576056 5.79759e-06 0.99911 2.06077e-05 0.974334 0.999993 6.13945e-06 1.35204e-05 1.3519e-05 0.0158611 5.857e-06 5.94295e-06 6.95932e-06 0.99998 1.34328e-05 6.16056e-06 0.000250788 6.10345e-06 5.2851e-06 5.58762e-06 7.36657e-06 0.000656498 3.50847e-05 5.67706e-06 5.8438e-06 6.17167e-06 5.24294e-06 5.56618e-06 5.71854e-06 8.20859e-06 7.83066e-06 0.000168621 1 8.16914e-06 1 6.6384e-06 6.51435e-06 6.04612e-06 6.15372e-06 0.0266212 1 0.653045 9.6948e-06 6.96284e-06 8.06026e-06 2.6678e-05 9.09766e-06 1.58887e-05 0.999234 6.31407e-06 6.63546e-06 8.64308e-06 1.35718e-05 5.51028e-06 5.10269e-06 6.00137e-06 4.43333e-06 5.78668e-06 1 8.10029e-06 4.82163e-06 0.994091 7.02931e-06 6.52124e-06 1.27739e-05 1 0.00577946 5.20481e-06 6.00196e-06 1 1 1.34551e-05 1.11916e-05 8.49578e-06 1 1.22915e-05 6.15629e-06 4.53301e-06 5.73916e-06 0.993743 0.997297 7.0682e-06 5.74564e-06 1.17673e-05 5.72948e-06 5.93806e-06 1.92628e-05 6.37699e-06 8.88501e-06 5.13305e-06 0.0153852 1.1349e-05 6.4523e-06 5.998e-06 5.24328e-05 7.14016e-06 3.94548e-05 0.993535 5.5411e-05 6.61104e-06 0.937722 5.50186e-06 7.43649e-06 0.965138 1.1004e-05 2.98871e-05 6.66699e-06 4.4159e-06 0.0955209 5.67077e-06 0.146463 1 7.14899e-06 5.80896e-06 0.826402 9.59051e-06 7.31223e-06 5.81583e-06 9.85245e-06 0.000322723 0.0157208 6.38843e-06 6.89348e-06 8.23348e-06 5.17924e-06 6.30985e-06 2.78064e-05 5.3141e-06 6.95626e-06 5.2474e-06 5.5698e-06 6.15e-06 0.99783 6.229e-06 4.7754e-06 1.14539e-05 1 1.52736e-05 1 5.2768e-06 4.20731e-06 5.4231e-06 5.69939e-06 8.79551e-06 9.36931e-06 6.14796e-06 6.34786e-06 5.71611e-06 6.96891e-06 6.48663e-06 5.04324e-06 5.00036e-06 9.24164e-06 6.22298e-06 6.67313e-06 5.26e-06 1.47518e-05 5.71472e-06 0.0734746 6.59301e-06 1.37791e-05 7.43171e-06 4.97729e-06 5.42069e-06 6.82594e-06 5.31932e-06 1.09922e-05 0.992122 8.55121e-06 6.6282e-06 2.43553e-05 4.32319e-05 8.01671e-06 6.2377e-06 0.433988 6.85582e-06 5.43516e-06 0.00101226 5.42867e-06 0.999997 7.42268e-06 5.98995e-06 2.85444e-05 6.21646e-06 0.0164551 6.19752e-06 0.992985 4.45288e-05 1.92341e-05 4.95668e-06 4.87757e-06 5.7016e-06 6.29104e-06 6.46857e-06 4.34822e-06 5.02094e-06 6.09325e-06 6.8636e-06 2.63233e-05 0.00838327 1 0.208905 6.48558e-06 5.34818e-06 5.18001e-05 5.40406e-06 0.999873 5.0488e-06 7.37156e-06 6.31643e-06 6.5303e-06 5.22616e-06 5.44999e-06 6.04947e-06 1 1 1 7.64523e-06 1 5.52575e-06 2.49274e-05 7.13057e-06 6.15831e-06 1.50358e-05 7.22231e-06 0.00337073 5.88373e-06 5.93755e-06 3.80486e-05 4.70019e-05 6.96764e-06 1 1 6.21776e-06 5.38402e-06 1.2472e-05 0.999172 7.29763e-06 1.08054e-05 6.60779e-06 4.90179e-06 9.78879e-06 8.68975e-06 5.92031e-06 7.533e-06 0.0824049 4.91528e-06 5.073e-05 5.85491e-06 8.80835e-06 7.44866e-06 8.4982e-06 1.00646e-05 6.10583e-06 4.80295e-06 6.39971e-06 5.83399e-06 1.2355e-05 6.17789e-06 0.00064191 6.40605e-06 1.24898e-05 7.27531e-06 1 0.64644 6.39625e-06 5.54337e-06 1 6.89953e-06 5.70374e-06 5.0101e-06 1.00886e-05 2.4673e-05 1.02511e-05 6.3874e-06 1.2646e-05 0.0392121 4.30043e-06 5.17513e-06 5.27835e-06 0.994512 8.25848e-06 4.97281e-06 5.68007e-06 5.34378e-06 5.74173e-06 6.14653e-06 4.70961e-06 5.68133e-06 8.15584e-06 6.35652e-06 4.40002e-06 6.31629e-06 6.98097e-06 6.16089e-06 0.999995 0.00931958 5.72588e-06 7.42672e-06 5.66377e-06 0.939738 5.26316e-06 2.86919e-05 0.00150253 1.10349e-05 5.10262e-06 4.46209e-05 5.51006e-06 4.87736e-06 4.67041e-06 6.82008e-06 5.41341e-06 7.24509e-06 1.31325e-05 6.69041e-06 5.16787e-06 5.48342e-06 6.20343e-06 1 5.17485e-06 8.06089e-06 1 7.07645e-06 4.68531e-06 5.82959e-06 0.999999 5.72251e-06 7.14309e-06 6.21272e-05 6.50796e-06 5.56693e-06 5.21642e-06 3.89586e-06 1.23977e-05 7.51199e-06 6.15532e-06 5.32487e-06 6.51049e-06 0.014043 7.18567e-06 6.40373e-06 5.2366e-06 7.12536e-06 6.22298e-06 6.37601e-06 1 3.79879e-06 6.90885e-06 5.21261e-06 9.53939e-06 0.0906599 5.97981e-06 4.99851e-06 4.90421e-06 1 4.15555e-05 5.59286e-06 0.158464 9.14502e-06 4.4537e-05 6.35607e-06 1.47571e-05 5.75042e-06 5.55085e-06 0.993024 0.193588 8.53129e-06 4.58839e-06 9.69245e-06 8.63109e-06 5.39593e-06 9.49354e-06 5.8844e-06 7.73098e-06 5.96587e-06 6.45155e-06 4.90979e-06 1.28031e-05 5.57643e-06 5.99083e-06 4.80854e-06 0.996926 1.64554e-05 4.74889e-06 0.950748 6.41301e-06 1 5.74437e-06 1 0.998939 3.12776e-05 6.14519e-06 5.56576e-06 7.88821e-06 3.94922e-06 5.59354e-06 5.96434e-06 1.31004e-05 1.06299e-05 5.92929e-06 1 7.9794e-06 5.00043e-06 5.68695e-06 7.71057e-06 5.1523e-06 1.53986e-05 6.57189e-06 8.60899e-06 1.43064e-05 0.000101369 5.4344e-06 7.98843e-06 0.249155 6.10259e-06 0.0429745 5.45787e-06 4.89083e-06 1.84525e-05 5.17321e-06 5.13272e-06 7.33678e-06 0.00149589 0.0457308 5.00839e-06 5.43848e-06 6.66174e-06 4.45039e-06 5.36232e-06 5.57813e-06 6.82583e-06 1 4.39039e-06 4.98596e-06 5.93372e-06 1 7.11915e-06 5.42559e-06 5.52574e-06 4.57363e-06 4.74769e-05 8.72968e-06 4.99477e-06 2.60922e-05 6.46169e-06 5.33461e-06 7.51829e-06 5.95874e-06 4.95465e-06 8.57048e-06 8.13902e-06 1.16157e-05 4.86791e-06 0.999825 6.03907e-06 0.000136883 8.08325e-06 5.20637e-06 4.7379e-06 6.76532e-06 1 5.0599e-06 4.68924e-06 5.46e-06 7.58723e-06 6.9458e-06 1.15829e-05 8.7939e-06 6.12674e-06 1 6.28362e-06 3.89367e-06 2.53526e-06 5.13369e-06 2.32889e-05 1.08481e-05 0.000602893 7.51133e-06 6.5608e-05 6.48741e-06 1 7.4172e-06 1.07567e-05 0.999998 0.000345801 5.89045e-06 0.0809573 1 8.75107e-06 1 4.85076e-06 4.68021e-06 1.15225e-05 5.93712e-06 8.60177e-06 5.66335e-06 4.05522e-06 6.41877e-06 0.801923 5.07516e-06 6.10171e-06 5.79307e-06 6.02616e-06 1 4.35409e-06 0.999924 5.59097e-06 0.999995 7.25988e-06 0.000331815 0.997866 4.91599e-05 6.0616e-06 1.35131e-05 0.999999 5.1046e-06 5.26352e-06 6.86751e-06 6.12211e-06 5.21366e-06 6.26523e-06 0.0262888 0.999837 6.92818e-06 4.59675e-06 4.79899e-06 7.1554e-06 5.52125e-06 5.63151e-06 5.08733e-06 6.74926e-06 2.63714e-05 1.22119e-05 1.03165e-05 5.72675e-06 1 5.35692e-06 5.40407e-06 8.09381e-06 6.03084e-06 7.15659e-06 5.33441e-06 0.981296 9.10301e-06 5.19773e-06 5.89328e-06 1.60864e-05 1 2.6882e-05 6.18833e-06 5.91127e-06 5.42057e-06 1.32637e-05 1 5.24697e-06 5.78315e-06 1 1 6.55643e-06 0.000480863 4.94716e-06 3.63428e-05 9.476e-06 0.0268236 6.03891e-06 4.6616e-06 3.50428e-06 4.19024e-06 0.715761 8.01333e-06 5.83219e-06 1.32324e-05 5.12893e-06 1.1078e-05 0.000200634 5.15642e-06 0.999108 4.22756e-06 7.71976e-06 5.8854e-06 3.65651e-05 5.63972e-06 5.44569e-06 6.81662e-06 6.44966e-06 1 1 1 1 5.36656e-06 5.38325e-06 4.89543e-06 5.55228e-06 5.63261e-06 0.245647 4.87063e-06 5.40661e-06 4.29447e-06 4.66465e-06 6.41198e-06 1.00493e-05 5.99435e-06 1.12788e-05 5.06895e-06 1.21807e-05 0.979381 1 6.21048e-06 4.78272e-06 0.0159931 5.14569e-06 2.86928e-05 9.53726e-06 1.35139e-05 0.003048 7.14757e-06 9.38541e-06 5.95022e-06 5.12958e-06 5.60788e-06 0.791197 4.72893e-06 5.2139e-06 7.46543e-06 4.05603e-06 1.13686e-05 0.998851 5.26774e-06 3.45594e-05 0.021116 1 4.25688e-06 5.56905e-06 2.65548e-05 1.09732e-05 0.937097 5.87962e-06 5.4606e-06 1 4.8673e-06 6.08889e-06 1.76105e-05 0.983698 1.26752e-05 1 8.59768e-06 7.78985e-06 5.16014e-06 5.23186e-06 1 5.23006e-06 5.32482e-06 4.39713e-06 3.98243e-05 5.67687e-06 6.40854e-06 5.99268e-06 5.43545e-06 1 6.40414e-06 6.87185e-06 5.00438e-06 5.48065e-06 8.88858e-06 5.70829e-06 5.03536e-06 6.095e-06 4.38489e-06 6.69967e-06 1 5.65072e-06 0.999833 7.42031e-06 2.16969e-05 4.9237e-06 1 8.28092e-06 2.57181e-05 5.19354e-06 5.30263e-06 5.34331e-06 7.81872e-06 8.94468e-06 4.54695e-06 6.89435e-06 1 4.47698e-06 5.84181e-06 5.37267e-06 5.48396e-06 6.16363e-06 1 7.42421e-06 5.40394e-06 5.70891e-06 0.0658162 6.7994e-06 6.19471e-06 4.67e-06 2.34448e-05 6.87513e-06 0.000677125 6.45402e-06 6.59691e-06 8.10232e-06 4.57665e-05 5.33217e-06 5.51489e-06 8.80138e-06 8.21928e-06 0.0529361 6.61638e-06 7.99534e-06 4.83252e-06 5.23068e-06 7.7313e-06 4.15161e-06 3.43483e-06 5.32932e-06 6.94467e-06 1.00669e-05 5.68361e-06 5.02916e-06 0.392395 6.84275e-06 1.77206e-05 4.03123e-06 5.06584e-06 3.20712e-06 3.99494e-05 8.99741e-06 1.3415e-05 5.74772e-06 2.40573e-05 1.74034e-05 5.51816e-06 3.51475e-05 6.05333e-06 5.52915e-06 0.0241848 7.80126e-06 6.22161e-06 2.6738e-05 2.76611e-07 4.76877e-06 4.85281e-06 5.39369e-06 7.495e-06 5.831e-06 6.04169e-06 3.77418e-05 4.93636e-06 5.92935e-06 1.69782e-05 4.6058e-06 5.08126e-06 1 0.0366623 0.0227378 1 5.76926e-06 5.70704e-06 5.00472e-06 6.30124e-06 1.03882e-05 1 1 2.53405e-05 3.96847e-05 4.89351e-06 4.33663e-06 5.14416e-06 4.4212e-06 1.21268e-05 5.69468e-06 1 5.10627e-06 6.62985e-06 4.23494e-06 4.94775e-06 5.98341e-06 4.84092e-06 5.06743e-06 1 0.000426269 4.37922e-06 9.48091e-06 0.571029 0.0167769 5.92017e-06 6.00368e-06 1.05435e-05 4.55626e-05 5.70805e-06 0.999999 4.11174e-06 7.29575e-06 7.19984e-06 6.12072e-06 1.9419e-05 4.39968e-06 7.81189e-06 0.761606 1 0.111718 5.30183e-06 6.62502e-06 5.11581e-06 5.89906e-06 5.44955e-06 2.65271e-05 1 7.78511e-06 0.000126187 0.328271 1.5778e-05 6.13555e-06 4.65724e-06 4.14075e-05 5.29676e-06 4.14883e-06 7.84799e-06 5.69351e-06 8.3075e-06 0.999953 6.56615e-06 5.65357e-06 5.61797e-06 1 5.11835e-06 5.32983e-06 6.77796e-06 1 7.37496e-06 6.45455e-06 4.94769e-06 1.0434e-05 0.875819 4.04637e-06 8.83409e-06 4.92911e-06 7.73323e-06 4.84699e-06 2.49166e-05 8.15007e-06 4.39129e-06 3.11695e-05 0.999994 5.12971e-06 5.35363e-06 4.13138e-06 1 1.55558e-05 1.2317e-05 1 5.33121e-06 7.78324e-06 0.999125 5.94225e-06 7.84138e-06 6.0112e-06 7.09933e-06 5.31366e-06 1.14421e-05 5.51245e-06 4.91985e-06 5.27677e-06 4.76127e-06 5.70492e-06 0.947727 5.01791e-06 5.49935e-06 4.58641e-06 4.81113e-06 5.81267e-06 4.62147e-06 6.49702e-06 6.46078e-06 0.228201 1 1 7.31459e-06 5.02878e-06 6.73646e-06 7.965e-06 7.03197e-06 4.57525e-06 6.28354e-06 6.20441e-06 6.27494e-06 5.85031e-06 5.7985e-06 0.0553949 5.03149e-06 4.3918e-06 1 1.12832e-05 4.75065e-06 6.62217e-06 6.07854e-06 5.35582e-06 5.49466e-06 0.999995 1 5.15729e-06 1 1 4.99413e-06 5.85539e-06 5.09842e-06 2.71619e-06 4.11859e-06 5.64039e-06 9.04996e-06 5.7646e-06 5.71653e-06 7.11107e-06 5.84528e-06 5.00285e-06 4.61679e-06 5.28717e-06 5.13692e-06 7.62874e-06 5.15199e-06 5.98086e-06 2.33915e-06 5.73327e-06 4.90592e-06 4.30708e-06 5.05518e-06 4.45073e-06 5.10281e-06 7.92487e-06 5.21307e-06 0.999999 5.04494e-06 6.9095e-06 1 4.99028e-06 6.08874e-06 4.50277e-06 6.66874e-06 1.78053e-05 7.45331e-06 8.13206e-06 5.36801e-06 5.0739e-06 5.49853e-06 5.27166e-06 7.1984e-06 0.920829 2.33589e-05 1.01078e-05 2.65156e-05 5.88924e-06 7.84461e-06 5.98768e-06 4.91306e-06 4.41119e-06 4.25074e-06 1.24977e-05 6.45567e-06 7.49635e-06 3.90662e-06 5.15283e-06 4.6259e-06 4.77324e-06 0.927601 4.66609e-06 0.999999 3.09546e-05 4.98524e-06 1 1 4.78826e-06 4.78834e-06 4.3856e-05 0.675864 5.77714e-06 6.93074e-06 4.21158e-06 5.12308e-06 7.16344e-06 7.14505e-06 5.46903e-06 4.13893e-06 5.13222e-06 4.54864e-06 1.80738e-05 4.03787e-06 1.92199e-05 5.55253e-06 4.99434e-06 7.93202e-06 5.42741e-06 1.00873e-05 8.16236e-06 4.05173e-06 5.81856e-06 4.46204e-06 2.13262e-05 1 6.21487e-06 4.56423e-06 3.54703e-05 5.56393e-06 0.000171774 0.126567 5.69376e-06 8.10879e-06 5.18671e-06 1.22858e-05 4.87016e-06 4.90812e-06 5.13105e-06 4.9945e-06 1 4.84236e-06 1.2658e-05 9.55161e-06 5.10015e-06 6.08687e-06 4.30646e-06 6.69928e-05 4.03765e-06 2.46995e-06 1.29718e-05 1 3.93678e-06 3.96163e-06 7.85188e-06 0.000813786 1.45274e-05 7.55623e-06 1.90723e-05 4.32316e-06 4.60758e-06 2.96757e-06 0.000250222 0.000281648 4.95458e-06 4.44073e-06 3.64422e-06 4.93495e-06 7.5771e-06 6.10088e-06 1.19437e-05 1.19776e-05 7.95746e-06 4.58887e-06 1.07406e-05 5.72408e-06 5.27331e-06 1.13426e-05 0.0502348 6.26654e-06 4.83299e-06 0.0022813 5.93671e-06 4.8018e-06 6.03467e-06 2.96132e-05 4.69496e-06 5.96355e-06 9.79626e-06 6.09386e-06 2.37482e-05 5.21501e-06 6.12477e-06 6.21682e-06 4.86978e-06 2.88947e-06 4.72644e-06 4.8242e-06 0.0506634 3.76102e-05 5.12341e-06 4.92367e-06 4.42428e-06 4.82969e-06 3.6544e-06 7.1175e-06 1.24244e-05 1.35892e-05 0.870613 0.00188243 6.08093e-06 1.13775e-05 4.33802e-06 6.6061e-06 5.4963e-06 5.29997e-06 4.4401e-06 1 5.64355e-06 4.70084e-06 5.71539e-06 4.10469e-06 4.98156e-06 1.73757e-05 5.39081e-06 0.0104299 6.50791e-06 3.81502e-06 0.000401134 0.387453 4.3249e-06 0.999385 9.24588e-06 2.55783e-05 5.85039e-06 3.8146e-05 6.16532e-06 5.54315e-06 3.65886e-05 4.41664e-06 3.27629e-05 4.904e-06 0.899989 4.01596e-05 0.0143173 0.00209597 6.94099e-06 1 5.88609e-06 1.14749e-05 3.04709e-05 5.38399e-06 4.03708e-06 1.44757e-05 3.38567e-06 1 4.7725e-06 6.35485e-06 5.33808e-06 5.25348e-06 5.7129e-06 4.59379e-06 4.5826e-06 5.49781e-06 0.157607 5.02064e-06 5.64276e-06 5.38933e-06 3.89275e-06 2.5108e-05 6.08182e-06 5.01586e-06 1.81364e-05 1.04375e-05 1 2.99197e-05 1 1 1.38436e-05 0.00031859 5.49706e-06 5.30816e-06 4.33271e-06 6.5711e-06 5.71117e-06 3.71545e-05 4.84586e-06 1.41141e-05 4.46688e-06 0.994254 5.03707e-06 2.70253e-05 1.06603e-05 4.35713e-06 5.20318e-06 5.09823e-06 7.49633e-06 8.96793e-06 4.37919e-06 0.295149 6.69074e-06 7.6193e-06 3.7293e-06 5.564e-06 2.4133e-05 4.80095e-06 5.39719e-06 5.96915e-06 2.64019e-05 0.995623 6.28488e-06 4.6058e-06 0.999997 4.14349e-06 1.76702e-05 4.46173e-06 5.41702e-06 6.36573e-06 4.9741e-06 2.91375e-06 1 3.62404e-06 1.03769e-05 5.36517e-06 5.48159e-06 1 4.34458e-06 4.72329e-06 0.91285 4.81678e-06 5.92766e-06 0.0159376 4.6295e-06 1.09746e-05 6.85722e-06 4.03499e-06 5.12521e-06 4.64043e-06 4.60213e-06 4.77689e-06 5.02832e-06 0.0581395 5.61302e-06 5.27718e-06 1 0.999927 9.27233e-06 1.73971e-05 5.00328e-06 5.43454e-06 5.53431e-06 4.83898e-06 5.44489e-06 0.139755 4.19989e-06 4.49612e-06 5.51082e-06 5.62602e-06 0.995926 1.29959e-05 4.91955e-06 5.5656e-06 5.78964e-06 1.1556e-05 4.86876e-06 4.51042e-06 3.926e-06 4.29482e-06 4.47859e-06 5.99664e-06 5.99105e-06 5.95771e-06 4.19526e-06 3.73556e-05 1.7041e-05 1.19076e-05 0.999996 4.68147e-06 6.12654e-06 5.20283e-06 4.97246e-06 4.51543e-06 1 5.54843e-06 7.67845e-06 3.80794e-06 4.00073e-06 3.83207e-06 1 5.89533e-06 7.19912e-06 4.22672e-06 7.25302e-06 4.90045e-06 2.13399e-05 5.60908e-06 0.996913 4.29869e-06 4.81394e-06 4.65092e-06 1 0.995153 2.88145e-06 4.83723e-06 3.16737e-06 3.5042e-06 7.06627e-06 4.83918e-06 5.25408e-06 4.31137e-06 6.03999e-06 4.27234e-06 1 1 0.99857 1.19953e-05 6.52723e-06 5.7468e-06 4.55443e-06 5.82837e-06 5.89168e-06 1.24811e-05 5.04128e-06 5.09997e-06 5.66846e-06 4.61645e-06 1.83762e-05 4.64721e-06 5.26704e-06 4.45277e-06 6.21531e-06 4.95165e-06 4.58396e-06 8.88766e-06 5.98247e-06 5.88575e-06 6.27404e-06 4.81878e-06 4.42704e-06 2.00597e-05 4.88071e-06 6.54728e-06 4.81025e-06 3.97995e-06 4.77152e-06 4.64521e-06 4.92641e-06 3.04442e-05 1.20058e-05 8.71637e-06 5.05604e-06 4.08428e-06 1.05507e-05 5.96749e-06 1 0.000264855 4.84954e-06 3.96308e-06 5.16423e-06 5.44727e-06 3.77381e-06 1.25819e-05 4.03779e-06 7.20495e-06 1.06858e-05 4.91475e-06 1.91291e-05 4.45322e-05 1.7512e-05 5.42821e-06 6.78423e-06 7.33777e-06 4.58424e-06 0.00041158 4.21597e-06 0.00169114 4.22553e-06 1 1.71469e-05 4.67386e-06 9.35727e-06 0.939768 4.8287e-06 5.07165e-06 4.90875e-06 4.44924e-06 4.7272e-06 5.23084e-06 1 4.20133e-06 3.63933e-06 5.06941e-06 4.1672e-06 4.86293e-06 6.12832e-06 6.12608e-06 4.89133e-06 5.49049e-06 5.61869e-06 1 1.98772e-05 4.27495e-06 5.56135e-06 0.97358 5.14824e-06 1 4.87712e-06 6.66824e-06 6.16211e-06 0.000627917 6.56839e-06 4.57726e-06 2.99816e-05 4.71952e-06 5.31026e-06 6.13905e-05 4.52541e-06 3.51922e-06 4.35243e-06 0.999922 7.00968e-06 0.99925 1 7.31603e-06 7.16938e-06 4.72673e-06 0.000837731 4.31027e-06 1.15097e-05 4.03189e-06 4.21709e-06 5.96484e-06 1 4.31302e-06 1.00218e-05 6.61317e-06 4.2047e-06 5.34073e-06 0.000165664 5.71314e-06 3.10891e-05 5.44584e-06 5.96399e-06 1.43186e-05 4.0895e-06 3.10442e-06 5.51638e-06 4.56421e-06 5.28056e-06 5.21925e-06 3.44811e-06 4.60274e-06 4.86528e-06 4.90049e-06 4.86161e-06 2.98814e-06 1 0.998249 4.94352e-06 6.34828e-06 4.25296e-06 1 3.98007e-06 3.01683e-05 2.41177e-05 0.830567 1.30931e-05 1.58215e-05 5.5446e-06 1.2115e-05 5.37725e-06 0.994066 5.01875e-06 0.0033591 4.60463e-06 4.89493e-06 0.999986 5.81296e-06 4.75286e-06 0.929676 7.29305e-06 8.05884e-06 4.84916e-06 4.95577e-06 1.07677e-05 3.95952e-06 4.35798e-06 2.34086e-05 0.000654174 3.79408e-06 0.0494997 1.72789e-05 1.30415e-05 1 6.17758e-06 3.09363e-05 3.68578e-06 4.72824e-06 0.999991 0.141413 4.36733e-06 4.17819e-06 4.70351e-06 4.88113e-06 1.18404e-05 8.38397e-06 4.82391e-06 1.51719e-05 4.21558e-06 0.000203686 9.64885e-06 5.44508e-06 5.81991e-06 4.03429e-06 3.25234e-06 4.04656e-06 5.36587e-06 0.00011049 4.11556e-06 5.58598e-05 4.40682e-06 1 2.14308e-05 8.55767e-06 5.89888e-06 1 4.27621e-06 6.25225e-06 4.75762e-06 3.22736e-06 4.78285e-06 3.79663e-06 4.79391e-06 5.03791e-06 4.48919e-06 5.2072e-06 3.83651e-06 4.77985e-06 4.89458e-06 1.15449e-05 4.372e-06 4.31889e-06 3.9274e-06 4.8797e-06 5.3299e-06 4.69313e-06 3.534e-06 1.7451e-05 4.33968e-06 1.03268e-05 1 5.26358e-06 1 1.05639e-05 7.15459e-06 5.05664e-06 5.07755e-06 5.25299e-06 3.86602e-06 5.57257e-06 0.99488 0.46455 1 4.13818e-06 5.34717e-06 1 1.3517e-05 8.54586e-06 4.15548e-06 1.44701e-05 3.97702e-06 1.50023e-05 4.49299e-06 4.91651e-05 4.59164e-06 0.000163411 4.56967e-06 9.42189e-06 5.50442e-06 5.99571e-06 4.39542e-06 5.94803e-06 3.03165e-06 1.20885e-05 5.24432e-06 5.15351e-06 3.76204e-06 2.28154e-05 5.33841e-06 0.99997 5.22491e-06 0.0755284 5.56762e-06 3.8353e-06 8.18728e-06 4.15626e-06 1.02083e-05 4.73747e-06 8.9323e-06 4.24136e-06 5.89185e-06 0.000110637 4.28807e-06 4.83733e-06 5.55771e-06 6.06328e-06 4.59081e-06 4.41772e-06 5.97008e-06 4.34041e-06 5.03886e-06 4.52608e-06 1 1 4.66659e-06 4.32072e-06 5.99329e-06 5.50677e-06 6.55965e-06 4.04536e-06 0.951584 5.72629e-06 3.52139e-06 4.35126e-06 5.83893e-06 1 7.6344e-06 5.6834e-06 1 1.40283e-05 9.94172e-06 6.60126e-06 4.19885e-06 4.69587e-06 4.98089e-06 4.27443e-06 1.66703e-05 4.26658e-06 5.55061e-06 4.39718e-06 4.44104e-06 4.81547e-06 5.19129e-06 5.4512e-06 3.95729e-06 4.90372e-06 0.76549 7.88281e-06 5.58612e-06 5.72815e-06 5.14712e-06 1.52459e-05 3.89086e-06 6.52638e-06 4.73262e-06 4.26433e-06 4.93734e-06 3.8054e-06 4.07211e-06 1 4.68328e-06 1.26173e-05 8.60669e-06 4.17025e-06 7.28389e-05 4.13671e-06 2.20163e-06 4.68879e-06 1.59591e-05 0.99998 4.55499e-06 0.00125672 4.73235e-06 5.82703e-06 4.89966e-06 1 4.79731e-05 6.92711e-06 8.55257e-06 7.11009e-06 1 5.61258e-06 3.39069e-06 4.56846e-06 0.130164 5.78298e-06 1 6.8781e-06 6.12274e-06 2.25029e-05 1 4.92437e-06 3.82454e-05 4.86125e-06 0.00296287 3.90629e-06 3.9198e-06 4.63442e-06 3.06314e-06 4.41479e-06 6.94165e-06 6.35364e-06 0.104014 9.51805e-06 4.88473e-06 4.05393e-06 1 2.01866e-05 4.57049e-06 1 1 2.78322e-05 0.000289051 3.79638e-06 4.28994e-06 8.77533e-06 5.15539e-06 4.70646e-06 0.000159369 4.24854e-06 4.37119e-06 4.77039e-06 5.63219e-06 0.958359 4.78267e-06 5.48744e-06 1.12028e-06 5.53373e-06 4.06345e-06 0.998938 3.43632e-06 3.98207e-06 0.0610074 0.999987 7.81224e-06 6.60362e-06 4.84737e-06 0.99919 4.6174e-06 5.22034e-06 4.66815e-06 7.55952e-06 7.25143e-06 4.37162e-06 4.24005e-06 6.2666e-06 1 8.92054e-06 4.92052e-06 3.68831e-06 0.997132 5.37789e-06 3.82021e-06 3.91937e-06 4.56931e-06 5.49378e-06 1.57494e-05 3.79603e-06 5.14559e-06 4.24767e-06 0.999798 4.84124e-06 5.36285e-06 1 1.13778e-05 9.67576e-06 1 6.87777e-06 4.99309e-06 6.08936e-06 7.33182e-06 4.31001e-06 0.911005 4.12105e-06 1 4.56461e-06 0.0657533 7.35841e-06 2.51919e-05 5.2657e-06 4.45212e-06 8.89525e-06 6.38189e-06 4.1951e-06 3.97652e-06 7.81264e-06 5.8719e-06 6.35823e-06 1 5.7483e-06 0.0259029 6.94106e-06 2.87662e-05 4.40941e-06 1 3.75533e-06 6.74198e-06 1 4.43634e-06 1.15239e-05 1 5.20939e-06 0.00351323 5.28426e-06 3.77513e-06 6.45668e-06 4.0153e-06 5.7549e-06 1 4.33428e-06 1 4.31912e-06 4.37883e-06 3.51671e-06 4.23495e-06 4.17481e-06 4.93525e-06 1.23534e-05 3.86512e-06 1.44121e-05 7.33011e-06 3.9038e-06 4.92484e-06 4.5502e-06 5.09913e-06 2.01155e-06 4.1802e-06 5.49009e-06 3.70888e-06 4.29293e-06 5.17445e-06 7.67867e-06 4.61453e-06 3.848e-06 3.514e-06 0.993687 4.53562e-06 0.000132124 8.93045e-06 4.09641e-06 5.04837e-06 3.83023e-06 0.994474 4.86478e-06 3.01323e-06 4.66499e-06 4.56142e-06 4.60016e-06 7.28808e-06 1 3.18061e-06 1.61643e-05 5.18151e-06 1 1 4.75069e-06 3.89252e-06 0.492099 4.2393e-05 4.56299e-06 4.47998e-06 5.51382e-06 5.19787e-06 3.01763e-06 1.45614e-05 4.96939e-06 1.87317e-05 1 3.99242e-06 3.78689e-06 1 1 7.95744e-06 4.10655e-06 1 4.32657e-06 4.53134e-06 4.8936e-06 1.8264e-05 5.51137e-05 4.42071e-06 0.992836 5.21126e-06 0.0049689 8.9632e-06 1.25023e-05 1 3.73459e-06 1 4.83934e-06 4.52181e-06 1.82139e-05 5.89431e-06 1 3.40425e-06 4.68352e-06 5.68741e-05 4.19871e-06 4.88879e-05 4.85846e-06 1.18377e-05 4.06683e-06 4.20434e-06 5.51046e-06 4.05253e-06 4.1051e-06 3.5786e-06 4.3996e-05 3.64909e-06 4.63325e-06 0.12251 4.96428e-06 1 2.64251e-05 1.81284e-05 1.36561e-05 1 2.75073e-06 9.39839e-06 6.7807e-06 5.05846e-06 4.88956e-05 1 1.8083e-05 4.33884e-06 3.52731e-06 4.64505e-06 3.60841e-06 4.69415e-06 4.10558e-06 1.3297e-05 2.09709e-05 1.25142e-05 3.55099e-06 4.87655e-06 3.904e-06 0.00310637 3.09269e-06 1 3.87086e-06 2.65665e-05 1 3.32406e-06 5.62074e-06 5.56425e-06 3.54643e-06 5.96077e-06 1 5.31735e-06 8.57805e-06 3.92083e-06 4.89861e-06 9.92676e-06 2.34162e-06 3.28615e-06 7.87294e-06 3.59305e-06 5.25249e-06 3.77328e-06 4.85739e-06 6.70065e-06 2.34159e-05 3.45579e-06 6.34755e-06 5.02826e-06 1 1 8.92247e-06 1.43232e-05 4.90573e-06 2.68954e-05 0.00126432 0.990479 6.85845e-06 2.59996e-06 7.92537e-06 4.10215e-06 3.52696e-06 5.31862e-06 1 4.49442e-06 4.08891e-06 6.56872e-06 4.2275e-06 1.65363e-05 7.84741e-06 4.09071e-06 5.91311e-06 4.76645e-06 1.4083e-05 3.47513e-06 0.999996 3.95304e-06 4.58956e-06 4.09587e-06 3.94612e-06 5.00474e-06 1 0.00275175 4.86122e-06 0.0371429 3.45982e-06 5.03438e-06 4.83726e-06 9.10377e-06 3.44519e-06 3.90799e-06 5.08924e-06 9.85272e-06 9.40474e-06 2.63785e-06 3.95901e-06 5.27528e-06 6.12045e-06 0.000242578 4.39017e-06 3.67548e-06 3.95274e-06 9.64093e-06 4.2105e-06 4.6298e-06 3.84139e-06 5.03555e-06 3.252e-06 2.53786e-06 9.24784e-06 0.00143755 2.61102e-05 1 4.32849e-06 4.41324e-06 1 3.93971e-06 5.31547e-06 0.979057 5.25562e-06 1 5.07113e-06 0.988343 8.12571e-05 1.79312e-05 1.46746e-05 4.72171e-06 7.33724e-06 1 3.68061e-06 7.27661e-06 3.81936e-06 2.04845e-05 3.27365e-05 3.27184e-06 1 4.79441e-06 3.58983e-05 0.000189118 7.95238e-06 4.88584e-06 3.85164e-06 4.17713e-06 4.3142e-06 0.000883731 1 5.39692e-06 1 4.59073e-06 4.67629e-06 5.25828e-06 5.98151e-06 2.34691e-05 4.62851e-06 1 6.50389e-05 4.50115e-06 6.03749e-06 5.3598e-05 6.24161e-06 4.27893e-06 4.70712e-06 8.9089e-06 5.20202e-06 4.01901e-06 3.62067e-06 3.87232e-06 4.23106e-06 6.6328e-06 1.10963e-05 3.55974e-06 4.07361e-06 4.64602e-06 4.58908e-06 1.58726e-05 4.0531e-06 3.95644e-06 7.5206e-06 2.04798e-05 4.21537e-06 3.84965e-06 3.95667e-06 9.39601e-06 8.87319e-06 7.98471e-06 4.91838e-06 7.60727e-06 9.18386e-06 5.74437e-06 4.44008e-06 1 6.93672e-06 4.45373e-06 0.340316 4.22695e-06 4.20606e-06 0.999451 5.69759e-06 4.24934e-06 4.21244e-06 5.96429e-06 3.89016e-06 1 2.90414e-05 3.89373e-06 4.11253e-06 2.81428e-06 5.42143e-06 1.75e-05 4.35211e-06 2.12746e-05 4.32537e-06 4.36559e-06 0.930721 4.90707e-06 6.84309e-06 3.84858e-06 4.82794e-06 4.81805e-06 4.53609e-06 4.05603e-06 3.48156e-06 4.37723e-06 1.51136e-05 3.73045e-06 0.354343 4.43434e-06 5.02683e-06 0.145499 3.26907e-06 4.10756e-06 3.04655e-06 6.82443e-06 7.28579e-06 3.00722e-06 5.11078e-06 5.66993e-06 4.19299e-06 4.07045e-06 9.20093e-06 1 1.1389e-05 4.39657e-06 3.48545e-06 3.47506e-06 0.983486 8.19898e-06 3.91767e-06 2.85332e-06 4.63559e-06 3.96677e-06 3.1024e-06 4.17091e-06 1 4.66072e-06 4.99359e-06 4.39706e-06 6.67788e-06 3.02904e-06 4.61998e-06 4.11875e-06 0.999778 2.6224e-06 3.73757e-06 3.74635e-06 5.23306e-06 1.98266e-05 3.82838e-06 3.45824e-05 2.69881e-06 1.74607e-05 3.84231e-06 3.52333e-06 3.59966e-06 1 4.75106e-06 3.46292e-06 3.62514e-06 3.52897e-06 4.01001e-06 6.38204e-06 1.32624e-05 0.999997 0.0185539 4.50475e-06 1 0.00044724 2.64329e-06 3.90389e-06 4.22423e-06 4.45144e-06 1.12228e-05 4.13658e-06 6.36965e-05 1.00412e-05 4.06948e-06 1.2981e-05 0.00595393 5.80133e-06 2.94005e-06 6.68735e-06 2.99942e-06 4.65169e-06 5.23842e-06 1 5.75603e-06 0.000253455 3.62586e-06 8.77303e-06 1.0808e-05 3.43449e-06 4.439e-06 5.6968e-06 0.000200093 3.57229e-06 3.95559e-06 3.87251e-06 4.18171e-06 0.00398109 5.10093e-06 4.63075e-06 1.77309e-05 1.5953e-05 4.08162e-06 1.68145e-05 3.40203e-06 3.32294e-06 1 2.63772e-06 3.83454e-06 3.81597e-05 3.67189e-06 0.458604 5.01033e-06 1.23903e-05 1 1.34671e-05 3.87897e-06 7.11147e-06 7.15637e-06 9.32847e-06 4.4451e-06 3.48824e-06 4.01827e-06 3.34118e-06 1.41823e-05 2.02208e-05 1 1.05721e-05 5.22551e-06 4.48641e-06 0.569115 1 3.72978e-06 6.65365e-06 3.51255e-06 4.49485e-06 0.0726799 5.28829e-06 5.52079e-06 0.0181134 1 4.43843e-06 3.92143e-06 4.66348e-06 1 4.2975e-06 1 6.59052e-06 4.83523e-06 8.25263e-06 1 9.70098e-06 0.992245 4.24794e-05 2.18837e-05 4.12733e-06 6.96234e-06 4.46629e-06 4.84992e-06 3.91374e-06 4.48957e-06 5.3193e-06 4.96575e-06 6.3431e-06 4.0586e-05 0.239522 5.39843e-06 1.24514e-05 0.999484 3.62001e-06 6.0863e-06 4.17598e-06 4.1503e-06 2.88074e-06 1 4.52436e-06 3.52773e-06 0.00498536 0.995461 0.000666317 3.91745e-06 7.11065e-06 4.84408e-06 7.14619e-06 2.69307e-06 8.91643e-06 3.1715e-06 3.54283e-06 0.0628547 1 5.23743e-06 1 4.4046e-06 0.852266 6.43333e-06 1.38567e-05 1 0.999726 3.2331e-06 5.967e-05 0.0163062 4.09738e-06 3.27498e-06 3.74446e-06 4.99416e-06 5.62049e-06 7.67757e-06 4.34747e-06 1.18781e-05 0.0315441 4.60146e-06 3.89834e-06 4.02083e-06 1.17799e-05 2.87896e-05 4.35855e-06 3.02407e-06 4.94041e-06 3.0462e-06 1.55178e-05 4.57847e-06 3.7121e-06 4.79647e-06 0.998742 0.99999 4.43161e-06 4.91419e-06 3.93114e-06 3.96963e-06 0.99843 2.47624e-05 5.48025e-05 3.48366e-06 1 3.74323e-06 3.84922e-06 4.61793e-06 0.000106324 4.87601e-06 2.94957e-05 3.94098e-06 8.51689e-06 4.97362e-06 4.13342e-06 8.7884e-06 5.58142e-05 9.01161e-06 7.13923e-06 4.6109e-06 4.74102e-06 3.32982e-06 1 5.06504e-06 1.15927e-05 3.80344e-06 6.07628e-06 2.09617e-05 7.28188e-06 3.87235e-06 4.1783e-06 3.90703e-06 2.61948e-05 5.27265e-06 4.36642e-06 4.94036e-06 6.14041e-06 4.99137e-05 1.56326e-05 5.91941e-06 3.45122e-06 5.95532e-05 1 0.998242 7.79164e-06 0.917576 5.99513e-06 1 9.01573e-06 5.91063e-06 5.37453e-06 5.45645e-06 0.170944 3.82283e-06 4.0097e-06 3.22909e-06 5.30708e-06 4.11513e-06 1.49757e-05 1 1.86962e-05 5.5559e-06 3.79343e-06 3.37159e-06 3.1498e-06 4.63979e-06 4.35786e-06 4.75369e-06 2.11664e-05 7.82786e-06 8.31616e-06 6.69594e-06 2.95933e-06 4.95539e-06 5.31578e-06 5.52429e-06 0.00040138 5.43815e-06 4.05922e-06 8.54288e-05 3.94226e-06 1.97749e-05 7.74858e-06 3.72368e-06 3.75365e-06 3.73438e-06 4.1097e-06 4.63663e-06 3.10672e-06 1 3.03038e-06 0.000880324 4.64906e-06 0.000488401 1.23356e-05 4.14471e-06 8.90119e-06 3.38779e-06 4.31716e-06 6.1411e-06 1 4.14897e-06 2.46084e-06 4.0889e-06 1 3.47657e-06 3.38559e-06 3.74114e-06 4.53816e-06 3.10924e-06 1.14873e-05 4.16948e-06 3.54699e-06 1 4.41502e-06 6.91637e-06 3.35255e-06 3.19217e-06 4.34382e-06 1 3.88703e-06 4.48941e-06 4.29437e-06 3.63113e-06 3.81738e-06 1 0.0561007 4.13342e-06 4.90418e-06 2.92616e-06 7.31076e-06 1 8.43549e-06 3.42571e-06 3.49898e-06 1 2.93877e-06 0.992193 5.98158e-06 3.46355e-06 9.49157e-06 0.639849 4.54923e-06 4.50377e-06 4.00732e-06 3.36034e-06 0.00607108 3.61032e-06 6.77746e-06 1 4.20983e-06 3.45476e-06 3.11924e-06 0.0852458 4.42811e-06 4.95784e-06 0.000293457 4.97322e-06 1 5.41484e-06 3.37803e-06 3.43338e-06 4.37771e-06 4.74436e-06 1.16919e-05 4.05447e-06 0.000297185 5.7012e-06 5.46886e-06 1.678e-05 5.79015e-06 2.86225e-06 1.04593e-05 3.17545e-05 5.26395e-06 8.78853e-06 4.17129e-06 6.25788e-06 5.56029e-06 4.03229e-06 4.83826e-06 1 3.96034e-06 2.742e-05 0.00295486 3.73053e-06 1 4.5001e-06 2.90046e-06 5.9623e-06 7.92157e-06 7.52163e-06 3.67894e-06 4.69878e-06 8.8829e-06 4.92567e-06 0.000978461 5.01567e-06 4.85242e-06 4.03581e-06 3.78583e-06 4.04305e-06 1.28207e-05 2.24232e-05 1 3.44719e-06 0.999806 3.87991e-06 0.00235764 3.85672e-06 3.96397e-06 3.28048e-06 3.10318e-06 4.39973e-06 2.82378e-06 8.44547e-06 5.41761e-06 4.54679e-05 3.74277e-06 3.47561e-05 4.24366e-06 4.62246e-06 1.05101e-05 6.56465e-06 4.11075e-06 1.89476e-05 4.53068e-06 8.29686e-06 0.986194 5.5204e-06 0.0143399 0.957186 6.05104e-06 3.09342e-06 8.50689e-06 0.000702884 4.4379e-06 5.40038e-06 2.78918e-05 4.82623e-06 3.68256e-06 4.19185e-06 4.84901e-06 3.95065e-06 2.56328e-06 5.59534e-06 0.968462 1 4.40564e-06 4.0756e-06 3.3883e-06 3.58003e-06 4.1562e-06 4.11239e-06 1.02423e-05 2.20264e-05 3.98855e-06 3.37545e-06 1 7.6522e-06 4.80025e-06 4.0961e-06 1.12998e-05 5.60087e-05 5.71656e-06 8.34855e-06 2.41868e-06 4.77281e-06 4.68124e-06 3.37111e-06 4.45425e-06 3.40883e-06 2.64097e-06 4.81446e-06 3.30532e-06 0.957143 3.87412e-06 3.69872e-06 3.83926e-06 4.21688e-05 4.18753e-06 2.64738e-06 3.75766e-06 3.02394e-06 3.98715e-06 3.41341e-06 3.96679e-06 3.76356e-06 3.9537e-06 2.24007e-06 4.7966e-06 4.10442e-06 4.4434e-06 3.47461e-06 4.10667e-06 2.41845e-06 2.82724e-06 5.36607e-06 4.04645e-06 7.96778e-06 3.76417e-06 5.99283e-06 0.000194928 3.71253e-06 3.63162e-06 3.87435e-06 4.94796e-06 3.36892e-06 2.55235e-06 3.2842e-06 3.72659e-06 3.66806e-06 3.27935e-06 8.88783e-06 2.2506e-06 6.10793e-06 9.23059e-06 4.77892e-06 3.25129e-06 3.0081e-06 3.75108e-06 3.7265e-06 3.8081e-06 1.44409e-05 3.34607e-06 4.18037e-06 4.87907e-06 3.11424e-06 0.151178 1.18289e-05 1.21435e-05 3.49581e-06 4.16062e-06 2.20941e-06 3.5133e-06 5.60125e-06 1.09786e-05 8.06877e-06 3.35403e-05 7.25668e-06 5.42287e-06 8.30248e-06 3.17829e-06 3.22388e-06 3.67203e-06 4.31934e-06 2.55645e-05 3.76041e-06 2.90155e-06 3.78025e-06 0.000618828 3.88034e-06 4.04573e-06 1.59228e-05 6.38124e-06 3.25435e-06 3.72389e-06 6.87475e-06 3.20071e-06 3.71172e-06 2.98353e-06 4.61553e-06 4.55459e-06 4.22385e-06 2.85385e-06 6.04597e-06 2.52257e-06 0.849662 1 3.63808e-06 8.1132e-06 4.66087e-06 8.05193e-06 1.29089e-05 1 3.78314e-06 4.20946e-06 2.91417e-05 1 3.6383e-06 2.48772e-06 2.64302e-06 5.27634e-06 7.86395e-06 5.42944e-06 0.405561 4.46038e-06 7.54775e-06 3.94371e-06 1 4.38587e-06 3.71346e-06 3.6956e-06 3.07697e-06 1.47879e-06 3.69127e-06 0.958491 6.48984e-06 5.28487e-06 4.11904e-06 2.71979e-06 2.47584e-06 4.14468e-06 4.21486e-06 3.08297e-06 1 3.36951e-06 4.00924e-06 0.61358 3.2214e-06 0.996082 1.42563e-05 4.85773e-06 1.92361e-05 1.19439e-05 4.45841e-06 4.22968e-06 3.52603e-06 5.62171e-06 0.971473 3.22527e-06 4.66506e-06 8.92642e-05 5.29186e-06 1 3.70417e-06 4.56765e-06 4.81695e-06 4.08114e-05 0.0157634 2.59885e-06 4.65467e-06 5.14793e-06 3.06047e-06 4.85354e-06 4.7661e-06 4.91146e-06 3.25696e-06 2.33696e-06 9.89485e-06 4.68005e-06 3.96795e-06 8.44775e-05 2.30105e-06 1 5.18493e-06 3.52167e-06 2.92271e-06 3.67835e-06 3.76375e-06 2.27842e-06 0.0458793 4.5441e-06 1 6.36028e-06 0.000683625 2.02331e-05 4.02263e-06 3.35681e-06 3.3879e-06 4.01757e-06 1.72213e-05 2.31519e-05 3.82911e-06 9.91529e-06 3.84477e-06 3.13415e-06 4.32042e-06 3.54666e-06 2.70099e-06 4.47976e-06 0.00221735 2.78025e-06 4.94827e-06 3.45827e-06 0.000101428 3.19779e-06 2.44806e-06 4.71295e-06 4.02047e-06 3.35956e-06 8.4784e-06 4.05092e-06 6.86465e-06 4.18042e-06 4.27927e-06 0.0729991 3.61045e-06 4.1631e-06 1 3.07195e-06 3.47989e-06 3.74274e-06 3.06263e-06 7.32072e-06 0.99996 9.90283e-06 4.4736e-06 4.86069e-06 4.37755e-06 1.5938e-05 2.96811e-06 6.21128e-06 3.45124e-06 3.92092e-06 3.67231e-06 3.48665e-06 3.56372e-06 1 3.20527e-06 4.18699e-06 3.40329e-06 1 1.44135e-05 6.32775e-06 2.90081e-06 3.48179e-06 5.34946e-06 5.51685e-06 0.515498 4.00481e-06 4.97795e-06 1.01314e-05 3.39632e-06 4.42688e-06 4.74731e-06 2.09696e-06 2.3819e-06 4.81209e-06 5.92838e-06 3.85665e-06 0.999907 3.22956e-06 3.13767e-05 3.42025e-06 3.54318e-06 4.0303e-06 4.22644e-06 1 7.63374e-06 3.34765e-06 1 4.8787e-06 3.59252e-06 3.48743e-06 5.62809e-06 4.39589e-06 3.76464e-06 3.83709e-06 4.70183e-06 5.0853e-06 3.56412e-06 0.999774 5.07934e-06 4.02006e-06 3.88563e-06 3.33788e-06 3.47019e-06 3.16309e-06 5.22972e-06 2.60006e-06 4.99812e-06 3.7756e-06 4.40161e-06 3.24269e-06 1 4.28166e-06 2.51403e-06 3.49901e-06 4.42981e-06 4.7196e-06 3.6431e-06 0.000827198 5.76593e-06 4.89327e-06 1.16425e-05 3.65641e-06 3.67236e-06 1.40297e-05 2.82485e-06 2.67409e-06 2.81444e-06 3.28398e-06 4.39206e-06 2.32792e-06 3.80167e-06 2.7386e-05 1.07558e-05 5.20121e-06 1.97402e-05 4.07648e-06 2.4067e-06 1.04604e-05 1.02595e-05 5.47082e-06 0.00393672 2.59569e-06 3.7674e-06 3.44488e-06 3.19882e-06 2.41221e-06 4.28967e-06 2.04454e-05 5.04244e-06 5.65135e-06 2.91561e-06 3.13862e-06 4.25164e-06 3.55147e-06 3.04218e-06 3.02668e-06 0.0178635 5.75024e-06 6.28701e-06 2.46934e-06 5.97461e-06 4.83184e-06 6.29848e-06 4.03083e-06 3.36353e-06 4.15602e-06 1 3.11034e-06 5.52868e-06 2.71523e-06 5.30653e-06 3.80359e-06 3.01094e-06 8.78944e-06 4.8117e-06 4.06129e-06 2.72159e-05 7.74795e-06 3.71811e-06 3.9011e-06 5.34557e-06 3.08103e-06 0.00178684 0.942201 4.89043e-06 1 4.09087e-06 1 1.29772e-05 3.33078e-06 0.89326 3.27319e-06 4.54413e-06 3.97467e-06 3.87974e-06 2.4091e-05 2.57133e-06 1 1.03734e-05 3.2024e-06 4.7401e-06 3.23644e-06 1 7.22662e-06 5.06709e-06 5.44725e-06 5.45997e-06 9.18927e-06 3.72544e-06 0.999401 4.81829e-06 2.77773e-06 1 3.35589e-06 1 2.10076e-06 1.72259e-05 3.99872e-06 4.74416e-05 5.28894e-06 1.7365e-05 2.89855e-06 2.48918e-06 5.30223e-06 5.7056e-05 4.10263e-06 3.02457e-06 0.968955 7.63358e-06 4.39485e-06 3.07919e-06 1.37991e-05 3.25384e-06 3.28399e-06 3.5275e-06 3.30647e-06 4.03854e-06 3.7417e-06 2.62373e-06 3.72953e-06 0.000426095 1 3.79477e-06 6.71432e-06 5.43535e-06 3.31875e-06 5.20627e-06 5.09267e-06 5.15109e-06 4.04554e-06 1.81029e-05 3.59993e-06 4.06111e-06 3.04969e-06 1 4.49777e-06 4.07184e-06 3.64141e-06 1 4.32309e-06 3.84471e-06 3.30909e-06 1.44532e-05 1.37397e-05 0.625138 4.06885e-06 3.66966e-06 2.9077e-06 5.03563e-05 3.47017e-06 3.69997e-06 4.22678e-06 2.85915e-06 1.57211e-05 3.54903e-06 1 0.990968 4.22397e-06 3.00514e-06 4.89951e-06 0.693908 9.22836e-06 3.24077e-06 1.13975e-05 3.35585e-06 4.57518e-06 1 5.94922e-06 7.22313e-06 3.49909e-06 2.9224e-06 4.00134e-06 1.01019e-05 2.51464e-05 3.47373e-05 0.000645499 3.33475e-06 4.15324e-06 8.19871e-05 3.02236e-06 2.955e-06 3.53918e-06 4.82644e-06 3.31066e-06 1.60773e-05 2.44703e-06 0.0434697 2.35722e-06 3.43231e-06 3.7464e-06 2.61664e-06 3.20964e-06 4.36053e-06 3.14266e-06 3.47688e-06 5.51966e-06 1.46283e-05 4.00537e-06 4.21054e-06 3.07118e-06 1.4925e-05 4.08488e-06 1 7.53514e-06 0.998005 3.82552e-06 2.94218e-06 3.702e-06 3.23613e-06 8.16788e-06 2.55439e-06 6.13711e-06 2.36169e-06 4.49233e-06 2.63259e-06 2.51555e-06 0.000765874 3.58159e-06 1 3.81893e-06 2.52195e-06 2.33407e-06 1.26834e-05 2.85203e-06 5.62039e-06 0.00187629 3.26339e-06 2.99172e-06 0.00450298 0.0132409 0.0101819 3.36599e-06 2.62883e-06 7.03501e-05 4.84317e-06 3.79445e-06 3.84509e-06 4.60496e-06 2.62761e-06 4.1501e-06 8.45764e-06 3.76536e-06 3.11266e-06 3.62354e-06 1.30128e-05 5.61035e-06 3.85243e-06 3.84844e-06 4.49548e-06 2.85223e-06 7.32992e-06 1.46934e-05 4.81921e-06 1.0536e-05 2.42566e-06 4.94647e-06 2.73675e-06 1 4.06943e-06 3.48396e-06 3.92921e-06 4.13784e-06 3.76318e-06 0.000735563 1.26219e-05 2.93422e-06 0.993971 2.01212e-06 7.10149e-06 0.984913 3.68323e-06 8.68348e-06 3.33239e-06 0.0069111 3.51017e-06 5.68859e-06 3.10068e-06 4.20721e-06 3.64014e-06 2.68076e-06 3.0968e-06 4.00756e-06 2.25451e-05 9.1528e-06 2.62766e-06 2.6696e-06 3.49336e-06 2.54031e-06 2.21981e-06 2.68687e-06 8.4436e-06 3.50518e-06 2.64393e-06 1 3.87405e-06 1.04674e-05 3.0444e-06 1 4.14608e-06 3.02691e-06 1.16875e-05 1.04188e-05 3.40068e-06 1 3.10304e-06 3.19601e-06 2.15515e-05 5.02502e-06 3.07849e-06 2.89287e-06 1.40244e-06 3.89412e-06 3.23138e-06 2.7295e-06 2.94026e-06 3.40528e-06 1 3.55251e-06 4.40562e-06 0.00122362 3.2906e-06 1.00841e-05 1 1.14303e-05 6.19492e-06 4.22768e-06 1.76864e-06 3.39704e-06 4.20517e-06 3.4327e-06 3.75455e-05 1.39278e-05 1 3.36257e-06 3.96088e-06 6.41741e-06 5.17591e-06 0.999347 4.47094e-06 3.98642e-06 0.134282 5.24674e-06 0.000304552 4.21837e-06 2.49545e-06 5.7924e-06 3.37584e-06 3.35679e-06 2.54522e-06 6.35406e-06 3.43484e-06 2.67093e-06 2.94279e-06 2.86105e-06 6.53931e-06 2.88949e-06 3.97249e-06 7.00359e-06 3.39679e-05 2.67533e-06 1.81121e-06 4.17268e-06 3.39681e-06 4.032e-06 1.3179e-05 2.09582e-06 2.8592e-06 3.15561e-06 0.00509586 3.46913e-06 3.77765e-06 0.0178288 0.0532046 3.30245e-06 3.18343e-06 2.04775e-06 3.57278e-06 3.7759e-06 5.35245e-06 9.9363e-06 3.17742e-06 0.0639581 4.18881e-06 3.37424e-06 5.73123e-06 3.56793e-06 3.43221e-06 2.74556e-05 1.47103e-05 3.65685e-06 5.62224e-06 2.22811e-06 1.62006e-05 1 4.50588e-06 1.54429e-05 3.30387e-06 7.57582e-06 2.76322e-06 1.40488e-05 3.11112e-06 2.94386e-06 1.97481e-06 1.26199e-05 4.14061e-06 0.000758886 2.58464e-06 2.97182e-06 4.41275e-06 3.60935e-06 3.2175e-06 6.46863e-06 3.24696e-06 3.35333e-06 8.6971e-06 2.93591e-06 2.84213e-06 4.16191e-06 3.78021e-06 3.69361e-06 6.40279e-06 4.75668e-06 3.03851e-05 2.38292e-05 3.09516e-06 5.06995e-06 7.13286e-06 3.58728e-06 4.31295e-06 3.69758e-06 0.988858 2.93697e-06 4.3155e-06 1.25684e-05 0.141587 4.17196e-06 0.0163966 1 1 1.7828e-06 3.06611e-06 1.34799e-05 4.60029e-06 3.37802e-06 3.01583e-06 4.7162e-05 3.16222e-06 1.6571e-06 4.83295e-06 4.11616e-06 3.53753e-06 3.76173e-06 9.04432e-06 3.18146e-06 4.31797e-05 2.7957e-06 6.01931e-06 6.15904e-06 2.98668e-06 1.60963e-05 0.99757 4.11319e-06 3.91229e-06 5.34844e-06 3.10873e-06 4.42985e-05 5.26326e-06 1.00513e-06 5.9818e-06 5.83578e-06 3.11135e-06 2.18541e-05 4.61054e-06 3.09052e-06 3.08052e-06 2.11858e-05 0.999878 4.40179e-06 1.12305e-05 2.66038e-06 3.49828e-06 0.877705 9.75858e-06 2.99188e-06 6.43783e-06 1.67018e-06 3.42319e-06 1.40722e-05 2.18317e-05 6.62517e-05 3.52194e-06 4.12883e-06 2.92315e-06 0.0014424 3.04222e-06 2.277e-06 2.55172e-06 0.999999 2.45532e-06 2.26138e-06 2.49757e-06 2.66746e-06 1.34001e-05 1 9.6389e-06 0.150557 3.34961e-05 0.973183 2.4963e-06 2.76867e-06 1 1 6.08268e-06 1.9075e-05 0.0269748 2.3409e-06 3.95656e-05 2.99887e-06 4.09393e-06 6.93852e-06 2.88907e-06 4.16474e-06 3.77548e-06 1 5.09449e-05 2.78887e-06 7.08959e-06 2.72688e-06 2.45893e-06 4.75066e-06 2.90486e-06 0.000682654 3.40854e-06 2.96223e-06 1 2.67807e-06 0.00374589 0.319336 5.94845e-06 0.890086 4.06825e-06 3.44166e-06 6.05943e-06 3.97267e-06 1 3.84168e-06 1.21524e-05 3.16216e-06 3.1015e-06 6.34359e-06 2.7275e-06 2.23941e-06 1.60396e-05 2.2716e-06 3.47825e-06 1 1.63428e-06 1 1 0.999996 2.78499e-06 1.25147e-05 9.37891e-06 2.98831e-06 0.0504751 3.56704e-06 0.98918 5.95481e-06 4.02977e-06 5.52232e-06 3.51879e-06 2.53603e-06 3.91296e-06 3.15848e-06 3.46217e-06 2.84249e-06 4.70759e-06 3.9601e-06 2.45773e-06 4.10746e-06 0.0002272 3.32574e-06 3.30963e-06 2.83234e-06 3.01785e-06 3.24571e-06 4.20452e-06 4.50636e-05 2.82893e-06 2.8809e-06 4.5938e-06 0.999992 1.62908e-05 3.00447e-06 4.62916e-06 3.17943e-06 3.11702e-06 3.07959e-06 3.58281e-06 1.05571e-05 3.35944e-06 3.31961e-06 5.4825e-06 2.70927e-06 3.16564e-06 3.51942e-06 2.77523e-06 4.5003e-06 4.76733e-05 1.71823e-06 1 3.91459e-06 3.93632e-06 3.14569e-06 3.2697e-06 2.9336e-06 2.49125e-06 3.89578e-06 3.57436e-06 1 1 1 3.71081e-06 2.10674e-06 3.63072e-06 3.04685e-06 2.86544e-06 2.97652e-06 9.05444e-06 0.000308863 5.12163e-06 4.40502e-06 3.02197e-06 2.65739e-06 3.92242e-06 3.42873e-06 2.56651e-06 0.0069552 2.99017e-06 4.32574e-06 3.38611e-06 4.61798e-05 4.36951e-06 1.76949e-06 3.05883e-06 2.95289e-06 3.20833e-06 3.12678e-06 4.36881e-06 3.3959e-06 2.45009e-06 1 2.87685e-06 3.09099e-06 3.31359e-06 2.7617e-06 3.28253e-06 2.72515e-06 5.92399e-06 5.09777e-06 2.30731e-06 0.000693658 3.69475e-06 0.00691956 2.77431e-06 3.41021e-06 1.44973e-06 4.41441e-06 3.15923e-06 7.04875e-06 3.18514e-06 0.0552418 3.15392e-06 3.53637e-06 0.00181192 4.27803e-06 1.30523e-05 0.00868167 2.73974e-06 3.80874e-06 8.9872e-06 1.43357e-05 9.22833e-06 2.39185e-05 4.48367e-06 2.95927e-06 2.88846e-05 1.43278e-05 4.69064e-06 0.00230774 1.21386e-05 3.15268e-06 3.35847e-06 2.15356e-06 3.21165e-06 3.3695e-06 0.0146728 3.07615e-06 4.20247e-06 5.58675e-06 6.88202e-06 3.01557e-06 2.29878e-05 0.0118605 1 4.52617e-06 3.67084e-06 1.4234e-05 2.80574e-06 2.72758e-06 2.15267e-06 1.90344e-06 0.000745047 2.0959e-06 2.85639e-06 2.94536e-06 4.20528e-06 1.53359e-05 1.96105e-06 2.75041e-06 4.31981e-06 6.24496e-06 3.29134e-06 2.94707e-06 4.80206e-06 0.999768 3.7496e-06 0.989513 3.35778e-06 2.88225e-06 0.969281 3.23873e-06 0.961037 1.25272e-05 1 2.18734e-05 3.50088e-06 5.70608e-06 2.61494e-06 2.47757e-06 2.41477e-06 5.57012e-06 3.31214e-06 3.59885e-06 2.76456e-06 3.7947e-06 3.47458e-06 3.63598e-06 2.03671e-06 4.82712e-06 3.77134e-06 4.31363e-06 2.13797e-06 6.88756e-06 3.0559e-06 2.91541e-06 3.22127e-06 3.00524e-06 0.035863 4.66362e-06 2.65323e-06 2.4196e-06 1 0.875339 2.97341e-06 2.98098e-06 4.3473e-06 2.85662e-06 4.26821e-06 5.36572e-06 3.95699e-06 1 0.000285828 3.36868e-06 1.15531e-05 3.14606e-06 3.84334e-06 4.14767e-06 3.58842e-06 4.19421e-06 2.00143e-06 2.80071e-06 2.18636e-06 2.83725e-06 6.1785e-06 2.33814e-06 6.32094e-06 3.24306e-06 4.57525e-06 3.03561e-06 2.9712e-06 3.52656e-06 1 5.42879e-06 9.9537e-06 1.04408e-05 3.14676e-06 3.13326e-06 6.42473e-06 4.13778e-06 3.8498e-06 3.0013e-06 2.42107e-06 4.58459e-06 2.86278e-06 1.05498e-05 3.34903e-06 2.41967e-06 1 3.54942e-06 1.24133e-05 4.52852e-06 3.45746e-06 0.932747 3.17137e-06 3.59409e-06 2.46655e-06 3.4182e-06 1 2.98201e-06 3.18338e-06 3.60487e-06 2.71674e-06 1 3.40208e-06 3.49051e-06 1 1.47295e-06 1 3.5517e-06 6.25006e-06 3.0248e-06 0.0110291 6.05246e-06 2.88602e-06 2.06232e-06 7.76794e-06 3.95325e-06 2.33308e-06 3.33092e-06 3.39884e-06 0.914649 4.89013e-06 2.27733e-06 0.168334 2.11458e-06 2.86409e-06 3.85169e-06 6.82747e-06 3.1718e-06 8.71628e-06 4.70565e-06 3.51717e-06 2.00362e-06 2.24367e-06 0.999893 2.48938e-06 4.50131e-06 4.38244e-06 2.79661e-06 3.15856e-06 3.42066e-06 5.96752e-06 2.07655e-06 8.85775e-06 2.27305e-06 0.999984 2.06494e-06 1 3.31644e-06 3.63255e-06 0.231515 5.77932e-06 7.63718e-06 5.42948e-06 6.00771e-06 4.14292e-06 4.47458e-06 2.20328e-06 6.84304e-06 2.51955e-06 4.54567e-06 4.14952e-06 1 3.56866e-06 4.07877e-06 3.54742e-06 4.51312e-06 1 2.70293e-06 4.30099e-06 3.61884e-06 2.53012e-06 2.86594e-06 2.54968e-06 2.07312e-06 2.95228e-06 1 2.69465e-06 3.27739e-06 2.82843e-06 3.8744e-06 2.70968e-06 1.87544e-05 3.63423e-06 2.64877e-06 3.37024e-06 4.94656e-06 1.0363e-05 3.06963e-06 4.39378e-06 2.82852e-06 2.64892e-06 4.33819e-06 1.69092e-05 2.59061e-06 2.36681e-06 2.56159e-06 1.44036e-05 3.6015e-06 2.93637e-06 2.9132e-06 3.23804e-06 2.81603e-06 7.19648e-06 2.18622e-06 2.55634e-06 2.61695e-06 2.7879e-06 4.81602e-06 1 2.21638e-06 2.89705e-06 2.97048e-06 2.14832e-06 4.50436e-06 3.15295e-06 3.60752e-06 3.17514e-06 0.93621 2.43771e-06 4.38427e-06 2.81277e-06 3.9781e-05 2.55412e-06 0.990029 2.02051e-06 2.96816e-06 3.73436e-06 4.04208e-06 3.53226e-06 3.6807e-06 1.39689e-05 1.15251e-05 3.48125e-06 2.6516e-06 1 4.0384e-06 0.0055277 3.5844e-06 0.994548 2.56604e-05 8.99235e-06 2.3517e-06 0.259536 2.38934e-06 3.10278e-06 0.99855 0.990258 2.80227e-06 3.33154e-06 0.947719 2.54485e-06 4.38323e-06 2.24366e-05 3.28496e-06 0.99864 4.13739e-06 2.073e-06 2.88243e-06 2.76493e-06 6.86712e-06 2.73585e-06 1.95908e-06 0.997419 1 5.37823e-06 2.81191e-06 1 3.55857e-06 2.17928e-06 5.82008e-06 1 1 4.00649e-06 1.99598e-06 3.42414e-06 1 4.31984e-06 2.67088e-06 1.70379e-06 7.57097e-06 0.999894 2.65991e-06 2.861e-06 3.56646e-06 4.63644e-06 0.00637021 1.90255e-06 4.49116e-06 3.04982e-06 3.16276e-06 3.85263e-06 2.34169e-06 3.04081e-06 0.999999 3.50336e-06 1.28111e-05 2.9225e-06 1.19786e-05 3.16918e-06 1 2.08713e-05 1 1.39937e-05 3.0308e-06 5.72609e-06 2.13728e-06 1.91148e-06 1.09288e-05 3.56404e-06 3.14663e-06 7.09707e-06 1 6.49963e-06 2.69589e-05 2.36259e-06 1.84156e-05 0.000197335 0.139851 5.91752e-06 0.000155881 2.79552e-06 2.21357e-06 2.48926e-06 3.52967e-06 3.62302e-06 2.93582e-06 0.000287991 1.38611e-05 3.19509e-06 1.36071e-05 2.53465e-06 2.20879e-06 9.05421e-06 2.21255e-06 4.47735e-06 1.90485e-06 3.43324e-06 4.27139e-06 1.02067e-05 2.71803e-06 3.72332e-06 3.14747e-06 3.27337e-06 4.35714e-06 3.41828e-06 3.41551e-05 1 3.2765e-06 3.68989e-06 3.22381e-06 1.11411e-05 3.96151e-06 3.04015e-06 3.21986e-06 3.57476e-06 0.0102824 3.86545e-06 4.40143e-06 1 7.85679e-06 2.45504e-06 4.53635e-06 3.86455e-06 1 2.30114e-06 3.62308e-06 2.69493e-06 3.30201e-06 3.54024e-06 3.02418e-06 2.1354e-06 3.35479e-06 5.43042e-06 1.55935e-06 2.43061e-06 3.86192e-06 2.72313e-06 4.90703e-06 4.07648e-06 2.81377e-06 6.26383e-05 3.06089e-06 1 3.22472e-06 2.2292e-06 3.22487e-06 2.53641e-06 2.87178e-06 4.41791e-06 4.54168e-06 3.23888e-06 3.14949e-06 4.89791e-06 2.25047e-06 4.08061e-06 2.34694e-06 3.37337e-06 3.63619e-06 4.73724e-06 2.93845e-06 3.49048e-06 1.13484e-05 3.76833e-06 3.01102e-06 2.40289e-06 3.91064e-06 2.33854e-06 3.89158e-06 4.13943e-06 1 2.09169e-06 2.96217e-06 2.76122e-06 1.50437e-05 1.86742e-06 2.91622e-06 2.53756e-06 3.25047e-06 7.49896e-07 2.60601e-06 1 4.97048e-06 2.96922e-06 2.9914e-06 2.35579e-06 2.42006e-06 9.15587e-06 2.03103e-06 3.53463e-06 3.4853e-06 6.51852e-06 3.06271e-06 2.84957e-06 3.1677e-06 3.37969e-06 3.32472e-06 9.56753e-06 2.19219e-06 4.43739e-06 3.50937e-06 2.11006e-06 3.18817e-06 3.42112e-06 4.21033e-06 5.06226e-06 2.00113e-06 7.19854e-06 2.06155e-06 2.30864e-06 4.17305e-06 2.43857e-06 2.17426e-06 2.47011e-06 2.46633e-06 3.11074e-06 1.14379e-05 1.7889e-05 6.09259e-06 2.49623e-06 3.21582e-06 2.66134e-06 2.58992e-06 6.38153e-06 3.15765e-06 3.34361e-06 2.83472e-06 0.999968 2.58999e-06 3.449e-06 1.67027e-06 0.00124472 6.89275e-06 3.50008e-06 2.65996e-06 3.1117e-06 3.37093e-06 2.83157e-06 3.81142e-06 3.92645e-06 3.02194e-06 5.23555e-06 5.2938e-06 6.13068e-06 1.73735e-06 2.58627e-06 3.69903e-06 2.37346e-06 2.57417e-06 2.92505e-06 4.16444e-05 3.74743e-06 2.89052e-06 2.78463e-06 3.07767e-06 3.47024e-06 9.90216e-06 0.0737041 1.66246e-05 3.36083e-06 1 9.99493e-06 0.0173759 1 3.35834e-06 0.0414708 3.21267e-06 0.986871 0.974179 4.44907e-06 2.3156e-06 3.1636e-06 3.35737e-06 3.45911e-06 0.997961 2.70555e-06 1.8972e-06 3.3987e-06 3.03473e-06 3.80308e-06 0.00194357 3.2091e-06 2.89066e-06 0.0172121 7.16094e-06 2.21847e-06 4.16836e-06 1.61068e-06 1.10107e-05 0.0720489 5.04353e-06 1 1 2.79901e-06 6.75864e-06 2.94328e-06 2.50802e-06 3.37671e-06 3.33831e-06 1.34647e-06 2.48101e-06 2.70886e-06 1 1.50904e-06 2.87124e-06 1.85101e-06 0.00310928 2.90938e-05 5.2062e-06 3.64261e-06 5.45566e-06 3.78317e-06 3.28107e-06 3.11185e-06 3.28736e-06 2.37057e-06 2.5532e-06 4.36842e-06 3.00181e-06 2.79013e-06 0.999999 2.56417e-06 0.999879 4.74537e-05 1.74249e-06 2.78716e-06 2.60393e-06 1.51606e-06 2.67341e-06 4.64649e-06 4.09556e-06 2.49216e-06 8.55783e-06 2.07953e-06 8.24668e-06 6.54886e-06 3.16397e-06 2.31364e-06 2.12684e-06 1.3651e-05 1 2.36288e-06 7.36886e-05 2.07566e-06 2.51868e-06 0.000493019 3.00133e-06 1 5.30885e-06 2.39239e-06 2.76832e-06 2.68167e-06 4.34066e-06 0.944088 3.11401e-06 2.48796e-06 2.99967e-06 3.45742e-06 5.69691e-06 2.60219e-06 2.50616e-06 4.03704e-06 0.0264113 2.47899e-06 8.20654e-06 2.52254e-06 2.35144e-06 3.78212e-06 5.4461e-05 1 2.03875e-06 4.1916e-06 2.6952e-06 4.42355e-06 2.24015e-06 3.52593e-06 6.15669e-06 4.5528e-05 6.58132e-06 2.4566e-06 1.40463e-05 2.88621e-06 4.10578e-06 1 1.50358e-06 3.05845e-06 3.20014e-06 1.95042e-06 2.86834e-06 5.93859e-06 2.11696e-05 2.12674e-06 4.32021e-06 2.79198e-06 3.33824e-06 2.30113e-06 0.999931 1.22706e-05 2.03737e-06 2.51674e-06 4.62331e-06 1.14564e-05 3.44045e-06 2.75643e-06 5.67784e-06 3.1186e-06 4.61302e-06 2.65076e-06 2.3476e-06 2.57703e-06 1.29956e-06 5.03871e-06 0.00580995 3.19206e-06 0.999803 2.16325e-06 2.53547e-06 0.00116063 4.01596e-06 4.59088e-06 1.89141e-06 2.79547e-06 5.00949e-06 2.78381e-06 2.27244e-06 2.90833e-06 1.19497e-05 3.16868e-06 3.08961e-06 4.09079e-06 2.66305e-05 1 2.3191e-06 2.34867e-06 2.73536e-06 2.62595e-06 2.44619e-06 3.04282e-05 3.57279e-06 3.05787e-06 3.44321e-06 0.000886636 3.35346e-06 2.24733e-06 3.53524e-06 0.00222552 3.99613e-05 3.21424e-06 1.86734e-05 3.27654e-06 2.64609e-06 1.61291e-06 1.7396e-06 1.57973e-05 3.34106e-06 3.56701e-06 2.45574e-06 3.62775e-06 2.2493e-06 2.63048e-06 1.83706e-06 1.24591e-05 3.03806e-06 1.13846e-05 1 0.999999 4.27189e-06 2.15117e-06 1.87833e-06 3.42124e-06 1.83982e-06 0.000125116 1 2.48047e-06 2.76131e-06 2.99772e-06 1.33001e-06 3.95725e-06 2.68924e-06 4.95461e-05 2.93491e-06 3.87527e-06 2.99567e-06 2.94211e-06 2.25152e-06 2.69066e-06 4.29801e-06 2.69625e-06 2.72746e-06 3.10612e-06 2.29625e-06 3.13391e-06 2.42973e-06 1.04013e-05 2.41577e-06 2.24138e-06 3.61932e-06 3.66765e-06 2.68726e-06 4.12545e-06 2.86441e-06 2.42711e-06 2.64379e-06 2.30135e-06 2.00573e-06 3.33292e-06 1.58119e-06 1.70879e-06 3.80115e-06 2.17195e-06 2.90016e-06 2.74941e-06 1.9899e-06 5.21981e-06 2.48986e-06 2.47437e-06 2.70741e-06 2.57075e-06 2.74995e-06 2.94125e-06 2.24991e-06 3.74888e-06 2.82743e-06 1 1 2.43233e-06 1.58788e-06 2.9083e-06 1.52233e-06 3.86899e-06 5.6629e-06 2.93732e-06 2.64369e-06 8.06341e-06 0.285948 2.70973e-06 1.06212e-05 4.2554e-06 2.31546e-06 8.44397e-06 2.69169e-06 1.98475e-06 2.54411e-06 2.21403e-06 1.67089e-05 1.27532e-06 1.63271e-06 1.18963e-05 2.76385e-06 3.175e-06 0.999961 2.72158e-06 2.8613e-06 2.55034e-06 3.04287e-06 5.46347e-06 7.26303e-06 2.09617e-06 7.76769e-06 0.0495605 1 3.58299e-06 1.70715e-05 2.68845e-06 3.34161e-06 5.70268e-06 3.74216e-06 2.02041e-06 4.27016e-06 2.03752e-06 3.23889e-06 8.70547e-06 3.2085e-06 2.5627e-06 2.86818e-06 3.86389e-06 0.999905 2.92809e-06 1.56078e-06 0.00363795 9.22534e-06 0.99973 2.17657e-06 1.60199e-06 0.999956 2.37917e-06 1.97373e-06 1 2.94345e-06 4.94772e-06 2.01403e-06 5.27152e-06 2.79347e-06 2.90129e-06 1.97033e-06 2.7226e-06 6.61849e-06 2.26517e-06 0.0191007 7.92346e-06 3.14501e-06 5.22371e-06 1 2.64496e-06 3.92096e-06 5.40798e-06 0.00752053 2.2863e-05 3.15896e-06 4.18814e-06 3.73207e-06 2.01803e-06 1 3.02038e-06 3.99042e-06 1.05093e-05 0.887763 2.00894e-06 2.95513e-06 2.65617e-06 2.25065e-06 5.14994e-06 4.73411e-06 0.999946 1.93932e-06 3.53404e-06 0.0107565 1.35175e-06 4.92297e-06 4.90848e-06 7.74977e-06 2.86626e-06 2.58269e-05 2.7994e-06 6.48259e-06 3.03585e-06 3.74613e-06 1.88945e-06 2.36014e-06 1.83185e-06 7.55284e-06 3.58676e-06 2.05347e-06 2.88869e-06 2.58292e-06 2.7709e-06 6.08645e-05 7.51148e-06 3.10075e-06 2.72748e-06 2.81577e-06 3.83095e-06 4.68878e-06 0.99957 2.5645e-06 2.0214e-06 2.79467e-06 1 1.32954e-05 3.01842e-06 2.32315e-06 2.65239e-06 2.62615e-06 3.62595e-06 2.68348e-06 1.62368e-06 2.54595e-06 5.88635e-06 3.94858e-06 1.73092e-06 9.39365e-06 5.12319e-05 1 2.47694e-06 2.51127e-06 0.0882063 1.91032e-06 2.45305e-06 4.89714e-05 3.60918e-06 2.37755e-06 3.16884e-06 2.58113e-06 3.48684e-06 2.71445e-06 2.55266e-06 1.52802e-06 6.79454e-06 0.256753 9.41053e-06 4.29668e-06 7.13248e-06 3.87331e-06 2.15411e-06 6.14224e-06 1.04164e-05 6.89746e-06 3.12761e-06 5.36549e-06 0.130376 2.65335e-06 3.56601e-06 3.49955e-06 3.00815e-06 2.72628e-06 2.27403e-06 2.26431e-05 0.999841 1.99408e-06 2.06017e-06 6.2488e-06 2.54892e-06 2.2044e-06 1 8.91745e-06 1.94821e-06 2.72096e-06 1.45484e-06 2.12413e-06 0.00161381 2.70866e-06 3.69445e-06 3.12238e-06 2.73103e-06 2.71372e-06 7.50787e-06 2.8282e-06 3.12237e-06 3.14625e-06 2.98087e-06 2.82878e-06 2.39437e-06 2.42581e-06 1 3.44059e-06 3.24754e-06 2.81951e-06 0.999384 1.19936e-06 3.00853e-06 3.39525e-06 2.19006e-06 3.84238e-06 2.55106e-06 2.34397e-06 2.90305e-06 2.6399e-06 1 3.04029e-06 0.0610201 4.7756e-06 4.89804e-06 2.87722e-06 2.43182e-06 2.41671e-06 2.17742e-06 4.64657e-06 4.04389e-06 2.72081e-06 2.47541e-06 7.85125e-06 0.0418198 2.32937e-06 2.39032e-06 2.37065e-06 1.21697e-06 9.89628e-06 2.35983e-06 1.66098e-06 2.24373e-06 1.36536e-06 2.40453e-06 2.86729e-06 1.81622e-06 2.48324e-06 2.4421e-06 2.7193e-06 1.89416e-06 2.56282e-06 6.66493e-06 6.08536e-06 1.38673e-06 4.53911e-06 2.22748e-06 3.20188e-06 2.22237e-06 3.02944e-06 2.38356e-06 5.17534e-06 0.0112873 2.86904e-06 3.05944e-05 1.37428e-06 2.43663e-06
[truncated: 9,820,513 more chars]
