# Supplementary material for: Unified single-cell analysis of testis gene regulation and pathology in five mouse strains
Source: eLife. 2019 Jun 25;8:e43966. doi: 10.7554/eLife.43966 (PMC6615865; doi:10.7554/eLife.43966)
Supplement: Supplementary file 4. [file elife-43966-supp4.zip › SDA_Supp_File_2/it10000/X1]

2.30312e-09 -4.84384e-10 -3.45582e-10 0.0105682 -2.12887e-09 -1.10193e-09 -8.64083e-10 -8.05208e-08 -1.7607e-09 -6.13842e-09 -1.93392e-09 1.96699e-09 -1.16449e-08 -6.94494e-09 -2.81998e-09 -7.62412e-08 -1.65423e-08 -1.01433e-07 2.91829e-09 1.28126e-08 1.93234e-08 3.28646e-09 -4.18042e-09 8.70538e-09 -6.39495e-09 7.86936e-09 1.15327e-09 9.39474e-10 6.77962e-08 1.08712e-08 -1.6762e-08 3.90831e-09 5.28339e-12 1.39142e-08 -1.6803e-07 -2.10202e-08 8.04076e-09 5.4961e-09 2.86346e-08 1.18481e-09 -2.45499e-10 2.3829e-08 1.1378e-09 -6.72272e-09 4.74513e-09 -7.09223e-09 -3.15625e-08 3.79613e-08 0.0272601 -3.53073e-09 6.13733e-10 -1.09216e-08 2.808e-08 6.75727e-09 1.81901e-09 1.13482e-08 8.19477e-09 -3.86551e-09 6.04329e-08 1.64541e-08 -1.07172e-08 8.32811e-08 -6.30172e-09 1.29428e-07 1.20211e-08 -2.22671e-08 1.98701e-09 -0.0039319 -1.76552e-08 -0.0226409 2.21938e-08 -1.17498e-09 -6.45928e-09 1.54154e-08 3.64075e-09 0.00615154 3.63618e-09 6.33288e-08 9.75405e-09 -5.82004e-10 1.13193e-09 3.52353e-09 4.96415e-09 -4.51372e-09 1.16597e-08 1.16022e-08 -6.32378e-10 -1.69617e-08 -2.77635e-07 -2.78418e-08 -1.77321e-11 8.05904e-10 1.13946e-08 5.41496e-09 4.17698e-09 -1.09252e-08 -1.34299e-08 1.17649e-08 -8.80404e-09 3.1297e-08 -3.88747e-09 -8.93455e-09 1.70232e-08 1.70054e-09 1.83952e-08 -3.9158e-09 -5.82923e-08 -1.86886e-08 2.01935e-08 0.000302353 -1.80414e-07 -6.52996e-08 -2.18384e-09 -1.11193e-08 -4.21246e-09 3.86433e-09 -8.78434e-05 4.77248e-08 -4.30222e-08 -2.54686e-08 4.31154e-09 -6.72173e-05 -1.05746e-07 -1.0871e-08 2.65157e-10 6.95724e-08 -1.3625e-08 -7.84802e-10 -6.69536e-09 -5.90496e-10 -1.11502e-09 -3.29582e-09 5.53414e-08 1.40117e-08 -1.04475e-07 -1.14881e-08 9.04744e-11 -6.1497e-08 -0.000968966 -7.02365e-09 -1.20475e-08 -1.53754e-10 5.00355e-09 7.42149e-09 -1.20381e-08 -2.6701e-09 2.81804e-08 -1.24895e-08 -1.96338e-08 6.08368e-08 2.23261e-09 7.71343e-10 -9.9073e-08 1.1853e-09 -1.37355e-08 -1.55379e-08 4.54652e-09 -1.39812e-08 -8.59017e-09 1.25875e-08 -6.39668e-10 -2.31112e-08 -6.14604e-10 1.81178e-08 1.50709e-08 -1.68117e-08 2.19337e-08 2.64504e-08 4.87243e-10 -5.97131e-09 -1.30171e-08 -3.82623e-08 4.72029e-09 8.17386e-09 5.00727e-09 -7.44598e-08 -2.70489e-09 2.33026e-09 -1.87403e-09 -6.52826e-09 -3.07305e-09 -1.64868e-08 -8.91328e-09 -5.03927e-08 2.43346e-08 4.24427e-09 -1.2866e-08 -2.31895e-08 1.31462e-09 4.41951e-08 4.00844e-08 1.808e-08 3.00448e-08 1.23603e-10 -8.25514e-10 -3.36412e-07 1.98463e-08 -2.36458e-08 -1.52024e-07 1.0665e-09 -4.10414e-08 2.10769e-05 1.9429e-09 5.02499e-09 -1.43579e-08 -7.36341e-09 -1.56692e-07 1.02034e-08 -1.74806e-07 2.54147e-09 1.55423e-09 -5.72279e-09 -2.64437e-09 -2.86694e-08 6.94255e-08 -8.22503e-09 1.64175e-08 -5.45841e-09 9.78381e-08 5.99613e-09 -2.24993e-08 4.53683e-08 -3.13585e-08 -1.78432e-08 -2.39887e-08 1.82554e-08 -8.7906e-09 9.99269e-09 6.24032e-09 -2.32172e-08 9.84866e-09 -2.46268e-08 6.74473e-09 6.24303e-08 -3.01413e-08 -2.50965e-08 -2.4825e-08 -6.59023e-08 -1.68785e-09 1.25139e-08 -2.39095e-07 -0.0376799 -2.67547e-09 -1.88457e-07 1.36629e-07 -2.5832e-09 -1.58644e-09 -1.68685e-08 1.05957e-09 2.119e-09 1.07637e-08 -5.41533e-08 -2.30246e-08 -9.20151e-09 1.70146e-08 -1.0601e-09 1.44904e-08 2.43184e-08 8.1899e-09 1.71351e-08 -8.61893e-09 -1.75025e-09 8.687e-09 -5.812e-09 4.30951e-08 1.53767e-08 -1.11168e-05 3.98719e-08 2.83558e-08 6.52084e-09 -3.81482e-07 -5.69349e-10 -2.27461e-08 6.81933e-09 -2.85467e-08 -1.29879e-06 -4.10539e-09 -3.75375e-08 8.00632e-08 -0.0258086 2.70246e-09 -4.96566e-09 -1.05624e-08 -0.00562705 6.65525e-09 5.36825e-09 -4.09884e-08 6.5851e-09 -1.67378e-08 1.01452e-08 5.23512e-09 -6.549e-09 3.03366e-08 -5.183e-09 -2.26377e-08 4.60972e-10 4.56789e-08 -1.18506e-08 -8.48241e-10 1.10718e-08 6.10732e-09 -3.15375e-09 -1.63295e-08 -0.00101164 -4.94094e-09 8.05788e-09 5.04421e-09 -1.13795e-09 8.94623e-10 4.29867e-09 2.84946e-08 -6.57173e-09 1.35296e-08 1.12929e-08 3.03851e-09 -1.26723e-08 1.26411e-08 1.95352e-07 -9.90082e-10 -6.2023e-09 5.73683e-08 1.77185e-08 2.00535e-09 2.03494e-08 -6.89836e-09 1.02841e-07 6.77832e-09 -1.65914e-08 7.15764e-08 -3.47047e-07 2.23123e-09 1.29003e-08 5.46337e-09 -2.37708e-09 3.60229e-10 -3.91628e-08 -0.0655373 -8.46858e-09 -1.56957e-07 -7.76655e-09 1.40376e-07 -6.01538e-08 -1.95392e-08 2.69337e-08 -2.66756e-08 7.64413e-10 -2.06672e-08 -2.1103e-08 3.538e-08 -1.46019e-09 1.52833e-07 -2.76752e-09 -1.17105e-08 1.94829e-10 1.44665e-08 -7.3227e-09 3.0273e-08 1.29073e-09 -4.26461e-07 -5.81045e-09 -2.04137e-08 -3.61435e-08 -1.10974e-07 -3.81711e-06 -1.57647e-08 -7.13691e-09 4.60489e-08 2.38403e-08 -3.66884e-08 -2.97086e-07 -3.22146e-08 3.75558e-08 -2.13491e-09 -3.88885e-09 -8.20772e-09 2.8171e-08 8.1509e-09 -3.58333e-08 1.21105e-08 -3.4955e-08 6.74765e-09 4.29535e-09 -4.20065e-09 7.24211e-09 6.88748e-09 -1.30404e-05 -1.06216e-08 -2.8368e-09 -1.39332e-08 -5.44324e-08 3.81871e-10 3.19158e-08 -1.15726e-08 -1.09446e-08 -2.78715e-07 1.2836e-08 3.18457e-08 7.58424e-09 -4.9971e-10 5.00025e-09 1.41454e-08 -6.37419e-09 2.29239e-08 2.38399e-08 -6.39817e-08 8.72574e-08 4.49185e-09 1.11724e-08 -1.36459e-08 -2.02537e-09 -3.49932e-08 -3.7154e-09 2.85964e-08 6.96472e-09 -3.58235e-08 -6.24263e-09 -1.97988e-09 1.48873e-08 -6.37515e-09 2.41841e-08 -3.66451e-09 -8.99966e-09 -3.39522e-09 -2.93829e-08 1.4583e-09 -9.42674e-09 -5.65356e-09 -3.14774e-09 5.13662e-08 -0.0373226 -3.12699e-08 -8.7916e-08 -4.03549e-09 9.86765e-09 -1.99794e-08 2.36354e-08 2.52909e-08 4.42172e-08 1.61265e-09 3.92475e-08 -1.84788e-08 3.50101e-08 -1.15605e-07 6.42564e-09 8.11176e-09 -6.46761e-08 -1.47993e-07 9.76189e-10 2.01178e-08 -1.5453e-09 -3.41378e-09 3.29352e-09 4.02498e-08 -2.51929e-07 -7.05147e-08 -5.0039e-10 -8.91881e-10 -2.09611e-08 1.90854e-08 1.41846e-08 7.04795e-09 -4.45555e-09 2.1962e-09 1.36777e-08 -1.52659e-07 -9.12369e-08 -7.97516e-09 1.78163e-08 -2.25775e-09 5.42127e-09 -2.25852e-08 4.57184e-08 1.41716e-08 9.40674e-09 -5.86455e-08 -2.40513e-09 -7.46479e-08 1.04629e-08 5.99432e-09 3.82221e-08 1.23633e-09 -6.16826e-09 3.23127e-08 -1.68046e-07 1.2604e-08 4.90923e-08 -1.84934e-08 1.62999e-09 -7.66621e-09 -2.48186e-07 -1.19582e-08 6.72385e-09 -2.22764e-09 -6.7644e-09 -0.00663073 -7.23582e-07 -1.4096e-08 -1.04007e-08 1.74084e-08 -3.70033e-09 2.20907e-09 2.25499e-07 1.67174e-09 -1.48224e-08 -1.85221e-08 9.62566e-09 -6.51468e-08 -4.34427e-09 -0.000454692 -3.13008e-08 0.00688491 -3.83792e-09 -1.2639e-07 9.17584e-10 5.48844e-09 -8.66487e-08 -7.18256e-09 7.17505e-09 7.77054e-08 -9.83555e-08 7.12291e-10 -5.0437e-08 1.36063e-08 3.82296e-09 -4.82696e-10 -5.04327e-09 5.73468e-08 4.0583e-09 6.71219e-08 -5.63708e-09 -2.17328e-08 1.34356e-09 6.97695e-09 3.97636e-08 3.44055e-08 1.5037e-08 -3.84308e-09 -6.53549e-05 -5.86464e-09 1.32725e-08 -7.32239e-09 1.15761e-09 -2.14086e-09 -5.88549e-09 -2.90935e-08 4.44965e-09 -1.09386e-08 -2.05915e-08 4.65538e-08 6.47794e-08 -4.43962e-08 -9.66249e-08 -9.60112e-09 -2.05723e-10 8.56229e-08 -2.78279e-08 -4.82304e-08 7.08777e-08 3.20614e-08 -2.38805e-08 -8.90731e-09 -1.87493e-08 -4.41187e-09 8.49197e-08 -2.44826e-07 -1.15614e-08 2.2946e-08 -6.36951e-08 5.9759e-08 1.10892e-09 -4.3677e-07 -5.8895e-10 -5.86403e-09 -6.52978e-08 -1.31228e-08 1.3411e-08 1.99352e-09 5.29608e-09 -2.85437e-08 3.50894e-07 -7.88195e-08 -1.61319e-06 3.12208e-08 6.05948e-08 -9.36754e-09 -5.68864e-08 3.17226e-08 -4.06064e-09 -2.36456e-08 -3.25447e-08 3.45124e-09 2.89188e-08 -4.87657e-08 -5.8764e-09 -3.77123e-08 1.07832e-08 -1.82929e-08 -6.58317e-09 -1.69384e-07 8.99138e-08 1.81323e-08 -3.36951e-08 6.38724e-08 1.58863e-08 -2.26866e-09 -5.88409e-09 -5.49277e-09 1.38299e-08 -1.77586e-07 6.75336e-09 -5.8538e-09 -4.84787e-08 1.51751e-08 7.10228e-08 1.23398e-08 1.62023e-08 1.90864e-08 -1.01264e-07 -5.37997e-09 -1.13028e-09 -2.81043e-08 1.55785e-08 -5.64347e-08 4.66209e-08 -5.64005e-09 3.08326e-09 1.03815e-08 5.20084e-08 1.95186e-07 -3.02114e-09 -5.50882e-08 -6.92332e-07 -2.8406e-08 6.93897e-08 5.52836e-09 -1.61991e-08 -5.76863e-08 -9.72963e-10 3.08623e-08 2.20813e-08 -2.96701e-09 3.02468e-08 -1.15414e-08 -1.04777e-07 6.39096e-09 -1.01214e-08 -2.68474e-09 -1.8981e-08 5.30047e-08 5.77449e-09 1.9271e-08 -6.78632e-09 1.17588e-08 -5.68614e-09 1.2738e-08 -2.69249e-07 -2.68394e-08 6.69461e-09 -1.48173e-08 1.30075e-09 -2.14636e-08 -4.23456e-09 -7.91291e-09 2.0648e-08 -1.95625e-08 -1.93847e-08 4.04014e-08 5.55041e-08 -9.60945e-09 2.28216e-08 -1.8396e-09 -1.31502e-08 2.68742e-07 5.57621e-09 6.23583e-09 -1.16428e-07 -8.48376e-09 1.92298e-08 3.53379e-08 -0.000114811 -8.4241e-09 3.21584e-08 -1.60744e-08 3.19714e-09 -1.72349e-08 -3.32217e-08 -3.88974e-08 2.31682e-08 -1.49357e-07 -1.05395e-08 -8.09944e-08 -2.18128e-08 -4.59043e-08 -8.72276e-08 1.1999e-08 7.21468e-09 -7.31103e-09 -3.19244e-08 -1.50635e-08 -1.46096e-08 -9.64032e-09 -2.44887e-08 1.74433e-08 -3.47418e-08 -8.239e-09 -1.26727e-08 1.7717e-08 -2.75556e-09 2.67352e-08 -4.05259e-09 -6.37621e-08 6.26205e-08 4.25233e-09 3.61769e-08 1.71128e-08 -3.97754e-09 -4.65143e-09 2.64038e-08 -2.35018e-09 -1.61049e-08 -3.74178e-08 -9.15597e-09 -4.24931e-08 -7.87433e-09 -5.34496e-09 -4.34891e-08 -2.85432e-08 -1.07592e-08 5.00762e-08 6.63953e-10 -1.13082e-07 4.47243e-08 -6.61812e-09 -1.29792e-09 -4.99167e-09 -1.9709e-09 -2.23959e-08 -1.84175e-08 3.07483e-08 2.83067e-08 -1.51643e-08 1.32585e-08 -2.32271e-09 -4.79241e-07 -5.01763e-09 1.64939e-09 -8.49467e-09 -9.13982e-09 1.45463e-07 2.20344e-08 -7.64663e-09 1.37274e-08 1.3908e-08 1.50884e-08 -6.27263e-09 -1.502e-07 -5.368e-08 -1.83414e-08 -3.14764e-09 6.46108e-09 -4.196e-09 -3.57512e-07 4.55894e-10 -1.8192e-07 1.49954e-09 1.91462e-08 2.9513e-09 1.67684e-09 -3.19204e-08 3.35202e-09 1.0557e-07 -6.5422e-08 2.76821e-08 0.000165501 1.51295e-08 -1.78777e-08 -3.63912e-09 -5.00536e-08 -1.82572e-08 -3.65813e-09 -4.52738e-08 3.99482e-08 6.66701e-09 7.92529e-09 1.82755e-09 1.04057e-08 -1.65721e-08 -7.86582e-09 4.15111e-09 -2.50724e-07 -9.10868e-09 1.04322e-08 4.09743e-08 -2.18946e-09 -2.0071e-08 2.8273e-08 -2.38062e-09 2.749e-09 1.23869e-06 1.65936e-07 9.38179e-09 -1.99846e-08 4.97432e-08 2.69893e-08 9.35288e-09 4.66488e-08 3.06392e-08 -1.77207e-08 -7.06454e-08 1.30878e-08 -7.74193e-09 -7.21936e-09 -1.08155e-09 2.25447e-09 -4.10928e-09 -5.56377e-08 1.01372e-08 2.90989e-07 7.44917e-09 -9.52371e-08 -9.26292e-09 -0.00128462 -1.78401e-08 1.49781e-08 -0.0430447 3.43601e-09 -7.31106e-10 -7.52207e-10 6.23753e-09 3.54997e-09 2.547e-09 1.21215e-08 -4.54542e-08 1.94396e-08 -4.28499e-08 -3.03344e-09 -2.00636e-09 -3.6346e-09 4.83634e-08 -5.16936e-09 1.85535e-09 -6.22506e-09 -4.8941e-08 9.60578e-11 -5.26636e-09 1.92886e-08 -4.01029e-09 -2.61582e-08 1.39103e-08 -1.26575e-08 2.2613e-08 3.53202e-08 -5.38251e-09 -8.9857e-10 -6.78649e-09 3.67535e-09 3.71624e-09 -9.84477e-09 4.04939e-08 7.31207e-09 -1.95964e-08 -1.93228e-09 1.81088e-10 -2.84265e-08 -2.3243e-09 5.13017e-09 -1.37776e-07 4.11769e-08 7.3907e-09 7.79516e-08 -5.67179e-09 -6.74499e-11 -3.37862e-08 -3.1964e-09 6.00698e-09 8.39079e-08 -1.92794e-09 -3.46866e-09 2.25562e-08 5.95782e-08 -6.84562e-09 2.88106e-08 -0.000332529 -6.04064e-09 -2.4381e-07 -3.78615e-08 1.8242e-08 -1.77114e-09 -4.73293e-08 -5.49757e-08 4.72607e-09 9.85337e-08 -6.68404e-09 1.7538e-08 6.79202e-06 4.99092e-08 -1.54604e-08 -7.98787e-09 -3.45938e-08 1.00015e-09 1.26523e-08 8.90439e-08 -1.32207e-07 -6.13197e-09 -5.84437e-10 3.6873e-07 -8.50612e-09 1.13919e-07 1.009e-07 -7.2334e-08 2.16611e-09 -4.14729e-09 -1.92398e-09 -3.84037e-08 1.40717e-08 5.15879e-08 1.20825e-08 -7.37731e-09 -6.79864e-09 -3.06133e-08 1.02713e-07 -7.68893e-09 4.74061e-09 3.29076e-08 3.47345e-08 -2.51329e-09 -2.42255e-08 -2.77977e-09 -1.27979e-08 -2.03783e-07 2.17419e-09 -1.09337e-07 3.50418e-08 3.33932e-08 2.82218e-09 3.06872e-08 -1.11085e-08 5.18344e-09 3.21694e-08 -5.94084e-10 7.45339e-09 -3.9586e-08 -4.34625e-08 -1.78154e-08 -9.40436e-09 -4.8631e-08 -6.5356e-08 2.74753e-09 -5.24144e-09 -8.43728e-09 -4.23007e-07 4.99596e-08 5.11694e-08 -1.88618e-07 -6.40983e-09 -1.2638e-08 -2.63668e-05 -1.6813e-07 -7.06617e-09 -1.22297e-08 8.10598e-09 1.23017e-08 -3.96402e-09 3.88139e-08 -4.11059e-08 -5.75742e-08 2.11223e-08 -4.27359e-08 6.42337e-08 5.32751e-09 9.74498e-09 -8.6007e-08 9.16119e-08 -2.78094e-08 -2.58805e-07 -5.21628e-09 9.08924e-11 7.4217e-09 -6.69321e-09 1.01676e-08 1.87449e-09 2.41446e-08 -1.77363e-08 1.60917e-07 -2.92345e-09 4.03639e-08 1.61947e-08 -2.13046e-09 5.3375e-08 1.79316e-08 1.14151e-09 -8.76104e-08 2.57248e-09 1.88054e-09 -1.29614e-08 1.14054e-07 -2.24118e-08 -1.2355e-08 1.42319e-07 1.70784e-08 -1.06079e-08 -8.32095e-09 1.47385e-08 1.35559e-07 5.8673e-08 8.42259e-07 6.00645e-08 2.25999e-08 -8.29073e-09 1.32758e-08 -5.23204e-09 -1.48554e-08 -2.21409e-08 -3.58158e-09 1.02819e-07 7.7714e-09 -6.49896e-09 -1.37925e-09 7.62886e-09 -4.43112e-09 -2.53148e-09 2.94086e-08 -4.2713e-08 -1.66036e-08 3.90687e-09 -3.67607e-07 -8.81089e-08 1.63234e-08 -1.68875e-07 6.15388e-09 -2.12156e-08 -8.8189e-09 3.79249e-10 1.24726e-07 -2.99402e-09 -2.02435e-07 -1.05782e-08 4.27509e-08 -2.25269e-09 -4.21026e-09 3.11599e-09 4.49765e-07 1.59853e-09 -1.09873e-08 -2.55482e-08 9.65552e-09 3.62288e-08 1.03324e-08 4.72315e-09 -4.02337e-09 8.13587e-09 1.15763e-08 -3.26482e-09 2.11534e-08 -4.42872e-07 -4.62076e-08 4.76731e-08 9.39306e-09 -5.95828e-09 8.80144e-08 -7.88139e-09 8.75819e-09 5.0575e-06 -2.76166e-08 -3.04679e-08 -9.67502e-09 -2.52419e-09 2.15682e-08 3.94186e-10 -4.76644e-10 -1.17438e-07 -7.76132e-08 6.21096e-08 -2.71753e-05 6.81721e-08 3.37819e-09 3.05154e-08 -2.18901e-08 1.34309e-08 -9.69186e-09 -1.3847e-08 -8.82063e-09 6.46503e-08 -3.01257e-08 1.81446e-08 -3.25214e-09 2.95484e-09 -1.2395e-07 -1.24457e-08 -2.95271e-08 -4.52086e-09 -1.81216e-07 -2.35788e-08 1.24906e-08 9.70151e-09 -4.04373e-09 2.79633e-08 1.23359e-08 -6.55227e-09 5.13345e-05 -1.05397e-08 2.05495e-08 -3.39823e-08 1.21678e-07 2.53965e-08 -4.35904e-08 -6.35797e-09 -7.87706e-09 -9.73305e-09 -3.4123e-08 2.5373e-08 -4.38239e-08 -1.26416e-07 2.45442e-08 1.3978e-07 1.55706e-08 -6.88156e-09 -2.58246e-08 3.63531e-08 6.00474e-09 -1.28645e-08 -1.23107e-09 -1.34004e-08 -1.98732e-08 -1.007e-07 -1.45529e-08 4.31196e-08 -3.21848e-09 6.60448e-09 -9.26175e-09 -9.60035e-09 1.31552e-10 1.21606e-07 1.3929e-08 -4.36223e-08 2.1391e-08 2.23807e-08 -1.08806e-07 -3.16944e-08 1.98809e-08 2.01248e-07 -7.57248e-09 -4.02022e-08 -3.09082e-08 1.44633e-08 3.9283e-08 1.01572e-08 -8.83128e-09 2.34755e-08 1.14802e-08 -1.88132e-07 -4.58912e-09 -3.84011e-08 1.18574e-08 -7.27362e-08 6.625e-08 1.20405e-05 -1.07654e-07 1.14059e-08 6.06417e-09 -4.26922e-09 -1.59734e-08 -7.521e-08 -6.3287e-09 -3.53151e-10 -8.2662e-09 3.40527e-07 -1.98024e-08 -2.72987e-08 -2.30893e-08 -6.04978e-09 -1.4589e-07 -6.47986e-08 -7.66979e-09 -1.32884e-07 -2.13115e-09 -1.65429e-08 -5.46281e-08 -9.49208e-08 -2.55363e-08 -0.00608399 -1.08111e-08 -1.3812e-08 -3.57955e-08 3.22515e-08 6.39034e-08 -4.34839e-09 3.27698e-07 -2.61093e-10 4.21117e-09 -1.14999e-08 -2.53773e-08 1.04759e-07 -3.93245e-09 1.65105e-08 -1.50613e-08 -6.1865e-09 3.42056e-08 -1.22144e-08 1.71187e-08 -4.37152e-08 -2.25765e-08 -1.86855e-08 -1.57885e-09 1.15637e-06 -2.49916e-08 4.82244e-08 -1.77711e-08 -2.37538e-08 -4.95804e-09 2.685e-09 -1.23035e-07 -1.25829e-08 -1.74064e-08 -2.02142e-08 -5.45434e-10 -1.73331e-08 7.3922e-09 4.3795e-08 6.97653e-08 1.05616e-08 -3.17547e-08 -3.54393e-10 -6.552e-08 1.05521e-08 -3.50486e-09 4.41106e-09 -1.10548e-07 -1.51916e-08 -7.07096e-09 -6.76773e-10 3.6479e-10 -7.55794e-09 -5.94367e-08 -1.85156e-07 1.85541e-09 2.05283e-08 -3.75099e-09 -9.49561e-08 1.17895e-08 -3.66613e-08 0.0122273 4.82816e-09 5.58937e-09 -2.68176e-07 -9.54479e-09 -4.85783e-08 -1.11585e-08 -9.2513e-09 -1.27497e-08 -7.3009e-09 -1.66916e-08 3.37449e-08 -1.13824e-07 5.82368e-09 7.23535e-08 -1.30587e-08 -6.56133e-08 3.31032e-08 1.12221e-08 7.91381e-09 -1.3516e-08 -1.50844e-09 1.82754e-08 5.7342e-09 -3.01983e-08 -4.25639e-08 -2.00851e-08 2.16327e-09 -5.04172e-09 -1.27773e-08 -1.39289e-08 -4.41652e-08 -3.8151e-09 2.74805e-08 -5.55143e-08 1.12986e-07 -2.05279e-08 1.57848e-08 1.45932e-07 8.09032e-09 9.66443e-09 2.76216e-09 8.28435e-09 -5.36265e-09 -1.14603e-07 -7.5779e-09 -7.68164e-09 2.7363e-08 2.52095e-07 -3.82942e-06 -5.56418e-09 -1.86756e-09 -1.16579e-08 8.68843e-09 -1.2866e-07 -1.08199e-08 1.52132e-07 3.90734e-08 -2.91677e-08 3.93629e-09 6.23609e-09 9.65968e-08 8.33355e-09 -4.92652e-08 -6.56842e-09 2.35047e-08 1.95611e-08 -9.14731e-09 -5.34322e-08 -3.12744e-08 0.000222329 3.30631e-08 -6.13121e-09 -2.87551e-09 -2.20357e-08 -7.55419e-09 3.32223e-09 6.6115e-09 2.50838e-08 2.53964e-07 4.5349e-10 1.00935e-07 -3.09758e-09 -2.82594e-08 6.61544e-09 1.0768e-09 5.28156e-08 -8.23008e-08 4.61893e-09 1.48642e-08 1.98229e-07 -4.35364e-08 2.0184e-08 -4.80005e-10 2.31832e-07 -7.73248e-08 -4.00592e-08 7.04972e-08 9.26956e-09 1.91918e-08 -5.73835e-08 5.17517e-06 4.53012e-09 -2.38132e-09 -1.67262e-08 -8.27499e-09 -4.65679e-09 4.45833e-08 1.14537e-08 -1.42251e-08 1.46783e-08 -5.41297e-08 -7.11145e-09 1.65939e-07 1.00025e-09 3.66094e-08 -1.63499e-07 -3.87241e-07 -3.37151e-09 4.4084e-09 -5.49216e-08 -1.15971e-08 6.89478e-09 6.82524e-08 8.26947e-08 -5.42977e-09 -2.19557e-08 -1.90888e-08 3.21732e-09 -1.91801e-08 -1.63752e-09 1.85729e-08 -2.48161e-09 -7.92358e-08 -5.49258e-09 3.70563e-07 6.74415e-08 -0.000818884 -1.22733e-08 2.50316e-09 -7.99574e-09 6.88915e-09 -7.5216e-08 -1.40419e-08 1.10026e-09 -6.18685e-08 4.27919e-11 1.92484e-08 1.69653e-08 -2.03769e-08 -2.65747e-08 4.01596e-09 -4.41534e-08 1.34199e-08 -4.02349e-08 -4.10928e-09 -1.55177e-08 -4.34137e-08 -1.3878e-08 -3.31996e-08 -4.74272e-09 -1.85162e-07 8.01278e-08 3.88194e-09 8.44114e-08 6.85116e-09 -3.80526e-09 -1.07271e-09 5.42045e-09 -7.06764e-09 -4.69177e-08 9.25359e-08 5.48415e-08 6.44361e-09 -9.73363e-09 -1.13878e-08 5.07958e-08 -7.00929e-09 1.25126e-09 -1.60762e-09 -4.77992e-08 -6.97937e-08 3.70184e-08 -1.57209e-08 2.21419e-08 -9.01406e-09 9.13873e-07 -9.84327e-09 -4.20702e-05 -1.72003e-08 -1.35106e-07 -2.67819e-08 -3.34268e-08 1.89841e-09 -8.82831e-07 4.07709e-09 -1.17585e-08 -8.81192e-09 -4.96019e-08 -2.32758e-07 -4.52166e-09 7.86937e-09 1.95726e-07 -4.06028e-08 1.22008e-09 -3.01542e-08 -8.4801e-10 -1.21931e-08 7.10473e-08 2.11601e-09 4.54905e-09 1.80213e-08 -5.77899e-08 1.19432e-08 -4.19428e-08 1.24826e-08 2.3068e-08 -2.57768e-08 -1.45008e-07 4.22667e-09 5.97015e-11 -1.30841e-08 -1.15123e-08 -1.05503e-08 -1.21928e-08 8.32767e-08 -1.60316e-08 1.73978e-08 -2.85965e-08 2.27645e-08 3.78314e-08 -1.50423e-08 5.6889e-08 5.08329e-09 1.83503e-08 -4.32958e-09 1.13377e-08 1.30996e-07 1.48236e-08 -2.88805e-08 -1.06872e-09 -8.68588e-09 -1.2493e-08 -5.48285e-08 4.79491e-08 4.99648e-08 2.22262e-09 -7.22883e-09 -2.77006e-08 2.76603e-10 2.34185e-08 0.0151496 1.81576e-08 -5.64469e-08 -1.3038e-08 -3.54292e-06 4.8479e-09 1.36941e-08 -6.56574e-10 2.47673e-09 8.51304e-09 2.15717e-09 5.23006e-09 -2.67208e-10 -2.42108e-07 -3.77255e-08 1.02155e-07 -4.80461e-09 -4.75383e-09 1.52994e-07 2.06417e-08 4.49289e-08 -5.89909e-08 -2.2452e-08 -1.39425e-08 -1.14557e-08 1.72121e-08 -1.76382e-08 1.13438e-09 6.82713e-09 8.26713e-09 -9.45045e-09 -8.03942e-08 -3.55375e-10 1.74484e-08 1.31647e-07 2.36942e-09 4.62567e-08 -0.0342065 -8.89977e-09 7.08433e-09 1.54958e-07 -1.89867e-08 -9.03622e-09 7.78853e-09 1.9027e-10 0.00326677 1.39503e-09 -9.0965e-09 6.5709e-09 -2.12183e-08 6.58143e-08 -1.32954e-08 -1.32894e-08 3.26649e-10 5.40507e-08 -2.80193e-08 -1.68139e-08 1.94586e-08 3.76049e-08 2.05164e-09 7.92295e-08 7.67276e-09 -1.25338e-09 1.04815e-07 0.0228321 4.09125e-08 -2.5338e-08 -4.53313e-09 -9.62849e-09 1.75202e-08 -2.39934e-08 -2.02327e-08 -4.0929e-09 6.95784e-09 1.59818e-09 1.02399e-07 -1.23045e-08 5.73832e-08 -3.14502e-09 -3.27983e-08 2.61351e-09 8.88685e-08 -1.28469e-08 1.15713e-08 -5.99658e-08 1.08571e-07 -1.74195e-09 3.23495e-08 1.64229e-08 1.42709e-07 -1.03351e-09 -1.234e-08 2.55652e-08 8.51173e-08 -9.20668e-08 -1.49733e-09 -2.43243e-08 1.42076e-08 -3.18372e-08 8.37736e-09 -5.80375e-08 3.18316e-09 6.926e-08 3.28015e-08 4.8737e-08 -1.00373e-08 -1.25524e-08 2.59948e-09 4.63538e-08 1.67788e-09 -5.02781e-07 5.21866e-08 9.18814e-09 1.63607e-07 -3.40547e-05 -6.34393e-08 -2.86096e-09 8.72934e-08 -1.23139e-08 6.67048e-09 5.03696e-08 -1.98542e-08 2.70417e-08 -3.02941e-08 -0.0245014 4.58184e-08 1.13065e-07 -1.23544e-08 1.18244e-08 3.08244e-08 2.43882e-08 -1.24871e-08 1.65164e-09 -1.64692e-08 4.13521e-09 -2.86043e-08 -1.44199e-09 -2.30787e-07 -5.4496e-09 1.63471e-09 7.72385e-08 -2.17688e-09 -5.12933e-09 -5.01398e-09 -1.98765e-08 -5.4365e-09 1.91987e-10 -1.3899e-08 -0.00129339 -4.75812e-08 -9.82129e-09 2.01405e-08 -0.0215138 1.74856e-07 -1.82522e-08 -8.58982e-08 3.27427e-08 -5.09657e-09 1.87012e-08 -6.47938e-09 2.58698e-08 -4.10509e-08 -1.07822e-07 -5.04253e-08 4.13706e-10 8.07366e-08 3.1168e-08 1.04578e-08 1.52032e-08 3.23573e-08 1.71703e-08 3.02371e-09 1.43432e-08 8.07571e-08 -3.61214e-08 -4.2436e-09 1.89704e-07 -1.02309e-07 -1.17098e-08 -1.13427e-07 2.01522e-08 -3.95728e-08 3.20796e-09 7.481e-08 -9.93787e-08 -3.74945e-08 1.02891e-09 3.23961e-08 -3.76966e-08 -5.65834e-10 -4.83022e-08 1.90956e-08 -1.95663e-08 1.13333e-08 2.86719e-08 -4.26614e-08 9.85572e-08 2.59874e-08 -1.72672e-08 3.15973e-08 2.9394e-09 1.77728e-08 -7.11089e-08 9.74524e-08 -8.11057e-08 -0.0154556 1.42517e-07 1.20319e-08 -1.52467e-08 4.94017e-09 1.76853e-08 9.49521e-08 1.25619e-08 -1.27442e-08 3.93184e-08 9.82573e-09 -1.22778e-08 6.51249e-09 6.95592e-09 -3.43484e-09 5.79345e-08 -2.06946e-09 -3.69604e-08 7.70226e-09 6.83902e-09 -1.55484e-07 -5.24997e-08 -1.80444e-08 -1.26975e-08 -9.00671e-08 -1.59305e-08 -6.32093e-08 -3.70628e-05 8.09357e-08 4.69006e-08 4.43981e-08 -2.41272e-08 1.69154e-08 7.54021e-08 -8.14718e-09 0.00126803 -3.00874e-07 -3.25546e-08 7.67214e-09 6.712e-08 -3.59593e-08 7.99547e-10 1.35479e-08 -1.34872e-09 -3.42794e-09 1.67237e-08 1.83868e-08 -6.96374e-08 5.21369e-08 3.21916e-08 9.53594e-08 -6.05457e-08 1.03308e-07 -2.42834e-08 -1.65485e-09 -4.65671e-09 3.20661e-08 2.71141e-08 4.91823e-08 1.40202e-08 1.98723e-08 -1.58178e-07 2.29321e-08 1.05262e-08 -2.53884e-05 -4.87746e-08 -2.42088e-08 -5.35279e-09 -1.01411e-08 -2.26394e-09 1.41311e-08 2.505e-08 -4.10612e-08 6.0349e-08 1.32223e-08 -6.6655e-09 -1.66805e-08 1.39821e-08 -2.07062e-08 8.36058e-09 1.43066e-08 -1.12555e-08 -2.90031e-10 1.06898e-08 8.83074e-08 -5.73587e-08 -7.77214e-09 -2.35933e-09 2.27672e-08 1.99892e-08 -6.91022e-09 4.69452e-08 3.94112e-07 -5.98414e-09 9.78373e-09 1.33815e-07 -1.38259e-08 1.22063e-08 7.24868e-08 7.4448e-09 3.60212e-08 3.32378e-08 -8.3196e-09 4.91406e-09 3.11019e-09 -6.25833e-07 -7.2984e-09 5.37643e-08 1.85569e-07 1.52414e-07 -2.7456e-08 -2.08764e-08 -2.27176e-08 2.5047e-08 8.14255e-08 -5.80934e-09 -5.60142e-09 -7.68285e-09 -8.79936e-10 9.07131e-08 -5.43789e-08 6.314e-09 -4.24422e-09 -1.10681e-07 -9.74281e-08 -4.49131e-08 9.78636e-08 1.54737e-08 -4.00153e-09 1.37577e-10 -2.76319e-08 4.51473e-09 1.00917e-08 -1.43534e-08 -1.44355e-08 -1.2254e-08 2.66067e-09 -1.83835e-10 1.49421e-08 2.68617e-08 -2.34371e-08 -2.79092e-08 1.09281e-08 1.50211e-10 1.60681e-08 -3.56937e-08 -2.83579e-09 -8.91526e-09 7.84891e-09 -0.000934199 -1.77575e-08 6.05296e-09 1.76911e-08 -1.18083e-08 -4.60668e-08 -1.82551e-08 3.13859e-08 -7.45498e-10 1.021e-07 -2.29676e-08 6.05114e-09 -8.14831e-08 -1.79109e-09 1.43518e-08 -2.54542e-08 -9.56986e-09 -8.91609e-09 2.88058e-09 -3.87477e-08 1.38632e-08 1.35263e-08 -8.51313e-08 -3.37052e-09 -7.88045e-09 2.73475e-08 1.62594e-08 -5.33484e-08 -1.08128e-09 -9.55724e-09 -3.44241e-09 -2.16968e-08 8.68315e-09 3.48581e-08 8.98304e-09 1.45935e-07 -2.14712e-09 1.05831e-07 5.20567e-08 1.03139e-08 7.98918e-05 2.16908e-05 -1.1444e-08 2.12703e-08 -5.17659e-08 2.0226e-08 -1.4021e-07 1.3499e-08 2.76061e-07 1.14438e-09 2.98549e-07 -8.50981e-09 8.36625e-08 1.05344e-07 4.71107e-08 4.28493e-08 -5.76027e-09 1.67192e-07 9.70728e-09 -2.51237e-08 -3.50928e-08 -1.58241e-08 7.06794e-10 1.34144e-05 5.23843e-08 4.70822e-09 -7.32873e-09 6.00658e-09 -9.50385e-09 -2.96489e-08 9.32425e-08 -1.74125e-08 3.16304e-09 5.03706e-08 6.52046e-08 -0.000476248 -1.84534e-08 4.62324e-08 9.27677e-09 2.16965e-09 1.27712e-05 2.4109e-08 1.59219e-08 -9.55003e-09 -2.63992e-08 1.52238e-08 -6.42267e-08 -5.95185e-09 3.62465e-08 3.89878e-08 -2.82131e-08 -1.97776e-08 -1.94672e-09 1.67733e-07 5.73649e-09 -1.321e-08 -4.14108e-08 -3.68016e-08 -5.82327e-09 -3.79846e-08 -4.43322e-08 -0.00611192 -1.56685e-08 -4.78279e-08 6.51575e-08 3.44144e-07 -1.3768e-08 -4.09136e-09 -4.54146e-09 -2.27321e-08 -1.4766e-09 7.03731e-09 1.15049e-06 1.93948e-07 -9.85849e-09 -2.6502e-08 1.53061e-07 -1.43062e-07 4.17976e-08 -1.52719e-07 3.95045e-08 3.17837e-08 6.19025e-09 -3.25516e-08 2.97711e-08 -6.00848e-08 -1.40994e-09 2.26878e-07 1.63402e-08 2.7236e-07 -5.45585e-08 2.09672e-08 -1.54961e-08 -1.04787e-08 -3.1217e-08 -1.6548e-08 8.35088e-08 -4.28746e-08 6.03772e-08 4.50817e-08 -1.36335e-08 5.39585e-08 -6.61605e-06 2.14038e-09 9.05984e-09 7.36055e-09 1.75221e-07 -9.89624e-08 1.20332e-08 -9.40567e-08 3.09631e-08 -1.89199e-08 4.20799e-08 1.18531e-08 -4.77611e-09 8.37408e-09 -1.12352e-08 -4.00114e-07 -7.30193e-09 2.46033e-08 7.33352e-09 -2.72724e-08 5.42329e-08 -4.28163e-08 4.67084e-08 -9.98514e-09 -1.32476e-08 -3.92927e-09 3.69232e-08 3.11893e-08 -2.19205e-08 -1.10462e-08 7.99822e-08 -5.73331e-09 1.39208e-08 -7.46528e-08 -1.98628e-08 -1.91363e-08 -7.84422e-09 1.94386e-05 -5.17523e-09 -4.16509e-07 4.12693e-09 -4.75642e-09 -1.01767e-08 -2.61043e-08 2.69239e-09 -7.1045e-08 -1.24639e-07 -2.11996e-08 9.00172e-09 -8.35841e-09 -1.02789e-07 6.23854e-08 -1.6228e-08 -1.21394e-07 -1.57873e-08 -0.00517499 -8.75187e-09 -2.3944e-08 -1.20434e-07 -1.33888e-09 -1.29984e-07 -2.42234e-08 -3.03581e-08 5.56251e-08 -4.75374e-09 -5.90047e-08 -4.87065e-09 3.81274e-08 4.05774e-08 -2.25973e-08 -2.51717e-07 1.08617e-08 4.18889e-08 5.30178e-09 1.96808e-07 -9.81928e-09 -1.26869e-08 -3.75504e-08 1.29974e-06 -2.00726e-09 4.12783e-08 -9.94549e-09 7.89216e-09 1.75495e-08 -9.70842e-10 3.47259e-08 -1.32704e-08 1.06716e-07 2.14773e-09 -1.25442e-08 9.26769e-09 -0.0506924 -3.46581e-07 -3.10113e-08 3.51284e-08 1.62899e-08 7.00832e-08 4.21483e-08 1.1781e-08 -3.59593e-09 -9.09574e-09 -5.02113e-08 2.89511e-08 -3.34326e-08 -2.49321e-08 3.09785e-09 -1.07821e-09 -1.83182e-08 1.99231e-05 4.68262e-08 -1.02602e-08 3.99978e-08 -3.51223e-08 -1.13683e-07 1.11474e-07 -1.40529e-08 -1.42711e-08 9.82669e-09 4.18159e-08 5.97902e-08 -1.92361e-08 -2.02163e-08 4.45965e-08 -1.69614e-09 2.79209e-07 -3.3862e-08 -3.91388e-09 -4.51e-08 7.37413e-09 -1.35694e-08 1.5584e-08 -0.0178661 -4.53826e-08 3.10448e-08 1.54081e-09 -9.80752e-09 -2.13455e-09 1.02801e-08 1.24959e-07 2.16754e-08 2.71277e-07 1.17229e-07 -3.54365e-08 -1.9872e-07 5.13883e-08 -9.90608e-08 -1.93695e-08 -1.34815e-08 1.48793e-08 -3.29554e-07 -3.1892e-08 -5.4781e-08 1.18791e-08 -5.42192e-08 -1.61839e-07 -5.25462e-05 1.26345e-07 -3.21493e-08 2.81887e-09 5.36753e-08 -2.23206e-08 -1.50554e-08 2.79239e-08 -2.9642e-08 1.14032e-07 -8.51035e-10 2.16067e-09 -1.62292e-07 4.90701e-08 -4.91869e-08 -6.29845e-08 -1.23139e-08 -2.49201e-07 -3.53573e-08 -0.0240595 -4.18339e-10 1.27167e-07 9.85623e-09 1.29596e-07 1.12051e-07 -0.00872701 -0.000361927 1.6022e-08 -2.17095e-08 1.06037e-06 2.66139e-07 -1.05522e-08 -1.85938e-08 -4.92455e-09 -2.69426e-09 1.35767e-07 1.78607e-08 3.92605e-07 -2.8508e-08 -1.42055e-09 -1.40273e-08 9.50764e-09 2.0064e-09 -2.5173e-08 -4.31949e-08 9.12125e-09 8.85801e-09 -4.42275e-09 -1.67307e-08 8.60229e-09 2.30229e-09 1.40375e-08 -0.000147388 -1.9832e-08 -6.87609e-09 -9.57279e-09 3.76393e-08 6.76792e-10 -1.55701e-08 1.79299e-08 8.03777e-08 -1.1034e-09 4.14938e-09 5.10102e-08 2.06402e-08 -6.22442e-09 -4.182e-08 3.65242e-08 -9.58115e-08 -8.35411e-09 -1.06893e-08 8.70542e-09 3.83793e-09 6.84316e-07 1.72911e-08 4.97195e-09 -7.79833e-09 3.88621e-07 9.03978e-09 8.0319e-09 2.14963e-08 7.6411e-09 -3.0757e-08 -8.94177e-09 2.00948e-07 -2.55842e-08 1.79807e-07 1.96601e-08 -1.55518e-06 -7.79474e-09 -2.63155e-07 8.92694e-09 1.21248e-07 -6.56501e-09 3.19738e-10 0.0225996 -7.37334e-09 1.43355e-08 -6.33386e-07 -5.22755e-10 -7.00942e-09 -1.56635e-10 -9.95625e-09 -8.0078e-09 6.64941e-08 -3.34026e-08 3.11785e-08 -6.84893e-10 -3.31239e-08 4.3049e-09 -3.37733e-09 -1.6908e-08 -1.3502e-08 -2.3023e-08 -7.61666e-05 2.16661e-07 -3.58815e-07 -8.80587e-09 -2.52202e-08 1.20042e-08 4.57586e-08 1.61237e-07 4.47531e-08 -1.59725e-08 3.14476e-07 6.7576e-08 -6.17889e-08 7.72929e-09 -1.94989e-08 3.40154e-09 -1.67158e-08 -1.58332e-08 -1.34337e-08 -9.72866e-09 -2.01072e-08 -1.64056e-10 -1.90888e-07 2.18486e-08 1.39228e-07 -3.96748e-08 -3.45907e-08 -5.0395e-09 6.1602e-08 -8.73813e-09 9.09223e-08 3.07427e-08 -1.38362e-07 -7.94497e-08 6.53395e-09 4.61118e-09 -1.41766e-07 3.92537e-08 1.71351e-08 -1.15979e-07 3.99556e-08 5.40684e-09 -2.34154e-08 -1.61291e-09 -1.54036e-08 -4.48806e-08 6.967e-09 -3.05591e-08 -7.31983e-08 3.40994e-08 -8.83876e-07 6.95066e-08 8.86053e-09 -1.25865e-08 1.29441e-06 1.67842e-08 -9.81561e-09 -5.60896e-08 7.6479e-09 2.89321e-08 -5.45876e-09 5.34903e-06 1.23523e-08 -8.30139e-09 5.20156e-07 -1.26752e-08 -1.10945e-07 7.02672e-08 -0.0440436 -4.97006e-07 -1.11134e-08 -8.84477e-05 2.32846e-08 -1.19293e-08 -1.43931e-08 -1.92228e-07 2.9529e-09 -2.49841e-09 -3.97235e-07 4.31713e-08 -5.48229e-08 2.72174e-07 1.46109e-08 4.63963e-08 -2.00068e-08 1.58436e-08 -2.41627e-08 -2.21532e-08 -3.97169e-08 2.46855e-08 2.8001e-08 8.79905e-09 3.78105e-09 -2.67839e-07 -2.92593e-08 -5.67552e-08 5.42235e-08 5.69077e-09 4.59995e-08 2.83254e-08 2.55426e-08 3.20709e-07 8.31161e-08 -1.65986e-08 -5.29674e-08 1.21347e-08 7.83785e-08 6.58255e-08 -1.23813e-08 6.28826e-08 5.73152e-08 1.81624e-07 -9.66353e-08 -0.000268016 2.03539e-07 -5.72804e-09 4.53047e-08 -1.36403e-07 7.39056e-09 8.26751e-09 -8.0772e-08 -3.67043e-08 1.62689e-07 -1.46352e-08 -7.39775e-09 -1.64075e-08 -0.000212043 -5.78694e-08 -2.91947e-07 3.12135e-08 5.92237e-09 1.92547e-08 4.66554e-05 -2.08552e-08 -9.15933e-09 1.47226e-07 1.29289e-07 6.39667e-09 -3.38346e-09 2.69934e-09 6.22181e-08 0.000211069 3.42879e-08 -1.04628e-08 1.29333e-09 1.4167e-08 -2.81795e-08 -2.03342e-08 -1.45722e-08 1.39327e-07 -1.08941e-08 -4.32643e-09 6.37448e-09 -5.65323e-09 -4.35847e-08 4.43393e-08 -3.74257e-09 -4.58508e-08 5.33583e-08 1.55951e-08 -1.45082e-09 2.49917e-09 1.45408e-09 5.43262e-08 1.09858e-07 2.46667e-08 4.65515e-08 -4.24965e-08 -8.44786e-09 4.04234e-09 -9.71205e-07 -2.50245e-07 -9.97107e-08 0.00816116 -4.82102e-09 -6.38522e-08 -1.47943e-07 -2.87026e-08 -2.46618e-08 -4.13358e-08 -2.28862e-08 1.30047e-08 3.79339e-06 -3.50805e-08 1.09289e-08 2.76464e-08 1.41795e-08 8.7039e-08 4.47725e-08 -2.19918e-08 2.91609e-08 1.53278e-07 2.86088e-08 -4.35625e-08 -6.39207e-08 -3.0637e-08 -1.04425e-08 -1.10373e-08 -1.07243e-09 -8.34895e-08 7.06505e-08 -4.08548e-07 -1.94519e-08 -2.91677e-08 -2.24361e-07 -2.06168e-08 4.74457e-07 -8.72254e-09 -1.56202e-08 2.04461e-08 3.24237e-08 2.26626e-08 -4.92351e-07 7.7747e-08 9.85223e-09 4.62788e-09 -3.32232e-08 9.69593e-08 5.11003e-08 -1.13193e-09 2.83208e-08 1.06884e-08 3.99052e-08 5.6407e-10 6.0145e-07 3.14725e-10 1.32511e-07 4.55895e-08 -2.55952e-09 -1.1621e-08 5.02705e-08 6.61287e-08 1.13168e-09 -8.91743e-08 -0.000948123 5.79087e-08 -2.49396e-08 1.2076e-08 -3.58235e-08 2.39436e-08 8.97535e-08 2.65328e-09 8.18817e-09 1.82446e-08 1.35863e-08 -4.20905e-08 7.98329e-09 -4.53413e-08 4.88935e-09 -3.05492e-07 1.00432e-08 1.01976e-08 0.00290648 -1.02744e-09 1.31984e-08 2.34406e-08 -8.46506e-08 1.53886e-08 3.22186e-08 1.88854e-08 -1.77376e-09 2.00129e-08 5.02191e-08 1.19469e-08 1.27514e-08 -1.40497e-09 -2.1768e-08 -1.703e-08 -3.46456e-08 -8.0336e-08 5.67042e-08 2.03605e-08 -6.90518e-08 0.000119601 5.14562e-08 -7.27523e-09 -2.9111e-08 -7.15539e-08 1.9458e-09 0.0171138 4.08274e-09 -2.35032e-06 5.06164e-08 -1.17505e-08 -9.22654e-09 -1.78323e-08 2.46408e-08 -1.10013e-09 7.4127e-08 -0.0233236 -1.32796e-08 1.98426e-08 -7.224e-09 1.69316e-08 4.29283e-05 -5.17565e-09 -3.20137e-08 -2.04782e-08 -4.47501e-08 3.14679e-08 -1.39141e-08 4.30724e-09 1.4653e-09 -3.55009e-09 1.40527e-07 4.85549e-09 -1.94001e-09 8.74288e-08 -1.44389e-06 -4.13044e-08 3.62098e-09 -2.10714e-08 8.29743e-08 -9.8286e-09 -9.87868e-09 3.22039e-09 -2.27274e-08 7.41708e-09 1.1657e-05 2.89606e-08 -2.64718e-09 -2.38581e-08 1.05746e-08 -9.21686e-09 8.00809e-09 1.69766e-08 -4.8168e-08 -6.69082e-08 1.34115e-07 -5.42937e-09 -1.64361e-08 6.90722e-08 7.32209e-08 1.93842e-08 -2.23117e-08 2.41259e-08 -3.75499e-08 -1.27187e-08 2.3241e-07 1.06543e-08 -1.40474e-09 -4.6675e-09 -3.70294e-09 1.59274e-08 -2.00054e-08 3.31373e-08 -3.6901e-09 -1.251e-09 -1.92254e-08 -1.73617e-08 6.26381e-08 2.42564e-07 1.61274e-07 -3.31154e-08 -6.40021e-07 -2.89355e-08 -7.71888e-09 -1.30798e-08 -2.04393e-08 1.7125e-08 3.36222e-08 -5.00051e-08 7.56801e-09 3.85411e-08 2.03396e-07 2.38865e-08 -1.5061e-08 -6.8365e-08 1.31241e-09 -1.68443e-08 -3.25012e-08 -3.92488e-08 -3.11875e-06 -5.81252e-08 -1.83641e-08 -4.65983e-08 9.94316e-08 -2.16734e-08 4.29415e-08 4.67272e-08 -5.74602e-08 8.83539e-09 3.47134e-08 -5.51756e-08 -2.45934e-09 1.04924e-08 -1.1252e-08 -1.30719e-08 3.98082e-09 -0.0661512 9.77795e-08 9.86129e-09 -2.64464e-08 4.14819e-09 8.12126e-09 -3.13137e-08 -1.38628e-08 9.43426e-08 9.64896e-08 -1.37826e-08 -3.86317e-07 1.09456e-07 -9.56024e-08 1.85365e-07 3.61192e-08 -5.82597e-07 -6.82118e-08 6.01373e-08 7.54086e-09 1.14949e-07 6.76662e-08 -2.43782e-07 -2.11362e-08 4.03685e-08 1.928e-07 -3.55643e-08 -3.19022e-07 -1.0972e-07 -3.93753e-09 2.41808e-09 1.79605e-08 -3.43622e-08 1.87699e-08 3.84736e-08 -2.44086e-09 -2.76242e-08 4.89107e-08 0.0169846 5.89339e-08 -1.04467e-07 1.2391e-08 1.06622e-09 9.32235e-08 -9.26253e-10 -5.97399e-08 2.4431e-08 2.85004e-09 -8.22665e-09 -1.84735e-06 -1.15756e-08 -1.89392e-08 -1.27621e-08 5.45783e-08 2.81075e-08 1.5341e-08 1.2104e-06 -8.29126e-09 9.49847e-08 1.0576e-05 0.000720151 -2.66484e-08 2.54648e-07 3.10578e-09 -2.33996e-08 -1.71755e-07 1.33351e-08 -6.41246e-08 5.15097e-09 -6.0423e-07 9.72514e-08 -0.000189302 -3.92385e-08 0.000224424 -4.94418e-08 -2.44227e-09 -8.70112e-09 -2.09772e-08 4.97155e-08 -5.14111e-08 -2.80382e-08 -2.77075e-08 5.13736e-08 -1.0433e-05 -1.49759e-08 -1.55441e-08 6.78069e-08 -4.0115e-09 3.68702e-08 1.48865e-07 -3.28025e-08 -2.55524e-09 -5.27554e-08 -1.06536e-08 -3.52613e-08 3.53067e-08 -1.65683e-05 2.51081e-08 -1.13498e-07 -2.94037e-09 -5.796e-08 3.85203e-09 -3.62786e-08 -3.44985e-08 -3.14427e-08 2.69883e-08 -1.66003e-08 0.001215 2.65711e-08 2.61167e-07 4.35745e-07 4.351e-09 1.7347e-08 3.88947e-08 -1.71447e-08 -4.25971e-08 4.15888e-08 -5.78973e-08 -2.14075e-07 -2.12752e-07 -1.26555e-08 -1.5862e-11 -6.81277e-09 1.91767e-07 -2.97612e-08 -2.56767e-08 -9.24201e-10 -5.77708e-09 -4.78248e-09 1.12359e-07 -2.13507e-08 3.44533e-08 3.30755e-08 -5.47931e-08 -3.43312e-07 7.90342e-08 4.06137e-05 -4.4904e-08 -9.52644e-09 4.47889e-09 -0.0185372 1.11184e-08 1.13232e-08 8.39823e-08 -0.000747546 4.23476e-08 1.5795e-09 1.57271e-07 -1.2705e-08 1.03214e-07 -2.99738e-07 2.70152e-08 3.9401e-08 -2.43625e-08 -4.37065e-08 -1.77203e-08 -4.24621e-08 3.75326e-08 -4.17542e-08 -4.01245e-08 7.69936e-07 -1.06684e-07 -8.13218e-09 5.08454e-08 -7.76215e-08 -7.5542e-08 -1.93242e-09 7.85815e-08 4.88351e-09 9.24185e-08 -1.9338e-09 1.6189e-08 7.16637e-08 3.97325e-09 -3.39464e-08 -4.37634e-08 2.87258e-08 6.96642e-09 -6.47669e-08 -2.12618e-08 7.57357e-09 3.03914e-07 3.59795e-08 1.12512e-07 1.6654e-08 -3.2762e-06 -7.73309e-09 -3.32466e-09 5.89824e-08 1.2467e-09 1.51764e-09 -1.95544e-08 2.74002e-08 2.32857e-08 -9.45765e-09 3.61288e-08 -3.29909e-07 3.4821e-08 -3.39779e-08 2.54184e-07 1.29413e-07 1.28245e-07 -3.20292e-10 4.77551e-07 2.62698e-08 6.27661e-09 2.6687e-07 1.33154e-08 1.44176e-08 -3.75703e-09 2.05866e-08 -1.027e-07 8.66609e-05 5.09833e-09 -1.59017e-07 8.92572e-08 -1.69667e-08 1.36658e-07 -4.35755e-05 -4.61767e-09 -6.22481e-10 3.77621e-09 -8.90984e-08 -2.13705e-08 -5.76994e-08 -1.28432e-07 1.48102e-08 6.8064e-08 1.26693e-08 -5.39968e-09 3.88061e-08 -7.15268e-08 -8.66227e-09 5.17348e-07 9.57063e-09 -4.01209e-07 9.57876e-08 -2.51995e-08 3.64112e-09 -5.68113e-05 -1.31573e-08 -2.78464e-08 -1.82128e-08 -4.68118e-08 9.43233e-09 1.9166e-07 1.45291e-07 9.46915e-10 -2.37043e-08 -4.96764e-09 -1.33619e-07 3.19216e-08 -2.89433e-08 1.16736e-10 -9.17776e-08 1.20729e-07 1.2535e-08 6.0621e-08 -4.70559e-08 -5.05506e-08 -1.15077e-08 3.18562e-08 -4.03182e-07 -3.74577e-09 2.34355e-07 7.1681e-08 1.11463e-07 -2.90303e-09 -6.17235e-08 -9.57084e-08 -2.4073e-05 1.86354e-08 -3.05842e-08 -6.85136e-08 -1.34464e-07 -3.77856e-09 2.20208e-07 5.74776e-08 6.73438e-10 -4.86068e-10 1.6045e-08 -5.8417e-08 -2.22958e-09 -4.80624e-10 -1.66896e-08 -1.44083e-08 -2.24977e-08 -1.3296e-08 2.28866e-08 -4.69612e-08 3.44131e-09 -6.95841e-06 0.000453643 -1.47379e-09 1.40171e-07 -1.30299e-08 6.50771e-09 8.88094e-09 5.87067e-09 -6.4922e-08 -3.31501e-08 1.96574e-07 -1.00211e-07 2.91497e-09 6.63751e-08 -1.99709e-08 -3.17878e-09 7.53019e-09 6.33129e-08 -1.27923e-08 -3.15613e-06 -1.34819e-08 1.14845e-08 2.16189e-08 4.91736e-06 5.6283e-10 -3.52523e-08 -1.71462e-08 -9.27948e-08 -1.12427e-08 -1.58785e-08 -2.92291e-09 -7.03779e-09 -1.0495e-07 -6.97242e-09 -1.1003e-07 -2.60204e-08 1.8318e-08 4.11869e-08 3.46966e-08 1.80189e-08 1.20755e-08 -2.42529e-07 -8.74777e-08 2.59011e-08 5.31186e-09 -5.82769e-09 -6.36972e-09 1.95143e-08 1.53761e-08 2.62053e-09 6.62655e-10 2.36822e-08 -1.38654e-08 -1.01311e-08 -6.6945e-09 7.04636e-08 3.31477e-07 3.44139e-08 -4.23351e-08 3.12834e-08 -3.78338e-08 2.20529e-09 2.03659e-10 3.25897e-09 1.53615e-07 -4.78879e-06 5.39687e-08 9.86977e-08 5.66685e-09 -1.34212e-07 4.33524e-09 1.90625e-08 -2.29834e-07 1.01852e-09 -6.02882e-09 5.79266e-09 1.08683e-08 2.00416e-05 2.5387e-07 -9.95088e-10 8.17716e-08 4.98702e-08 -1.86968e-09 -1.92822e-08 -3.13863e-10 -5.56972e-08 -2.61759e-09 3.1503e-07 4.07886e-09 -4.53196e-08 1.47997e-07 0.0228006 1.18834e-08 -5.19026e-08 -1.89805e-09 -4.52215e-09 8.70277e-08 -1.6124e-08 -2.03713e-08 -5.63885e-09 -3.00141e-09 -1.88792e-08 -3.09332e-09 -1.12817e-07 3.971e-08 9.80263e-09 1.05042e-07 2.30573e-07 -4.23767e-08 -6.39292e-06 -9.39943e-08 8.03178e-08 1.1705e-08 -1.66361e-08 2.76688e-07 -1.0295e-08 -6.35443e-08 3.25183e-08 -2.0654e-08 -7.83336e-10 0.00117771 -3.05059e-08 -5.86747e-08 -3.12445e-08 -5.66096e-08 8.09195e-09 1.35628e-08 -4.12771e-08 -4.86391e-09 -0.000189936 -2.68991e-09 1.26398e-09 -0.000428499 -8.54565e-10 -9.07977e-08 -9.67215e-08 0.0123716 5.79173e-09 4.3219e-09 3.21622e-08 9.3919e-10 -4.71032e-09 7.65151e-09 1.83978e-09 2.40544e-08 -1.31138e-08 -1.44173e-08 1.51847e-08 2.80077e-07 -0.0258476 -6.01584e-09 -1.53539e-08 4.04513e-08 7.56576e-08 -2.20169e-08 -1.07974e-06 1.48373e-08 5.60142e-09 2.32809e-07 -8.61855e-09 -2.94284e-09 1.41362e-07 -8.47345e-08 2.26479e-08 -5.74981e-09 1.89992e-07 7.4432e-07 -1.07974e-07 -2.20385e-08 9.14939e-10 0.000430163 1.89926e-07 1.60275e-08 1.01203e-08 5.94855e-09 7.16691e-08 -3.00224e-09 -1.5631e-07 -7.24592e-06 -4.71635e-08 1.87671e-08 -1.71883e-08 -1.98519e-08 6.17518e-09 3.58009e-08 1.6089e-08 7.28151e-08 1.86171e-08 1.72614e-05 -2.35981e-08 8.69944e-09 -2.97405e-08 2.52923e-09 1.21931e-08 -1.42862e-08 -6.4596e-08 -1.54131e-08 -6.72232e-08 -3.80875e-08 -3.10988e-08 -3.37986e-09 2.34401e-08 -6.45021e-08 -4.14106e-08 1.13605e-07 -1.84528e-09 2.7941e-08 -5.08761e-08 -6.27177e-09 1.7158e-05 1.7127e-08 1.09862e-08 -9.72251e-10 2.61167e-08 -7.25978e-09 1.39187e-08 -3.40236e-08 9.15133e-08 4.93242e-09 1.29963e-07 -9.17913e-10 -8.42313e-08 -3.16472e-10 -6.05655e-09 1.03245e-07 0.000843595 -1.91503e-08 -7.35246e-09 -4.8831e-08 1.07052e-07 -2.96684e-08 1.73115e-07 -7.623e-08 -4.51057e-08 1.16836e-07 2.02075e-08 -2.74371e-08 -2.59319e-08 -1.62561e-08 -3.38651e-09 -2.55466e-08 -1.51936e-08 -3.49115e-08 -2.93168e-08 -9.23683e-09 2.67043e-08 -6.97538e-08 9.85783e-09 1.03334e-06 -1.66444e-08 -1.18957e-08 -9.92541e-09 -3.5773e-08 2.07818e-09 -1.80123e-07 2.50941e-09 9.72672e-09 -2.84883e-08 9.61104e-08 -4.25275e-08 2.95311e-07 5.69153e-08 -2.91031e-08 -2.54648e-08 -1.31468e-08 -7.49303e-08 1.0553e-08 2.30363e-08 -1.61824e-08 6.17244e-09 8.45541e-09 2.53662e-08 1.20806e-08 4.74372e-09 8.88722e-09 1.51316e-08 1.8744e-08 3.61158e-08 -2.90353e-09 1.49159e-09 -7.43559e-09 2.36565e-07 2.1476e-07 1.45493e-08 2.86961e-08 -1.00469e-08 4.00128e-08 -1.33573e-08 1.99321e-08 2.74802e-08 2.84781e-09 -7.14474e-08 -4.04234e-08 3.42064e-07 2.28593e-09 -4.99181e-09 1.09887e-07 -1.12962e-07 -1.79634e-08 1.5196e-09 -4.14355e-08 2.38305e-08 -2.53633e-08 -2.9063e-08 1.69792e-07 1.15242e-07 -0.000148851 -2.9227e-08 1.99728e-08 9.8132e-08 -1.46628e-08 -1.04649e-07 1.03008e-07 1.88469e-08 -3.35162e-08 -2.4424e-07 -4.189e-08 4.47995e-05 -1.07521e-07 1.39682e-08 1.74466e-07 1.40046e-07 -2.83708e-09 3.40469e-06 -1.95428e-08 6.44502e-08 -9.32293e-09 7.91735e-07 1.48081e-10 -5.04696e-09 1.38815e-07 -2.66321e-08 -3.27536e-08 -3.10815e-07 8.4075e-09 1.59169e-07 -1.35604e-08 3.00303e-08 9.38562e-08 -1.37676e-08 5.54803e-09 4.97101e-08 -9.19413e-08 2.02632e-08 -3.32211e-08 5.52069e-08 -1.38587e-09 -7.99196e-09 -9.91207e-07 3.28226e-07 2.00444e-08 -6.91881e-08 -5.63232e-05 -1.6091e-07 -5.27776e-08 2.42064e-08 -9.12746e-09 -1.07295e-06 6.59782e-10 -2.65484e-08 1.30314e-06 -0.0396064 -6.47966e-10 4.97844e-08 0.00167925 4.15244e-08 -8.35579e-09 -2.8559e-08 -1.44683e-08 6.38355e-08 -1.71905e-08 -1.67702e-08 6.9235e-08 -3.91773e-09 -1.61757e-08 5.96431e-09 -8.51871e-09 4.29747e-09 -2.67868e-08 -2.31802e-08 -4.61848e-08 8.20304e-06 3.19336e-08 -9.46809e-08 3.21856e-08 -7.33502e-09 -6.53796e-09 5.56665e-08 6.94317e-08 -7.57557e-09 4.7095e-07 4.454e-08 9.91927e-09 -6.87656e-09 -8.41503e-09 -1.51195e-08 -1.75607e-09 2.80981e-09 -9.8629e-09 -8.47166e-09 4.94367e-08 -1.06314e-07 5.47354e-09 0.0208254 5.08374e-08 1.44395e-07 -3.0286e-08 -1.01972e-08 7.02534e-09 8.41895e-08 -6.49324e-08 5.79736e-09 5.98268e-08 1.78179e-07 4.19306e-06 7.7751e-08 1.12251e-08 -2.85967e-08 1.36569e-08 3.49008e-08 8.25425e-09 -0.0143035 -3.18463e-08 -3.66597e-08 2.98276e-07 2.44014e-08 1.28922e-08 1.26965e-08 -2.42645e-08 -1.45201e-08 -4.75481e-08 -4.30533e-09 7.05447e-09 3.12308e-07 -6.14409e-08 6.06584e-08 1.63135e-08 8.6205e-08 -1.17521e-08 -5.76766e-09 -4.0932e-08 2.33951e-07 1.73513e-06 -0.0028699 5.12682e-08 6.5046e-08 7.9501e-09 -4.97698e-09 4.42937e-09 -1.32814e-07 -1.81589e-08 -1.31421e-09 -1.74287e-08 1.45783e-07 2.26492e-08 3.58798e-08 -1.67532e-08 1.05941e-08 8.67645e-09 5.83876e-08 5.24548e-09 0.00049996 -4.03455e-08 6.5161e-08 -2.09398e-08 -1.27551e-08 1.15715e-08 -2.58575e-08 -8.48127e-09 -4.72967e-08 -2.03344e-08 6.86265e-10 -5.24966e-09 6.32982e-08 -2.24067e-07 9.24883e-10 -1.33733e-08 1.63279e-07 4.90148e-09 9.31574e-09 -2.13247e-08 2.66377e-08 -3.51992e-09 2.78005e-08 4.39029e-09 1.77541e-08 5.73223e-08 4.2852e-08 -1.41783e-08 1.78686e-06 4.4823e-07 8.89659e-05 -2.55916e-09 1.76862e-08 -3.17822e-08 8.17807e-08 1.9748e-08 5.1813e-08 -2.87274e-07 -7.85748e-09 -9.51337e-08 -2.7765e-08 -6.17245e-07 2.98307e-08 8.83316e-08 -5.24751e-10 -8.53516e-09 -1.81012e-08 -1.2808e-08 2.91638e-08 -1.28252e-08 9.99551e-08 -2.19608e-11 9.88845e-10 -1.68862e-08 -7.63134e-08 3.24491e-09 8.40262e-08 1.19188e-11 -1.70648e-10 -3.35751e-09 2.42457e-07 -5.26623e-08 -1.70733e-08 -4.97884e-08 -2.81677e-08 -1.03249e-08 -1.68195e-08 -1.51386e-08 -1.83999e-08 1.68898e-05 9.26867e-09 -6.18608e-09 -1.06058e-07 5.14746e-08 -9.27352e-09 5.80732e-09 2.4624e-07 -7.30535e-08 -2.30299e-08 3.15277e-07 -1.49677e-08 1.81949e-07 -2.50479e-08 -2.58773e-08 -0.00635124 0.0072211 8.19155e-09 -3.36764e-07 1.75638e-08 -1.27411e-07 -1.31216e-08 -3.19668e-07 -0.00301715 2.99344e-08 -2.78076e-08 -2.6937e-08 -9.25535e-09 -2.63759e-08 -4.36919e-08 -6.17222e-09 9.66143e-08 -1.15409e-07 5.30261e-09 -2.92683e-08 1.31494e-08 1.96856e-08 -1.01245e-07 1.70449e-08 5.20756e-08 -5.48456e-08 6.64415e-10 2.34713e-08 -6.78599e-08 1.51289e-08 -2.8992e-08 -5.17129e-08 -4.07385e-09 2.45373e-08 -6.93627e-09 1.22809e-08 3.335e-09 0.000207994 -4.2362e-08 -3.85176e-09 -2.4058e-08 1.90907e-09 -2.81001e-09 -2.05552e-07 8.8168e-05 9.75551e-08 -2.18283e-09 7.28556e-08 2.41827e-08 -1.18871e-08 5.77724e-08 5.18352e-08 -1.31204e-08 1.0063e-07 8.36913e-08 -2.86735e-08 -2.788e-08 6.87315e-09 -2.40277e-09 -6.45137e-08 -3.79419e-08 3.62442e-07 -3.0235e-10 -8.30989e-08 -6.13043e-08 0.00161089 4.98281e-08 -2.66746e-08 1.85331e-05 -1.20566e-08 -3.89661e-09 -5.85912e-11 3.81455e-08 -2.62452e-08 6.9108e-05 -3.51527e-09 1.10615e-06 6.43518e-08 9.19077e-09 -8.80862e-08 -0.0505438 -2.52067e-09 -2.93561e-08 -3.02869e-08 1.17832e-08 1.86756e-06 -5.20076e-09 -2.0617e-08 -5.98077e-09 1.4559e-08 -4.0263e-08 2.40237e-06 6.37188e-09 -1.33919e-07 1.37373e-07 1.20879e-07 1.38513e-09 -0.00110684 -2.68042e-09 0.00119796 -1.11857e-07 4.57605e-09 -0.001466 -5.04135e-09 -9.0169e-08 -2.2351e-06 -5.53136e-08 4.80688e-09 1.72118e-08 -9.78811e-09 3.55677e-08 0.000549697 -4.1769e-08 -8.02258e-09 2.44579e-07 1.46454e-07 -4.29561e-08 2.44458e-07 -1.27277e-08 2.28434e-09 -2.09463e-09 -3.51285e-07 -1.61326e-08 -9.27816e-09 -1.18643e-08 -2.16335e-05 2.85065e-08 8.35068e-09 5.86519e-08 -2.16364e-08 -1.84644e-08 2.54687e-07 -2.01013e-08 -2.67824e-09 1.17491e-08 -3.91045e-07 -0.000134449 9.17329e-09 5.18773e-08 -6.56991e-09 -9.14084e-10 -2.72406e-08 -2.51734e-08 1.97186e-08 3.6535e-07 8.30887e-09 -1.3723e-08 -3.35818e-08 -7.35814e-08 -9.42827e-09 4.28809e-09 2.63326e-08 -2.85623e-07 -6.12634e-09 -1.97891e-06 5.36755e-08 6.03844e-09 3.57717e-08 -2.54952e-08 1.92311e-06 5.21126e-09 1.94318e-08 1.41197e-08 2.2197e-07 -1.24042e-08 -2.9273e-08 1.01404e-08 7.16815e-08 5.94675e-08 -8.84133e-09 0.0132759 9.9248e-05 7.36556e-08 -1.70739e-07 2.51182e-08 -1.78481e-08 -3.29174e-09 9.44805e-09 -4.64597e-08 -2.56934e-08 5.20358e-08 -8.3302e-08 -1.348e-08 -0.0215713 5.52954e-08 -5.7038e-09 -8.55826e-08 6.96548e-08 6.41613e-08 -1.52044e-08 4.51433e-09 4.97755e-08 3.90073e-08 -1.22634e-08 -5.29638e-08 -6.43591e-08 -1.23821e-07 2.83611e-08 -6.3909e-09 -7.60491e-07 -7.9514e-09 -1.87176e-08 -3.7772e-08 -4.35269e-08 1.44019e-08 1.32537e-09 -1.2402e-05 1.54823e-07 -2.78974e-08 2.41298e-08 -1.98179e-08 1.09159e-09 2.26189e-08 6.8475e-09 -7.20767e-08 -1.33198e-08 2.70129e-08 3.48288e-09 -1.1624e-07 -3.13274e-08 -6.85418e-09 0.000130561 -4.03636e-08 -2.71543e-09 -1.6453e-07 -3.00619e-08 -0.00114911 -1.03632e-08 9.55923e-09 -1.63565e-08 8.67699e-08 -5.51009e-09 -8.69359e-08 6.06803e-08 -3.08403e-08 9.72346e-08 5.35242e-09 2.44828e-09 5.27062e-08 -2.48802e-08 -7.13131e-09 -4.71811e-08 -2.88704e-08 2.58237e-08 -1.65614e-09 -2.95007e-08 -1.29492e-07 -1.63615e-08 7.49635e-09 1.9497e-07 -1.64808e-08 -4.55204e-08 -2.5627e-08 1.2514e-07 -0.0211937 1.97109e-07 7.60688e-08 3.0041e-08 1.95954e-08 1.43637e-07 -5.03992e-08 8.16157e-09 3.8019e-08 -1.33084e-08 7.71864e-08 1.95557e-07 -1.90184e-08 2.77466e-08 1.24236e-07 -1.9071e-08 -1.85848e-07 -2.94439e-08 3.13061e-08 -3.35181e-09 1.51282e-08 1.83257e-07 2.62551e-05 5.64437e-08 -3.15727e-08 1.52166e-08 5.83036e-08 -2.17076e-08 -4.92696e-09 6.3673e-09 2.7508e-09 -4.57564e-09 4.16369e-07 7.14119e-08 6.52782e-08 -6.97961e-08 2.86381e-09 0.0104188 1.34997e-08 3.93975e-07 1.64333e-08 -6.60597e-09 -4.47178e-06 5.71627e-08 9.25317e-07 -1.76476e-08 -3.03575e-09 -0.0129782 3.0542e-08 1.26219e-07 2.12345e-08 -5.14907e-08 3.7824e-08 8.42453e-10 -1.15831e-10 4.59363e-08 -1.29807e-09 -1.00758e-08 3.5282e-07 4.05407e-07 -5.57608e-08 -6.51276e-07 -3.78052e-08 -3.88311e-08 1.15459e-07 -4.12288e-09 2.04261e-07 -8.14761e-09 4.5017e-08 1.09174e-07 -9.91596e-09 -2.98771e-09 1.09648e-08 6.65366e-08 5.82942e-08 1.49727e-09 -1.37971e-07 -4.94369e-09 -9.38487e-05 3.79332e-09 -4.21247e-09 -6.63545e-05 1.70155e-07 2.90073e-08 -1.38611e-08 -3.48377e-07 -1.68772e-08 -3.74187e-08 -1.854e-07 -1.24928e-08 1.21263e-08 1.11532e-06 -5.82518e-09 2.63156e-08 1.65376e-08 -5.69264e-09 -2.54375e-08 -1.05329e-08 -7.36148e-09 -7.91783e-09 -6.63215e-09 -8.59548e-10 2.57011e-07 2.55504e-08 2.11598e-07 -1.71209e-08 5.48599e-08 1.38888e-08 -6.97263e-10 3.54244e-08 -1.70539e-08 -4.31092e-08 9.97487e-08 -5.04555e-08 0.010125 -2.37135e-08 1.34207e-09 -3.63308e-08 -8.44766e-09 0.0010565 -2.63823e-07 -1.13879e-07 -8.69807e-08 -4.56945e-09 6.96304e-05 -9.84578e-09 2.52081e-07 1.58772e-07 2.6612e-08 8.85507e-08 -2.5224e-08 -1.62546e-07 -4.07197e-08 -1.86518e-11 1.32817e-09 6.06555e-09 3.94733e-07 1.11126e-08 -4.21057e-08 3.9811e-07 1.961e-07 -6.18211e-09 4.05959e-06 3.65352e-07 -4.78283e-08 -1.37116e-08 -1.15707e-08 1.29931e-07 -8.43703e-08 2.08695e-08 -7.27779e-09 -4.2709e-09 -7.00769e-09 -2.03275e-08 -1.32706e-06 1.49018e-07 -6.29853e-09 2.64726e-09 -3.37842e-07 -5.69661e-08 -2.02262e-07 -0.000111383 2.14474e-09 8.77411e-05 -5.07031e-08 1.66775e-09 -2.80253e-07 1.4245e-08 -3.90076e-09 -3.55663e-09 0.0130942 -5.27122e-05 9.41837e-08 -0.00341047 -1.1789e-08 1.80448e-09 1.88985e-09 -1.11796e-08 -2.37873e-08 1.98507e-08 5.82902e-11 3.68776e-09 -1.97899e-08 -8.82429e-09 6.94398e-08 2.13251e-08 3.16115e-08 -2.45971e-09 -7.90309e-10 -2.60677e-08 1.16864e-07 -7.44166e-08 2.19465e-08 1.19148e-07 4.54211e-07 4.57526e-08 3.35248e-08 -5.84648e-08 -1.39988e-06 -1.72698e-08 -2.21697e-08 2.22322e-09 -1.63108e-08 -1.23861e-08 6.22416e-08 4.19264e-08 -3.17754e-08 -1.72223e-07 1.79263e-09 1.50157e-07 -0.000217067 2.55698e-07 1.87174e-08 -1.17202e-07 -7.96914e-09 -1.11617e-08 2.93579e-05 1.69997e-07 1.51287e-08 -1.14771e-08 2.45635e-07 -5.06029e-09 1.20515e-07 5.63668e-07 -9.58768e-08 9.18399e-09 -2.2869e-08 -2.33283e-08 7.66355e-08 -2.1076e-08 5.7646e-11 -2.78868e-08 6.99162e-08 -2.56568e-08 6.16931e-06 3.97762e-08 -1.06449e-08 -2.69778e-07 5.46815e-08 -2.14609e-09 -2.01923e-08 -2.85075e-08 -6.15187e-09 9.77482e-08 -2.08431e-08 3.05976e-09 -3.31145e-08 2.63625e-08 8.48717e-08 3.08317e-08 6.49231e-08 -1.11826e-08 0.000181077 -3.08654e-07 0.00136984 -1.98899e-08 1.5579e-07 -1.74017e-08 6.69034e-08 5.18057e-08 1.97899e-09 1.0646e-08 -6.11262e-09 -2.18716e-08 6.04155e-09 3.15286e-08 -9.20837e-08 1.80825e-08 -5.10092e-08 3.0403e-09 1.93344e-08 -6.37142e-08 -2.11241e-09 5.47582e-09 2.00508e-08 -1.86093e-08 -1.18998e-08 -4.16943e-08 5.48963e-08 1.6887e-08 2.45153e-10 0.000943886 -2.52566e-05 -5.4129e-08 -2.7378e-08 -1.07005e-07 1.77456e-07 -1.69682e-09 4.24142e-08 0.000183156 1.37142e-09 -2.81874e-09 -1.9759e-07 -0.000235103 5.63143e-08 -4.29437e-09 -6.11085e-09 -4.21164e-09 -1.79514e-07 7.54221e-08 3.7601e-08 -1.1046e-07 -2.44746e-08 -1.22584e-08 1.48901e-08 6.17503e-08 -5.25597e-08 2.99182e-08 -1.02806e-08 2.47265e-07 1.0146e-07 9.21757e-08 3.03458e-09 8.05901e-08 1.62877e-09 -9.34045e-09 3.71194e-07 -1.68612e-09 1.41118e-07 -7.18481e-08 2.24236e-08 -0.00277252 -1.13588e-08 -6.84493e-08 -4.39565e-09 2.41846e-07 4.48e-08 1.39049e-07 2.34357e-08 -1.51047e-09 2.39566e-09 -0.0186918 5.63287e-08 -5.75459e-08 1.07307e-08 -2.49491e-08 9.88035e-09 -0.000113004 -7.00321e-10 1.28808e-08 1.74535e-07 8.16466e-08 3.02431e-08 -3.86062e-09 8.69448e-09 -4.25777e-08 -8.315e-08 -6.83934e-08 1.31135e-08 -1.37768e-08 -3.8948e-08 9.75032e-08 -3.35028e-08 -1.50189e-08 2.28991e-08 -1.95214e-08 2.06395e-07 -5.26925e-08 6.26621e-08 -1.29392e-08 -8.01968e-09 -1.05527e-07 -6.62877e-09 -1.19997e-08 3.24236e-08 6.69481e-08 3.92938e-08 -1.09548e-08 6.19817e-09 -1.70729e-08 3.70712e-07 1.94168e-07 -1.34878e-08 1.07491e-08 -5.82436e-08 5.47039e-08 2.27999e-08 -5.57301e-09 1.02219e-09 6.33309e-09 -6.21723e-08 -2.19081e-08 6.91783e-09 2.40254e-09 -6.21018e-09 4.48259e-08 2.72066e-09 -8.10576e-08 6.62575e-09 -1.23332e-07 -2.8859e-06 -1.26849e-08 1.76005e-08 -0.000119713 5.70048e-07 -4.67334e-09 -9.69409e-09 -3.80915e-08 1.0548e-07 4.53147e-07 -3.21453e-08 4.19248e-07 -2.50361e-06 6.55811e-08 3.64997e-08 -7.66804e-08 -7.72676e-08 -1.21786e-07 5.32643e-08 5.13207e-08 7.43817e-09 -3.49186e-09 -1.83995e-07 0.000917977 -8.46784e-08 -2.37196e-09 -1.95375e-07 3.69725e-07 -2.01394e-08 -4.08093e-08 5.56523e-10 3.12829e-08 4.67174e-09 3.15729e-09 -1.49887e-08 -2.82483e-09 -8.45443e-08 1.67059e-08 -3.32473e-10 -2.7658e-09 4.48437e-08 -5.24218e-08 -2.34351e-07 1.67075e-08 0.00123669 5.52998e-09 -2.90423e-08 4.76931e-08 2.10595e-07 1.81077e-08 3.94308e-08 1.43527e-09 5.77183e-10 -8.42858e-09 -3.48465e-08 1.20008e-10 -2.00554e-08 -2.61113e-08 -3.44196e-08 1.7721e-07 0.0150388 -5.89731e-08 -1.19916e-07 7.91299e-09 1.34887e-07 -2.74209e-08 -8.64507e-08 -5.99204e-09 1.81133e-09 7.75989e-08 1.70769e-08 4.7785e-08 1.37642e-06 -1.13211e-09 3.25494e-08 1.10117e-08 -8.84636e-09 -1.30419e-08 2.49615e-08 -5.59447e-10 2.55071e-08 -8.21069e-10 2.00455e-08 -9.90839e-08 -1.70854e-09 -4.77269e-08 2.37198e-08 -3.23539e-09 -2.71716e-08 -2.22867e-07 -1.14909e-08 -6.01465e-09 2.18409e-08 7.48618e-08 -2.21536e-07 -2.83305e-08 1.3366e-05 1.51522e-08 -7.40923e-10 2.17011e-08 -1.0967e-08 -7.60114e-08 -4.40892e-09 -9.48581e-09 -3.52503e-08 -8.68808e-08 -7.29059e-08 -8.92171e-09 -7.51707e-10 2.05502e-08 9.73704e-08 1.39929e-08 -2.44532e-08 3.49298e-08 1.49921e-07 9.20415e-09 -1.52342e-08 -1.96711e-09 2.32372e-06 -9.82901e-09 -1.48822e-08 4.30175e-08 1.01198e-08 -3.79866e-08 -9.01162e-09 -1.64562e-08 0.000766291 -7.56261e-10 -2.47809e-07 -6.77393e-08 -3.73565e-08 1.99621e-08 -1.37881e-08 -1.03151e-08 -6.39956e-08 1.26911e-08 2.0479e-08 -0.000386028 1.71949e-08 -2.05445e-09 -2.08336e-08 6.85135e-09 2.07528e-07 7.15919e-08 6.27841e-09 -6.17818e-09 9.22395e-08 -7.72945e-06 5.76786e-10 -1.06489e-07 -3.30946e-08 -8.71913e-09 -8.3727e-08 1.59894e-05 -2.91953e-07 7.26913e-09 -4.1978e-08 1.29254e-08 -4.92314e-08 -3.01523e-08 -2.39931e-08 0.00016617 2.46729e-07 2.49207e-08 -2.61062e-09 -1.01499e-07 0.014419 2.12495e-08 2.82168e-07 6.70887e-08 -1.58272e-08 4.06826e-07 1.98295e-08 -5.97766e-08 8.49244e-09 1.80718e-07 9.56616e-08 1.428e-07 -7.66072e-09 -7.47148e-09 -1.47508e-08 4.78425e-08 1.45259e-08 -2.2578e-07 0.000746178 -7.95701e-09 -6.33227e-09 5.70173e-08 1.18141e-07 3.09006e-08 -6.26242e-08 0.00101209 -0.000379738 -2.46226e-08 -5.37442e-08 -3.3261e-09 -3.79164e-09 -1.63987e-08 3.74212e-08 2.74499e-09 4.52802e-07 -4.70509e-09 -9.00264e-09 -7.12712e-08 4.50816e-08 9.28925e-09 -1.11238e-08 -7.18636e-09 -2.5915e-08 -3.37083e-10 1.69444e-07 2.6196e-08 0.0222482 -3.45769e-09 -1.30872e-07 7.10217e-09 8.72255e-09 2.74242e-08 -1.2835e-08 -2.05751e-09 -3.30325e-09 5.95269e-08 3.6545e-08 7.31005e-08 1.49239e-09 -7.51097e-05 1.99397e-09 1.98955e-08 2.65685e-08 1.21625e-08 7.2909e-08 -1.78211e-07 -4.58457e-08 -4.54981e-08 -1.1886e-08 1.46366e-08 5.46285e-08 1.84096e-08 4.87439e-08 -1.88574e-08 -6.68584e-08 -5.1626e-08 6.82522e-08 -4.22037e-08 1.09957e-05 -2.96395e-08 9.33365e-09 -3.08018e-08 3.23489e-08 4.63559e-09 1.09603e-08 -1.92037e-08 1.91301e-08 -3.2538e-08 -3.43947e-08 2.24996e-08 0.000229437 3.90488e-08 -7.01568e-08 1.934e-08 4.34011e-07 3.17849e-08 -6.19914e-08 -4.38962e-08 -1.05523e-08 -9.75072e-10 -1.47345e-05 -9.68076e-09 -0.00659573 -2.65236e-08 1.9286e-07 2.31436e-09 -7.54514e-05 0.000166685 -1.0733e-08 -1.56976e-07 7.16342e-08 -1.69492e-08 2.7765e-08 -8.31635e-08 -2.67255e-08 -9.01585e-06 -2.40259e-08 -0.0207522 1.77833e-09 -2.38957e-09 6.63223e-09 -4.68317e-09 4.64166e-08 4.58893e-09 8.71038e-09 4.70918e-08 -2.52798e-08 3.78514e-08 -5.10132e-08 -3.67913e-09 -4.25023e-08 -4.11628e-08 4.01445e-07 4.62227e-08 1.19726e-08 3.28702e-07 2.49572e-08 -1.41068e-08 -2.54744e-08 -8.63101e-08 -2.77852e-08 -6.10084e-09 1.01496e-07 2.746e-07 -4.66111e-08 -1.65382e-08 8.20105e-09 4.9936e-07 4.08155e-08 -9.14911e-08 -1.71802e-07 1.23366e-05 0.0016597 -3.42569e-08 -3.17325e-08 -2.55321e-08 -7.77539e-08 4.96373e-08 4.46177e-08 -2.57675e-08 1.88678e-08 9.12031e-09 4.87376e-08 -8.62745e-09 -2.14946e-08 2.00669e-08 6.40271e-09 9.85729e-09 -7.52816e-09 -5.42508e-08 -8.86247e-10 6.32927e-09 8.6554e-08 -1.84691e-08 -2.10917e-08 -3.41175e-07 -8.5752e-08 -7.29891e-09 -6.80971e-09 5.43615e-08 1.28611e-08 8.50854e-10 1.26949e-05 2.16205e-08 -2.1897e-07 -3.78847e-07 -2.35578e-08 -5.55935e-08 2.75959e-08 -3.96683e-08 -7.97893e-09 1.43305e-07 1.69909e-08 -2.53639e-08 1.52918e-09 -0.000174889 -3.17492e-07 -2.57836e-09 -6.82143e-08 1.41378e-09 9.71766e-09 -8.57402e-09 -4.51339e-08 -2.75824e-07 -3.69036e-08 -2.47575e-07 2.9357e-07 7.30244e-08 1.42603e-08 -8.76389e-09 -0.000695579 4.01682e-08 1.43964e-08 2.13417e-08 7.50821e-08 -9.01495e-08 -6.72745e-08 -4.18406e-10 1.11306e-08 -3.49808e-09 9.3812e-09 5.80029e-08 1.27326e-08 -8.30357e-08 2.71642e-09 9.94979e-10 4.53676e-08 1.66932e-08 -1.14238e-07 2.17935e-08 7.42012e-08 4.96829e-08 1.90214e-05 -5.86201e-08 -1.15297e-07 -7.75204e-09 -5.71155e-08 9.92382e-08 -2.73552e-09 -1.55334e-08 6.23982e-08 -3.48423e-08 -3.73582e-08 1.83182e-07 2.23756e-08 1.22424e-08 -1.76087e-08 0.000162181 3.42785e-07 4.02143e-08 3.3669e-07 6.90678e-10 -5.59259e-09 5.82783e-06 5.32988e-09 -7.85187e-08 -9.20917e-08 -7.66332e-08 -8.33828e-08 -2.75057e-08 0.0198986 2.23667e-07 4.11336e-08 7.37071e-09 -4.00417e-08 3.73075e-07 -1.1558e-08 -3.06844e-08 -3.18966e-08 -1.87424e-09 -6.5704e-08 -2.3891e-07 2.29227e-07 -3.39185e-08 1.28014e-08 1.15884e-08 -4.22403e-08 -1.20022e-08 8.30214e-08 -3.81664e-08 -8.99866e-10 1.31284e-08 1.87023e-07 5.20162e-08 1.22594e-06 3.47068e-08 0.0237228 -2.84913e-07 -5.73301e-06 -7.80086e-08 1.47736e-08 -5.84459e-08 1.25567e-07 3.75601e-07 -9.75003e-08 -1.20954e-09 2.53082e-08 2.08035e-07 -4.54988e-08 -8.67523e-09 0.000375611 5.6697e-08 6.58397e-08 0.0170025 -1.20755e-08 -2.77488e-07 -6.17176e-09 -9.14562e-08 1.6703e-08 9.39517e-09 8.29484e-09 -2.59835e-08 1.23623e-06 -1.79994e-08 2.72729e-08 1.13287e-07 1.26069e-08 1.70202e-08 -3.66627e-08 -3.27865e-08 2.92415e-08 8.19155e-09 -2.38407e-08 3.14802e-08 2.43664e-08 -8.41596e-09 1.79895e-09 -1.84921e-08 0.000110655 9.22171e-05 -3.23135e-09 -5.00201e-09 1.9215e-07 -2.55434e-10 -1.77379e-08 -5.2595e-09 -2.41713e-07 -9.37562e-09 3.81774e-09 0.0251935 -8.57466e-09 5.78094e-08 -3.9321e-09 -3.93612e-08 -2.02074e-08 1.02003e-07 -2.20654e-10 -6.30363e-09 -0.0270996 -8.48405e-09 3.71083e-08 1.82322e-08 -1.20397e-07 1.0619e-08 5.51016e-09 -1.42208e-08 5.311e-09 0.000367166 9.56763e-10 1.04072e-08 -6.72554e-09 -3.52172e-08 1.96895e-08 -3.86589e-08 -4.51857e-09 -1.51079e-08 -2.40484e-08 2.05982e-07 -5.09071e-06 8.92985e-09 -1.27594e-09 1.51728e-08 -4.79387e-07 0.000265157 -2.47823e-08 -7.8467e-06 -3.09435e-09 8.65785e-08 2.05002e-10 4.80332e-08 -1.6039e-08 1.59181e-08 3.12824e-07 -2.62026e-08 -9.20836e-05 2.77254e-07 1.82264e-08 -0.0238934 6.23235e-08 -1.98544e-07 -8.80276e-10 0.00018468 -2.93487e-08 -2.06352e-08 5.20451e-09 2.35673e-08 1.24369e-07 -1.99567e-07 -8.50621e-09 4.17985e-08 1.1951e-08 1.13864e-08 -0.0019789 -1.36421e-08 2.43819e-08 4.278e-06 1.11708e-09 0.00310885 -1.74685e-08 1.55304e-07 4.32105e-05 -1.76728e-08 -6.2178e-09 3.74609e-08 2.80982e-08 1.00978e-08 -5.61067e-08 0.000856564 -1.3225e-07 -3.42613e-08 -1.08403e-08 3.32136e-09 3.24446e-08 1.02008e-08 1.38428e-08 -4.1101e-08 1.49022e-07 1.33901e-08 8.27734e-08 -8.54195e-08 -1.35739e-09 1.05791e-08 -0.0133286 -2.51341e-07 2.1232e-05 -2.15129e-08 -0.00317183 6.02724e-08 6.28986e-08 -4.49541e-08 -1.60541e-07 -8.05085e-09 2.6832e-07 3.2204e-06 -1.98513e-08 4.02326e-08 -8.60511e-08 6.14055e-09 2.92368e-08 -2.71911e-07 -1.71488e-07 1.73285e-06 -2.97149e-08 -8.77664e-07 -6.32282e-08 -1.1858e-07 3.30689e-10 7.24253e-09 8.99406e-07 1.03079e-08 2.51097e-07 2.72955e-07 1.21136e-08 -1.94832e-08 -2.87357e-07 -6.24941e-08 0.0015878 3.08745e-07 1.25507e-08 -4.48592e-07 6.74162e-07 6.25613e-09 7.09752e-09 1.1584e-08 1.40375e-08 3.81067e-08 2.26242e-07 -1.45479e-08 -1.37299e-08 -1.10022e-08 0.000116735 3.2574e-08 3.50615e-09 1.82025e-08 -2.57255e-08 1.37057e-09 1.9503e-08 1.87623e-08 8.36601e-08 4.36026e-05 1.25326e-08 -1.2912e-08 -1.11894e-07 1.50477e-09 2.0301e-08 -5.19428e-09 5.05027e-09 2.25819e-08 9.15662e-10 -4.24538e-09 2.0214e-08 1.7051e-08 -9.76833e-08 5.94586e-08 1.17838e-09 1.90273e-07 0.000185566 4.84203e-07 -1.91388e-08 -3.40181e-08 5.86379e-06 -1.18278e-08 -4.66833e-08 -1.34457e-07 -2.02021e-08 -2.06764e-05 2.09909e-08 1.73667e-07 1.16749e-07 3.14579e-08 -2.67131e-08 -3.87445e-08 6.99827e-07 -0.0295039 3.6774e-08 -2.926e-08 -3.26859e-08 -3.22011e-08 -8.95567e-08 1.63801e-08 -5.52855e-08 3.09152e-08 -2.18623e-08 -3.44789e-08 -4.85546e-08 -1.59212e-08 9.497e-08 -1.72333e-08 1.69719e-08 -7.21087e-08 -3.75144e-09 5.25513e-08 -3.55345e-08 -2.39456e-08 0.000142302 1.73487e-08 5.87163e-08 -1.59833e-08 4.54306e-08 1.01095e-08 2.15523e-08 1.35106e-08 2.42756e-08 4.73612e-08 -1.41814e-07 -1.13083e-08 2.28347e-07 1.72243e-08 5.7822e-09 6.72439e-08 8.5487e-09 -2.32496e-09 -2.26973e-08 -3.53855e-08 1.89483e-07 -3.24218e-09 2.72952e-07 1.47437e-08 -0.0285753 -5.3133e-08 6.47143e-08 -8.2847e-09 -1.87361e-08 1.70879e-05 -6.47801e-08 -1.82856e-07 1.14615e-08 1.50185e-07 2.1741e-08 -7.15282e-09 2.16839e-09 1.29799e-07 1.7735e-07 1.39217e-08 2.50029e-08 -2.02014e-08 1.72016e-07 -6.05243e-08 -9.4145e-08 6.86319e-08 8.26089e-08 -1.44097e-07 4.51163e-08 3.44568e-07 -8.26412e-10 4.26743e-08 -7.5308e-08 -8.99126e-10 -7.28026e-09 8.91422e-05 -1.58165e-09 -3.0886e-08 -5.29795e-08 7.79189e-09 -1.00885e-07 -1.89953e-08 -4.01463e-08 1.44037e-09 -4.51372e-09 6.06474e-09 -3.87014e-09 9.25811e-09 -7.9505e-09 -1.68403e-08 7.23584e-06 1.46358e-08 -3.08285e-07 -2.56917e-08 2.25641e-08 3.33639e-09 8.30649e-08 3.14445e-08 4.52575e-08 6.63041e-09 1.42487e-07 4.90594e-09 0.000135848 -1.66634e-08 2.78034e-09 1.06967e-07 -6.88546e-09 7.0918e-08 -3.49458e-08 2.56523e-07 -8.9568e-08 -3.37651e-08 -1.09637e-07 3.03232e-07 9.09719e-08 -5.48405e-08 7.39414e-09 -9.89719e-08 9.48717e-08 4.45788e-08 -6.83818e-09 -2.34413e-08 -2.97086e-06 -9.14319e-09 -4.37792e-08 -7.85632e-09 8.21875e-09 -0.0072726 0.000109456 -6.73697e-09 -3.09335e-06 9.28408e-09 7.16052e-09 1.50577e-07 -5.58756e-09 5.10845e-09 -4.33247e-08 5.52494e-08 -1.03073e-08 -4.35186e-09 -1.15927e-08 1.15911e-09 4.98866e-08 4.07466e-08 4.89472e-08 -7.41316e-08 -3.73143e-08 0.000248473 0.00544023 1.98733e-08 2.53666e-05 -2.57541e-07 -4.34826e-09 1.24536e-07 -6.17473e-08 1.96475e-08 3.90713e-08 -4.22725e-08 1.6326e-09 -0.000375093 -4.09775e-08 6.1517e-08 0.00201341 -2.50531e-09 -1.95145e-08 1.69964e-08 1.2869e-09 -2.54799e-05 -4.00854e-08 -2.11184e-08 -1.61622e-08 -3.95823e-09 1.68373e-08 -3.22244e-08 -2.92911e-08 0.00757532 3.23826e-09 -1.22023e-08 1.54385e-08 -1.95254e-08 -2.07914e-08 2.19034e-07 -3.43204e-08 -7.60937e-08 -3.77493e-07 -5.03232e-10 -8.77947e-09 4.8741e-08 -3.73058e-08 -7.49103e-08 3.81589e-08 -1.43367e-08 1.41202e-08 -3.68097e-08 -2.43079e-08 2.33646e-07 0.0034949 -3.75924e-07 -9.76686e-08 -1.82753e-09 -2.74379e-08 2.88883e-08 -1.14883e-07 -1.53665e-07 -7.04227e-08 -8.01882e-09 2.98206e-08 -4.66565e-08 -1.56988e-05 1.73041e-09 6.11853e-05 -0.000219806 -1.03526e-07 6.40515e-08 1.43983e-08 -1.35499e-08 -2.65845e-08 -5.66615e-09 -4.18744e-08 5.28384e-08 -1.25855e-07 -6.01929e-09 9.90374e-10 2.19991e-08 -2.57355e-08 -2.91037e-08 3.30149e-08 6.69556e-09 2.73783e-07 1.60624e-08 1.46821e-08 5.2283e-08 -0.000418417 9.92401e-09 2.23082e-08 4.2686e-06 7.9068e-08 -0.0022182 -1.25846e-07 2.4254e-08 -3.97492e-08 4.24327e-09 7.64765e-09 -2.58692e-07 9.18224e-09 7.24499e-08 -5.7108e-08 6.35826e-09 -7.86607e-09 -2.49037e-08 7.53176e-08 1.63247e-07 -4.87017e-06 -2.9468e-08 -2.4425e-08 -2.33781e-08 2.07815e-08 7.88945e-10 -1.0613e-08 1.53027e-08 1.39312e-07 -1.97651e-07 -5.06624e-08 -7.47667e-09 -8.39181e-09 1.63455e-08 2.29299e-06 4.07078e-08 2.37216e-08 1.13904e-08 8.08419e-08 6.913e-09 -2.43344e-08 -1.05268e-07 2.38698e-08 1.25806e-07 -5.91602e-08 -3.13967e-08 4.53628e-08 1.23269e-08 -2.20617e-08 1.40082e-07 -3.01625e-09 2.29165e-08 -1.88379e-08 -4.85406e-08 -3.93119e-08 -1.17511e-07 1.63031e-07 -1.20879e-09 -4.118e-08 -4.23044e-07 3.62307e-08 -9.86575e-09 -4.82219e-08 -2.18841e-07 1.63882e-08 -2.0296e-08 -4.27352e-08 9.71373e-09 3.07115e-08 -4.91984e-08 -1.0888e-07 0.00521829 -1.13157e-07 -0.0280987 8.12655e-08 1.04026e-07 4.44549e-08 2.12255e-09 -8.87856e-09 -4.26144e-08 -5.37548e-08 1.79135e-08 3.32637e-08 -1.67569e-07 -7.33796e-08 1.12322e-08 1.02585e-08 -2.53542e-08 -6.35337e-08 -7.13496e-07 -4.90855e-09 -1.29047e-08 0.0233406 -1.78912e-08 1.9957e-07 -4.61359e-08 -3.5593e-06 -1.63362e-08 4.52832e-08 -7.82105e-06 1.87147e-09 4.80753e-08 1.45754e-08 -9.93087e-09 -5.91037e-07 1.08785e-08 -3.03556e-07 7.53738e-09 1.15416e-08 -2.34487e-08 4.59753e-08 -4.68486e-07 -7.90863e-10 2.91606e-08 -1.71035e-07 0.00235362 -5.8261e-09 -6.81677e-09 3.69994e-09 1.85654e-08 0.000808457 -9.98552e-05 3.01796e-07 -7.05154e-08 1.97024e-08 -9.31658e-09 2.33148e-07 -6.09965e-09 -7.08567e-08 8.27484e-09 7.44479e-08 -3.12811e-07 6.29187e-08 1.86636e-07 -1.40308e-07 1.29006e-07 -5.59879e-09 -2.92868e-09 1.355e-08 -2.56789e-09 -1.16656e-08 2.47965e-07 -3.53162e-09 9.39269e-09 -4.19237e-07 -2.73905e-08 -1.3206e-08 -5.33544e-10 -0.0268583 7.55884e-09 7.92856e-08 1.41813e-08 9.63001e-08 2.10554e-07 -1.76195e-07 -0.00154976 -3.64917e-08 -1.58316e-09 -1.09287e-08 -3.0156e-08 -2.8735e-08 1.06716e-09 4.49325e-10 -3.71509e-10 0.00201245 -2.26159e-07 0.00980624 -1.30091e-07 4.62761e-10 3.74039e-08 0.000103792 2.97244e-08 0.00995961 -4.4411e-08 -1.91302e-08 -2.59616e-08 -4.78853e-09 4.7061e-08 1.61924e-09 3.91922e-07 0.0116864 1.259e-07 1.0703e-08 -1.87483e-08 -1.03778e-07 2.62158e-05 3.28183e-08 0.000573091 1.44084e-08 9.21342e-08 1.96648e-09 5.72879e-09 3.09916e-08 2.51757e-09 -2.6557e-06 -1.21092e-09 5.21676e-08 -3.11923e-08 0.0236366 1.11586e-08 4.18424e-06 -1.20128e-08 -7.38199e-08 5.91281e-09 1.66479e-08 -4.583e-08 4.65413e-08 -7.03659e-09 -2.1616e-08 3.74165e-06 -1.19089e-08 -4.76159e-08 -1.39124e-08 -6.69471e-09 -1.01825e-07 1.042e-08 4.11056e-08 -4.92734e-08 -0.0118167 1.2753e-07 -3.06681e-07 1.6512e-08 -8.37331e-10 -4.76655e-08 3.16667e-10 -5.73151e-08 -8.63571e-09 1.44079e-08 -3.74702e-08 -2.59863e-08 9.9921e-08 5.68703e-08 -3.6067e-09 -3.73472e-08 -2.13298e-08 3.56566e-08 -2.59888e-08 -2.39159e-08 -2.63003e-08 8.5223e-05 -5.5719e-08 2.48913e-08 -1.83823e-08 1.24179e-07 -1.67809e-09 1.1286e-08 -4.09255e-09 -4.93218e-08 5.22333e-08 5.58283e-10 7.75864e-08 -7.72888e-08 -1.48175e-08 -1.24936e-07 3.91201e-08 3.03381e-08 1.14255e-07 -3.89932e-09 -7.5559e-09 2.07599e-08 -2.46057e-07 7.97211e-09 -0.0116527 4.20023e-09 2.49178e-08 -6.01179e-08 -2.85609e-08 5.51123e-09 -2.26745e-07 -9.48656e-09 5.61051e-08 4.95574e-09 0.00232674 -1.27873e-08 -2.02533e-09 -1.27544e-08 -1.79779e-07 -1.19324e-08 8.26616e-06 5.78733e-08 -2.35091e-06 -1.02892e-08 -2.32815e-08 -7.55754e-08 1.15043e-07 3.92488e-08 -8.70031e-09 -2.67119e-09 1.32626e-08 1.97064e-07 3.0623e-08 -5.62549e-08 -2.16549e-07 -2.49489e-06 6.36608e-09 -4.07737e-09 -8.77015e-09 3.42283e-08 -2.25335e-06 2.21766e-05 3.32753e-08 -6.65201e-08 6.12749e-08 1.49603e-07 0.012231 3.53897e-08 1.97245e-10 2.00872e-07 2.62721e-07 -5.8787e-08 8.07022e-08 -1.8285e-07 -1.84849e-08 -3.57275e-08 1.57051e-08 3.68644e-07 -8.69798e-09 7.00941e-09 3.0853e-08 1.56419e-08 2.67662e-07 -6.13996e-07 4.37401e-09 -2.49912e-09 -1.73106e-07 1.58883e-08 -4.70805e-07 1.75482e-08 -1.05851e-08 3.19711e-08 3.23926e-07 1.78338e-07 4.31549e-09 -4.15167e-08 4.63845e-08 -4.76475e-08 3.21733e-08 6.91377e-09 2.71253e-11 -2.08471e-08 -1.71154e-08 -5.73516e-08 2.90965e-09 1.70721e-09 3.46975e-08 -2.70908e-09 1.43458e-08 -3.55165e-08 -7.37907e-09 3.52636e-08 -4.35635e-07 -5.97495e-09 -2.60355e-07 9.26558e-07 3.2284e-07 -3.0632e-07 2.3929e-07 -9.96439e-08 2.26612e-08 3.82184e-08 1.46019e-07 9.81166e-09 5.61112e-08 5.95586e-08 -0.0529471 4.9568e-08 1.30815e-11 -1.73802e-08 2.26221e-08 -8.76171e-08 2.65368e-07 -6.3233e-09 2.07488e-07 2.50462e-07 1.79186e-08 2.00333e-08 -1.2803e-06 -2.82168e-07 -0.000307217 -1.4499e-08 2.3889e-09 7.02412e-09 -3.41183e-08 -1.0482e-07 -3.52593e-09 -5.91748e-09 2.87384e-08 -1.5547e-09 -4.08864e-08 1.36141e-08 -6.29286e-08 -3.59409e-08 -1.96363e-08 -2.26813e-08 -1.92111e-08 1.36003e-08 -2.48061e-08 1.44006e-07 -1.13528e-07 8.4507e-08 -2.85663e-08 4.091e-08 -3.24605e-08 7.4505e-09 -3.18328e-07 1.3478e-07 3.57411e-07 -3.02096e-08 0.00035139 2.21532e-08 0.0290056 -2.09669e-08 -1.70603e-08 5.44864e-09 6.01281e-09 -1.48065e-08 -6.07362e-09 5.5027e-09 2.9807e-05 -3.12493e-08 2.41009e-08 4.19974e-07 4.33774e-08 2.40909e-09 3.96834e-08 -5.7399e-08 -4.5008e-09 -7.10437e-08 4.11977e-08 -1.11617e-07 -3.43553e-09 -5.76882e-08 0.000339084 -2.0708e-08 2.49808e-09 1.14434e-07 8.6982e-05 -1.51122e-08 -2.4452e-09 1.92332e-08 -2.89974e-07 6.85041e-08 -1.66357e-08 -3.15963e-08 5.61745e-08 1.30623e-08 1.29634e-09 2.52483e-07 -3.06186e-08 2.01947e-07 -1.62229e-08 0.000789372 1.90173e-07 4.10893e-07 0.00480348 -5.25123e-09 1.94483e-07 6.75863e-08 6.7746e-08 -1.13488e-08 -3.78524e-10 -2.0183e-08 6.45236e-08 9.32029e-09 -1.98872e-05 -2.38147e-08 -1.51553e-07 -3.90053e-09 9.65768e-09 2.42823e-08 -0.00856208 2.38464e-07 -7.61008e-06 -9.28846e-07 -6.17252e-09 3.0662e-09 1.31689e-08 -1.82886e-08 -1.03992e-07 9.06971e-08 4.98806e-08 -5.2468e-08 -2.76799e-08 -8.28327e-09 3.61212e-08 -2.17862e-08 7.63226e-09 1.10276e-08 2.40748e-07 -5.2233e-09 -5.33178e-08 -2.921e-08 -5.61308e-08 1.48306e-08 0.00406218 -6.347e-08 -8.87577e-09 5.71575e-08 2.62575e-08 1.12876e-08 -1.16752e-08 4.5892e-08 -9.77853e-09 7.85588e-09 8.46368e-09 -8.87162e-09 0.00317885 1.17262e-08 -5.62998e-10 1.13703e-07 -1.39804e-09 8.21301e-09 -3.63145e-08 3.04682e-07 -8.88618e-08 8.23931e-09 -1.10555e-08 -3.15798e-08 0.00145048 1.27706e-07 -1.1396e-07 -3.47855e-10 -8.82888e-08 -1.28976e-07 2.35279e-08 -1.71714e-08 2.04274e-08 5.29043e-09 -7.17053e-08 1.33101e-08 -1.04721e-08 -2.84929e-07 -2.3868e-08 -0.0028007 -0.0134735 -1.6203e-08 1.23017e-08 9.96991e-08 -1.84652e-08 3.56243e-07 -1.88138e-07 2.09134e-06 -3.70846e-08 1.673e-08 -3.62523e-07 -7.8203e-07 -7.54759e-08 -2.23528e-08 0.0117033 1.57862e-07 -6.8762e-09 -1.19345e-07 -1.56842e-08 9.76799e-08 2.05756e-07 -5.34161e-08 -1.13591e-08 -0.0206566 -1.52574e-06 5.58336e-09 2.17808e-08 -7.19348e-07 0.00051907 2.28568e-08 7.01875e-08 1.16671e-08 -0.0264806 6.03207e-08 -1.88467e-08 -2.25542e-09 0.0133819 1.57198e-07 -1.38128e-08 7.75834e-08 1.02324e-06 -1.58943e-08 -0.0260251 3.59022e-07 -1.55991e-08 -2.84002e-08 5.85555e-06 -4.93689e-08 9.77369e-08 -3.97918e-08 1.54746e-08 1.33938e-08 3.39206e-08 -4.67012e-08 -2.43169e-08 -1.12878e-07 2.65486e-08 4.51083e-09 2.90799e-08 7.20991e-08 -9.0771e-09 -6.80305e-08 1.40781e-09 1.14361e-08 -1.30653e-07 -2.22095e-08 -5.65984e-08 -1.98061e-08 0.00188888 1.14129e-08 -6.41779e-09 -1.10382e-07 4.46592e-09 3.96703e-08 -1.19271e-07 3.17105e-08 -7.33092e-09 -4.14067e-08 -6.85196e-08 2.02522e-08 -4.10071e-07 2.79655e-08 -3.93075e-08 1.58892e-08 4.92567e-07 -5.66825e-08 7.40678e-07 -2.52491e-09 3.05452e-09 -8.34363e-08 -1.3186e-07 -9.40242e-08 1.85693e-09 -0.0177662 -3.4425e-08 -1.37977e-07 -5.14846e-09 6.33088e-08 5.42881e-08 3.7114e-07 1.02396e-07 5.16136e-09 -2.853e-07 1.11883e-08 -8.64782e-08 8.36981e-09 -1.54132e-08 1.50963e-08 -2.58243e-08 -1.81387e-08 1.66618e-08 2.70219e-08 2.13328e-08 8.45009e-09 -5.40452e-08 -1.9858e-08 4.18912e-08 2.38309e-06 7.76157e-10 -7.91586e-09 6.64441e-08 7.67989e-08 -2.27986e-08 -1.49293e-07 5.05409e-09 -3.78988e-07 1.28897e-07 3.68077e-08 -1.55111e-07 -2.95223e-09 -3.08275e-09 4.59289e-09 -6.4116e-09 2.81012e-08 -3.30704e-08 3.0543e-08 -1.61411e-08 -1.9971e-08 3.50911e-08 4.64691e-08 -5.28569e-08 -1.77851e-07 -1.85017e-08 3.52279e-08 5.15646e-07 3.60553e-07 -5.136e-09 -6.87679e-08 -8.53636e-08 1.45334e-08 1.72366e-07 -3.58947e-09 3.72507e-08 2.72569e-05 -7.33577e-09 5.25928e-09 3.45819e-09 -1.37343e-09 -6.55481e-08 -3.22142e-08 3.00772e-08 -3.22256e-08 1.58857e-07 -1.52442e-07 -8.54229e-09 1.09725e-07 -8.91303e-08 3.67576e-05 2.95204e-05 5.10939e-09 -1.83284e-07 -0.00336539 -7.16344e-08 3.80437e-07 2.65387e-08 -4.99462e-09 9.77662e-08 2.87113e-08 -9.92339e-09 7.45272e-09 -8.22088e-06 2.41354e-08 -1.0812e-07 -1.43557e-08 -2.81651e-09 3.20055e-07 -1.71544e-09 0.0141364 1.4386e-09 -1.08499e-07 -8.17474e-08 -9.32342e-08 0.00810912 2.02554e-07 -9.95602e-06 2.94637e-08 -1.61687e-07 -5.75049e-08 -3.99504e-07 -4.10804e-05 1.35058e-07 -2.66872e-08 0.000300066 4.3852e-08 1.6257e-08 1.30036e-07 1.61432e-08 -3.56064e-08 -8.97794e-08 2.79662e-08 1.00039e-08 -3.49009e-08 1.79367e-07 -6.13876e-08 3.90512e-07 -1.60202e-08 -0.0329592 -4.28537e-10 -2.83657e-08 -4.53751e-08 0.000409162 -0.000127914 2.54064e-07 2.49961e-07 3.79707e-08 -5.2957e-08 -3.64663e-08 1.24885e-08 7.86404e-08 -2.1721e-08 -2.08402e-09 -3.01167e-08 2.06599e-07 -2.96211e-07 -3.21869e-08 1.72805e-08 2.82599e-09 -4.74406e-09 -9.94801e-08 1.61512e-08 8.40083e-09 1.94206e-08 -6.80205e-08 -6.00241e-08 -3.79263e-09 0.0164497 -1.10663e-08 -3.54061e-07 4.52362e-08 1.46517e-08 -1.94746e-08 8.80309e-08 -1.93319e-08 6.60989e-08 2.19557e-08 1.1897e-07 2.54498e-09 -2.65156e-09 1.42974e-08 3.93475e-08 -2.01153e-07 3.48008e-08 -1.49057e-08 4.70466e-07 1.87264e-07 2.88118e-05 -4.91579e-09 -3.59974e-09 -1.02706e-08 1.64349e-07 1.36375e-10 -8.07597e-08 -1.37089e-07 1.69063e-07 -1.68422e-08 4.63045e-09 5.90503e-10 -0.000118358 0.000222788 7.73376e-07 -1.39221e-08 -9.43478e-09 1.30025e-08 -1.31261e-08 -9.61807e-08 -2.64897e-09 -2.22451e-08 -4.97592e-08 -2.0753e-08 -3.17444e-07 -6.724e-09 -1.75249e-08 -9.06125e-06 1.1259e-08 -1.61882e-08 5.64501e-08 -1.11196e-07 1.53821e-08 1.82531e-07 -1.17653e-09 4.10031e-08 -6.08279e-08 5.96553e-08 -2.16375e-07 0.000465032 1.30408e-07 4.08337e-08 -4.70398e-07 6.39114e-09 1.96571e-08 -3.52697e-08 -1.16425e-07 -0.0254728 -4.25228e-09 1.33084e-08 -1.20282e-08 -9.73425e-08 5.4466e-08 -8.69554e-09 7.23729e-09 -3.86711e-08 -2.0492e-08 -0.0361508 -7.30609e-08 1.29296e-08 0.0236059 -1.23294e-08 1.43891e-06 1.00301e-07 -7.04556e-09 9.19324e-08 -2.95919e-09 -0.026667 1.77503e-08 5.36443e-08 7.23557e-08 -9.01635e-09 5.98865e-09 3.95379e-07 -3.60316e-08 0.0229242 7.66779e-05 -1.50368e-07 -6.35018e-08 1.20001e-07 -3.69269e-09 2.77223e-09 6.99232e-08 -5.91333e-09 -8.96788e-08 -2.93513e-08 0.000194457 -2.01324e-08 -1.75878e-08 1.55937e-08 1.57001e-08 -4.24093e-10 1.75579e-08 4.93572e-10 0.00255463 2.78191e-08 1.66755e-08 1.6317e-08 5.29328e-08 2.89884e-08 3.50969e-07 1.8405e-07 -7.47955e-08 -8.37372e-09 -5.186e-08 1.6344e-07 2.88293e-08 1.3044e-05 3.36199e-08 3.50424e-09 -1.86767e-08 1.8085e-08 1.75755e-07 -4.60113e-08 -9.76445e-08 -1.38583e-08 2.56015e-08 6.92745e-08 -0.0121842 2.23902e-07 -5.12545e-05 5.35323e-08 8.78774e-09 3.51924e-09 7.11893e-09 -1.94446e-08 2.57623e-07 1.55544e-07 2.47414e-09 7.66809e-08 -5.47733e-08 1.56579e-07 1.52406e-08 -1.0797e-08 -5.7125e-08 5.90515e-08 -7.60933e-08 -1.4693e-08 2.92996e-08 -1.09721e-07 0.000132196 3.86936e-08 6.24923e-09 3.22006e-08 2.95326e-07 -1.03099e-08 1.91366e-07 -1.04103e-07 1.97056e-08 1.72618e-08 5.27887e-05 1.40513e-08 2.26083e-06 0.000310772 -8.18078e-09 -2.33878e-09 4.32581e-05 3.88564e-08 5.17081e-09 2.33653e-07 -6.88892e-09 -2.35146e-08 -6.64249e-08 -5.22689e-08 -7.84469e-08 1.17074e-05 -7.86777e-09 -4.66108e-08 -3.00228e-08 -8.04164e-08 8.59873e-09 7.23156e-06 -5.60838e-09 1.31122e-08 -9.4413e-08 -1.38227e-08 2.96744e-08 6.65389e-07 6.23958e-08 1.51381e-08 -1.77585e-07 3.16568e-08 -2.70299e-08 -1.34601e-08 -2.94077e-07 -7.70846e-08 1.30653e-08 8.33386e-07 -2.83002e-09 -4.38001e-08 -1.6164e-08 8.22773e-09 -7.57845e-09 -1.59189e-08 7.68301e-08 6.66409e-08 1.83112e-08 -1.34153e-08 1.74568e-08 -1.12546e-08 -2.27612e-06 7.53573e-09 5.34351e-08 0.000196632 -1.76413e-09 -8.86413e-09 -2.15832e-08 6.77957e-08 1.14433e-09 -2.67954e-08 -0.0960461 -7.82079e-08 2.76274e-08 -4.45444e-08 -1.37471e-08 -2.86743e-08 -9.26003e-08 -2.82589e-08 0.00025329 2.25649e-09 7.33196e-08 0.0331522 4.09596e-07 -1.12224e-06 -7.17547e-09 4.6644e-08 -1.36068e-08 -1.61524e-08 3.48829e-06 8.02244e-09 1.08854e-09 -1.9447e-08 -4.46804e-08 1.2326e-09 -4.89799e-10 1.56433e-07 1.72368e-09 1.33934e-08 -1.8175e-08 -1.11743e-08 2.01085e-09 -1.2663e-09 1.24807e-08 -1.32991e-08 -1.84824e-08 1.60866e-07 -0.000181163 1.03904e-08 0.025778 -1.23924e-08 -7.5474e-08 2.54596e-08 1.8308e-07 -3.34517e-08 0.0221012 -2.26138e-08 -1.82414e-08 -1.09814e-08 2.62118e-09 2.96387e-09 -7.74467e-08 3.79517e-08 2.97054e-08 -9.94062e-08 -4.8445e-08 -3.83386e-08 2.84992e-08 -4.31537e-08 -1.30797e-08 8.88866e-05 -9.31485e-09 1.18468e-08 7.92232e-09 -5.50753e-09 -0.000343182 -7.24012e-09 4.18999e-09 -9.89475e-09 -1.69544e-08 -3.22217e-07 -1.10835e-07 -2.35205e-08 -6.2863e-09 1.89159e-08 3.01232e-08 -8.15701e-09 -2.24192e-07 2.69713e-07 2.66145e-07 1.11231e-06 -5.36727e-09 -9.20109e-08 -5.83388e-08 -8.39818e-09 -4.99186e-07 3.59582e-09 1.27476e-07 -3.16262e-05 -4.01118e-08 6.16227e-08 -4.9023e-05 1.58705e-08 3.09484e-08 -5.21571e-05 -2.29411e-08 -4.21942e-06 1.41676e-07 2.62235e-08 -4.12268e-08 1.40921e-08 -7.87793e-09 1.05968e-07 -1.16283e-07 -2.93267e-08 4.82445e-09 -3.2958e-09 -8.13583e-08 0.000256628 7.77164e-05 -4.38036e-07 -3.0998e-08 6.19549e-08 2.48431e-06 9.40878e-08 4.08793e-08 -8.82864e-08 -1.13332e-08 1.29317e-07 -1.94809e-08 -1.0451e-08 -8.53888e-10 9.19355e-08 -9.84352e-09 2.88904e-08 0.015788 6.53466e-08 5.03516e-05 1.32288e-07 2.75792e-08 1.3424e-05 3.67878e-08 6.92703e-08 -2.93065e-08 -3.93148e-08 4.51838e-08 -7.77534e-09 1.34179e-09 -2.30532e-08 -1.58951e-08 -2.11947e-08 -7.30018e-08 -3.59039e-07 -2.22594e-07 7.80492e-07 3.66067e-07 -1.2857e-07 1.7048e-07 4.48392e-08 1.44123e-09 6.07875e-08 0.0230816 2.15092e-07 3.577e-08 -0.00745456 2.60372e-07 1.3902e-08 1.35643e-08 -1.16974e-08 1.76381e-08 1.80142e-09 0.00667452 6.00645e-09 3.44519e-08 4.94778e-08 3.82162e-09 -9.54564e-09 -1.09398e-08 4.87722e-09 3.17013e-09 -5.37105e-08 3.55622e-07 6.27821e-09 0.00571664 8.4637e-08 -6.07414e-08 -6.07608e-08 5.80139e-08 2.95855e-09 -2.84165e-08 1.43319e-08 -0.00173259 -6.96116e-05 -9.11973e-09 -7.98337e-07 9.41514e-08 4.50515e-08 1.44531e-07 -1.68782e-08 4.67174e-05 -0.000335353 -8.76994e-09 2.73019e-08 -2.32166e-08 -2.23166e-08 -1.10814e-09 -6.61796e-09 1.14956e-08 -0.00376925 9.76034e-09 3.86987e-08 -2.14841e-08 -3.23252e-08 -9.4259e-09 2.06822e-09 -3.33689e-08 -9.12794e-09 6.1652e-08 3.21447e-08 -5.49683e-08 3.25435e-09 8.31015e-10 1.78791e-08 1.49476e-08 6.08323e-08 9.59242e-09 0.00291634 -0.000165689 -1.21355e-07 2.42886e-08 3.09221e-08 -1.32956e-07 -2.04959e-08 9.40063e-08 -1.1572e-07 -2.00807e-08 -5.96634e-09 -5.66031e-08 -9.18909e-08 1.64184e-08 6.68437e-10 8.99663e-08 2.36996e-07 0.0216272 -7.21152e-08 0.000917042 -2.99844e-08 3.04258e-08 3.4792e-07 -9.47075e-08 -5.84587e-08 -4.22798e-08 1.21998e-06 -4.60286e-07 1.50218e-05 -7.53506e-09 -6.25891e-09 5.43718e-08 -3.15508e-08 1.78662e-08 1.17438e-07 -2.50754e-08 -1.30164e-08 -8.27883e-09 -9.94115e-09 1.77235e-07 2.3811e-06 4.97462e-10 -1.97078e-09 1.69518e-06 -2.80587e-08 -4.85484e-07 -6.20898e-06 -8.08796e-09 2.45715e-07 0.000310127 -5.7815e-05 1.88015e-08 1.90142e-05 1.8816e-09 -2.0688e-08 5.08273e-08 2.27618e-08 -1.40445e-09 2.54759e-08 -8.4497e-09 2.31432e-09 -6.78199e-09 3.59529e-08 -5.48571e-08 1.72851e-08 -4.62776e-08 1.81718e-08 -9.4053e-08 5.03047e-08 0.00472299 -7.83466e-09 8.1301e-05 -1.03019e-07 -6.27175e-08 1.43429e-08 1.66227e-05 1.49478e-07 0.0343203 1.58419e-08 2.11957e-07 -4.52382e-08 4.26382e-07 2.16239e-08 -2.26342e-10 3.84173e-05 1.18065e-08 -1.87957e-08 -1.09998e-07 3.5684e-09 5.29541e-09 -5.50751e-08 0.00111047 1.1137e-07 -1.28763e-08 -4.75268e-09 -1.64671e-07 1.4678e-07 4.94183e-08 -6.08875e-09 4.03457e-06 2.82716e-07 -2.9195e-07 -1.06005e-07 -1.20366e-08 -7.76854e-09 1.9296e-08 1.55912e-09 -1.50903e-08 4.7494e-09 2.68928e-08 0.0200385 -2.60892e-08 -3.79847e-08 5.26963e-09 -1.69042e-08 -3.74557e-08 -4.18852e-06 -3.11071e-08 -2.57404e-08 -6.02387e-08 2.36498e-07 2.31206e-08 -6.04384e-09 9.11816e-09 -2.03775e-08 -2.22004e-08 -8.77949e-08 -1.36572e-08 2.4318e-08 2.80559e-08 -1.43986e-07 2.32086e-07 0.00818356 -7.22147e-08 -1.04906e-07 7.36035e-09 -7.64698e-08 -1.30906e-08 -0.0294106 -1.33288e-08 -3.06087e-08 -1.93843e-09 9.78765e-09 -1.05123e-07 -1.16658e-08 -3.61318e-08 4.28532e-07 6.60255e-08 0.0167045 -9.12411e-09 -1.30959e-08 8.49413e-07 4.31234e-08 1.45414e-07 -0.0168803 0.0144039 -9.67714e-09 3.93672e-08 7.65917e-08 -2.2548e-08 5.06628e-08 -4.29884e-08 -8.6564e-08 1.10705e-08 4.085e-08 9.72904e-08 4.45958e-06 3.83216e-07 3.97451e-07 -3.21865e-08 5.93408e-08 0.00022317 -7.25296e-08 7.717e-07 9.63257e-09 -1.53727e-08 4.05757e-08 6.11417e-08 -1.80039e-07 -1.76662e-07 1.60799e-08 9.64358e-08 1.12196e-08 -1.21711e-07 -3.58953e-09 -5.71517e-09 -6.56213e-08 3.50349e-05 1.68761e-07 -1.67761e-08 4.51518e-07 1.64103e-09 -5.50021e-08 0.0127492 -4.75977e-09 -5.72457e-08 -5.29085e-09 -3.26955e-08 -3.56901e-08 -2.53808e-08 1.4558e-08 2.6785e-06 -3.28718e-09 6.22583e-09 6.96127e-09 -1.85416e-08 2.52544e-08 -1.99492e-08 -8.57621e-09 1.69045e-08 -1.8455e-08 -1.28178e-08 -1.73924e-08 -2.34246e-09 -1.4983e-07 -0.00411515 -1.3324e-07 -3.05781e-09 -8.76423e-09 9.14298e-08 5.08706e-10 -1.29863e-08 -9.16194e-08 -4.86788e-09 -9.59845e-08 -1.49862e-06 5.54009e-09 1.20404e-08 -7.08159e-08 7.33692e-08 -9.75131e-09 -0.00784332 4.90367e-07 7.81549e-08 -5.19886e-08 -8.76002e-10 -2.80816e-08 -1.25862e-08 5.49405e-08 4.06195e-08 7.64786e-09 3.01159e-07 -3.52433e-08 0.00891327 -4.69352e-08 -3.96958e-09 3.49467e-09 0.00482338 3.36826e-08 0.00746315 -2.1695e-08 -6.08582e-08 -1.83835e-08 -4.13067e-09 -6.965e-08 1.08408e-07 -7.07982e-09 -2.91042e-08 -5.95059e-09 2.91477e-07 -1.8115e-08 2.17209e-07 0.00238997 -2.99809e-07 8.52018e-09 2.5568e-09 1.98428e-08 -1.76807e-08 5.26698e-08 3.12299e-08 7.80155e-08 -1.66136e-07 -1.98143e-07 5.03137e-09 -0.0227534 -3.12817e-08 -6.97645e-10 -7.5811e-09 2.9806e-08 5.70331e-08 7.45689e-09 -2.27647e-08 -9.96076e-09 -2.37395e-07 3.12495e-08 7.5836e-09 -4.44487e-08 2.16103e-07 -4.70258e-08 9.57663e-06 4.89805e-08 1.45118e-06 -0.000264221 -2.08724e-08 -2.58872e-07 2.96396e-07 0.0225691 1.87229e-08 -1.75366e-08 -9.42161e-08 6.36778e-07 1.47625e-08 2.18782e-08 7.46369e-06 1.41469e-08 4.88928e-08 1.01213e-05 4.90668e-08 -4.9127e-08 -5.46388e-08 2.80156e-08 -2.92981e-08 -1.50562e-08 2.19574e-08 -3.14137e-07 -1.85652e-05 -4.78532e-08 0.00158945 -5.47835e-09 0.0117996 -4.1627e-09 -2.82761e-07 1.42814e-08 0.000337475 0.0226197 1.70155e-08 2.78416e-05 -1.04923e-07 -6.71843e-09 -2.98916e-08 1.75968e-08 -3.53702e-06 0.00936834 9.91627e-09 0.00485688 2.21857e-07 -0.0241265 -1.31648e-08 -9.35005e-10 6.52345e-07 2.63044e-08 4.9171e-08 1.11022e-08 5.51165e-09 -2.92518e-08 4.04372e-09 4.87423e-09 -0.0587588 -2.52941e-06 -1.80631e-08 -1.9587e-07 -7.68521e-08 4.62614e-09 -2.0164e-08 -1.47389e-08 2.05784e-07 -7.2431e-08 4.30703e-09 -3.09721e-08 -1.73034e-08 -1.15566e-07 2.48588e-08 3.7453e-06 7.05161e-08 -6.65077e-08 -6.70805e-09 2.0087e-08 4.29147e-08 9.04836e-08 -1.52632e-07 2.05701e-07 -1.22564e-07 8.8431e-09 -5.37013e-08 -6.31693e-09 -3.0125e-08 -6.17552e-08 -1.20883e-08 4.64472e-05 -1.2126e-08 2.44196e-08 1.29055e-08 3.93066e-06 -3.13438e-11 -1.76715e-07 0.00803629 -4.05995e-08 -4.74122e-08 -4.34254e-08 5.38305e-09 3.57027e-09 -1.54501e-08 -1.72377e-08 0.000608504 -6.63078e-09 1.13155e-09 6.37148e-09 -2.14123e-08 1.09244e-07 6.4889e-09 -7.05114e-09 0.000836442 3.12727e-08 -4.14348e-09 -1.7981e-07 3.88269e-09 -2.42406e-08 -5.58601e-09 -7.88171e-09 9.08797e-09 -3.06525e-07 3.24574e-08 -8.20775e-08 4.17769e-08 -2.52977e-08 -1.84433e-08 -0.0275718 -0.0289143 1.12681e-08 -6.48168e-08 -5.04848e-08 -2.38057e-09 -1.25651e-08 -0.035726 3.62081e-09 -1.22176e-08 3.82777e-08 4.95833e-09 1.48501e-06 0.00163547 2.36699e-08 -2.48411e-05 2.81911e-09 5.57636e-08 1.23829e-08 1.26477e-08 8.79299e-08 -3.00593e-08 -1.02097e-09 1.22487e-07 -4.01824e-05 1.10819e-07 1.86509e-08 1.58429e-08 -5.40255e-09 2.04142e-07 -4.4315e-08 0.000348782 -3.38114e-08 -5.41669e-08 8.5205e-08 -1.15127e-07 6.18803e-08 1.18858e-07 0.000119141 -1.75342e-07 -1.6613e-08 7.60288e-08 -8.09366e-10 1.80173e-07 -3.17102e-08 -1.49412e-08 0.000195574 1.07821e-08 -1.56492e-08 -9.00722e-08 2.01099e-07 -2.34186e-08 -6.91315e-08 0.00750795 -2.11043e-07 -9.5965e-08 1.71524e-08 -8.93205e-06 -1.89572e-09 0.000828032 3.11712e-06 -1.04727e-06 -8.66469e-07 1.88225e-08 6.51067e-08 6.62804e-06 0.0327736 2.03832e-09 -2.57736e-10 6.14598e-09 2.00855e-07 -8.66753e-08 -1.62527e-07 1.31329e-08 -2.19187e-08 1.66284e-08 0.00382491 -1.90101e-08 -5.61561e-09 1.00965e-05 2.11521e-07 0.0247944 4.63157e-08 2.00704e-09 -9.54982e-09 4.69987e-08 1.89555e-08 -1.15273e-08 0.00800838 -1.68365e-07 7.85731e-08 -1.88849e-08 -1.90368e-08 4.63863e-07 3.98088e-08 2.24299e-08 -4.41707e-08 1.96614e-07 -1.52254e-10 5.52072e-09 -2.54055e-09 1.31956e-08 2.51868e-08 -1.92549e-08 1.63061e-09 1.28092e-08 2.97903e-09 4.73646e-06 2.25974e-08 -0.00263629 1.3776e-07 -2.33715e-08 8.1804e-08 3.17746e-08 -4.65819e-09 -6.07405e-09 -1.42367e-08 -6.56602e-08 3.53818e-08 -6.08874e-08 1.55751e-06 -7.98601e-08 9.14468e-09 -1.21323e-08 -2.1047e-08 4.92936e-08 2.67887e-09 7.63035e-09 1.80998e-08 -1.40651e-08 1.10912e-07 -3.46014e-08 -1.23429e-07 4.33131e-08 -1.29039e-07 -6.07807e-08 -4.40093e-08 8.90758e-08 -1.82699e-08 1.15029e-07 -5.9924e-09 -5.25224e-09 2.77443e-08 2.49821e-08 3.41784e-08 0.0357069 9.28035e-08 -1.51274e-09 -2.61186e-08 -1.07839e-08 -8.70245e-08 -1.47678e-08 3.58406e-09 3.8568e-08 -2.16227e-07 -1.3227e-08 -3.32452e-08 -8.37786e-08 -7.18196e-08 1.66326e-08 -5.31393e-08 8.69836e-08 -1.28376e-07 1.47423e-08 -2.61821e-07 -1.17318e-08 -1.18035e-08 1.44681e-06 -4.58575e-09 2.08323e-07 2.04057e-07 4.54819e-08 -4.11323e-07 -3.42136e-05 1.12944e-08 1.13897e-08 -2.60113e-08 7.30226e-08 -1.58391e-08 1.01388e-07 -2.78327e-08 -4.30618e-07 0.000103626 -3.93686e-08 -1.34768e-07 -4.27476e-08 5.59323e-08 1.91464e-07 -1.66746e-08 1.57891e-07 -2.86609e-08 2.49429e-05 0.00691447 -3.07581e-08 1.41144e-09 -9.33987e-09 7.0033e-06 -4.30966e-09 -3.73002e-07 -1.28037e-08 -6.43446e-08 1.6059e-08 1.90394e-07 1.47892e-08 -2.14199e-07 1.21679e-07 8.1434e-09 0.000875186 2.40756e-08 4.25026e-08 -3.39852e-07 0.0128608 1.70297e-07 -1.66111e-08 5.87517e-08 5.86238e-07 -1.01469e-08 0.000101199 -0.017925 0.000773757 -5.91822e-08 -0.0189496 1.53316e-08 2.5356e-09 -1.30754e-08 -4.89146e-07 -5.16916e-08 -1.04714e-05 -3.40192e-09 -3.67339e-08 -6.09318e-08 1.27195e-09 4.02899e-07 -1.28432e-08 -4.97665e-08 4.45193e-08 1.16068e-08 -1.09743e-05 -2.09085e-09 -7.09284e-08 -3.57191e-08 2.55082e-08 -1.41208e-08 2.8785e-05 1.63375e-07 -2.39826e-08 -2.0287e-08 -1.60302e-08 1.46937e-08 3.40464e-07 2.5236e-08 -3.58062e-08 2.03138e-08 -4.13537e-08 1.04794e-08 8.55725e-08 0.0293621 -0.000235091 2.36684e-08 -3.36518e-07 -2.18299e-08 -3.46966e-08 -5.60832e-08 -1.02802e-07 -8.36806e-08 1.93918e-08 -5.30704e-08 -3.08641e-07 -6.66756e-09 1.01367e-08 3.63327e-10 5.9858e-09 1.89105e-08 -1.248e-07 -3.06981e-08 3.25246e-07 -1.3551e-08 -7.93082e-09 3.1202e-09 1.74771e-07 3.21178e-07 -1.80815e-08 -2.55768e-09 1.15031e-07 1.47631e-08 5.47319e-09 -2.52593e-07 -1.64155e-07 -1.47528e-07 -3.47819e-07 -0.0137806 -3.61481e-08 0.00401688 -6.39686e-08 -8.36246e-09 -6.4073e-06 3.73887e-07 -5.87876e-08 -5.53431e-08 -6.8966e-09 8.93941e-09 -6.86448e-08 2.9241e-08 -5.20495e-08 -1.14292e-06 2.07802e-08 3.14531e-07 1.30542e-07 -1.90146e-08 5.19187e-08 -1.17852e-07 -1.36822e-08 2.31591e-08 -6.84554e-08 1.28429e-09 -8.24783e-05 -6.41176e-08 0.000251407 1.99764e-07 8.17707e-09 6.50812e-08 1.42121e-08 0.00479482 5.38977e-08 3.3956e-07 -0.000204757 -2.58731e-08 -1.07408e-07 3.47156e-08 2.14983e-08 3.29062e-07 -5.37935e-09 1.16479e-08 9.94875e-09 -2.39382e-07 -2.94084e-08 -0.0342118 1.412e-08 5.93573e-08 -8.086e-08 -7.83317e-08 -2.53857e-07 -3.57715e-08 0.022388 -3.23837e-08 -3.90349e-08 -1.86678e-08 -5.73524e-08 2.65825e-07 -3.03303e-07 -1.34288e-08 1.265e-08 5.43957e-09 -1.03086e-07 -1.86989e-08 3.1778e-05 1.66635e-08 -3.79645e-09 2.63911e-09 -1.14433e-07 2.41415e-07 -3.18131e-07 6.84567e-05 -1.12031e-08 -0.00160434 1.44605e-07 -4.23782e-08 -8.41169e-08 -1.52666e-06 2.59856e-08 1.19979e-08 1.71143e-08 1.37629e-07 1.20946e-08 3.01391e-07 -5.09974e-08 3.52068e-09 7.35084e-08 5.49154e-09 9.24864e-09 -2.13637e-08 -2.81599e-08 1.81043e-08 -1.39193e-07 3.50801e-08 -7.64141e-09 1.80436e-08 -4.62532e-09 -1.25739e-07 1.43429e-08 -2.35425e-05 -0.0025116 1.68758e-08 2.4478e-09 1.26455e-05 -1.29535e-08 -5.43485e-08 6.47588e-07 7.32759e-09 -1.18214e-08 -9.59721e-08 1.81955e-10 -2.16186e-08 -4.57618e-08 -8.77314e-09 -7.5795e-09 -1.85501e-08 4.04833e-05 1.24906e-08 6.8293e-11 1.21984e-07 3.20021e-07 -4.1691e-08 0.000582647 0.0252433 6.35505e-08 1.04138e-07 1.99149e-08 1.24673e-08 9.04764e-09 -6.33908e-08 -3.25022e-08 -0.000305416 9.82047e-08 3.12462e-08 2.66737e-08 -6.201e-08 -9.09422e-08 2.15929e-08 2.56837e-08 -0.0209665 -4.42355e-08 8.56375e-08 -2.19968e-08 -3.29347e-05 3.37432e-05 -9.98266e-08 -4.53247e-08 -1.67399e-07 2.97596e-09 -1.06504e-08 2.04367e-05 8.93034e-10 -1.65811e-05 -1.76968e-09 -7.16478e-10 -4.91491e-09 0.0145473 -1.25151e-06 -0.0219487 6.57579e-08 -3.41947e-09 -1.27267e-08 -1.81194e-08 1.59403e-09 3.51461e-08 -3.61296e-08 1.63504e-07 -6.74497e-05 4.58191e-08 1.24063e-08 2.51157e-05 8.7555e-08 4.43e-07 4.45576e-08 -3.46755e-08 -1.9811e-07 2.21579e-07 -1.87276e-07 -8.43378e-09 -2.2181e-08 3.93944e-08 -3.58087e-08 -0.000182111 1.83505e-08 -2.02264e-08 -9.53764e-09 -4.72095e-08 2.1891e-08 -1.07694e-07 -4.68212e-08 -1.25379e-07 5.62355e-08 -6.87041e-09 0.0041714 5.31429e-08 -8.32733e-07 -3.46003e-10 -3.86455e-08 1.99902e-08 1.77924e-08 3.50359e-05 8.63073e-09 -3.01582e-08 1.04421e-07 -5.78037e-08 -6.38069e-08 7.66589e-09 2.72216e-07 4.92628e-09 -2.12346e-08 -1.36047e-07 1.1462e-09 -2.21539e-08 -5.6791e-08 5.47387e-09 -3.47631e-08 2.80605e-07 -5.63618e-08 3.67756e-07 1.33467e-09 -2.97666e-10 4.02139e-08 4.11724e-09 -2.46443e-08 1.16624e-07 1.80996e-07 6.94949e-05 2.05297e-08 -9.79092e-09 -0.0657361 6.57751e-09 -1.03316e-07 -2.14401e-07 -5.07524e-09 -0.000364019 2.01816e-07 -2.31098e-08 1.40205e-09 0.000942647 2.84166e-07 -1.5063e-05 -0.0167688 -1.14976e-08 4.24863e-08 1.61234e-08 -2.16299e-08 0.0162815 -3.91846e-05 -7.99955e-08 2.71361e-08 -2.16125e-08 -1.09622e-07 -4.39645e-09 4.93581e-09 4.60156e-09 -1.67444e-08 -9.07966e-08 2.18935e-07 -4.71583e-08 2.67114e-08 -7.09046e-05 -1.86008e-07 9.1197e-09 -9.59705e-08 -0.0437367 -1.01985e-07 2.60153e-08 -1.19224e-08 3.77083e-08 -7.07727e-09 -1.01754e-07 3.01289e-09 3.63059e-07 7.86261e-06 4.42096e-08 -2.39186e-07 -3.2253e-07 -2.47142e-07 -6.17619e-08 -1.47317e-08 -4.31817e-09 1.44681e-07 2.71125e-09 -4.47046e-09 5.84521e-08 2.16842e-07 3.66151e-08 1.41238e-07 7.14923e-08 6.46707e-09 4.42018e-09 -2.80771e-08 -7.21863e-09 0.0120164 4.35983e-08 -3.35127e-08 -1.85695e-05 -2.93631e-08 1.18539e-06 -5.80044e-09 -2.9942e-08 5.07507e-05 0.000408868 2.42279e-08 1.55031e-06 1.08431e-08 1.18999e-08 1.85165e-08 4.66205e-08 -4.76167e-07 -5.27999e-09 -3.0734e-09 -1.52536e-08 -4.87543e-07 3.57248e-08 -1.62052e-06 9.13575e-09 -2.98775e-09 3.90765e-08 -4.85758e-08 1.76602e-05 -1.93562e-07 -5.72904e-08 5.9881e-09 2.41706e-08 -3.42739e-08 -0.0200164 -2.01073e-08 2.69568e-08 -1.67407e-05 -3.90126e-07 -4.7491e-08 -4.95777e-08 6.11642e-09 -9.34013e-09 1.33079e-08 -7.71241e-08 1.30351e-07 -1.84963e-08 1.36921e-08 1.45926e-08 -7.77137e-08 -2.67861e-07 2.62748e-08 2.61986e-07 -4.29307e-07 -0.00075801 -5.49166e-08 -5.71158e-08 -7.79443e-08 0.00470522 0.000173395 5.96564e-08 1.90983e-08 -3.33868e-09 2.19327e-08 1.60762e-08 -2.4994e-08 -0.000121146 -2.93589e-08 -3.18325e-08 2.01771e-07 1.50186e-09 4.0821e-07 8.9791e-10 -7.64946e-08 4.79473e-09 -2.43573e-08 -1.76955e-07 2.86732e-08 -1.48539e-08 -2.83349e-08 -0.000516944 -1.84958e-07 -1.19671e-08 5.40074e-08 -0.00825945 1.50343e-08 8.56053e-07 -1.50348e-08 7.77686e-08 -1.04763e-07 -2.39249e-08 5.05146e-07 3.69617e-07 -1.03178e-08 3.68823e-08 -2.78557e-09 -1.39463e-08 -4.34622e-08 8.70696e-09 1.20859e-05 1.77434e-07 -2.98036e-09 2.54836e-08 -7.60468e-08 -6.97304e-05 -7.05263e-07 2.98177e-07 1.07122e-08 0.000121632 -3.9715e-08 -7.67085e-08 1.86518e-09 -1.5281e-08 6.05176e-09 8.07664e-09 -1.45036e-07 -1.2664e-07 -3.38292e-08 2.64958e-09 4.0018e-05 8.12223e-09 1.94334e-08 -1.29702e-09 2.56296e-08 4.03283e-05 0.00269286 1.38162e-08 6.47146e-09 1.93347e-08 1.24293e-09 -3.51158e-08 0.000153369 7.5412e-08 6.3146e-06 -7.82644e-08 8.43712e-08 -6.88246e-09 1.04077e-08 -6.50248e-09 6.12388e-08 -1.45905e-08 2.29013e-08 2.22199e-08 0.000158598 -1.09563e-08 1.98307e-08 2.94828e-08 -3.498e-09 6.35452e-09 1.42772e-08 0.000146928 -6.29183e-09 -8.83136e-09 5.50048e-08 5.23881e-08 -7.01693e-08 -4.55774e-05 -5.81821e-08 -8.22473e-09 -6.53319e-08 -8.12988e-09 9.19396e-10 3.29712e-08 1.36593e-08 0.00302853 6.21688e-08 1.09215e-09 1.64936e-07 7.97664e-10 4.03251e-09 1.10995e-07 -2.58602e-07 -8.48587e-09 -3.21515e-08 -2.13032e-07 -3.08757e-08 -5.69671e-05 0.000107019 -1.7221e-08 -4.15885e-09 9.52347e-05 -1.22089e-07 -2.67255e-06 -8.49116e-08 -4.27384e-08 -2.47104e-09 -4.26668e-06 2.82715e-10 5.59547e-09 -0.000129682 8.30964e-09 -1.16102e-08 3.82424e-08 1.85719e-08 -1.43102e-07 0.001391 1.19752e-09 1.44974e-07 -2.12276e-08 0.000150827 2.47117e-08 0.00525909 -3.22902e-09 -6.4845e-09 9.74253e-08 1.82975e-07 3.71143e-08 3.41118e-07 -3.24322e-08 1.16029e-08 -3.97115e-08 3.84348e-08 8.56837e-09 0.000611892 6.86761e-08 -8.19486e-09 9.29093e-09 2.11923e-08 -1.17525e-07 -1.49883e-08 9.60364e-07 -2.84458e-07 3.2839e-08 1.02379e-07 1.41321e-08 1.6785e-07 -3.15056e-08 -5.83001e-11 -3.70576e-08 -0.0165649 -1.85787e-07 0.0202433 -7.24506e-08 -1.17274e-08 -0.0200564 2.86679e-08 1.32482e-08 2.84083e-08 -6.05039e-05 -1.78331e-08 -6.92341e-10 -2.79136e-08 2.974e-08 4.47222e-08 1.22862e-07 0.00560502 -8.70531e-08 -8.39079e-08 -2.17214e-08 2.70941e-08 7.34244e-08 0.00293281 -2.1547e-07 0.0196945 -3.44022e-08 -2.26499e-08 2.23555e-09 -2.25204e-08 -1.56808e-07 -2.41522e-07 -0.000517018 1.55093e-08 -1.58369e-06 -2.16093e-08 4.31177e-08 -1.74916e-07 2.38973e-08 -1.5321e-07 -2.22776e-08 -4.72012e-09 0.000484654 -2.51644e-06 -4.53749e-08 2.60173e-08 1.23499e-09 1.15204e-08 -2.45013e-08 -1.3787e-09 9.03832e-09 -1.42815e-08 -0.0584095 1.31925e-07 4.05842e-08 1.40986e-07 -1.07828e-06 6.32284e-08 1.49857e-08 3.17423e-09 4.09183e-10 3.00854e-08 4.01407e-08 1.34951e-08 -1.73524e-09 -3.02942e-08 -1.21869e-08 -5.80806e-09 -4.98951e-09 1.32946e-08 -4.24762e-07 0.0136746 -0.00890471 9.21149e-06 -4.54087e-09 -4.76844e-09 -2.9956e-08 -3.20158e-08 3.53283e-10 3.25204e-07 2.70492e-09 -3.20603e-08 1.28844e-08 0.00246625 -6.35516e-08 -5.93458e-08 -4.05988e-08 -1.44964e-08 5.85995e-08 -2.97608e-08 1.39204e-07 2.63977e-08 -4.71937e-09 0.0197684 7.99158e-08 -2.14868e-08 1.43757e-08 -0.00101628 -2.40842e-05 4.29267e-08 7.24462e-08 5.38842e-09 -3.88914e-09 -1.82278e-07 -9.08669e-09 2.71854e-09 -1.03782e-08 2.08979e-08 -6.09759e-08 1.02289e-08 -1.87114e-08 -2.07204e-09 6.84966e-09 -2.94511e-10 1.27596e-06 -5.23806e-07 8.59735e-07 -1.23442e-08 -5.6878e-08 -1.09336e-08 -8.20768e-09 0.000833146 -6.42229e-08 0.00131147 -1.04495e-07 -1.15732e-07 -1.27261e-07 -3.7767e-08 -2.34868e-08 9.3258e-08 -2.10897e-08 -1.39464e-08 -3.46408e-08 -1.7302e-08 -2.65709e-07 4.84899e-06 -4.40314e-07 1.52287e-08 -1.52918e-08 0.00223337 2.00182e-07 1.12617e-09 2.59048e-07 -6.15153e-10 -9.31863e-09 -8.57235e-09 -1.78007e-08 6.7851e-08 4.30377e-08 -2.47511e-08 5.99382e-08 -3.45654e-09 5.23818e-09 1.93522e-08 4.22866e-08 3.46166e-08 -6.55188e-08 9.85579e-09 1.50365e-08 -0.0204254 -3.01353e-08 -8.79189e-09 2.47924e-09 -1.45964e-09 0.000790713 1.90815e-08 -4.85948e-08 -2.36131e-08 6.70878e-09 5.58412e-09 5.91966e-08 -3.82028e-09 2.014e-09 4.07991e-08 7.73312e-08 -7.91739e-08 -1.47948e-08 1.52657e-08 3.05622e-07 -2.02057e-08 8.58937e-09 9.03465e-10 5.33295e-08 3.37506e-08 0.00327609 -3.38901e-07 0.000233709 0.000160604 -4.90675e-08 -2.6616e-07 -2.4024e-09 -0.0361784 -2.00473e-08 9.88516e-08 1.13818e-08 -9.86151e-09 1.0023e-06 6.0722e-09 -2.88974e-07 -2.9246e-07 1.02056e-07 -2.79768e-07 -5.23494e-08 -1.15248e-08 1.81308e-08 -4.11084e-05 -1.43334e-08 -2.09599e-08 9.83566e-08 8.25759e-09 -3.58009e-09 1.40424e-05 -2.95508e-08 -1.00158e-07 2.17005e-08 1.75527e-08 -2.48466e-08 -1.21851e-08 -6.05313e-08 -2.81996e-08 -5.26515e-08 -1.35036e-08 -3.8095e-08 2.40811e-08 7.88864e-08 4.90912e-09 4.02589e-07 3.67671e-08 1.63529e-07 -2.48535e-09 -1.23216e-08 8.20773e-08 1.27326e-07 2.27305e-07 6.22318e-08 -7.30908e-08 -3.94636e-08 2.64797e-08 1.19422e-08 1.72186e-08 2.36989e-07 3.91711e-08 3.59568e-08 -1.30153e-08 2.41056e-08 1.12713e-09 3.91492e-08 -1.35007e-08 -2.65956e-08 -9.54922e-09 -5.12635e-08 2.17838e-07 -4.22521e-07 -9.68326e-08 -7.74621e-10 1.2999e-09 -1.3154e-08 2.28174e-08 4.29467e-09 -9.61784e-10 -4.70232e-09 -0.00621466 1.70193e-07 -9.75673e-08 -1.56303e-08 -3.78447e-07 -3.85093e-08 -5.48485e-08 1.14563e-08 -6.25722e-09 5.78321e-09 -3.93136e-08 3.44649e-08 -1.69999e-08 -1.82707e-08 -1.36251e-07 -0.0236206 6.15493e-09 -1.36676e-07 -1.48144e-08 1.08291e-08 9.71686e-06 -1.59721e-11 4.51349e-09 -3.81755e-07 8.70769e-08 0.0240279 -1.3871e-09 -6.6407e-08 1.03666e-08 1.28026e-08 -6.80802e-08 4.42321e-08 8.5571e-10 9.15732e-08 1.21691e-07 -8.14714e-10 2.40838e-07 -2.22653e-07 -4.8597e-09 4.05121e-08 0.0126556 -2.72286e-08 -2.95017e-07 1.92542e-08 2.41605e-08 -7.15652e-09 -0.0117915 -7.70127e-08 1.3414e-08 1.77703e-07 -4.87082e-08 -1.47898e-08 -6.42819e-08 2.32481e-05 -1.91819e-08 -1.41569e-08 -1.37932e-09 -6.12296e-08 -1.50283e-08 -5.25836e-08 2.61356e-08 -4.9988e-05 2.69186e-08 0.0272479 9.66238e-09 2.71937e-08 -3.254e-08 -9.91801e-09 1.80427e-08 -1.81538e-07 -1.08196e-09 5.27918e-09 2.44196e-08 2.05832e-08 -5.66875e-08 1.03252e-05 -3.57732e-08 3.17813e-09 0.0016697 1.56734e-07 -1.46479e-08 7.94622e-11 -3.00645e-06 -6.45911e-09 -2.22374e-09 -1.34863e-07 1.78661e-07 0.00018719 -1.70678e-10 -2.65592e-08 7.51458e-09 -1.59524e-08 -5.568e-08 -1.75323e-07 -1.747e-07 3.8284e-08 3.34118e-08 4.82756e-08 -9.59402e-08 4.36443e-08 1.85756e-09 -5.34841e-09 -1.30698e-07 -6.47309e-08 -1.47487e-09 -8.89546e-08 2.49873e-07 9.40914e-09 -1.93621e-08 -1.14165e-08 -4.17756e-08 -3.75958e-06 1.18142e-07 1.5043e-09 0.000126867 -9.95766e-10 0.000605306 2.31963e-07 -1.14763e-07 -1.96847e-07 0.0240979 3.07272e-08 -5.7302e-09 -1.66492e-08 8.85799e-10 1.70335e-08 -4.82007e-09 -0.0245201 1.67101e-07 7.40621e-09 2.19963e-09 1.70555e-09 2.51197e-09 -2.81918e-08 6.46158e-08 -1.29663e-08 0.0194468 0.000272453 -7.38497e-08 -1.16977e-08 1.87112e-07 -1.43942e-07 -1.10251e-07 4.30512e-10 1.17582e-08 -0.0275207 -1.09059e-07 2.60159e-08 4.10837e-08 -1.47201e-07 -9.2226e-08 -0.101119 3.79563e-08 5.11545e-10 -4.70399e-08 -2.49306e-07 -1.6824e-08 6.73311e-08 -1.87321e-08 4.0528e-09 -2.38872e-08 -0.00490966 -2.89042e-08 1.94358e-08 7.78571e-05 0.000956249 -4.65101e-08 -3.70373e-08 -3.19871e-07 2.93377e-07 1.30976e-07 -2.78341e-08 -4.97365e-09 2.92101e-07 2.44781e-08 2.67229e-08 4.73001e-08 -1.67747e-05 5.5911e-08 0.0216944 -0.000399197 2.68249e-07 -1.34395e-07 4.25037e-07 -1.28308e-08 5.21527e-09 3.66335e-08 6.02422e-08 -2.15831e-08 0.000230092 -5.30656e-09 1.12441e-07 9.68868e-10 6.52348e-08 -9.01831e-09 -2.08933e-08 -6.91613e-09 -0.00109105 -0.024258 1.23878e-08 8.85533e-07 -1.25268e-08 1.19601e-09 1.45597e-07 0.00118731 -1.10969e-07 -0.00377569 -0.0928075 0.000163712 -1.45261e-08 -7.17257e-08 4.53766e-08 -2.2649e-10 1.29957e-08 -2.26911e-09 -0.042089 -1.96152e-08 -4.01958e-09 3.98016e-09 -8.06495e-09 -1.98966e-07 3.47171e-08 -4.90033e-08 7.17091e-09 -6.99607e-08 3.86823e-08 9.46751e-09 -2.1345e-07 6.22848e-09 -5.52074e-08 -1.08108e-08 1.01121e-07 -5.8396e-08 1.22016e-07 -8.01339e-08 1.21816e-07 1.95963e-08 5.01683e-09 1.4482e-08 3.94001e-09 2.12381e-08 4.93423e-08 -2.11916e-07 -2.41552e-09 4.66861e-10 1.82895e-07 2.65819e-08 0.00117174 0.0283791 0.000128582 -1.30124e-07 4.66639e-09 9.35922e-09 -2.88338e-08 -6.89627e-09 -4.6918e-09 -2.96551e-08 1.27432e-09 -1.41372e-08 9.98652e-08 -0.0098718 6.00069e-08 2.69247e-09 -3.00281e-08 -3.03687e-07 3.70703e-07 -2.07326e-07 -2.38232e-08 1.03856e-08 2.42742e-09 -3.2753e-08 1.46198e-08 0.00269966 1.58302e-08 2.04056e-08 -1.88709e-08 5.31257e-10 7.95429e-09 4.26649e-08 -7.88194e-08 1.76275e-07 -1.95012e-09 0.00706869 -1.91529e-08 1.48228e-09 9.5343e-08 -1.33785e-08 3.17644e-08 4.98102e-08 1.92168e-08 -1.39103e-08 3.85228e-08 1.11193e-07 -2.5123e-09 -4.35311e-08 1.65191e-09 9.1894e-06 -3.49931e-09 8.62498e-07 0.0063024 -3.7138e-07 1.11189e-08 -2.10448e-08 -2.75022e-08 -1.46698e-07 -2.34826e-06 -1.43944e-08 1.11536e-08 7.92183e-08 -5.56089e-10 -0.00500942 -4.85822e-09 -2.65782e-08 -1.75521e-07 -0.00785425 7.76107e-08 -1.47324e-08 2.0884e-07 1.45841e-08 0.00925736 -4.41752e-08 9.95481e-08 -3.28452e-08 -1.36023e-07 -6.39171e-08 -2.58905e-09 4.59026e-09 -5.39124e-08 2.87033e-08 4.04172e-08 1.97895e-08 0.000218616 9.61414e-09 -5.72494e-08 -2.00417e-07 -2.25525e-07 -6.16874e-08 8.62584e-09 -1.67443e-07 8.3957e-09 2.98709e-08 -3.28463e-08 -1.5045e-09 -5.08085e-08 1.17615e-06 -3.69833e-09 -2.30097e-09 1.75898e-07 -2.95603e-09 -1.08966e-08 -2.67294e-09 1.22477e-05 -7.47517e-08 -2.53565e-07 -2.07264e-07 3.49487e-09 8.14113e-08 -1.0452e-09 8.74012e-10 -5.23122e-09 -7.5821e-08 -2.64577e-08 -5.32245e-10 2.50961e-07 -2.91796e-08 1.93615e-08 1.2969e-08 3.0354e-10 -1.80573e-07 0.0169006 -3.28034e-08 -1.68838e-06 -4.69907e-08 -3.6788e-08 2.53344e-10 2.05176e-07 -1.05776e-08 -3.15813e-08 7.13675e-08 0.00174539 1.36782e-08 -1.48606e-08 -3.69013e-10 -1.16302e-08 -1.28059e-07 4.92185e-08 -2.94871e-09 2.58829e-08 -9.57337e-08 8.51422e-08 -1.60127e-08 1.65148e-07 5.36465e-06 -1.6907e-08 1.97806e-07 -3.43798e-09 3.12862e-05 1.00413e-09 -6.96015e-05 -7.30475e-09 -8.14288e-09 -1.86209e-07 1.09578e-07 4.25312e-08 6.50032e-09 0.000100556 0.0262078 5.82752e-07 -1.91454e-08 -2.9084e-07 7.64484e-06 2.49299e-07 3.95968e-08 8.49313e-07 -3.32058e-08 -4.22717e-08 -1.35131e-08 -0.0142253 -6.58622e-08 -1.66288e-09 0.0030539 8.88971e-09 -3.44119e-08 7.79714e-09 -2.78258e-08 -8.62367e-09 -1.59064e-07 -5.32918e-08 -2.09281e-09 -1.8045e-07 2.74491e-06 -0.0228837 6.53214e-09 -2.70251e-07 3.55679e-08 -1.15233e-09 2.00447e-08 -1.04052e-08 1.6729e-07 9.14203e-08 -2.64914e-08 7.10382e-09 1.48947e-09 -2.50354e-08 -6.32613e-08 2.1345e-08 -7.43165e-08 -6.19066e-08 -1.89169e-08 2.03687e-08 -5.9611e-05 -2.83038e-08 -1.94922e-08 -8.38551e-09 -0.021113 5.80649e-09 1.94789e-08 -2.34305e-08 -8.95536e-08 4.49446e-07 -1.97791e-08 -6.16185e-08 -7.29877e-08 6.81169e-08 3.95881e-08 2.65259e-08 -1.09477e-07 -2.95258e-07 1.91547e-06 -1.2038e-08 1.06416e-08 -4.76224e-08 -1.93746e-08 9.09767e-08 -8.67432e-08 2.62768e-07 -2.1961e-07 -2.47137e-09 -1.26297e-09 1.73093e-08 3.07775e-08 2.44434e-08 -1.87905e-08 2.4468e-05 3.43815e-08 -4.21542e-08 -6.80328e-09 -7.60087e-09 -1.35459e-08 -0.0336311 -1.07053e-08 -3.89001e-07 -1.19486e-07 -3.91043e-08 -7.56452e-09 1.82984e-08 -2.45322e-08 4.44482e-05 -3.17447e-07 3.04666e-07 3.65189e-06 0.00361932 -5.41597e-08 -8.83912e-09 5.20611e-08 -1.65632e-07 1.59035e-08 1.69349e-08 3.49297e-09 -1.03581e-05 -2.51753e-08 3.07264e-08 -9.60286e-08 -8.52999e-11 9.55963e-07 -1.12242e-07 -0.000124927 -2.06539e-07 -3.51295e-08 -2.18714e-08 4.29962e-05 4.54222e-08 7.82413e-08 -6.08974e-07 3.06038e-09 -0.0303641 -7.16627e-08 -1.34162e-08 -4.78763e-08 -1.40767e-08 -1.58272e-07 -1.54198e-09 3.29919e-07 -6.26257e-09 6.57396e-08 8.12158e-10 -0.0247866 0.0295867 1.12464e-07 6.93441e-08 1.23693e-08 -5.8342e-08 1.34931e-08 4.18394e-07 -1.13526e-09 4.73024e-08 0.0270488 3.63523e-09 1.47136e-07 -1.77553e-09 1.99927e-08 -1.00831e-08 -1.44987e-05 -9.92174e-09 5.32449e-08 1.09386e-07 8.40839e-09 -2.57199e-08 4.62682e-07 1.29285e-07 5.36799e-07 5.57674e-08 0.0199467 -8.09503e-08 8.42851e-09 -2.9728e-08 -3.0017e-08 2.03922e-08 8.1101e-09 2.00628e-08 -1.86296e-08 2.69864e-09 -2.78786e-07 -9.31331e-08 5.28887e-05 2.7535e-08 -2.56014e-08 -3.43923e-08 -1.72193e-06 2.14619e-07 -5.91892e-08 -3.98456e-08 1.95151e-08 3.58376e-08 -2.05973e-07 -8.57244e-09 -0.0107387 -5.08667e-09 -0.0241136 1.464e-08 0.0378137 -7.38362e-09 8.13499e-08 -2.19987e-08 1.34824e-09 -4.7476e-08 -7.20693e-08 1.33427e-06 -1.16525e-09 -3.73433e-08 1.86703e-08 -2.1424e-08 -1.4486e-08 1.16736e-08 0.0165004 1.89352e-08 2.61376e-08 1.07962e-10 -1.25813e-08 4.98072e-08 -1.42613e-09 9.22557e-09 -3.381e-08 -6.24358e-08 -3.8483e-08 -1.53158e-07 -1.44804e-08 -3.87347e-08 1.62115e-08 -2.35802e-07 -4.46409e-06 -0.00315193 -1.62181e-08 1.94431e-08 3.98533e-08 3.55741e-08 1.48793e-07 3.63128e-08 -3.8032e-10 -5.72079e-09 7.92896e-09 -2.24881e-08 2.65998e-08 6.04066e-07 -1.55885e-07 6.84001e-08 0.02335 0.000184578 0.0320093 -3.85062e-09 1.18761e-08 -1.36337e-07 2.20265e-09 1.64743e-08 5.21194e-06 3.29846e-08 1.09624e-08 1.10969e-05 6.25946e-09 -2.97605e-09 1.80596e-07 -1.99741e-08 0.000187877 -1.56685e-08 2.82836e-08 -1.67985e-08 -1.68245e-07 2.61499e-09 0.00459879 -1.97521e-08 -1.21839e-08 4.44635e-05 -3.96363e-09 2.67442e-07 0.0256189 6.13116e-08 3.47424e-09 -6.54845e-08 -9.80467e-09 1.38074e-08 8.01387e-08 -1.19116e-07 2.59691e-08 2.89081e-09 3.30425e-08 -1.33948e-07 -6.11334e-08 -1.22549e-08 2.75489e-08 -1.32721e-08 0.0251087 2.05365e-08 1.63555e-09 1.82213e-08 0.000604577 5.46445e-08 0.0243365 9.45337e-09 -1.14824e-08 5.423e-09 -2.1023e-08 -7.34463e-09 -1.9872e-08 2.5342e-09 -3.56971e-08 2.21153e-07 7.51621e-08 3.89179e-07 1.26039e-07 -1.27716e-08 4.17202e-08 -2.58855e-08 -1.64716e-08 -9.02514e-09 2.73971e-07 -0.00228684 -3.18152e-08 0.0154424 -4.89502e-08 -6.04466e-09 -2.74339e-09 -3.07302e-07 1.47018e-08 7.27085e-09 1.30115e-09 4.25481e-07 1.62268e-08 4.16156e-08 -2.30699e-08 9.71727e-09 6.39666e-08 -1.23018e-08 0.000731427 3.65515e-07 1.13605e-08 -1.43598e-08 -2.53505e-08 2.0804e-08 -2.19345e-08 4.10708e-08 4.94413e-05 -1.49829e-07 1.05134e-08 -4.44098e-08 -1.19403e-08 -5.93405e-09 -2.74038e-08 -1.09334e-07 -1.19181e-08 3.84429e-08 -2.26255e-09 -8.70281e-09 3.11472e-07 1.871e-08 -1.52327e-08 -2.82864e-08 2.88006e-08 1.15259e-08 -1.69932e-08 1.16804e-08 2.58613e-09 -3.9281e-08 3.15923e-08 3.0059e-07 -5.67967e-08 -1.81404e-08 0.0251801 -4.00775e-08 -3.86601e-05 3.04958e-08 4.82398e-08 9.35402e-09 6.71803e-08 0.00114606 -1.89647e-08 3.52646e-08 3.34513e-08 -9.40808e-09 -0.0239334 -2.18074e-07 1.42588e-05 -7.89616e-10 -3.51233e-07 0.00167079 -1.34537e-07 0.00203825 -6.28684e-06 9.22038e-08 -4.75231e-08 5.29194e-09 0.0067439 -4.10667e-08 3.35224e-07 4.17236e-09 2.37768e-08 8.89729e-09 2.26326e-06 -4.79541e-08 -5.84945e-08 -1.9077e-08 1.80813e-06 3.18078e-08 0.0259455 -1.56207e-07 1.43378e-08 4.31121e-09 -9.92881e-09 5.76689e-09 9.57813e-08 2.49613e-07 0.000449173 -2.21719e-09 -3.60815e-08 -1.60416e-08 -0.0488481 -7.79865e-08 0.0206338 7.67844e-08 -4.01374e-08 -1.16469e-08 0.018098 -2.11423e-08 4.65782e-09 3.03202e-08 -1.46799e-08 3.08243e-08 -3.16119e-08 -1.2535e-08 0.00490463 2.13295e-09 3.54318e-07 -1.41507e-08 1.14449e-07 -2.83592e-08 -2.47455e-08 2.22841e-08 8.75525e-07 2.03935e-08 0.000220461 6.29221e-08 -5.34314e-08 -1.01186e-07 0.00259345 2.81859e-08 3.34315e-08 2.29323e-08 -2.21291e-07 0.014666 -1.56534e-08 -2.64702e-08 9.04707e-09 0.0193677 0.0241128 -1.2831e-08 5.75021e-08 5.15092e-08 3.27127e-07 4.49268e-09 6.99928e-08 1.11782e-07 -1.74342e-08 0.0216948 -0.00109927 -5.34354e-09 2.13401e-08 3.54784e-05 -1.25454e-07 -1.37437e-08 -6.83329e-09 0.00423309 -0.023935 1.49636e-10 6.23988e-08 -4.06691e-07 -2.99844e-09 6.48212e-08 2.65321e-08 -2.11152e-08 -2.12914e-08 -3.81196e-09 -3.66006e-06 2.66958e-08 2.15015e-08 -1.6103e-07 -4.88346e-07 -1.15366e-08 -4.24586e-08 3.2754e-08 2.2687e-08 -6.70362e-08 0.00552635 -2.67874e-08 -1.58767e-07 6.11483e-12 -5.72516e-09 7.66951e-08 2.12046e-09 0.025273 -5.10435e-08 5.42882e-08 -1.12858e-08 1.56807e-09 1.29282e-08 0.0256945 4.4815e-08 -2.85857e-07 0.0428699 -2.95943e-08 -6.96247e-06 0.00621226 6.60985e-09 2.88713e-08 5.38582e-08 2.14657e-08 -9.16172e-09 2.0279e-06 -3.69009e-08 -2.80777e-08 -0.00198587 0.000173653 -6.43497e-06 -0.0242225 6.89709e-08 -1.19926e-08 -5.11311e-08 -7.7373e-05 -5.67897e-08 -6.60234e-08 -2.06675e-07 -6.91819e-09 -2.30826e-05 5.9376e-08 0.0259107 -2.08198e-08 -1.02556e-07 -3.44076e-08 -6.58652e-08 -7.33712e-09 5.57627e-09 -1.95096e-08 -0.0480863 -0.0393476 1.83065e-07 -1.53887e-08 2.84829e-08 5.01384e-09 6.72821e-08 5.98458e-05 9.981e-09 -3.48816e-08 -1.27168e-07 2.512e-10 1.61307e-07 1.32288e-07 1.17241e-07 -4.83334e-08 1.06779e-07 -8.77324e-08 -1.29638e-08 1.57662e-08 -1.1928e-08 -2.59406e-08 -1.95585e-07 0.0312038 1.39759e-07 8.65955e-09 0.0295954 -3.85711e-08 2.52131e-08 -1.55076e-08 -5.17979e-09 -3.75722e-08 1.88084e-08 6.58908e-08 -9.01518e-10 2.63017e-07 -9.40513e-09 -1.71683e-08 -1.98279e-08 -1.27728e-07 -4.85416e-08 3.11489e-08 -3.78631e-08 8.17504e-09 1.59545e-08 -1.37218e-06 1.56282e-08 -2.10277e-08 3.50775e-09 -8.40407e-08 -5.1115e-08 -1.08588e-08 1.3846e-06 -0.000129779 -1.56931e-08 -1.72433e-08 -5.55868e-08 -1.35137e-08 -5.43889e-07 8.27214e-10 1.00543e-07 -5.28712e-07 -2.37774e-08 2.05141e-07 2.20981e-06 1.6433e-08 -2.47181e-08 -4.64635e-08 -1.74833e-08 -5.04361e-08 -7.85562e-08 4.15599e-08 -0.0341514 2.03892e-07 -9.51349e-09 1.05245e-08 -2.03993e-08 0.0276556 1.15042e-08 9.20728e-09 1.29598e-07 1.66709e-08 -4.41828e-08 4.44722e-07 -1.01384e-07 -1.38861e-08 -1.89138e-08 -6.60884e-07 -9.49253e-08 8.84621e-09 -1.33578e-07 -1.23417e-08 1.28981e-08 -1.93459e-08 -1.39222e-07 -2.08851e-08 -8.26718e-08 -5.86961e-08 -4.05663e-08 -2.59885e-09 1.45869e-07 -2.47058e-09 1.80115e-08 1.60423e-08 -1.41912e-07 2.65764e-08 -2.34803e-09 -4.75005e-09 -5.02195e-09 -1.2161e-07 1.49137e-08 -3.91469e-08 1.23926e-08 2.74433e-07 -2.94025e-08 5.35075e-05 1.55952e-07 -1.48117e-08 -2.11361e-07 -8.17694e-08 3.13807e-07 0.028661 -2.77931e-08 -4.47187e-08 -1.60032e-10 0.022305 0.000187209 8.50648e-09 -6.46208e-09 1.22593e-07 9.35293e-09 -7.11819e-09 1.39948e-08 1.60196e-08 -7.57132e-06 3.25428e-08 5.09129e-08 -5.47616e-06 -6.54021e-08 -3.08746e-08 3.61069e-05 -0.00102736 5.26038e-08 -0.0218965 4.851e-07 6.39875e-05 -1.01773e-05 -0.0051216 0.000679271 -4.39528e-08 2.48527e-09 -2.57273e-08 -0.0484657 6.72836e-09 -1.00253e-07 2.25205e-08 -2.34052e-07 -1.1738e-07 -3.03279e-09 0.00131623 6.53499e-08 -6.65949e-08 4.63504e-05 1.36776e-08 0.00140159 -2.34428e-08 1.70092e-07 -1.76921e-05 -2.53989e-08 1.37797e-08 2.56969e-06 4.28734e-08 -2.29534e-07 2.71036e-09 -4.06227e-08 -7.96199e-09 -2.61939e-08 -2.08572e-08 2.87557e-08 -6.40279e-08 3.00778e-08 1.41627e-05 5.47262e-09 -3.8775e-07 4.21563e-09 1.85341e-08 1.23944e-08 -1.42165e-08 -3.02568e-08 3.20171e-09 -8.70242e-09 -1.91411e-08 2.03753e-07 1.52947e-08 -1.24714e-07 3.24756e-05 -1.02235e-08 -4.09812e-08 -1.31317e-06 8.69082e-09 8.51167e-09 -1.97494e-07 -5.63218e-08 3.65853e-09 -2.80228e-10 -2.12327e-07 -0.00284092 -2.84969e-07 0.000605737 -4.36683e-08 -1.53976e-07 7.20778e-09 -1.97224e-08 1.60633e-08 4.20038e-10 3.62616e-07 -1.46185e-08 -2.13915e-06 -2.699e-08 -1.01933e-08 -2.41963e-07 -6.81223e-08 1.15443e-07 1.93962e-08 -9.07187e-09 -1.61316e-07 -8.07428e-08 3.94295e-09 -5.26652e-08 -3.18554e-08 -2.34291e-08 2.28801e-08 -0.00298242 -1.70448e-08 1.37327e-08 2.13155e-08 6.62943e-09 -4.36103e-08 2.45158e-08 -8.95973e-08 6.18411e-09 -2.23537e-08 -1.87776e-07 4.34525e-06 -1.27898e-07 -1.19148e-08 -4.9268e-05 -1.49798e-06 -3.19962e-08 1.33952e-07 1.49045e-08 1.10754e-07 -3.22359e-08 -4.70985e-09 -1.64391e-08 6.0765e-09 -9.63092e-08 -5.22843e-08 -7.84208e-09 -1.25324e-08 0.0472543 1.18644e-07 2.1487e-06 -3.08923e-09 9.93989e-10 6.47413e-08 1.04637e-08 -2.35668e-06 -1.22906e-06 6.21586e-09 -1.2674e-07 -5.1037e-09 1.50677e-05 -6.4687e-07 -0.021478 -1.51209e-08 -3.36877e-08 -0.029939 -5.49163e-06 -4.06047e-08 -1.74895e-08 -2.92381e-08 -3.78018e-09 7.56491e-09 -2.73458e-07 -1.00116e-08 6.87659e-08 4.49499e-09 -1.7782e-09 1.59329e-07 -0.0147713 0.0363825 -2.07495e-07 -3.32143e-08 -2.8318e-08 -2.98271e-08 -6.96171e-08 5.06377e-08 -1.4472e-09 -1.46848e-08 5.06555e-08 9.01688e-05 1.03385e-09 -2.82118e-08 -1.0721e-08 -3.57904e-08 3.72095e-08 -1.76244e-08 1.06009e-08 -8.83572e-09 -1.02078e-05 4.29953e-08 -7.17688e-08 4.69942e-09 2.35961e-09 1.25921e-08 5.03136e-07 -7.62168e-08 1.53905e-08 3.69107e-09 -3.27539e-08 -0.0890661 -1.02543e-07 4.23782e-09 -5.65327e-10 1.48437e-08 -2.01882e-08 -7.92734e-09 5.29285e-09 -6.01581e-09 9.15105e-09 -3.9488e-09 -1.31246e-07 1.69868e-08 6.05551e-08 -2.66579e-07 -4.6808e-08 -2.83686e-07 1.21418e-08 -0.0515042 -3.38466e-08 8.19474e-08 -2.53143e-08 1.6316e-08 8.86712e-09 3.13157e-08 -4.28546e-08 -1.12607e-08 -8.30803e-09 5.68727e-08 3.56868e-08 8.48601e-09 0.0221186 -1.25387e-08 -9.97894e-05 2.90969e-07 1.11772e-07 -0.0279082 5.05474e-09 9.96962e-09 1.05994e-07 2.03019e-08 0.0328786 -4.81449e-08 8.70332e-08 -0.0223285 -3.22729e-08 5.75174e-09 -1.3258e-08 -5.12336e-08 0.000210479 -3.46875e-08 -7.4831e-08 -7.52801e-09 -1.12835e-05 -2.15397e-08 5.29589e-09 -4.36565e-08 -1.58887e-08 -8.14306e-08 -3.62128e-08 2.72722e-08 1.0178e-09 -0.0254964 -8.59357e-08 -1.58754e-08 -5.73159e-08 8.68516e-09 2.48627e-08 5.30222e-09 6.28396e-09 8.00021e-09 -1.55372e-08 -2.84285e-08 -9.77763e-09 9.05808e-09 -0.00123057 -2.89526e-07 -6.91933e-08 -2.10788e-08 -4.06909e-08 1.20182e-08 1.33807e-08 2.36681e-08 -7.32309e-08 -1.05694e-08 4.43416e-08 3.29503e-07 1.84078e-07 1.68427e-07 1.743e-08 0.000100913 1.55971e-07 8.24332e-09 0.000491921 3.81401e-08 5.27142e-07 -4.03255e-08 -9.16864e-09 9.37799e-09 6.75817e-05 -1.10587e-07 -1.40603e-07 2.77097e-08 -1.06152e-07 0.00455499 -1.68864e-09 -4.90143e-09 -1.56066e-08 -1.4811e-08 0.0206934 1.11658e-08 -6.40253e-08 -3.40996e-08 -1.44738e-08 0.00277613 -2.19586e-07 -2.15946e-08 -0.0316237 -0.00135007 -7.6601e-09 0.000594403 -4.80383e-08 -3.69325e-09 8.26168e-05 -2.60344e-08 3.47953e-08 -8.13385e-09 -6.3029e-09 -6.36816e-09 1.679e-07 1.25967e-08 1.51913e-07 -8.63587e-08 8.39825e-09 0.0273946 -2.83131e-10 -8.28914e-09 -1.10187e-08 -2.52372e-07 0.0166226 3.14424e-07 -5.74398e-08 -1.54142e-08 -6.54159e-08 -2.68682e-07 -6.404e-05 -4.33751e-09 -9.38332e-06 -1.3065e-07 0.0181671 -1.51943e-08 -7.2677e-08 -0.000613291 -1.81474e-08 0.000571739 3.71764e-09 -5.65248e-09 -2.18514e-07 -2.43257e-08 -4.91784e-08 -2.99979e-09 1.29212e-08 -9.59603e-08 -1.37711e-07 -4.58922e-08 -0.00438883 1.20517e-07 1.19784e-08 -0.00569545 5.85731e-09 -1.55608e-08 0.00332977 6.05389e-09 1.59466e-09 1.69113e-05 9.24765e-09 -2.53786e-07 1.10801e-07 6.37805e-09 -0.000269567 -1.89953e-08 -0.00198571 2.07414e-08 -4.3593e-07 -2.48268e-07 1.53133e-08 2.5018e-08 4.44804e-08 4.82007e-08 0.00525808 4.49327e-09 1.65616e-08 -1.16291e-08 -9.86698e-07 6.87205e-09 7.05481e-09 -0.027597 3.70882e-07 -1.97727e-09 -1.3536e-09 2.33254e-09 -1.33353e-08 -5.87026e-08 -1.35898e-08 6.82337e-10 -5.05773e-08 8.5532e-09 -2.89365e-08 -5.87008e-08 -7.00909e-05 0.00906597 -1.25425e-07 -2.35504e-08 1.33059e-07 1.24038e-07 1.37997e-07 4.0804e-08 1.18171e-08 1.70342e-07 3.26789e-07 1.87223e-08 -0.00108204 -8.93157e-09 -2.04132e-08 -1.77807e-08 -5.16766e-09 -2.45746e-08 -3.65951e-09 -3.09471e-11 2.5401e-08 1.10015e-06 -8.41082e-09 -1.87455e-07 2.90459e-08 3.41121e-08 -0.0281993 -1.38278e-07 0.0156211 1.14981e-09 -3.11552e-08 2.00165e-08 1.6313e-08 1.13295e-08 -5.03897e-09 -0.000501179 -2.43161e-08 -1.18488e-08 -7.31036e-09 3.90288e-09 1.62801e-08 -3.34701e-08 1.11709e-07 -2.30239e-08 -1.30724e-06 3.18982e-08 0.00024416 -2.39719e-05 -1.83181e-07 8.63735e-08 2.36665e-08 -2.04867e-08 -8.12381e-08 -3.49541e-08 1.25163e-08 -2.07364e-08 -1.66176e-08 2.21432e-07 9.50448e-09 -7.26214e-08 -3.11924e-08 5.78884e-09 -2.61256e-08 1.07772e-07 0.000320178 8.51435e-09 -1.57774e-07 6.15471e-08 8.95814e-09 -7.15469e-08 0.000426827 3.27996e-10 -4.79983e-08 5.31083e-08 -5.35204e-08 -2.24258e-09 -4.89534e-08 -0.00463507 -1.2452e-08 -1.25202e-08 -3.31532e-05 -6.06662e-09 -4.65931e-08 0.00616822 1.29331e-07 -6.15556e-08 2.01298e-08 1.51485e-08 -2.41385e-09 7.11336e-06 2.38053e-08 -0.000318881 -3.24789e-07 3.16055e-08 8.30856e-05 -2.50249e-09 8.39821e-09 5.93648e-09 -5.3779e-08 -6.22911e-09 5.27897e-08 2.79076e-09 3.26278e-07 2.86049e-08 -2.20266e-09 1.09748e-06 -3.29279e-08 4.88607e-05 0.00103945 4.38672e-08 1.89e-06 0.0192604 -1.17362e-08 -3.99936e-08 -4.76929e-08 -4.80541e-09 -6.10059e-08 1.28998e-07 -8.65362e-09 1.08801e-08 2.51404e-08 -9.45712e-08 -4.44082e-07 1.06183e-06 -6.95012e-05 -1.55219e-08 1.64671e-08 6.64181e-05 -2.78342e-07 1.17282e-08 1.54716e-08 -7.93548e-09 -1.62384e-08 -0.00079861 -1.35317e-09 0.0227863 -3.77441e-09 6.22053e-08 2.64602e-07 -2.55788e-08 0.0312081 0.0076927 -9.24857e-09 -0.000417197 0.000857034 -5.17753e-08 -0.0213921 -1.20901e-07 1.22727e-08 3.53595e-08 8.04772e-09 0.000445101 9.94593e-08 2.54576e-08 1.30901e-07 0.0315961 -2.82727e-08 -5.28718e-08 -3.20827e-08 -9.04801e-08 1.43719e-08 3.80716e-09 -6.63339e-08 -8.9684e-08 -4.24593e-08 -2.04281e-08 1.52696e-08 -0.0523155 4.4708e-10 -4.26237e-08 -4.66981e-09 -9.70946e-08 -8.28388e-05 2.56376e-08 -4.22486e-09 4.63258e-08 -3.19201e-08 0.000175629 4.43917e-07 -5.57819e-09 1.53768e-07 7.34379e-09 -9.87378e-08 5.34243e-08 6.12204e-09 5.01738e-08 -1.6673e-08 5.91586e-09 8.90905e-10 -4.47517e-08 -1.9396e-08 0.00735435 7.33331e-09 -0.0241755 -9.35579e-09 4.92626e-09 5.85474e-09 -5.05491e-08 -2.17509e-08 -4.10523e-09 5.09952e-09 -0.00220756 2.8322e-08 2.00416e-09 8.41761e-09 -9.36039e-08 2.74279e-06 -9.42424e-09 -3.31725e-08 -3.50741e-08 1.44511e-08 -2.6138e-09 -3.40648e-08 7.86387e-05 -6.03409e-08 -9.1599e-08 -1.89972e-09 2.3984e-08 1.69261e-08 -1.06233e-07 -2.0303e-07 1.25308e-08 -4.58066e-10 -9.9429e-09 -1.16896e-08 5.93985e-09 1.8644e-07 -5.34739e-09 1.03263e-08 -1.44614e-07 5.28321e-08 -7.8037e-08 2.05586e-07 -7.57431e-08 -5.7022e-08 3.96593e-07 2.04856e-07 2.92182e-08 -6.91298e-08 -4.99695e-10 3.78318e-09 -3.51385e-08 1.47057e-08 0.0194222 9.04125e-08 -2.03288e-07 9.63334e-08 -4.76427e-09 -2.1901e-07 1.50073e-08 9.69852e-08 -3.39752e-08 3.03485e-08 6.07026e-07 9.89045e-09 -7.76697e-08 -6.97316e-09 -1.23684e-08 -2.70898e-08 5.47968e-08 0.00138279 -4.20022e-08 -2.50746e-06 -1.03701e-07 -2.4405e-07 9.50703e-09 -1.07973e-09 3.81832e-09 3.91588e-07 -2.10151e-06 -1.88202e-08 -8.81507e-08 1.06927e-08 -3.11822e-08 1.52574e-07 0.0039114 3.39339e-08 1.83071e-08 8.38731e-09 6.95421e-08 2.41174e-08 -6.33733e-09 2.57287e-08 1.80335e-08 1.85559e-08 0.00665563 -0.00245726 2.25082e-08 -1.84167e-08 -3.12722e-08 -4.07629e-08 -9.92746e-09 -2.48392e-09 5.39952e-08 1.81603e-08 2.82929e-08 -2.19242e-07 -1.75283e-08 -5.19728e-08 2.42597e-07 5.53941e-09 1.27475e-08 0.00107691 3.33482e-07 -3.57717e-09 0.0201746 -9.97138e-08 -1.59662e-08 -6.58848e-08 -2.26988e-07 2.17118e-08 -3.97779e-08 3.90259e-08 -1.24841e-08 -1.15844e-09 -1.21084e-09 1.36525e-06 5.55367e-09 1.32405e-07 -1.53214e-07 -1.38115e-07 -2.79889e-09 6.34487e-08 1.75685e-07 -2.88841e-09 -2.48401e-10 -1.20435e-07 0.022746 -1.0433e-08 -0.0214269 -2.21444e-08 2.31119e-09 4.08089e-08 -3.83053e-09 4.64284e-08 -0.0329523 -1.55116e-08 -6.8451e-08 8.90369e-08 -0.0297263 -3.60449e-08 -1.48732e-06 2.33237e-09 -4.46852e-08 -5.5282e-10 9.83387e-09 -4.08162e-08 6.0353e-06 0.000363338 -1.05385e-07 -6.80068e-08 -2.43227e-05 1.0323e-08 7.56934e-09 9.45983e-09 -5.77043e-09 1.61153e-07 7.41133e-08 -7.161e-09 -1.30054e-08 1.88656e-07 -8.24362e-10 -1.37852e-08 -2.76062e-08 -2.687e-08 -3.85983e-07 0.0292296 7.93279e-05 -2.58172e-08 -7.70441e-09 -3.18408e-07 1.14852e-08 0.000435417 -2.49327e-07 2.05281e-08 -8.23399e-09 -4.72762e-08 -4.72735e-05 -1.75848e-08 5.37501e-08 1.12024e-08 -3.94596e-08 1.89912e-08 -2.93077e-07 -2.21238e-08 -5.66262e-09 -1.3402e-07 1.18652e-08 3.80763e-07 0.00236861 -1.62674e-08 0.0287258 -1.08137e-07 -5.87706e-08 -4.02132e-10 0.00175975 -2.83384e-08 0.0307444 -1.04852e-08 2.02039e-08 1.10357e-07 -1.88996e-08 8.27769e-09 1.04397e-08 -1.09467e-08 2.50516e-08 0.020827 -8.51138e-09 3.62504e-07 7.10055e-09 1.2499e-08 -1.74487e-08 3.20518e-08 -2.11885e-08 -6.8112e-09 3.17295e-05 -8.3964e-09 -3.45789e-08 -5.44182e-09 9.73115e-09 0.0116173 1.22293e-08 -8.92308e-09 2.3634e-08 8.77908e-08 3.41566e-07 -0.0107055 -1.19678e-08 1.91172e-07 -7.4365e-10 1.85661e-07 4.42727e-07 -1.20323e-08 -2.70844e-08 -2.56553e-09 4.24496e-05 2.4447e-08 4.2961e-08 -1.1321e-07 -0.0152786 -1.4718e-07 -2.52143e-07 -6.89384e-09 -2.53326e-08 2.5645e-08 -0.0116625 -2.39052e-09 9.32616e-09 -1.52486e-08 0.0236767 3.11588e-09 2.66948e-09 1.08094e-08 0.00802594 2.60545e-07 2.86697e-08 3.01761e-08 1.55177e-08 -3.54778e-07 -0.0234306 -2.87178e-08 -2.55205e-05 0.0206584 8.49891e-08 1.67354e-08 7.57505e-09 0.00570186 2.98963e-08 1.86689e-08 -2.18239e-08 -0.0269345 1.95219e-08 -3.21994e-07 1.39374e-07 -2.57588e-08 3.35498e-08 -4.07171e-09 -1.02912e-07 2.59876e-07 -4.22422e-08 -1.74771e-08 -1.44177e-07 -9.21789e-08 -7.67036e-09 6.30841e-08 -4.00097e-07 4.2709e-08 5.4227e-07 8.84943e-09 -6.33027e-08 -5.88606e-09 0.0127916 5.11751e-09 0.0015353 -1.34537e-07 -0.0269362 -4.57375e-08 3.41297e-08 -4.92101e-08 2.18992e-09 3.64328e-06 -5.05914e-09 4.0746e-06 -4.49544e-07 -2.73154e-09 4.94603e-09 -0.0140182 8.03869e-09 4.2273e-09 2.13112e-08 -0.00301341 3.05238e-08 1.40645e-06 -1.06761e-08 -1.76943e-08 4.1371e-08 4.71264e-09 5.4758e-08 5.12851e-07 4.79413e-08 1.34751e-08 -9.73066e-09 -3.60202e-08 -0.015366 -7.86266e-09 -1.148e-07 -1.82888e-08 8.41909e-10 9.25168e-08 -6.2445e-09 -4.43008e-08 0.0395639 -6.70608e-08 -1.56612e-08 2.79888e-07 -1.18928e-08 3.54874e-07 0.0265267 -2.13011e-08 1.07114e-08 -0.000407426 2.21253e-08 -1.17754e-07 2.92874e-08 5.63342e-09 -0.0250712 0.0215011 8.10523e-08 -1.20274e-08 5.26257e-08 -4.0438e-09 -0.0175558 3.0704e-09 -6.54849e-07 3.97575e-08 1.62509e-08 0.00127272 1.66861e-07 1.06799e-08 -1.31008e-07 -6.1019e-09 -1.31846e-08 0.000788939 0.020866 -1.68597e-08 -4.40507e-09 -5.66334e-08 0.00124605 0.0388545 -1.48891e-08 2.10673e-08 -8.44512e-10 -0.00342716 -2.13959e-08 -4.32101e-08 -0.00375384 1.40777e-08 -1.22801e-07 1.8514e-08 -0.000617556 2.7611e-09 -0.00690443 -1.70843e-08 -1.79926e-07 -1.43828e-08 3.95223e-09 3.94729e-08 1.36476e-07 2.51981e-08 1.96221e-08 2.6411e-07 -2.26258e-08 -2.75171e-08 4.20271e-09 1.74148e-08 7.59617e-09 -4.02146e-09 -1.07725e-08 -2.46525e-08 1.28278e-08 -6.6933e-08 -1.60915e-08 -1.70933e-07 -2.08934e-07 -1.66042e-07 -4.21948e-08 1.68742e-08 -0.000217092 -8.41715e-09 5.7198e-10 -9.56982e-06 8.46782e-08 4.40806e-07 -3.5821e-06 1.64269e-08 1.76574e-08 -1.02826e-07 -3.03415e-09 -0.0206058 5.33385e-09 -1.81894e-07 -5.08721e-08 -2.20501e-07 -5.29846e-09 -6.07444e-08 3.5494e-07 -1.87825e-08 8.25219e-10 -9.79202e-08 -2.46961e-08 0.000107263 3.61556e-05 2.11277e-08 -3.44232e-06 1.07112e-08 1.56768e-08 1.58633e-08 1.36084e-08 1.02396e-08 -1.73389e-08 -1.91726e-07 -6.72974e-08 3.10438e-07 -0.00261882 1.65121e-08 7.42051e-08 -1.05537e-08 -1.91647e-08 -3.82857e-08 1.08797e-08 3.17702e-08 1.33187e-06 5.71159e-08 -1.12956e-07 1.1782e-09 -5.83434e-10 -2.5929e-08 -1.35034e-08 1.03181e-07 3.66514e-08 4.95262e-08 6.12417e-08 -2.47998e-08 -0.0232563 4.36132e-08 4.28919e-08 -3.25545e-08 1.28679e-05 0.0192775 -7.53142e-11 4.49022e-09 2.68328e-09 -4.26025e-08 3.76405e-08 0.0158021 6.48041e-09 1.99858e-07 -0.00556666 0.00271704 -1.07455e-08 -3.74358e-08 0.00250599 -9.59418e-09 2.09032e-08 -4.63476e-08 -1.51147e-08 -9.93946e-09 -0.00130444 1.23169e-05 -5.09743e-08 -9.06981e-08 -4.84358e-09 1.02204e-07 -2.43409e-08 2.01048e-07 -1.37983e-07 -3.93479e-08 8.83492e-09 9.48114e-09 -2.46706e-08 -1.28003e-07 -4.24634e-08 0.000329095 3.10712e-08 -7.14447e-08 -2.66195e-09 1.00904e-08 -4.2473e-09 1.19934e-08 9.60667e-08 -6.71088e-09 -7.93748e-09 1.76831e-09 -8.37756e-09 -5.72703e-09 -1.26743e-08 0.0218473 -4.34067e-09 -5.01553e-08 7.08858e-09 -1.86347e-09 -1.70554e-08 3.8184e-08 -8.01796e-10 -2.50525e-07 -1.10072e-08 1.61106e-08 -2.26341e-08 -4.4399e-08 -3.15653e-07 -4.44783e-08 8.31756e-09 -7.14539e-08 0.0030831 4.4242e-08 -2.30908e-07 1.43429e-09 -7.16309e-08 4.34805e-09 2.96454e-08 -0.0126718 -2.94579e-08 1.27762e-08 1.06194e-08 1.90869e-09 0.0347456 -2.05229e-10 -2.32331e-08 -3.50084e-08 -1.54708e-05 -6.3235e-08 -3.72061e-08 -7.95031e-09 -1.77864e-08 -2.76561e-08 -3.13491e-09 1.18861e-07 1.99837e-08 -1.13773e-08 -1.91482e-08 7.47353e-05 2.00565e-07 9.65596e-10 3.81362e-08 -4.84929e-10 4.62491e-09 -1.94872e-09 -4.7479e-08 -3.14047e-08 7.18718e-09 5.57017e-09 2.24851e-08 1.55585e-08 -5.65508e-10 -2.7454e-08 5.93028e-08 0.0011766 -3.95568e-08 1.16342e-08 7.86298e-09 -2.4801e-07 -2.05526e-08 -7.65872e-09 -6.85562e-08 -3.49078e-08 2.2299e-08 -6.24156e-08 2.00336e-08 9.02468e-09 0.00846534 -7.11347e-09 -1.91744e-07 -2.84142e-08 -7.03726e-09 -3.04632e-09 2.88475e-06 2.39503e-07 -1.51972e-08 1.00912e-07 1.77843e-06 -6.29375e-09 0.021323 -3.13724e-08 -3.62018e-08 9.63276e-08 -3.75774e-07 -2.70736e-08 -0.0254542 -7.14589e-08 6.4905e-08 -2.1715e-08 -2.50849e-08 7.01962e-09 5.40116e-06 -1.58307e-08 -6.03543e-08 -5.2792e-08 -1.20093e-07 1.41576e-08 5.17961e-09 1.01467e-08 8.31589e-09 -2.85592e-08 -0.0184495 -1.3657e-08 7.08647e-09 0.0252847 3.5067e-08 -8.16955e-08 -4.81012e-08 0.00462254 -4.04009e-08 -5.01913e-08 -4.36051e-09 -4.48025e-09 -6.80819e-08 0.0175092 -9.65219e-08 2.39799e-09 7.307e-08 -5.41678e-09 -3.81343e-06 -6.96211e-09 -8.56346e-09 -3.19855e-05 9.54309e-09 -0.000181454 0.0263306 0.0245454 -2.87181e-08 -6.37721e-08 -9.25822e-09 -3.07111e-07 -1.748e-07 -1.09168e-08 -3.74773e-08 -0.0207021 4.307e-07 3.3678e-09 3.48359e-07 -1.05464e-07 1.2795e-09 -3.87891e-08 1.95271e-08 7.5255e-10 -1.15161e-08 -9.24232e-09 0.000163883 3.90016e-08 -3.0561e-08 0.00482767 -6.84395e-09 -2.04701e-08 -2.48088e-06 -1.429e-09 -4.37014e-08 6.79313e-08 -1.11184e-08 -8.53631e-09 1.0039e-08 -0.0277338 3.36282e-08 -5.73857e-09 -1.09365e-08 1.18795e-07 0.0223211 5.65367e-09 1.69505e-07 -6.27456e-08 1.64872e-07 1.83426e-09 -3.07668e-08 1.96999e-09 1.76245e-08 -1.83678e-08 -2.39599e-08 -2.37582e-08 -1.87431e-07 -4.17711e-08 0.0155005 -4.84585e-07 1.35007e-08 3.55845e-07 -6.41252e-09 9.67864e-09 -1.31626e-08 1.14044e-08 2.98786e-08 -2.12169e-08 -1.31228e-07 -7.4825e-09 0.0248607 -1.71351e-08 2.24228e-08 0.00646744 -4.48536e-07 2.4218e-09 -1.08755e-07 5.8094e-09 -2.72813e-05 -1.85882e-08 2.13621e-09 -7.27185e-09 -7.57601e-09 -1.87875e-07 -2.12002e-08 1.02308e-08 -0.00580641 3.02128e-08 -6.07566e-09 -1.07421e-07 6.10548e-08 7.48364e-10 2.72839e-09 -2.70673e-07 -2.96447e-05 2.48505e-07 2.34185e-08 0.0160202 5.51786e-09 -1.14013e-08 -5.35779e-09 0.000835993 1.11421e-08 -0.000818797 -1.55283e-08 -2.06119e-08 -0.000322386 -2.07306e-07 -1.03224e-07 3.87625e-08 1.80387e-06 -2.78247e-08 4.50689e-08 -5.42317e-08 -0.000110091 2.97627e-09 -2.07975e-08 9.83861e-08 0.0290007 3.10178e-09 0.0199696 -4.78458e-08 -4.959e-08 9.25616e-10 -1.64362e-08 9.5351e-08 0.000299977 0.0237063 -1.82078e-07 5.85492e-08 -9.33562e-07 -1.78722e-06 1.33169e-07 -1.40672e-08 -1.72553e-08 -2.6407e-08 -3.21013e-08 -1.4751e-08 1.50681e-08 -2.92337e-06 1.36062e-08 -2.077e-08 -2.43747e-08 1.6583e-07 -3.47018e-09 -5.09279e-07 1.78982e-08 5.71176e-11 0.0237088 -3.80914e-10 -1.79749e-05 -9.14218e-09 -2.09185e-08 -1.62359e-08 4.84404e-08 -7.6471e-08 -9.92337e-09 -0.00111534 -8.10348e-06 -9.4431e-09 1.36567e-07 2.75597e-08 0.0232536 -2.48831e-07 -1.09296e-08 1.10724e-08 -1.1929e-08 6.84203e-05 -1.11695e-08 -8.07743e-06 2.59145e-08 -1.56033e-08 1.54481e-08 -1.3304e-08 1.53655e-08 -1.56598e-07 -7.24249e-08 -3.75766e-07 1.44938e-07 0.0404853 -1.03362e-08 6.57407e-08 5.6446e-09 -2.84401e-09 7.10335e-09 -3.71433e-07 2.85907e-07 -5.23975e-09 -3.39791e-08 9.76363e-05 2.39292e-09 4.45872e-10 5.64473e-07 3.75306e-09 2.80953e-08 -6.3846e-08 -8.87996e-09 2.0913e-08 -5.72665e-08 -1.41361e-07 -2.01213e-09 0.0349745 9.84262e-05 1.27912e-07 2.5828e-08 -2.70347e-08 8.88018e-06 -3.05235e-08 -7.36324e-08 -9.14425e-09 -1.3485e-08 0.018301 0.0085481 -1.29556e-08 -2.6664e-08 3.16581e-08 -9.11542e-09 2.35301e-05 -1.1851e-08 -5.7898e-08 0.0262127 -8.48006e-09 -0.000630103 2.85294e-07 4.64971e-09 -1.59924e-08 -3.15767e-09 1.60146e-08 5.07636e-09 -1.98951e-08 -5.60478e-08 -1.60398e-09 -4.76454e-09 -6.40567e-08 -0.0200669 -7.03306e-08 -1.65701e-08 -1.78252e-08 2.28765e-07 5.72664e-08 2.28053e-08 -7.13724e-09 -6.70759e-09 0.000230751 3.57973e-08 0.000909645 -3.19278e-08 5.20967e-08 -1.17587e-05 -3.50782e-08 1.75191e-08 1.76141e-08 2.68318e-08 -5.66607e-09 -9.71051e-09 -3.10558e-07 1.46345e-07 -1.35915e-07 -6.85041e-08 5.60814e-09 1.08077e-08 -2.49886e-09 -1.90819e-08 7.91731e-10 -4.49174e-07 0.00284546 2.43322e-07 -1.56456e-05 4.01048e-08 -2.80996e-08 -4.39834e-08 1.68773e-08 2.74981e-09 -2.16319e-09 -3.31908e-08 -3.34622e-09 -0.000261886 -1.69352e-07 -3.12911e-06 0.00111735 7.07434e-08 -4.2225e-07 -1.18841e-08 5.61537e-09 0.000978136 -1.46574e-08 -8.4967e-08 -6.44305e-09 4.38216e-09 2.03603e-08 -7.40732e-08 -0.000290013 7.47843e-09 0.000125163 -1.06382e-07 1.98388e-08 5.29124e-08 -1.8026e-08 5.78007e-09 4.40617e-09 -0.0341559 0.0261064 1.10643e-08 -2.58068e-08 0.0294142 -5.53958e-09 0.0190483 2.86106e-07 -1.31301e-08 0.000316333 -2.50026e-07 2.60857e-08 1.32458e-09 -5.8105e-08 -1.44393e-08 -2.78635e-08 5.98975e-08 -4.07653e-09 -4.77727e-08 1.9318e-08 -1.02298e-05 9.64871e-08 -4.43481e-09 1.09449e-08 -1.41963e-05 -4.91116e-09 5.19213e-08 2.43957e-09 -3.49026e-10 0.0259827 -5.09254e-08 -1.35024e-08 1.77588e-09 1.12111e-07 -3.77472e-08 -2.38999e-08 -0.0244371 4.95866e-05 1.13995e-08 0.0225967 4.74623e-09 -1.36954e-08 -3.36283e-09 -6.54712e-08 2.44127e-08 1.96317e-07 2.35671e-10 7.34989e-08 6.71533e-08 1.8839e-09 -2.0167e-08 1.81945e-09 -3.61058e-08 -5.78671e-08 6.63004e-08 -2.4266e-08 4.02661e-09 7.23213e-08 -6.93934e-09 -1.19775e-05 0.0217233 0.0163996 -1.87609e-08 4.0891e-08 1.44689e-07 -2.15862e-08 -1.77008e-06 -1.71385e-07 -4.30131e-08 3.45723e-08 -8.13505e-09 -3.17058e-09 -1.63064e-08 -0.0217173 -7.98831e-09 -1.68346e-08 -1.1144e-07 -1.13265e-07 4.41819e-08 7.20455e-08 3.18702e-07 5.54593e-08 4.89281e-05 0.0252625 -9.96369e-05 -3.05671e-10 -0.0217167 2.12347e-08 1.07066e-05 1.92146e-09 2.10318e-08 3.60841e-09 -0.00116116 2.32537e-06 -3.57323e-09 -1.9451e-09 -2.17456e-08 1.13173e-08 2.95231e-09 -8.33979e-09 -3.84611e-08 5.445e-09 1.4053e-08 4.21657e-08 -1.50498e-08 1.0206e-07 -1.76899e-08 3.85283e-08 0.0333899 -5.38247e-09 -1.24473e-08 9.04833e-09 -1.8912e-08 1.46571e-08 1.14709e-08 -3.54965e-08 3.619e-05 1.60774e-08 -3.22695e-09 3.24872e-09 2.68716e-07 -3.33279e-08 5.5108e-09 7.21086e-08 9.71149e-08 -3.51885e-09 3.75594e-08 0.0276718 0.023489 1.49812e-08 1.03865e-07 4.46072e-09 -5.4142e-09 8.82268e-08 -1.06681e-08 -1.23455e-08 4.90387e-08 2.63548e-08 -5.78405e-09 -2.33703e-07 -4.09738e-06 4.69628e-07 -0.0344937 2.21258e-07 -4.33752e-08 7.37038e-09 -9.07897e-08 2.7332e-08 1.02431e-08 -1.90593e-07 -2.80601e-08 -2.63547e-09 0.0319559 0.0421342 8.67753e-08 -3.41117e-07 -9.03002e-09 -2.91219e-09 -1.829e-08 0.0208212 -1.59107e-08 -1.42998e-07 1.00738e-07 1.46425e-09 1.3153e-09 -2.99898e-10 -4.55741e-08 -8.19301e-08 0.000835716 -0.00231465 7.86496e-10 1.12665e-07 1.32821e-08 9.66957e-08 -0.00191845 -1.07672e-08 2.01474e-09 3.05909e-09 -0.000102721 0.0187146 2.76824e-09 -7.05717e-09 -1.40443e-08 1.31465e-08 -5.24908e-08 1.77974e-08 -3.48577e-08 2.64135e-08 -1.25181e-08 8.87252e-10 -1.19812e-06 -5.34656e-08 0.00803609 6.72845e-08 3.58138e-08 3.20063e-08 1.5441e-08 -0.0155389 1.97407e-08 -5.98448e-08 6.59678e-09 -3.49941e-09 1.61948e-07 -2.57323e-08 3.66735e-09 2.89265e-05 -0.0125891 8.66738e-09 -8.52284e-08 1.66585e-08 2.15607e-08 3.0781e-08 -7.19533e-08 -4.70142e-09 7.13737e-09 1.80592e-06 1.20704e-07 0.00025446 0.0189468 7.79135e-09 3.21658e-09 1.68805e-10 9.09694e-09 1.10941e-06 0.00259066 -1.02335e-09 2.68378e-09 -1.1073e-07 0.0228166 1.70645e-08 -6.40131e-08 0.0213695 1.65138e-08 -1.06478e-08 0.0248978 -3.88701e-09 -5.90305e-09 1.94639e-05 -8.39367e-07 2.19468e-10 -7.81722e-09 -1.09254e-07 2.95341e-08 -7.63906e-09 4.5443e-09 9.17527e-09 -2.30404e-07 3.03975e-10 -2.4549e-08 1.50089e-08 2.8503e-08 8.24283e-08 5.59837e-09 -3.54394e-09 -3.5273e-08 1.64701e-08 -2.91157e-06 0.000136495 -3.82085e-07 -4.57425e-09 -6.51374e-09 -3.69565e-08 -3.15489e-09 -1.47274e-08 -1.58164e-08 0.0289729 3.54931e-08 -1.54138e-08 -5.16431e-09 -1.3142e-07 1.74229e-08 6.20022e-09 -3.13308e-08 6.00564e-09 -8.76949e-08 -0.00327718 1.4304e-08 -4.28665e-07 1.37156e-07 4.22709e-09 -7.73222e-05 -1.86237e-08 -5.34959e-08 2.2919e-08 -4.18422e-05 6.38461e-09 -5.5255e-09 -0.0248235 -1.7915e-08 1.28421e-08 -2.439e-08 -8.30707e-09 6.02276e-06 0.0265227 1.01537e-07 3.93313e-07 0.00258476 -8.83165e-09 3.76956e-05 5.2299e-09 0.0247642 -7.25406e-09 -2.39081e-08 1.25733e-07 4.28424e-08 0.026238 -6.29105e-09 -4.43204e-09 -1.3283e-07 0.0275192 -1.53692e-08 3.38927e-09 6.14102e-09 -0.000321536 3.21917e-09 -2.50885e-08 -1.11627e-08 7.86983e-09 2.54389e-11 1.67335e-08 0.00866059 2.2995e-08 -2.80209e-09 -1.41004e-08 3.70188e-06 2.08664e-09 0.0209577 3.43778e-08 4.87478e-08 -3.97758e-07 -1.33195e-06 -6.99646e-09 0.000680265 8.11394e-09 9.90624e-09 -0.00391393 -3.12102e-09 -2.19663e-09 4.64587e-08 -1.52301e-07 -5.21891e-08 -1.22373e-08 -3.86048e-08 0.0278718 2.00946e-08 -1.28467e-07 0.000190302 1.57502e-08 8.37302e-09 6.33763e-05 1.92063e-09 -0.0196551 -1.83595e-08 4.24486e-09 8.7647e-07 3.47177e-08 4.85941e-08 7.96489e-08 2.31092e-05 1.29314e-08 -3.9959e-08 -1.98946e-08 -4.73039e-08 -8.41392e-09 -4.51437e-08 4.75379e-09 0.0209053 -1.19789e-08 0.021782 -8.55492e-09 -6.61957e-09 8.45046e-09 7.9369e-08 2.57226e-07 -3.2055e-09 -2.17046e-08 -1.16051e-08 5.3643e-09 -2.09553e-08 3.42353e-08 5.4806e-08 -5.38363e-09 1.11816e-08 -1.21979e-07 -6.4437e-07 -1.6378e-08 8.74283e-09 2.15035e-07 2.00275e-08 8.75473e-08 1.69718e-07 -1.60734e-08 6.49935e-09 0.0265842 -9.69124e-09 1.29989e-08 -1.65523e-08 0.0246564 -1.17431e-07 1.59917e-08 6.71114e-09 -2.27219e-08 -2.8311e-09 -2.85804e-09 -2.54139e-09 -1.86271e-08 1.20339e-10 2.66158e-08 5.34525e-05 4.49319e-06 4.36884e-08 5.94695e-09 -1.7445e-07 -8.56764e-07 -2.12341e-09 0.00156221 -7.14518e-09 8.0856e-09 4.36777e-08 0.000769364 1.33173e-07 0.000697388 -2.30237e-08 -1.51727e-07 -1.52461e-07 -4.47827e-08 3.93567e-08 -3.126e-08 -3.38606e-08 -0.0206047 1.7141e-07 0.0204585 0.0203982 0.0038211 4.36376e-10 -7.55867e-07 5.20051e-09 1.15902e-07 2.11891e-08 -1.00143e-08 4.98741e-08 2.39935e-09 -2.54672e-09 -2.71323e-08 1.37075e-07 -3.38269e-07 -4.1248e-09 -1.3984e-07 -0.00526208 -2.25209e-09 -8.48375e-09 2.93592e-09 -1.69189e-08 -5.99646e-08 7.90411e-09 -7.61109e-08 2.70952e-08 1.85941e-07 -1.06218e-08 -8.24279e-08 3.52951e-09 -1.67808e-08 2.68448e-08 -3.10268e-07 -8.88658e-08 -0.0231504 -4.38653e-08 0.0250294 0.000274164 4.49127e-09 -1.73878e-08 2.55322e-08 -1.38262e-08 -2.17346e-07 -3.52447e-08 1.99626e-08 2.12763e-06 0.020417 -2.05823e-08 5.94835e-09 -3.1066e-11 -4.48349e-07 -1.46732e-08 -2.29363e-08 0.00242518 3.28018e-08 3.88972e-08 -2.72466e-08 8.69596e-09 -1.06759e-08 -4.95813e-06 2.32306e-07 8.90465e-09 -0.00209471 5.70997e-06 1.75477e-08 -3.5644e-07 1.08102e-09 6.9743e-06 -1.9193e-08 -0.0103234 -6.61248e-09 -1.73467e-08 -3.2946e-08 2.39793e-08 7.50534e-09 5.59997e-09 -3.94049e-08 -6.48716e-09 -3.69097e-09 -2.07011e-09 -8.1485e-08 7.11236e-07 -0.00107261 9.87929e-09 1.02669e-08 -8.16068e-08 0.000201691 -2.04344e-08 -1.20317e-08 0.0016721 8.82513e-09 1.81529e-08 -2.09366e-09 0.0275436 -3.2703e-07 -1.20397e-07 1.62452e-07 -2.04312e-08 -3.95722e-08 -1.02331e-08 7.49395e-08 -1.55361e-08 6.12587e-07 -4.6793e-07 -4.60604e-08 -1.68575e-08 -4.81395e-08 8.50618e-09 -2.05223e-08 -1.96178e-09 4.18026e-08 1.25111e-10 0.000700999 -0.000722763 6.23042e-09 -1.41018e-08 -1.47131e-08 -2.76461e-05 1.13661e-07 1.72796e-08 -7.78805e-09 -7.78194e-09 -5.23721e-09 -9.50291e-09 4.52895e-09 0.000348459 2.33676e-09 -1.60465e-07 0.00121344 5.36114e-08 -1.27859e-07 9.19888e-05 -4.94285e-08 -0.000181649 8.95659e-10 0.000231481 -2.77964e-07 4.6855e-09 9.2752e-06 8.4211e-09 -5.42826e-08 0.000323138 1.8226e-08 -7.84561e-08 -0.00577885 3.23593e-08 9.85986e-08 -7.93115e-08 -9.77641e-09 8.32699e-09 9.67904e-05 1.15949e-08 -3.9654e-09 1.48465e-07 0.0140388 -4.35878e-08 3.1861e-08 -0.000102076 9.311e-09 -1.62645e-07 -1.44674e-08 1.09495e-08 -0.0477745 1.23504e-08 1.2739e-07 8.8218e-09 0.0212314 0.00178641 0.00237093 0.0347035 9.54293e-09 -3.67853e-08 -5.26783e-09 2.15018e-08 -2.13615e-08 -5.87937e-09 9.70664e-08 3.61535e-08 -4.06838e-08 -0.0154324 -2.65547e-08 0.0321083 1.51204e-08 3.46495e-08 1.40359e-06 -3.81672e-09 0.00228601 1.14462e-08 4.38334e-08 -7.24633e-08 2.22426e-07 -6.60133e-08 -3.90012e-07 1.14686e-10 0.0167135 -1.80759e-08 -3.08344e-09 -2.93268e-07 7.86485e-08 -1.67499e-08 4.85677e-09 4.52117e-07 2.46184e-08 -2.0344e-08 2.00265e-09 0.000526994 -6.68349e-09 6.79428e-08 -1.84931e-08 -2.42643e-08 2.97788e-07 -3.5294e-11 -3.40483e-08 2.17548e-08 -6.32587e-09 -9.60018e-08 -6.98209e-08 1.71457e-08 6.99127e-08 -4.30802e-08 -1.42046e-08 -2.5208e-09 -2.58312e-08 -2.11926e-09 1.53401e-09 1.30162e-08 -3.187e-08 -3.7834e-09 -1.01654e-08 9.12326e-09 -3.75651e-08 -3.98488e-08 1.76086e-09 -0.0283778 4.91302e-06 6.7294e-09 -3.70007e-08 -1.38884e-08 4.76532e-10 -3.78163e-08 7.25306e-09 -1.62713e-07 0.0387754 2.44577e-08 -9.38385e-08 8.05201e-09 5.64726e-08 -3.35121e-08 -1.32346e-07 -1.00573e-08 6.2293e-08 -5.5558e-08 -9.4324e-09 1.93937e-07 -8.15174e-08 -2.28686e-08 1.85775e-08 9.01237e-08 -8.0072e-09 0.0226234 -1.25163e-07 -0.00192753 -3.89022e-07 -1.8062e-08 -6.94567e-08 -6.1722e-09 1.29835e-08 1.92519e-08 1.75716e-08 -9.21699e-09 0.00796517 1.03686e-09 -4.63321e-08 -1.35349e-08 1.00706e-08 -0.0237754 -1.83222e-08 4.01424e-08 -4.09861e-07 -1.35948e-09 -4.03074e-08 -1.02047e-09 -3.90027e-08 -0.0210001 -1.90146e-08 9.39074e-09 -6.39336e-09 -1.11391e-08 -4.89973e-09 1.6264e-09 -1.80701e-08 -2.20667e-08 -2.48457e-07 8.38898e-05 2.16532e-08 -1.50588e-08 1.0279e-08 -1.85879e-08 1.15614e-08 7.23325e-09 -8.35067e-09 0.0196809 1.64736e-08 -7.05201e-09 8.2592e-08 -2.13327e-08 3.25409e-07 4.17082e-09 5.1773e-08 0.000453649 8.08758e-08 1.76885e-07 1.599e-08 2.04302e-08 4.04445e-09 -3.93845e-09 1.88934e-07 -4.51826e-06 -2.36143e-06 0.0328102 -6.39778e-07 7.53053e-10 1.19346e-08 3.38621e-06 1.9195e-08 8.80815e-09 -2.36549e-08 1.04358e-08 -6.69493e-08 -1.19427e-08 -0.020972 -1.02694e-08 2.34459e-08 2.15294e-07 -1.14468e-05 -7.90002e-09 9.04968e-09 -1.06359e-08 -3.86159e-09 -8.31797e-09 4.15708e-07 0.000410473 -2.17682e-08 -3.91316e-08 1.13326e-08 -1.92881e-08 -7.70012e-10 5.15808e-08 1.70661e-08 -6.05675e-09 6.82127e-09 1.26859e-07 -0.00115218 -1.29346e-08 -3.0936e-08 -2.99925e-08 1.13196e-08 -7.94839e-09 -5.81796e-08 9.21049e-08 -0.0274497 -2.37735e-08 9.38099e-08 -2.76725e-07 0.0188267 -1.16011e-07 -1.45451e-07 -3.84488e-09 1.08526e-06 1.13731e-06 -3.24675e-09 0.0248064 2.49645e-08 -1.00605e-08 -9.05221e-08 1.90101e-10 -2.54432e-07 4.11584e-07 3.42735e-08 -0.00231659 2.83751e-07 -1.30293e-08 -1.96072e-08 -6.63095e-08 -2.50624e-07 3.22815e-08 5.84866e-08 1.35911e-07 1.36393e-08 1.9349e-10 -5.38685e-08 -3.12666e-07 6.09388e-09 -2.32108e-05 -1.42394e-08 -0.0197278 -1.27646e-08 9.96517e-09 1.03245e-06 -8.00594e-08 -7.56988e-09 2.21544e-09 -1.46831e-08 -6.22336e-08 2.3475e-08 5.28236e-09 -5.37751e-09 -1.28557e-09 -2.11918e-08 -3.30988e-07 -3.08001e-09 -2.08501e-08 3.74587e-08 0.0311633 0.000177241 -1.43397e-07 -8.7553e-09 1.17875e-08 1.17527e-08 -0.00481604 0.0208155 -1.7081e-05 0.0220936 -1.40154e-05 9.06931e-09 -4.9531e-09 -3.48617e-09 -2.05892e-08 0.0301156 1.0355e-09 8.88189e-09 -1.17272e-08 3.53589e-08 2.62056e-09 3.87185e-08 -9.60245e-09 1.84285e-08 -4.72126e-08 -1.4975e-08 -2.93663e-09 -3.56557e-06 -9.77916e-08 5.9876e-08 0.000155406 -1.2669e-08 -1.8069e-07 1.01033e-08 3.87129e-08 3.31618e-08 2.52839e-08 8.48727e-06 -2.97187e-08 -5.2224e-09 1.23812e-08 -1.46646e-07 -4.94709e-08 -3.41908e-06 -7.65518e-09 -2.42744e-08 8.53862e-08 1.09753e-08 -5.52061e-07 -1.46002e-08 -2.14067e-08 3.35652e-08 1.49696e-05 -1.16965e-07 2.70526e-08 -8.43884e-09 -6.40162e-08 -1.68814e-08 2.97848e-07 -1.45734e-08 -0.022787 -6.07551e-08 -1.37439e-08 -7.78288e-06 7.67107e-10 8.9741e-10 4.6546e-08 -6.90241e-09 0.0296292 0.0236192 -4.4506e-08 -1.46924e-08 0.0256759 0.000700406 0.0194007 -1.19295e-07 -2.55173e-09 -9.0831e-09 1.11519e-08 -7.68421e-09 6.43444e-08 5.7958e-08 1.16391e-08 -5.92319e-08 -9.28357e-08 -1.00593e-07 2.4261e-08 -2.84295e-07 -1.8384e-08 9.78655e-07 -6.34616e-09 1.92463e-09 -1.39965e-08 -1.49051e-08 -2.06391e-05 -7.41613e-08 -2.74639e-08 -7.44467e-07 7.6146e-10 0.00871956 -8.88801e-10 -2.5339e-09 -3.17625e-05 -1.74538e-08 -3.51078e-09 0.0270663 -6.26919e-09 2.07681e-08 -1.3586e-08 -9.42337e-08 0.0307441 2.08993e-07 0.0227778 -1.36261e-08 -2.60096e-07 -1.30195e-08 4.9293e-08 -6.04194e-08 1.19341e-07 1.26566e-07 9.21679e-09 0.0195766 1.66836e-08 -1.06415e-07 -0.000978367 -0.00200908 1.08644e-08 -1.28187e-08 0.0346739 8.23814e-09 6.4162e-09 -2.14052e-08 6.13579e-08 -2.46063e-08 -4.47409e-08 1.74323e-07 8.39608e-08 -8.55597e-09 2.91047e-08 -2.01692e-07 -1.38497e-05 6.8528e-09 1.38603e-09 -4.08229e-08 -1.61598e-08 -1.4725e-07 2.48469e-09 0.0340395 1.65471e-08 1.75106e-07 -2.57252e-08 -4.5683e-09 -3.55856e-08 -0.00148977 -1.63384e-08 1.01498e-08 -5.44099e-09 -0.00764217 1.61515e-08 -2.41848e-08 -5.10173e-09 -1.03103e-07 8.94884e-09 -0.0288998 -2.97464e-06 -2.04251e-08 -4.56954e-09 -4.46712e-08 -6.22575e-09 1.66679e-08 -0.0209679 -1.15468e-08 1.16203e-08 -0.032033 -9.83278e-08 6.80201e-08 1.57093e-08 -0.0223021 6.58738e-09 -1.59457e-07 1.99365e-08 1.82728e-09 -1.89953e-08 8.17013e-08 2.98852e-07 -2.22527e-08 -3.86403e-09 1.04228e-08 -4.08834e-08 1.36614e-07 -1.59228e-07 2.54974e-10 1.40498e-08 -0.00105642 9.42271e-09 4.9923e-09 0.0413167 2.20263e-09 8.50157e-09 3.05243e-08 7.86782e-09 0.0123851 -8.40194e-08 3.08457e-09 1.78607e-08 7.97566e-09 2.79099e-09 2.3324e-07 -3.88841e-08 6.76212e-09 0.0321748 -6.93253e-08 2.5788e-08 -7.80389e-08 2.61604e-08 9.46094e-09 0.00488574 2.06394e-08 -5.24607e-09 7.37402e-09 -1.34444e-08 -8.57147e-09 -2.13874e-08 -3.04863e-08 -9.03267e-09 -1.26363e-07 -6.96122e-08 0.0261376 3.63398e-06 -2.23531e-07 1.60212e-08 -7.92348e-09 -1.52724e-08 3.1877e-06 2.17173e-08 1.10318e-09 3.3693e-07 8.65326e-06 -9.07711e-05 1.72046e-09 -3.13944e-11 1.70048e-09 -2.70103e-08 -1.06484e-08 9.71077e-05 -8.68862e-08 -6.03653e-07 8.87722e-09 1.20287e-09 7.82192e-07 -0.0368169 -2.45812e-07 -1.73435e-07 1.72474e-08 8.48256e-10 -7.08301e-09 2.75059e-08 -1.2328e-07 -1.27298e-07 -2.16229e-08 1.82428e-08 2.35085e-08 0.024662 -0.0250507 1.31694e-07 -3.94881e-08 -2.05834e-06 0.0220582 2.49878e-08 -1.11129e-06 -2.32141e-09 3.74514e-08 -6.18644e-08 -3.10741e-09 -6.62369e-09 -8.45727e-08 -4.07285e-11 1.01899e-08 2.8685e-09 1.39997e-09 -4.43386e-05 0.0311443 -1.23733e-06 -1.77883e-08 -0.0239933 -1.8236e-08 1.29064e-08 -1.53558e-08 2.34946e-07 1.62562e-07 1.07178e-08 1.063e-08 -3.31874e-09 1.65909e-08 -3.74989e-09 -5.6415e-10 -6.93473e-09 -3.58033e-10 -6.84194e-09 -4.05158e-08 0.0269585 -0.0390907 0.0238914 2.21273e-08 -1.76985e-06 -6.05359e-08 2.04823e-08 -8.28476e-09 -0.000705216 -3.11823e-08 0.0125929 -1.01984e-07 -2.58324e-08 1.60415e-09 -2.21734e-07 -4.37733e-08 -3.24428e-08 1.81865e-09 3.62313e-08 -6.15132e-05 -2.61781e-08 6.80626e-10 -1.25339e-08 -2.58884e-08 -0.00107843 -1.81561e-08 -4.46691e-09 -4.01897e-08 4.83479e-09 0.0215623 -2.9802e-08 -0.0271037 -1.48326e-08 1.47826e-08 -3.74314e-08 -1.03546e-07 3.66416e-09 0.0143779 9.72677e-09 -2.24774e-09 -2.94475e-07 1.45829e-08 -1.63415e-07 -8.09739e-09 -2.66593e-08 -5.60814e-08 3.84129e-07 0.0242072 5.97148e-10 2.34869e-08 0.0300447 -0.0128152 -6.17229e-08 -5.78101e-08 -8.73838e-09 -3.90863e-08 1.17907e-08 -0.000558151 -2.28468e-07 6.59872e-08 -0.0229143 0.0196832 -0.00299683 -1.2251e-08 -2.48018e-07 4.42995e-08 4.29617e-09 7.16649e-11 2.22052e-08 0.00762464 1.04157e-08 -2.56762e-10 -0.000507207 -5.51561e-09 -2.19339e-09 3.71869e-06 0.0199054 -7.50139e-09 0.0364846 -3.67122e-08 -3.30006e-08 1.58018e-08 1.82178e-08 -5.56418e-09 4.06472e-09 3.61534e-07 3.35182e-09 1.6253e-09 2.57757e-09 5.78645e-09 -4.30491e-07 1.85963e-08 -7.75118e-08 -2.68796e-09 5.30145e-08 2.64682e-08 -4.8538e-08 -1.44139e-08 4.14152e-10 5.93495e-09 0.00908418 -8.27998e-09 -2.2054e-09 1.77351e-07 -1.17373e-07 1.32657e-09 9.43361e-08 -2.25263e-07 6.30053e-10 -8.47569e-09 -1.17712e-07 -2.06907e-09 0.00650818 -6.00949e-09 -4.89467e-09 -3.08204e-08 -0.013961 5.89135e-09 4.49838e-06 -5.5182e-08 -4.84518e-08 0.0241 1.21488e-09 1.03359e-08 -6.6662e-07 -3.11506e-09 6.59771e-08 -1.63848e-08 -5.91152e-09 -1.11849e-07 -1.01342e-08 -1.62118e-08 5.74005e-08 8.48305e-08 -7.68874e-08 -0.0248622 0.00111371 5.15353e-06 3.89919e-08 3.74987e-06 -3.16728e-08 -7.69692e-09 0.0242811 -3.91524e-09 6.21921e-10 -3.62641e-09 -0.000103567 -5.94078e-09 1.2895e-08 -0.0195175 1.03226e-09 -9.6754e-09 -1.9334e-08 0.019894 1.37911e-10 -4.47737e-08 2.62692e-07 -2.03923e-07 -2.26927e-06 1.37727e-09 -2.00419e-08 -3.33926e-06 -1.82322e-08 -1.90538e-09 -1.85248e-07 -0.019384 8.27127e-09 0.0242755 4.44262e-09 0.0295561 0.0428148 -2.5319e-07 -1.60851e-08 -3.37287e-07 -1.27746e-08 1.14153e-08 -2.42045e-07 -4.69196e-09 3.06638e-08 -2.72937e-08 -3.44642e-07 -6.72106e-08 4.98937e-08 6.97972e-09 -6.80164e-08 -0.0028041 3.50571e-09 -5.71633e-07 -9.76602e-09 -1.40225e-07 6.33008e-09 6.19159e-09 3.80768e-08 -1.73218e-08 -1.60241e-08 0.0221242 -2.00228e-08 -4.91896e-06 1.39414e-08 6.2904e-08 -5.00474e-09 6.08759e-09 1.02237e-09 -8.44307e-09 -4.38914e-08 1.21784e-08 -5.32971e-09 -7.74325e-09 -9.53072e-10 7.83085e-09 -5.70971e-09 -4.81065e-08 -3.46152e-09 -1.33934e-08 2.57801e-08 4.99712e-08 -2.15073e-08 7.29797e-08 0.0431247 8.01863e-08 -9.80863e-09 4.27009e-10 -1.15763e-08 1.46182e-08 2.28334e-08 6.59977e-09 -2.43198e-08 -4.53268e-09 8.12901e-09 9.1363e-10 -3.81094e-07 -3.05853e-05 -2.26485e-08 0.0200873 -6.85613e-09 1.16654e-06 -3.9115e-08 -2.05876e-08 -1.05799e-08 -4.21582e-05 2.2222e-06 3.46936e-09 -1.01055e-08 0.0013703 -7.68959e-08 -1.14548e-07 6.60667e-09 -3.64648e-08 -4.33481e-09 -2.26522e-08 -6.22446e-08 1.25734e-05 -2.28254e-09 0.000565 -4.09605e-09 -1.32074e-07 1.32366e-09 -2.63965e-08 -7.61569e-08 -0.000985515 0.000370663 4.15076e-08 8.78049e-09 4.46314e-08 -0.0178649 -2.86308e-07 5.98177e-10 1.09594e-08 0.0319155 -7.95595e-08 -4.28984e-08 3.98424e-08 2.03553e-09 1.31314e-08 8.061e-09 1.7083e-08 -9.0114e-09 -1.12813e-07 -2.42136e-08 3.20574e-09 7.50781e-08 0.0253072 -2.29352e-07 1.86905e-08 1.19282e-08 3.24975e-08 5.48929e-09 2.15066e-08 3.75223e-07 2.5273e-08 -3.8748e-09 -2.0894e-08 0.0345882 -0.0293078 -1.48244e-08 -0.035477 0.000112361 5.46601e-09 -5.74731e-09 6.1788e-08 -1.86405e-08 -4.98929e-09 2.4249e-08 -2.35408e-07 1.0028e-07 -5.06209e-09 -5.0212e-05 -2.85364e-08 -6.85957e-08 0.0243778 -1.16855e-08 -3.24454e-07 3.51391e-08 -2.30229e-08 2.97189e-09 -1.04322e-08 4.34471e-08 0.0291514 -2.713e-09 6.13264e-08 -3.20671e-09 -0.000607563 0.000442111 6.02751e-10 -1.29466e-08 -1.74983e-07 -1.55211e-08 -1.90611e-08 -3.33062e-09 0.0224957 -1.30919e-08 3.92415e-10 -4.77283e-08 3.855e-10 0.0509849 3.56283e-08 -8.97112e-09 0.0314661 3.24825e-08 4.07775e-09 -4.13869e-07 -2.14487e-08 -1.44238e-08 1.54287e-06 9.20178e-08 -0.0192034 -2.1718e-08 0.020788 0.0222927 2.76849e-08 -1.55679e-08 7.05576e-09 -5.19376e-05 1.61508e-07 -2.01413e-08 1.19808e-08 -8.311e-06 -1.32799e-08 2.28737e-08 3.45866e-09 -6.88886e-10 0.0392674 1.65676e-08 -1.38831e-07 -1.38591e-08 -1.06844e-07 1.70557e-09 -4.21607e-08 -1.45033e-08 2.47431e-08 -0.0151682 0.0310734 -0.0204629 -1.23328e-07 3.27533e-07 0.0249633 2.28822e-09 4.63318e-08 -3.63975e-09 -5.41732e-09 1.82252e-08 -2.08145e-07 3.8337e-08 1.72344e-08 -0.0192339 -1.01348e-08 -6.72151e-09 1.375e-08 3.03733e-08 8.18806e-09 -2.30495e-06 -1.17815e-08 1.51545e-08 1.21133e-08 1.02819e-07 -8.91682e-09 1.33218e-09 -1.17495e-08 -7.33409e-09 -7.16469e-09 -8.50825e-08 -7.98398e-09 -0.00133953 -1.68522e-10 -3.21656e-08 3.2843e-06 9.47169e-09 -2.11547e-07 2.19283e-09 1.36422e-08 9.65127e-06 0.00942309 1.07205e-07 -9.13114e-09 2.78771e-08 3.4868e-08 4.11954e-09 -7.62194e-09 -1.43648e-08 3.81291e-07 0.011245 3.13214e-05 1.20291e-09 -3.04007e-08 1.50024e-08 0.0259125 7.82781e-06 -1.71559e-08 0.0243911 2.00597e-09 1.46745e-08 4.2214e-09 -1.75779e-08 1.63712e-10 3.34594e-08 -8.77912e-09 -1.37684e-08 5.51523e-05 1.77791e-08 -1.8673e-08 2.91863e-08 1.47083e-07 1.52792e-09 -4.40344e-08 -8.88921e-09 4.29803e-09 3.66913e-08 -0.00120175 2.15922e-07 0.0203373 0.0207915 1.41427e-08 -2.62415e-08 1.45668e-08 5.16391e-08 6.16443e-09 1.0475e-09 -9.92297e-09 1.49982e-07 -1.01025e-09 0.0304695 -9.65643e-09 4.53741e-07 -4.34761e-08 4.85337e-09 1.9402e-08 8.2989e-08 7.86117e-09 0.0219168 -2.36744e-08 -1.33606e-06 -0.017702 3.19279e-05 -3.85044e-08 -1.01995e-07 6.51028e-09 1.75122e-07 -2.52677e-09 3.05399e-08 4.58677e-08 -2.92373e-09 0.0195997 -1.12732e-08 -1.26931e-09 1.11116e-08 -4.47024e-09 -3.20709e-08 -5.27104e-09 -1.37901e-05 1.89157e-07 7.05887e-08 1.29958e-07 0.000151143 2.96631e-07 -8.13562e-08 1.79675e-07 -0.000462456 2.60226e-08 4.01879e-08 -1.37729e-09 4.87002e-09 -2.17579e-07 0.0320321 1.23918e-08 1.3133e-08 2.14481e-09 -1.34111e-08 6.20559e-09 -8.05178e-09 -1.83166e-08 -0.000218741 2.03441e-07 3.82696e-09 -5.8102e-09 -1.55989e-09 7.22442e-09 3.12419e-08 -3.36713e-07 6.74995e-09 2.85247e-09 -2.05741e-08 3.58548e-08 2.94811e-09 9.13676e-08 -5.87588e-09 1.91818e-08 3.8412e-08 -1.04962e-08 1.58382e-08 -6.92554e-08 0.0250323 4.76027e-08 6.19282e-08 6.14141e-09 0.0356289 0.0457269 2.81677e-09 -6.35321e-09 -3.12644e-09 1.18681e-08 1.78094e-08 -1.5538e-08 -4.32895e-08 -9.35123e-09 1.49903e-08 1.00428e-08 0.0438069 7.14478e-08 -1.41086e-08 5.38913e-08 9.62167e-08 -0.00133908 -9.11167e-07 1.07291e-09 2.10308e-08 -2.02036e-05 0.0252409 -3.28616e-09 6.25246e-08 -2.77423e-08 0.00016381 1.00935e-07 8.22883e-09 1.3385e-08 0.0199994 -1.095e-08 -3.33825e-08 1.93688e-09 5.93701e-10 -0.000352666 -5.05247e-08 -1.84231e-07 0.0240984 0.0130092 -4.46937e-08 -0.00735836 0.00231338 -2.35442e-08 1.14796e-07 0.0434174 1.85326e-08 -1.46764e-08 -2.99094e-08 3.6038e-10 0.0336331 6.04247e-09 -5.00602e-08 -8.99962e-08 7.68401e-08 2.99841e-08 -5.64649e-05 -4.50394e-08 1.16498e-08 -7.8587e-09 -4.46864e-08 -1.28714e-08 1.39737e-08 1.00198e-08 1.69109e-07 7.40491e-10 -7.3395e-10 7.85807e-08 -1.49513e-08 0.0103806 6.07074e-09 5.66032e-08 -0.00149209 -1.431e-09 0.000274393 -0.00117944 4.91614e-09 1.64531e-08 3.94716e-09 5.63493e-09 4.64539e-07 -1.98094e-09 8.38289e-08 -2.00014e-08 8.64335e-09 -3.50081e-08 -1.58265e-09 -1.13293e-08 -1.50235e-08 4.2237e-09 5.98896e-09 -5.46265e-07 0.000816865 0.0199686 -9.3945e-09 8.07873e-09 2.18081e-07 2.63174e-09 -1.09611e-07 0.0492931 1.16463e-08 -1.03665e-08 -2.20181e-08 -3.6675e-08 -1.74518e-06 0.0214527 3.36881e-08 -4.61668e-06 5.21709e-08 -1.95042e-08 0.0220107 2.10147e-10 1.44886e-07 4.48775e-09 0.000743688 -2.71521e-08 9.34965e-07 1.01522e-08 3.26522e-08 9.16363e-09 -1.01558e-08 -3.11964e-09 -2.15809e-09 -3.57422e-08 -8.96679e-08 9.81092e-10 -2.25352e-08 -0.0198872 3.16254e-07 -5.32622e-08 -3.33038e-06 -1.34097e-07 -1.88704e-08 8.44292e-09 -0.0276119 -1.88873e-08 -8.51705e-09 3.1416e-08 0.0201376 -3.61713e-08 -2.21887e-08 3.39448e-09 -1.29003e-07 -2.101e-08 -2.65297e-08 1.335e-08 1.79464e-08 0.0243836 -0.0197034 8.72325e-10 2.59337e-07 9.74846e-09 -1.7282e-09 0.0395736 -4.4564e-05 -6.08449e-09 6.86551e-08 6.05258e-09 -8.06385e-08 -0.0203961 -5.11233e-08 -1.12661e-07 1.30121e-06 -5.88404e-09 7.19052e-09 1.97195e-10 -0.00143225 9.66482e-09 -3.35807e-10 7.14608e-08 -2.91473e-08 -6.37906e-09 1.91065e-08 1.82923e-08 -6.21352e-09 9.73989e-09 3.10151e-10 1.39672e-08 -2.94215e-09 -1.40503e-09 1.5252e-08 4.54468e-09 -1.28423e-08 -1.58393e-08 1.07837e-08 0.0312618 -2.53873e-08 -4.38182e-08 -0.00127849 -3.39059e-08 0.0362913 5.50565e-05 -2.27156e-08 -3.87769e-08 -3.37591e-09 -1.07568e-08 -9.898e-09 7.46428e-09 3.10745e-09 -0.00615334 1.33487e-09 0.0195053 -2.17089e-08 -9.60619e-09 8.52564e-07 1.0817e-08 -0.000455987 -3.86272e-08 9.78097e-09 -4.483e-08 0.0250908 -2.38619e-08 -9.48413e-08 -1.0638e-08 -0.0129047 0.0247133 4.83631e-09 1.09155e-08 0.0269813 2.801e-08 -3.19817e-08 8.06389e-09 3.17145e-08 1.35543e-08 6.46892e-10 3.48329e-09 -2.39708e-09 3.01055e-09 -4.27157e-07 -1.24658e-08 2.45584e-09 -2.25939e-07 -2.88801e-08 2.88459e-09 2.04256e-09 -4.97701e-09 4.94707e-09 2.43976e-08 -1.19049e-08 5.19635e-08 1.03719e-07 -4.65242e-08 0.0274949 -4.05419e-08 0.0164839 3.13453e-08 1.9509e-08 3.20747e-10 -0.00663439 1.15781e-08 -5.64468e-10 1.00159e-08 -5.01818e-09 0.0030718 0.0190164 -1.39087e-08 1.89551e-07 -7.91889e-09 0.0137629 -0.000359512 2.83415e-08 4.4998e-09 6.52946e-08 6.65031e-09 -1.18471e-08 -7.0184e-09 7.77907e-09 -2.26327e-08 3.65522e-08 0.0197061 3.85159e-08 0.0266472 0.0371427 1.04081e-08 -8.47588e-09 -2.06179e-08 -4.3019e-09 -4.51809e-08 -5.27358e-08 -4.40974e-09 2.21908e-10 -8.03324e-08 -3.24244e-08 7.2923e-08 -9.58527e-09 4.18775e-09 -1.02393e-07 5.68499e-09 0.0367467 1.67459e-09 9.76236e-09 -6.77438e-08 1.53135e-07 -1.24013e-09 -2.72142e-08 -6.90041e-08 2.35639e-07 -1.80791e-08 6.75094e-08 9.70436e-05 -6.51485e-08 -1.87774e-08 -3.36223e-09 -8.28077e-09 -3.0968e-08 8.51994e-08 2.01732e-08 4.08315e-09 -1.5377e-08 1.56829e-09 -1.31141e-08 0.0237753 7.4487e-08 -2.2055e-08 -4.41668e-09 -1.67923e-08 4.28486e-09 -3.53565e-08 3.28314e-09 -2.51586e-07 -1.75604e-08 1.90342e-08 -0.000407048 -6.1202e-08 -3.07392e-08 -3.21165e-08 0.0220746 -0.0253963 -3.17755e-09 2.28458e-08 -1.23419e-08 -2.30425e-08 -2.06797e-08 -1.07264e-07 5.3191e-08 2.33284e-09 -1.36378e-07 6.93623e-09 1.23764e-08 -4.51736e-09 -6.39537e-06 -3.30582e-07 1.85247e-09 1.31164e-08 -6.17372e-08 -5.79691e-08 -7.19454e-09 -0.000663946 1.88434e-08 2.36769e-08 0.0239246 4.62297e-10 5.87354e-08 -2.92657e-08 1.95232e-08 -1.16878e-09 -0.0169997 -1.09219e-08 3.4063e-06 2.09068e-07 1.28063e-08 -1.32881e-07 -5.64606e-09 1.19466e-07 4.87595e-09 1.22699e-08 2.01038e-07 -3.09297e-09 0.0392541 -2.17222e-09 6.29751e-09 6.90725e-09 -2.95055e-06 -3.27692e-08 -5.77298e-08 -0.0150993 0.00187533 1.78359e-08 3.16734e-09 -0.01503 -9.63325e-09 -8.39187e-09 0.0218814 -3.17587e-11 0.0154968 -8.34783e-08 1.16346e-08 -1.94879e-08 -2.19215e-08 -4.84146e-08 3.51038e-08 -7.98154e-09 -6.07483e-09 -7.79365e-10 2.34522e-09 0.000251525 9.87509e-09 -6.62698e-09 2.6824e-08 -1.05137e-07 -6.20716e-08 0.0219 -2.2376e-08 -4.07571e-08 -1.31204e-08 -3.31387e-09 -2.84228e-08 6.88466e-08 1.07535e-09 -8.57259e-09 1.37518e-09 -1.54261e-05 0.000115314 -1.74037e-08 -6.66436e-09 -0.00127143 0.000147485 9.31882e-08 -0.000116924 -7.6367e-11 0.0202794 2.24958e-08 1.08286e-09 4.46767e-08 -5.95294e-08 1.49501e-08 0.0230892 -0.00276977 -3.89987e-09 -2.98751e-05 -6.80728e-08 1.07685e-07 1.07463e-08 2.91748e-07 9.05464e-09 -1.73671e-08 7.09209e-09 -6.29863e-09 -0.000560204 4.79241e-09 -1.00525e-07 7.66601e-08 2.06812e-08 5.4606e-09 -8.64502e-08 -3.04231e-08 -5.22422e-09 8.14224e-08 -1.73205e-10 2.15382e-09 2.57817e-09 1.85286e-08 2.66187e-08 -7.988e-09 4.07518e-08 2.04713e-09 7.64121e-09 -3.47331e-09 0.024668 9.3882e-10 -0.0181805 -1.96256e-08 -2.92914e-08 -6.06938e-09 3.54198e-08 9.30195e-09 -2.43267e-08 -1.7374e-08 1.88375e-09 0.0233674 -1.55838e-07 -9.80908e-09 -3.25772e-09 -7.58014e-09 -1.57044e-07 -7.38169e-09 1.25018e-08 3.18176e-08 -1.37324e-08 0.0210105 -1.01731e-08 -4.93533e-08 1.09464e-08 -0.0274254 -3.67035e-07 -1.89844e-08 0.0292521 3.96578e-09 5.64469e-07 1.22918e-08 -5.21633e-06 -1.01456e-08 0.0381433 -2.76146e-09 1.06508e-08 -7.26942e-09 -6.1416e-06 2.82579e-08 1.03587e-07 -0.022821 4.16119e-07 0.0261673 -6.2192e-08 -7.29218e-09 1.34505e-07 2.72103e-09 -1.08004e-07 0.017776 -1.52181e-06 9.00024e-09 1.31743e-08 -4.20195e-08 5.08317e-05 6.73624e-09 0.025942 0.0200255 -9.09981e-09 0.0169634 3.27288e-09 -4.0393e-08 -2.86166e-05 -4.86876e-08 2.91824e-08 9.06101e-11 1.57908e-08 -4.00306e-08 9.0398e-11 -6.50189e-09 -2.25844e-08 1.18067e-08 1.32217e-09 -1.83953e-09 -3.80393e-08 -6.89223e-09 1.8073e-08 -5.37516e-09 -1.21665e-07 2.0845e-08 -9.52564e-09 0.0199124 -3.70981e-08 -2.67073e-07 -5.87145e-09 -3.02915e-08 3.85882e-09 -1.15931e-08 -3.56835e-08 0.0416468 -5.84733e-08 0.0204846 -2.06768e-09 -1.74679e-09 -3.23733e-08 -2.09948e-09 2.35077e-07 1.12356e-10 2.03091e-09 1.74123e-08 -1.20657e-07 2.42573e-08 -0.0036683 1.87058e-08 -1.52134e-08 -1.98683e-05 -1.22944e-08 1.2205e-08 -9.3225e-07 4.03732e-08 1.40188e-08 -6.54916e-08 -1.78489e-08 3.56466e-09 -2.45729e-06 3.93129e-05 -7.45841e-09 -4.97111e-09 -9.82393e-09 -6.09836e-09 -2.47324e-08 -1.50238e-05 1.22373e-08 -1.52863e-07 0.0282517 2.97949e-08 -1.18169e-09 -7.51894e-09 0.0231718 9.53841e-09 3.13499e-09 7.20174e-08 -0.0220786 -0.0039258 -1.19051e-09 -3.46773e-08 7.20352e-09 3.91085e-09 -2.10847e-08 8.74473e-09 -4.04487e-08 2.93819e-08 5.52672e-09 0.0412834 -2.03572e-05 1.23466e-08 0.00178504 3.92264e-08 -3.97513e-08 -3.42088e-06 -1.55834e-08 -1.83305e-07 6.23767e-08 -0.0389344 -4.18092e-09 -9.78064e-10 -1.11416e-07 7.02806e-08 -3.44899e-07 1.62276e-09 -2.10302e-08 1.90138e-08 9.2845e-09 -1.09212e-07 -2.28659e-08 -5.01776e-10 0.000117173 1.83131e-08 -1.3046e-08 -0.000373101 -8.3133e-09 2.24885e-07 1.75478e-08 1.149e-08 1.54149e-09 1.43075e-08 0.044354 -1.62854e-05 -2.50562e-08 7.81024e-10 -1.74641e-08 -3.04185e-07 -0.00721874 -1.42376e-08 -1.50054e-08 1.22985e-08 8.4154e-09 -1.46961e-08 -8.59707e-08 -2.11474e-08 2.07702e-10 -6.85028e-08 1.15984e-09 -0.000124805 -1.11437e-08 -6.5757e-09 4.58242e-09 -4.67158e-09 0.044377 8.17702e-09 -6.40988e-08 1.69448e-07 -8.62155e-05 0.0177847 -0.00203095 6.05124e-09 -1.67325e-07 1.72236e-08 -1.08115e-08 4.52396e-08 1.63511e-08 7.1774e-08 2.94317e-09 -2.21392e-07 7.90927e-09 -6.74309e-09 3.76845e-09 -2.89397e-08 -3.4091e-09 -3.39586e-09 9.06719e-09 -2.11016e-08 4.66004e-09 6.79509e-09 -0.01452 5.08999e-09 -3.35289e-09 -8.12065e-09 9.00828e-10 0.00148182 -1.05774e-08 -5.62266e-09 -3.28992e-08 -0.00177102 1.89833e-08 -7.24055e-06 -9.97614e-06 -3.42843e-08 -5.06524e-08 -1.08604e-08 -0.00564657 -0.0155956 3.62707e-08 -6.1141e-09 -6.57019e-08 -1.24554e-07 -1.17663e-08 3.77978e-09 -3.4967e-08 -6.14476e-08 2.71732e-08 -4.85005e-09 1.35056e-08 2.1686e-09 -8.72231e-10 0.0169429 1.12753e-08 1.45806e-08 -1.1904e-07 -6.54813e-09 0.0190168 -9.41073e-09 -1.64529e-07 -0.000148262 -2.07968e-08 -4.18545e-09 -1.14151e-08 2.54375e-07 1.00054e-08 4.84212e-08 -0.0237824 -4.3686e-09 -0.0211177 -3.54398e-08 5.55982e-09 6.49172e-08 -2.1799e-08 -1.51181e-08 -1.0444e-07 6.96914e-09 5.36415e-09 0.016208 -7.19653e-10 6.18933e-10 0.0229647 -3.3038e-09 -5.76162e-09 4.41749e-09 1.26719e-09 -3.08105e-08 6.15671e-09 -7.65019e-08 6.52506e-09 -9.06484e-09 0.0229008 -3.34378e-08 0.0316426 -2.11421e-08 8.7406e-09 2.90868e-07 9.0497e-09 5.3704e-09 -7.3075e-07 2.61691e-09 -1.35654e-09 4.20462e-09 5.15502e-08 4.46133e-09 -8.06828e-05 -0.01815 -5.98576e-09 1.7296e-08 -1.66844e-09 -5.86998e-09 4.58843e-09 -6.19154e-10 -6.816e-09 8.26104e-09 -1.52068e-08 -9.57638e-09 3.404e-09 1.64024e-08 -1.77937e-07 4.96168e-08 -3.86337e-09 -2.11785e-08 2.55901e-08 0.029904 1.99511e-08 1.15588e-08 0.0221352 -2.6578e-09 -1.54193e-09 1.71752e-09 1.14168e-08 -3.09844e-08 0.000474841 -4.69584e-09 0.0386288 -5.59143e-09 -1.56697e-07 6.6639e-10 3.90689e-08 5.97835e-09 0.0161604 0.0167118 -3.07605e-08 3.39211e-10 1.57439e-08 -4.7035e-08 -0.000609862 2.42173e-09 0.0367272 -6.88362e-09 -1.23868e-08 0.0355428 -1.78197e-08 2.01241e-08 -4.93725e-08 5.34673e-09 -3.06135e-10 -4.2247e-09 -3.7528e-09 1.20488e-09 -4.92866e-08 -1.09409e-08 -1.74971e-07 0.00020853 -5.68753e-06 2.95879e-08 -1.39669e-05 -1.62259e-08 -1.23894e-08 1.13029e-07 -0.0154346 1.25648e-07 -8.007e-08 1.91558e-09 -5.15189e-05 -1.03743e-08 2.74932e-09 -6.52886e-09 5.1826e-07 -3.349e-08 -4.53891e-07 -1.57314e-08 -0.00233479 7.65781e-09 -7.99296e-09 -9.28236e-09 -8.24676e-09 9.8697e-09 1.52032e-08 8.59213e-08 2.68913e-08 -1.29675e-07 -7.72766e-08 8.49852e-09 0.0395727 9.40617e-08 0.0612341 9.76643e-09 2.74628e-08 -3.1455e-06 -3.80023e-08 -1.54912e-09 -4.80668e-08 1.22586e-07 4.25083e-08 -3.22417e-09 4.92696e-09 1.31115e-08 2.56029e-08 -4.94637e-09 4.29036e-09 0.0234703 1.41216e-08 -1.56743e-08 -1.34495e-08 0.0253874 2.0679e-08 1.04958e-06 -1.13053e-08 -8.43587e-06 -5.30792e-10 2.32638e-08 8.17102e-09 -3.85412e-05 -1.39535e-07 -8.91173e-09 3.07149e-08 5.51402e-08 -1.30827e-08 1.40679e-08 0.0244431 3.45742e-09 -4.00417e-08 -1.417e-10 0.00726678 3.9438e-09 8.18612e-08 2.12902e-09 3.63694e-08 1.69925e-08 0.03544 1.56506e-09 2.34923e-08 9.95183e-09 -4.29068e-09 6.2731e-09 0.0217925 -7.52069e-09 2.70279e-08 -2.02704e-08 -1.38076e-07 -0.0175817 1.43648e-07 -1.71473e-08 1.30316e-08 1.99656e-07 -3.87126e-09 1.77296e-08 -7.45061e-08 3.95825e-09 -8.8214e-08 -1.98564e-08 -9.9423e-09 -1.45289e-08 -3.26078e-08 -1.85358e-08 -2.47062e-07 -4.9189e-07 -7.40093e-08 0.0346143 -5.13598e-08 1.31772e-08 0.0328279 0.0183914 -1.90412e-08 -1.06821e-07 2.53775e-08 6.3165e-09 -1.19347e-08 -5.00174e-09 -1.9115e-09 -1.20883e-07 -3.6421e-08 2.7897e-09 -1.7723e-09 -5.9056e-09 -3.40164e-09 -1.55612e-08 -6.3071e-08 -1.37739e-08 3.02529e-08 8.56142e-09 -9.84314e-10 -3.80738e-09 -1.59266e-07 -4.9992e-08 1.02725e-07 3.08418e-07 -3.67198e-08 1.99268e-08 0.0283385 9.07267e-08 2.52756e-08 -9.16522e-09 4.0723e-08 1.7233e-08 3.74838e-09 -0.000717262 -5.73056e-09 -0.0108561 0.027289 -0.0130894 -0.0293226 1.23805e-09 -1.80411e-09 3.36708e-09 1.84694e-08 -1.18091e-08 -8.90993e-09 -1.24635e-09 4.50098e-09 6.07224e-08 -7.71029e-09 -1.07569e-07 -1.70692e-08 -4.55963e-09 3.27202e-09 1.68009e-10 4.26303e-09 3.44251e-09 2.89107e-08 2.83075e-07 -8.00073e-09 2.59117e-08 -6.83369e-09 -0.00427276 1.38168e-08 5.2867e-09 0.0245372 -1.40391e-08 3.21588e-08 2.66857e-08 -8.10808e-09 1.1899e-08 8.3153e-08 0.0273682 -1.23261e-09 0.0442981 0.0187235 0.0217415 -3.0929e-08 0.0231928 3.31455e-06 1.12019e-08 8.62695e-08 5.17329e-05 -8.55025e-09 2.91474e-08 -1.14212e-08 -9.41534e-09 7.51705e-09 -2.53677e-09 -3.85514e-08 0.0246891 -6.41331e-09 -2.00034e-07 -0.00118833 8.3339e-09 -6.52089e-08 3.36354e-09 -2.87872e-08 -6.38806e-08 -4.20012e-09 -6.15585e-08 1.3607e-08 -0.00391028 1.33786e-08 0.046667 0.0185076 -2.06234e-07 -3.02333e-08 -8.21709e-09 -1.10105e-08 -0.00707932 -0.00164844 -4.91025e-08 6.06422e-09 -7.23527e-08 -1.43372e-08 -3.89616e-09 3.70097e-09 1.63182e-10 1.01218e-08 1.53247e-08 -1.27925e-08 -2.69146e-08 -2.0681e-07 0.0347311 -5.66234e-08 7.03941e-08 8.55871e-09 1.59657e-08 2.60727e-08 -1.17644e-08 -3.76504e-08 -3.75994e-08 -2.86314e-08 3.03887e-08 2.46501e-09 -7.99842e-09 -2.26742e-07 5.76638e-10 -2.58121e-08 -0.00977339 4.93308e-08 -1.45425e-09 1.03853e-08 2.97711e-09 2.67057e-09 6.73929e-10 0.0266678 0.0157327 2.15682e-08 -8.91411e-10 -5.21089e-09 3.56913e-09 -4.93554e-09 -1.79395e-08 -1.93826e-08 4.15837e-08 5.6208e-09 6.97604e-09 -1.96195e-08 1.44045e-08 -2.28875e-06 -3.3778e-09 -8.29858e-09 -4.20501e-08 -1.24154e-08 -8.21766e-09 8.46069e-10 4.76248e-08 2.01615e-08 2.1193e-07 0.0259288 2.58833e-08 -8.92362e-07 -1.76929e-09 0.040034 -4.38871e-09 1.54747e-08 2.28655e-09 0.0282253 -1.75008e-08 -5.63278e-09 2.63209e-07 -3.04152e-08 -6.86528e-09 2.51412e-08 2.17789e-08 -9.40765e-06 -5.09958e-10 -1.62884e-08 0.000759015 -4.45017e-05 6.8351e-09 3.51829e-08 0.0274918 -1.55846e-07 0.0384644 -3.37299e-07 0.018993 2.02415e-07 2.96023e-11 -1.2183e-08 -3.22176e-09 -1.15965e-08 -0.0162571 -4.42017e-07 -1.61475e-11 0.0178063 1.49375e-08 -1.94391e-05 9.75417e-09 -2.75242e-08 -2.15505e-08 -4.39042e-08 -4.6253e-09 -8.50528e-09 6.23951e-09 -1.17225e-08 -4.48372e-09 4.52564e-10 -3.69382e-07 -1.26742e-08 2.09669e-09 -6.02373e-09 2.038e-08 1.76421e-09 3.79907e-07 -1.34584e-09 -5.36672e-08 -1.83934e-09 -2.79995e-09 -1.10025e-08 -6.66485e-11 1.11212e-08 7.00677e-09 5.97999e-07 -4.42545e-09 -2.05908e-09 -5.14732e-09 -7.06399e-08 1.16146e-08 1.45628e-08 -2.21013e-08 -8.51446e-09 0.0835842 3.72141e-09 7.69027e-09 2.28674e-07 4.46397e-09 3.12232e-07 6.49536e-09 -1.73061e-08 7.42292e-09 1.73586e-07 5.25374e-07 -9.45574e-09 2.38083e-09 -2.49883e-08 4.75018e-09 2.85917e-09 -0.00172091 0.0360687 -2.45213e-09 2.45565e-08 -3.75292e-08 -6.71607e-09 2.02004e-06 -7.81534e-09 -5.73837e-09 1.09657e-08 6.34213e-09 -3.92569e-08 -4.41818e-09 -3.81062e-09 -1.47502e-08 -8.4339e-09 -8.76265e-09 2.28451e-08 2.4169e-08 -7.45627e-09 -8.25647e-09 3.06474e-08 -1.56083e-08 -6.31443e-09 8.24503e-08 -3.95145e-07 7.26466e-05 0.0255824 -2.54963e-11 -1.38798e-08 1.95465e-08 2.8516e-08 -2.33313e-08 7.60483e-09 6.62752e-08 -0.000148128 -2.40412e-08 1.46768e-06 -1.85448e-09 1.84265e-05 1.93011e-06 1.04852e-08 -7.6012e-10 -4.393e-09 1.47753e-08 -1.95058e-07 -5.06661e-08 -0.0210475 -1.57719e-08 -1.9806e-08 3.09696e-09 -1.47161e-08 -9.80378e-09 -5.57777e-09 -6.15291e-09 2.99388e-08 -7.29397e-07 0.0287369 -1.97783e-09 3.80126e-08 -1.76385e-09 4.97937e-08 4.26648e-09 4.2705e-09 -3.27979e-09 2.23736e-08 -5.25559e-09 5.73545e-08 0.0206942 -1.37326e-08 -1.50561e-08 -7.73129e-09 -2.13765e-08 1.60128e-08 8.20896e-09 -9.00401e-08 -1.22361e-08 0.0286917 7.14946e-08 -2.39035e-06 -1.08484e-08 8.33693e-08 -3.72099e-08 -4.01624e-09 -5.54002e-09 -1.14365e-08 4.41297e-09 1.02771e-07 5.16122e-09 -5.93388e-09 2.02135e-08 0.021205 4.47852e-09 -1.92404e-10 -0.00232451 -5.03125e-08 5.99217e-09 -8.29362e-09 0.0334387 -4.59223e-08 -5.32977e-09 0.0328192 2.0188e-08 -2.56061e-08 -5.2604e-09 5.35109e-08 -8.61781e-09 -7.03754e-09 -0.0168028 -1.0555e-08 2.03373e-08 3.8415e-08 -1.16974e-08 2.24684e-09 -9.99533e-09 -1.81602e-08 5.17604e-09 -1.08771e-09 -1.23643e-07 -7.13347e-09 1.82164e-08 0.0373347 -6.15573e-09 5.39359e-09 0.0311829 -2.80796e-07 -5.8238e-08 -0.00388896 -0.0191131 -3.07495e-07 5.78976e-09 1.53179e-07 1.44906e-08 -5.60456e-08 -4.98687e-08 -1.20225e-07 0.0230876 -6.55528e-09 2.61091e-05 -4.00608e-09 5.08063e-09 1.42531e-09 1.55385e-08 0.00243204 -0.0284456 0.0219597 9.01806e-10 -2.88776e-07 0.0461406 6.39333e-09 -0.0239585 8.02424e-09 1.10889e-08 -2.90379e-06 0.0309534 -5.10252e-09 -1.86981e-08 -9.73251e-09 -1.69362e-07 -0.000238739 -4.50818e-08 8.75773e-09 0.00115007 0.00410907 1.61562e-07 -1.42079e-08 2.64573e-08 7.35221e-08 2.1926e-08 5.14853e-09 -1.23331e-08 -1.36306e-08 -1.77536e-08 8.98187e-09 6.42386e-08 -1.3354e-06 3.57577e-09 -5.09109e-08 0.00578408 2.24688e-09 0.0196858 0.0192906 0.0433995 3.25643e-08 2.19695e-09 0.0245102 2.57235e-08 -4.29054e-09 1.74179e-08 -6.57184e-09 -3.66978e-09 -1.20633e-08 3.65646e-09 -5.33907e-09 -6.77645e-10 9.64046e-09 0.00109796 8.81119e-07 -6.60289e-08 6.38867e-08 -0.0232121 1.52451e-08 -1.93183e-09 0.0260447 0.0224758 -6.37977e-08 1.84601e-08 -2.34871e-07 6.59523e-11 -9.30893e-09 -1.44938e-08 -2.05656e-08 -8.13509e-10 -4.81389e-08 -2.34585e-08 0.00233623 -1.61135e-07 -1.97362e-05 -1.96407e-09 -2.91017e-09 1.28257e-08 -1.64824e-08 -2.80385e-08 -1.70128e-10 -1.22268e-07 5.56227e-09 -3.60493e-06 4.44414e-10 -5.9613e-09 1.78818e-08 6.99836e-08 -1.69011e-07 4.05848e-09 -0.0174596 0.0257769 -1.17358e-07 0.0213636 -1.69606e-08 -2.71861e-08 -1.82879e-08 0.00248311 -1.17348e-08 6.74152e-09 -2.35995e-07 -8.5885e-08 0.0144989 4.66621e-09 -1.33028e-08 1.27591e-08 0.027028 -3.1758e-09 -5.03681e-08 -6.43507e-08 -1.26737e-07 2.93873e-08 -1.32536e-08 -1.9012e-07 -2.89412e-08 -2.20353e-08 -1.77695e-08 0.0241345 2.94161e-09 9.59927e-09 5.83407e-08 -6.22784e-09 2.25704e-08 1.4321e-08 -3.69741e-07 2.31508e-08 0.0206847 -6.18139e-08 5.77282e-09 -2.64688e-08 -2.32836e-08 1.35741e-08 -5.41578e-08 -5.15043e-09 -3.53841e-08 0.0207603 -1.86484e-07 0.0344457 0.0276112 5.81014e-09 -2.99449e-08 -1.90329e-07 3.43032e-09 5.58123e-09 -8.52277e-08 -4.79264e-09 -0.012096 3.14799e-08 -8.77479e-08 -4.30903e-08 6.97773e-10 9.36845e-11 -6.73928e-08 -5.87259e-09 -8.46931e-08 -1.7039e-08 -2.71279e-07 -2.47869e-07 9.83238e-07 8.49959e-09 -1.3749e-08 6.05766e-10 0.00911777 3.70929e-07 -1.50752e-08 -7.4839e-06 -9.69186e-09 -3.28375e-07 1.23622e-08 -6.83098e-09 5.40195e-09 6.63617e-09 -0.0274001 0.000650957 -5.08829e-08 5.02797e-08 -0.000228533 -2.97038e-09 -0.000258374 5.15587e-09 -3.16462e-07 0.0319555 -4.72415e-06 0.0311593 1.64771e-09 -7.29154e-09 -1.99658e-08 -6.12402e-09 1.35525e-08 9.48284e-09 -0.0141094 -1.72486e-08 -5.70547e-09 1.88797e-07 -2.19142e-09 2.22369e-08 -4.65973e-10 -1.91562e-08 1.19279e-08 -7.08934e-07 -4.71656e-09 -1.65057e-07 1.23335e-09 3.66311e-09 -5.52156e-09 -5.05841e-10 -5.92894e-09 1.38437e-08 1.9289e-08 -3.1334e-08 -9.23952e-09 1.10171e-09 -2.32378e-07 1.25417e-09 -3.43718e-09 3.1798e-08 1.32812e-08 -6.01412e-08 -2.56389e-08 4.30518e-09 1.05076e-07 4.98318e-08 -1.13068e-08 0.0416166 2.88242e-09 1.58048e-08 -9.50589e-09 -3.01711e-09 -4.1517e-09 -1.81304e-08 -9.54204e-08 1.22971e-08 1.18812e-09 2.93405e-09 -1.44333e-08 -7.45845e-08 -3.93651e-09 -2.83511e-07 0.0229118 6.00484e-10 -1.86353e-08 0.0356715 2.63019e-08 -3.159e-08 -4.48831e-08 9.24736e-09 5.57722e-08 -2.56878e-09 7.1977e-09 4.24719e-09 -5.1356e-08 1.24427e-08 1.71312e-08 -3.52767e-07 3.30588e-09 -5.75854e-09 -1.90069e-08 8.44017e-09 0.0485934 1.26404e-08 1.27312e-07 8.14845e-08 -1.82926e-08 6.81108e-10 2.72986e-09 -0.0178696 0.0165927 -3.42688e-06 -8.16499e-09 1.56224e-07 -0.0317114 -6.2146e-09 -0.000239546 -2.5042e-07 0.0250573 1.43157e-08 -4.12132e-07 5.02739e-09 1.22923e-08 -1.18836e-07 -4.03996e-09 -3.22794e-09 -1.06114e-08 -1.61722e-07 -9.38215e-08 3.3182e-09 1.15374e-08 -1.54607e-09 -9.70362e-09 4.21998e-09 -1.92334e-09 -1.45086e-08 9.3527e-09 -7.05466e-09 0.0294091 0.017972 -9.89049e-09 -1.78703e-08 2.0794e-08 -1.39227e-08 -6.44596e-09 -6.44511e-08 0.0341829 2.48691e-07 -1.85382e-08 0.0419825 5.26672e-09 -2.89735e-08 -0.00145969 -0.00316976 0.0323496 -1.44105e-07 3.44657e-08 2.86527e-09 0.00457331 0.0282266 -3.80863e-09 -9.48826e-09 -4.87202e-08 -8.98342e-09 1.14571e-08 -7.89479e-10 0.00106196 -3.95744e-07 -7.3697e-09 9.7522e-10 -1.79187e-09 -9.08348e-09 6.38638e-09 1.10222e-08 -6.98621e-09 7.14828e-09 0.0194057 6.95598e-10 -5.38989e-09 -4.43946e-08 4.2257e-09 -1.86156e-08 0.00160694 -2.30542e-08 -2.33665e-05 0.000608324 -5.01974e-05 -5.46772e-07 -0.0020064 -9.25506e-09 -7.67533e-10 4.42518e-09 2.99012e-08 -2.59577e-05 3.9318e-08 -0.0202249 1.11914e-07 -2.91756e-08 -6.69802e-08 8.6507e-09 6.43728e-09 -0.00169082 2.83421e-08 0.0291205 -1.61043e-08 -6.4187e-09 3.74219e-09 0.0276268 -8.31347e-08 -2.8801e-08 -1.34049e-07 -4.75837e-09 -1.48465e-09 -2.09921e-08 -6.8207e-09 -1.12846e-08 0.0259277 -1.70434e-08 -5.1715e-08 1.6332e-08 -1.99276e-08 -7.41371e-08 2.76415e-08 1.16139e-08 -0.0168431 3.14953e-08 -0.000557389 -8.45705e-09 0.0389603 2.32225e-05 1.13522e-08 1.14045e-08 7.13287e-09 -0.0144832 -3.00437e-09 -8.31268e-09 0.0188184 1.49501e-08 -1.36801e-08 0.0295474 -1.28575e-09 0.0245196 2.03904e-09 -3.75696e-09 3.92951e-10 2.13509e-08 6.02038e-08 2.03897e-07 -2.92798e-09 -1.41655e-07 3.56495e-08 4.37567e-09 -7.96161e-08 0.0610113 1.02059e-05 1.78065e-08 3.06171e-08 8.19809e-08 3.51473e-09 -8.53528e-09 3.20997e-08 -6.14722e-09 -0.0171379 -5.80339e-09 0.0338698 -5.14853e-10 4.96177e-09 -8.85933e-09 4.2142e-08 -2.82312e-09 1.80299e-08 -2.6584e-09 -2.39435e-08 -4.43923e-09 -2.13926e-06 3.98445e-08 -1.00715e-07 -7.91343e-09 -7.77072e-09 -1.01259e-08 1.3526e-08 0.000298197 5.84672e-09 1.30209e-09 -8.99184e-09 0.0262022 1.68865e-09 -1.07794e-08 1.08377e-08 0.0385169 -0.0145604 -5.12578e-09 -9.07848e-11 -6.52414e-08 -1.54978e-08 5.35167e-06 -7.5235e-09 3.00817e-09 -6.31752e-08 4.73667e-08 2.0653e-08 -0.0202923 -9.81964e-09 -0.0187129 0.0148576 -1.0767e-09 -4.62772e-09 8.15191e-08 2.51794e-09 -3.69843e-09 5.39598e-09 1.98291e-08 -6.08609e-08 -1.06333e-06 6.22289e-09 -3.54741e-09 0.0165866 -1.1412e-07 0.0174035 -1.36454e-08 -0.029994 1.02978e-08 2.21073e-09 -1.77179e-07 -0.0235719 -1.10013e-08 -1.97568e-08 3.9401e-05 -0.00171598 7.51458e-09 -4.09956e-08 0.038804 3.5483e-08 6.47881e-08 -1.20124e-08 4.83485e-09 -3.39591e-09 -1.60832e-07 2.62743e-10 0.000271578 -9.59485e-10 0.0269137 0.036519 -5.90682e-08 0.0452193 -4.28006e-07 -0.000262574 -2.51434e-08 7.53701e-09 3.13106e-08 2.89748e-09 -1.32572e-07 -3.76557e-07 0.0178234 9.74972e-09 0.0527202 9.61055e-10 5.30402e-09 4.4496e-09 -1.31466e-09 2.86468e-08 2.06685e-09 -1.24908e-08 1.2126e-09 3.54471e-08 -1.05091e-08 6.61711e-10 0.0241161 -8.35454e-08 -1.54059e-07 9.21555e-10 1.07034e-08 -1.91513e-08 -1.11523e-07 3.91167e-08 -0.00557451 -2.97285e-08 0.045377 0.0410934 1.29562e-10 0.0394041 -2.98303e-08 -6.2513e-07 -1.0994e-08 2.18921e-09 -9.6662e-09 -0.0021092 2.35998e-09 -9.54525e-09 -1.81989e-07 3.48685e-09 -7.09737e-08 5.24471e-09 -3.01997e-08 -2.50654e-08 -5.64157e-09 8.42822e-09 1.3076e-08 -1.43123e-08 0.0599454 -0.0209908 -4.2334e-09 -8.44151e-09 -1.43768e-07 -2.37043e-07 -0.00593106 -1.40359e-08 -2.09643e-10 0.0347594 -4.89695e-08 -7.19368e-09 -1.01746e-07 -7.60506e-10 9.58477e-09 1.54548e-07 -2.45964e-09 9.22551e-07 -1.06453e-08 1.34772e-07 0.0463724 -5.91045e-08 0.0025835 -2.09244e-08 1.18174e-08 -2.04537e-08 1.99456e-10 4.91838e-09 -1.24532e-08 -4.41547e-09 -1.28476e-08 1.69311e-06 4.97674e-08 -1.16972e-07 -5.51093e-09 -1.63748e-08 2.71552e-09 1.80061e-09 0.0276289 7.28129e-09 -1.07671e-08 5.42902e-09 -4.33663e-09 0.0353548 -2.75601e-08 0.0140156 0.0371599 -0.024504 -1.16384e-07 -2.07968e-08 -2.43242e-08 3.64184e-08 2.74281e-07 -1.92641e-08 -0.00757076 -4.58449e-09 -7.09362e-09 3.95088e-10 3.15107e-08 1.10019e-09 -2.33347e-08 -1.24327e-07 3.71008e-08 2.84605e-06 2.39914e-09 -8.55694e-09 -2.41603e-05 8.59059e-08 -6.00393e-09 0.00652384 6.88657e-09 1.5423e-08 -4.7272e-08 3.03242e-08 -1.60317e-08 -4.42972e-09 -2.6305e-10 -1.25897e-08 1.24527e-07 -1.16187e-08 -6.42137e-09 -0.00447783 -8.10324e-09 1.00551e-08 1.42609e-09 1.05204e-08 -8.09758e-09 -4.59864e-09 0.0322396 -1.36751e-09 7.67547e-09 -2.13028e-08 -6.85471e-09 -6.35235e-10 3.6129e-09 -6.06329e-09 4.62573e-09 4.56321e-08 0.0541706 -1.84369e-08 2.97345e-08 -1.40313e-09 -1.96079e-08 1.31509e-08 -6.28462e-09 2.40276e-08 -4.05257e-08 -4.67702e-08 7.07209e-09 1.01652e-07 -1.31379e-07 -8.30419e-08 -5.00668e-09 -0.0143311 0.00597777 1.88184e-08 -7.39372e-09 -5.28141e-08 -9.87547e-09 0.0203734 5.3855e-09 -1.76186e-09 7.1212e-09 -3.51713e-08 -3.01996e-08 4.02237e-08 -1.08729e-07 -2.59165e-08 5.29605e-11 -1.09877e-06 1.19647e-08 1.45094e-08 -1.41177e-08 0.0364271 -1.29656e-07 -4.7254e-09 4.33877e-08 4.99878e-10 -3.00794e-08 3.53239e-09 4.24823e-08 -0.00186263 -7.23175e-09 5.69368e-09 9.788e-09 0.0259455 -1.4022e-08 -2.71316e-07 2.48641e-07 9.96582e-09 -4.59324e-09 0.0342594 7.47419e-10 3.46657e-09 -1.65467e-07 7.79311e-09 5.54624e-07 0.0372505 -0.000508583 -2.82775e-09 1.91113e-09 -5.56975e-08 2.3041e-08 3.88338e-09 2.16152e-08 0.0210267 1.6382e-08 0.0225981 -1.84986e-07 4.89267e-09 7.15296e-08 0.0371666 -7.72301e-09 0.0258384 7.5752e-09 -6.76965e-10 0.0518045 -3.05845e-11 8.37392e-09 -7.1819e-09 1.07344e-08 -5.60918e-09 -1.74931e-07 -3.76303e-08 0.0527283 -9.56054e-09 -1.23753e-09 6.03473e-09 0.0376157 2.40531e-08 0.0150453 0.0304205 -5.82493e-08 -5.80904e-08 2.33486e-07 1.62197e-08 -2.02241e-08 8.57934e-08 -1.74799e-08 0.0231247 1.31934e-09 6.1099e-05 2.142e-08 -1.78565e-09 -1.85461e-08 -3.2362e-09 0.0311814 -0.00211736 -0.0201872 -9.368e-09 -1.54445e-08 4.72013e-08 1.11627e-08 -1.86964e-08 8.87532e-09 -8.79184e-09 3.19074e-09 -3.98231e-09 -4.32208e-09 -3.32316e-09 1.07322e-08 -6.05857e-08 -1.05866e-08 6.90242e-09 6.13068e-07 -7.01181e-05 0.0243659 -0.0127694 -8.0807e-08 1.74399e-08 -1.27471e-08 -8.35793e-10 -1.52128e-08 -4.92028e-09 -1.45411e-09 -2.47363e-08 -0.00223457 -1.01765e-08 -1.48229e-08 0.029708 -1.65945e-08 2.47623e-08 0.0309456 0.0316146 -4.7463e-08 -0.0153541 -3.02429e-07 1.27944e-08 -2.41381e-08 -5.46056e-09 -6.86895e-08 -5.29493e-08 -1.07038e-08 -5.9152e-09 9.22571e-09 2.02109e-07 -1.68832e-09 0.000669068 -1.49708e-09 2.21295e-08 -2.52052e-09 1.06474e-08 -5.42173e-09 1.09865e-09 -0.0180484 1.79924e-08 8.71335e-09 0.0297461 0.0387232 0.0220857 0.0255082 -3.98742e-10 -5.21457e-09 1.10909e-08 3.05195e-09 -9.9859e-09 2.79762e-09 -7.38689e-09 -0.0204172 -1.08188e-08 4.43286e-09 0.0198902 0.0520399 -3.19544e-08 1.21315e-07 1.34255e-09 -6.51261e-09 -6.36204e-09 -7.92207e-09 1.21828e-08 0.0267065 -0.0247628 5.2659e-09 1.00991e-08 5.3121e-09 0.0335568 2.30443e-08 1.43723e-08 9.10594e-09 3.68148e-08 -1.9875e-08 -0.0131511 1.74438e-08 1.03074e-08 1.51643e-08 -3.32912e-07 -6.94923e-05 -3.45153e-09 9.1101e-09 -3.92586e-08 -3.71756e-09 -4.75112e-09 -2.19486e-08 -4.74211e-09 -2.49803e-08 -9.19869e-09 -3.64702e-09 -5.06737e-08 1.0561e-07 0.0270376 2.06417e-08 1.69864e-09 -6.71058e-09 -0.0221038 -3.34973e-10 9.59887e-09 1.11613e-08 0.036216 4.9906e-09 1.19648e-10 -8.41232e-09 -1.54511e-07 1.63703e-08 -1.10555e-08 3.20873e-09 -2.45444e-08 -6.04007e-08 5.35893e-09 6.12141e-09 -2.552e-07 3.10404e-08 -6.63489e-09 -3.15839e-09 -6.97267e-09 -1.07539e-08 2.04304e-08 -8.38305e-09 -0.0149892 0.0483443 -3.61172e-08 2.60293e-05 1.2826e-08 -3.83298e-08 -5.84316e-09 -4.40977e-09 0.0205159 -1.94144e-08 -1.46303e-11 -3.08095e-09 -2.84823e-09 -0.0237578 -4.70747e-11 -2.57893e-08 -2.45471e-08 1.43774e-06 6.28089e-09 3.61789e-08 -3.35048e-08 -2.58466e-08 0.0470624 -5.52179e-09 1.83354e-08 -8.56556e-09 1.07984e-08 8.84426e-09 0.014966 -8.19351e-05 -4.88403e-09 -0.000205697 -5.58176e-09 9.88623e-09 6.86783e-09 -3.93458e-09 -4.14266e-09 6.21467e-10 1.21247e-08 8.56588e-09 -8.93105e-10 3.61154e-09 -9.21165e-09 2.23196e-09 0.035223 1.16059e-09 1.25872e-09 -6.9957e-08 3.1066e-09 8.31549e-10 -5.37713e-08 -1.95134e-09 6.03582e-09 -9.02512e-09 1.31181e-09 -0.000112856 -3.39479e-09 -1.96561e-08 -9.46115e-10 -2.59509e-09 -7.31481e-08 0.0376151 9.26083e-09 8.77785e-09 8.04809e-11 5.55036e-09 -7.89867e-08 7.68187e-09 -2.70474e-09 0.0408043 -4.53723e-09 3.44495e-08 -1.00219e-08 9.428e-10 7.74075e-09 -0.00692764 -1.95317e-08 1.57214e-08 -7.0708e-09 -1.79099e-08 -2.14655e-08 4.46258e-08 -1.53577e-08 0.0420121 -3.49191e-09 2.37189e-08 0.0275932 -2.62565e-08 0.0307391 -3.80536e-09 -8.00548e-09 3.38934e-09 -0.0150694 -2.3134e-08 1.2659e-08 -3.00222e-08 8.4284e-08 -4.08659e-10 8.23013e-10 -4.84902e-09 1.2041e-08 -1.48413e-10 2.22533e-10 -1.45883e-09 -1.14819e-08 -2.02627e-08 5.79341e-09 0.0383897 -3.32739e-08 -2.86187e-08 1.37654e-08 -2.8729e-08 5.17443e-09 0.0305636 3.35222e-08 -7.48323e-09 -9.65357e-09 -0.0221209 1.87391e-08 -1.85647e-07 -7.73217e-08 0.0495403 1.61369e-08 0.035157 -0.00458635 4.41806e-09 -8.32872e-10 -1.00234e-10 -2.13491e-09 -1.55649e-08 6.48202e-09 -5.42677e-09 2.32274e-06 1.55666e-08 -7.39335e-08 -3.66783e-10 -4.31023e-08 1.25107e-09 1.79365e-08 4.14188e-08 -5.37579e-09 -9.04952e-09 4.73934e-08 -1.74735e-08 1.65753e-08 -3.0797e-09 -6.00775e-08 -0.0156985 -7.21543e-09 2.69007e-08 -1.00639e-08 -1.36673e-05 0.0247217 -2.44477e-08 -0.0317341 -0.0199198 3.41081e-09 -1.64695e-08 -4.27884e-08 -5.20046e-10 5.83725e-07 -0.000773643 -1.42072e-08 4.36834e-09 2.28791e-08 8.68398e-09 4.44211e-09 -1.00054e-09 6.29708e-09 4.61438e-09 5.07871e-08 1.98302e-07 2.02393e-08 -3.66182e-09 -7.25103e-09 -2.20061e-08 -4.44573e-09 0.022436 1.19216e-08 6.31397e-08 1.59325e-08 9.34557e-09 -3.61015e-07 -4.99625e-08 -7.21004e-08 1.65646e-10 -1.16286e-07 1.22923e-09 -1.16963e-08 1.47036e-08 3.50004e-09 -1.83304e-08 5.31547e-08 -1.33532e-10 -2.84847e-08 -9.27503e-09 -9.35329e-09 -5.61656e-06 -0.00130716 4.90827e-09 -3.20844e-08 2.31106e-08 -6.11148e-09 -3.70802e-08 2.73509e-08 -1.25838e-08 -3.86993e-08 -0.000971899 0.0166178 1.21138e-08 5.16917e-11 -7.71207e-09 -2.14891e-09 9.32539e-10 -2.94563e-10 -1.95472e-08 -3.27837e-08 -3.90715e-08 -7.02871e-08 2.88677e-08 -5.62429e-09 -0.00419432 -0.0278584 -2.40672e-08 2.4205e-09 -1.07507e-08 2.19969e-09 -0.0248019 0.0583411 -8.54835e-09 -8.30071e-09 2.69613e-09 1.80963e-08 -5.30413e-09 4.93716e-09 2.62221e-08 -1.41353e-07 -9.17154e-09 -0.026672 7.69763e-09 1.06991e-07 -1.03038e-07 -0.0151423 0.0312695 8.57965e-09 3.06174e-09 -0.0184958 1.08818e-08 4.6392e-09 -6.38401e-08 -1.69374e-08 9.69861e-08 0.0302354 0.0366012 6.53143e-09 -8.96819e-09 1.44867e-08 -3.92407e-09 -5.67965e-09 2.09158e-08 -2.82585e-08 8.62186e-09 -1.05836e-08 -1.81636e-06 0.0315632 1.35659e-07 1.98155e-08 3.5363e-10 -5.20704e-07 -3.39955e-09 0.0451801 -3.26314e-08 -2.21548e-07 -0.0241222 4.76275e-09 -1.20489e-09 -1.72803e-07 7.03269e-09 -6.44802e-05 9.00416e-09 -3.63337e-09 8.72747e-09 2.44337e-10 -1.0624e-08 0.0135803 0.0129061 0.00182354 0.0305255 1.68286e-08 -2.37676e-09 1.67002e-08 -1.15534e-08 1.62718e-09 -1.87965e-07 0.060054 -1.33621e-08 -6.22636e-09 2.17976e-07 -3.24534e-10 -1.69546e-10 1.03012e-08 1.50417e-08 -1.35893e-10 8.07697e-09 2.23426e-08 3.16436e-09 5.44026e-09 -0.0028856 -2.47589e-08 -1.10587e-08 9.44239e-08 -4.54501e-05 -3.50444e-11 -0.0189176 1.17111e-07 -0.0143925 0.0261892 1.14893e-08 5.53736e-08 6.12134e-08 -0.000137327 7.50072e-09 -5.82956e-09 1.44209e-08 -0.0234374 -5.90956e-08 -1.15089e-08 1.77136e-06 -3.53156e-09 7.1542e-09 6.05281e-10 1.83593e-08 2.55208e-06 2.05232e-07 9.43865e-10 3.51568e-09 7.24185e-09 -3.3967e-10 2.77469e-09 -3.64136e-09 2.16407e-08 -1.19593e-08 -1.28672e-06 0.0428322 -2.30978e-08 0.0242735 1.49654e-08 -5.21835e-09 5.30822e-09 1.22545e-08 -0.000253892 0.0514881 0.00874492 -3.23781e-08 1.73284e-08 2.45285e-08 -1.56675e-07 3.12546e-08 7.35084e-08 0.0201874 3.14622e-09 -5.66055e-09 -2.44043e-08 -5.92482e-08 -4.69733e-10 4.43743e-09 -3.11874e-10 -3.7285e-09 7.56369e-09 0.0230841 -2.19604e-08 9.83671e-09 0.0175177 -4.0772e-09 3.97435e-09 -5.68925e-08 0.0388936 5.41629e-05 -3.31312e-09 1.09678e-08 0.0413975 0.0374275 5.8557e-08 -4.5091e-08 -2.15691e-08 0.0323134 5.28491e-08 4.3571e-09 -2.76315e-09 -6.50274e-09 0.0175084 -0.0170467 1.69896e-08 -7.84325e-09 4.85852e-08 7.54934e-09 -3.26535e-10 -1.03335e-07 -8.98212e-09 -2.3814e-08 -4.73533e-09 -0.000107138 -4.4496e-08 -1.37675e-08 9.7602e-09 -3.71929e-07 -1.57216e-08 -2.58851e-07 -0.016976 -2.89106e-07 -1.43286e-08 0.0134423 -5.6432e-09 -1.77687e-08 0.0142912 4.31038e-08 -1.86961e-07 1.35616e-08 2.61304e-09 0.00102999 1.95548e-09 -0.00136728 0.027177 -1.67059e-08 -4.45922e-10 0.0122369 3.47115e-08 -1.86429e-08 7.90149e-09 -3.39106e-08 2.34858e-06 -0.000122402 7.6208e-09 1.78434e-08 -2.19943e-08 2.95446e-09 6.29876e-09 -1.54903e-07 -1.27089e-09 1.42474e-08 -1.02525e-09 1.60873e-09 5.46734e-09 0.0196096 -7.87628e-10 -1.12222e-08 4.62791e-08 0.0344912 -7.29545e-08 0.0233924 3.96511e-09 1.88516e-10 5.88594e-09 4.779e-09 2.50163e-08 2.9879e-08 -9.39803e-09 5.91993e-09 6.32356e-09 4.03984e-09 -4.12521e-09 7.97483e-09 -5.83631e-09 -2.87679e-08 1.57567e-10 3.91368e-09 1.0474e-08 -6.84445e-08 2.92638e-09 0.000657853 1.10395e-08 -6.18617e-08 2.27605e-08 3.6605e-09 -8.9295e-09 -1.26281e-08 2.10282e-10 4.30579e-08 -0.0151768 2.20483e-08 5.62935e-09 1.44576e-07 -2.87395e-07 -2.33985e-08 -5.39553e-09 0.00489266 -1.29403e-08 9.51698e-09 -7.73216e-06 2.99821e-09 -0.0237766 -1.35181e-08 2.77683e-09 1.7799e-07 -8.5259e-09 -0.000158898 -6.63259e-10 -0.0167737 -2.88177e-07 -1.02226e-07 -1.49881e-09 7.72438e-09 -3.02915e-09 5.99066e-09 5.16778e-09 -4.54944e-10 5.27255e-09 -1.15854e-08 1.317e-08 1.57092e-07 -7.79603e-05 0.0419737 -0.00200496 1.18256e-08 9.38755e-10 -3.47192e-07 5.58434e-09 -0.0191149 -2.489e-09 1.63643e-08 -1.2691e-08 -7.84473e-09 2.63808e-09 3.43931e-09 -5.39717e-09 0.0264156 0.0275983 0.0444071 1.83439e-08 0.0299353 4.1477e-10 -1.36715e-07 8.64944e-09 -8.48943e-09 7.29329e-08 -2.25446e-08 -3.08877e-05 1.17182e-08 3.74482e-09 2.36691e-07 -3.36573e-07 1.07405e-08 0.034631 0.036703 -1.42043e-08 2.76797e-09 -5.44635e-08 -0.0191869 -1.15602e-08 -4.1327e-08 9.5653e-09 -5.0915e-09 3.37828e-08 2.70617e-08 8.86201e-09 -1.63062e-08 -0.000732029 -1.07016e-09 -3.40712e-07 -5.7665e-09 -2.87476e-08 1.88831e-08 -2.80313e-08 3.78825e-08 4.5475e-09 4.30769e-09 2.10932e-09 -6.97918e-09 -5.26318e-08 -5.42862e-09 -5.39694e-06 3.05223e-09 5.29451e-08 -1.63741e-08 0.0408869 0.00867169 -6.77852e-09 2.1324e-09 0.0566166 -8.77857e-09 -7.40474e-09 -2.26192e-09 -3.79094e-08 1.47665e-07 3.85433e-08 1.01809e-08 -5.51507e-08 0.000372834 1.99106e-09 7.15588e-11 -9.74528e-09 -0.0159429 -2.50194e-08 -1.16304e-09 -1.26716e-09 6.59865e-10 5.02371e-09 7.30851e-09 -2.5162e-09 3.25795e-09 -2.59433e-08 2.06851e-09 1.42675e-09 -1.30099e-08 -1.78999e-08 -1.08023e-08 0.0227282 -8.18207e-05 -4.39426e-09 -1.96489e-08 8.05482e-09 0.0142209 -1.40354e-10 -1.75106e-07 -1.15504e-05 4.29477e-08 -7.0077e-10 2.96371e-07 -5.5722e-09 -1.95928e-10 -2.52189e-10 1.54089e-08 -5.01713e-09 -1.78107e-08 -5.75407e-08 -9.86093e-09 -2.71906e-09 -1.28033e-09 -7.22327e-09 -0.0219446 -4.48389e-09 2.2038e-08 0.0431176 -1.6013e-08 -4.80754e-09 6.1515e-10 -0.0203419 3.58927e-09 -1.85042e-08 4.37813e-07 -1.08611e-08 -8.21728e-09 1.21962e-09 -3.3506e-09 5.22659e-08 -1.66088e-08 -1.43971e-08 6.04128e-09 -1.78221e-08 0.000112509 -1.0494e-08 -5.51083e-09 -8.08021e-09 -2.10798e-08 4.62309e-09 4.19137e-09 0.0487998 3.70485e-09 -1.70399e-08 4.21962e-09 -3.09317e-08 -0.000888137 1.46002e-09 -9.08491e-09 2.28095e-10 0.0300891 -2.58156e-07 4.28768e-09 -0.00169627 -2.97505e-08 2.88345e-07 -1.07628e-08 6.82182e-08 -7.103e-09 2.75776e-09 -0.0172685 -0.00210202 2.77597e-08 1.38329e-09 3.35928e-08 -2.66717e-08 -3.3379e-09 3.05567e-08 -6.10266e-09 -2.20273e-08 -1.73897e-09 9.10879e-09 3.74764e-09 -5.36514e-08 -6.47467e-09 -5.95595e-09 -3.46364e-09 -0.0184237 -7.57543e-08 2.32448e-09 -0.014261 5.0238e-09 0.0287076 3.64353e-11 0.0279377 -0.0189552 -1.91548e-07 -3.00937e-09 -5.592e-09 -2.33834e-08 -3.1746e-09 -4.92128e-09 -1.1521e-09 5.48207e-08 4.21458e-08 9.19612e-09 0.0451318 2.15659e-08 1.87773e-10 5.69849e-09 -1.75334e-08 5.79121e-09 -7.32263e-08 -1.34682e-08 2.85888e-08 6.60768e-08 7.26141e-07 4.97621e-09 -2.4353e-08 0.00258829 7.87129e-09 -0.000377405 -4.20754e-09 6.83505e-09 -9.55383e-08 -4.19591e-09 4.66146e-09 -1.16086e-08 1.26677e-05 0.000445487 5.91158e-09 2.53181e-09 -1.53866e-08 3.65807e-09 -2.14659e-09 1.0578e-09 -1.63886e-08 0.0525672 -5.82306e-09 7.73368e-10 -2.6075e-09 0.0199793 -1.48842e-08 -6.17074e-09 3.51765e-09 3.36521e-09 3.3403e-07 -3.09621e-08 -3.31504e-10 -1.52777e-07 -1.7331e-08 2.96481e-09 -1.78228e-08 -1.07484e-08 -3.96359e-09 -2.69201e-08 -2.40659e-08 -4.76689e-08 -2.51797e-09 0.0226034 -2.62742e-10 -9.8678e-07 -2.48135e-08 7.68954e-10 -2.03601e-09 -1.0617e-08 0.0317362 3.35386e-09 -5.91381e-09 -5.12548e-11 -1.79697e-08 -1.51805e-08 -4.63963e-08 -2.85146e-08 7.97806e-09 0.042612 -7.41595e-09 2.03777e-09 -3.20842e-10 -5.36822e-10 1.21066e-07 4.18146e-08 -4.571e-06 2.21267e-08 -3.80471e-07 -1.25586e-08 0.0308976 -1.6704e-08 -4.23791e-08 0.0211867 -2.53899e-06 2.31123e-09 -0.000742609 0.0372647 -2.94654e-08 0.0386362 9.0258e-09 -2.61536e-10 -4.64794e-08 -1.43098e-08 -2.82897e-08 -4.62208e-09 6.1146e-10 -1.83261e-08 -0.0103229 7.51798e-11 -1.43818e-09 6.0517e-09 -1.38503e-08 0.03896 3.45197e-10 0.0219724 4.02107e-09 0.0264974 -1.91826e-08 -2.44718e-06 -0.0176103 -2.94025e-07 2.16963e-09 -5.90749e-08 0.0249909 -2.07182e-10 1.9163e-09 1.59268e-08 1.14749e-08 2.31503e-09 4.43182e-09 -0.000220928 0.0224293 -2.22032e-08 -8.61e-09 2.81249e-09 1.85724e-08 -1.48531e-09 -6.57289e-09 -7.25805e-09 -1.36372e-08 -1.4825e-07 -5.09448e-08 -3.77427e-08 1.10679e-08 0.0277772 7.52078e-09 -6.07931e-09 2.4326e-08 -7.47961e-09 1.79834e-08 1.52578e-09 0.0143164 -3.14377e-08 3.738e-09 6.06128e-09 8.02536e-08 0.0417369 -1.6783e-07 -1.08563e-08 5.632e-09 1.41592e-09 5.88617e-08 0.0373602 -1.00631e-08 -8.41914e-09 0.037963 0.0310851 -1.41976e-08 -3.33021e-06 -5.25347e-09 -2.30801e-07 3.43348e-08 0.000255303 5.61872e-10 2.85819e-09 -1.45251e-09 -5.01011e-09 0.0101528 -2.27966e-08 -8.75718e-09 6.062e-08 3.13005e-10 -4.45076e-08 1.45964e-06 3.37389e-09 -0.0167538 7.79919e-10 2.11825e-08 5.86815e-09 -2.32076e-07 8.84752e-09 1.60855e-09 1.70287e-08 -1.2385e-08 0.0280624 0.0303431 0.047273 0.0270142 -3.4603e-09 -5.59563e-09 2.88024e-09 -1.26567e-09 -9.77842e-09 -0.00229883 -1.87013e-09 -3.51e-09 -1.30056e-09 -1.51114e-09 -1.72265e-08 -3.77072e-08 1.41248e-08 4.32582e-08 -6.64672e-09 -5.16357e-08 -0.0149868 0.0276416 8.3582e-09 -1.97002e-09 -0.000134014 -4.88294e-09 1.7081e-07 -3.51383e-08 -5.84987e-08 2.55158e-05 -6.40538e-09 -3.20138e-08 1.43529e-08 -2.18642e-09 -2.13321e-09 0.0117753 8.54722e-11 1.4741e-09 -2.00379e-08 1.23792e-09 4.54163e-08 -0.0182189 4.71544e-10 -1.90129e-07 -0.000180232 0.0440929 -7.33411e-09 -6.57086e-09 -1.51582e-07 4.4192e-08 -0.0126712 -6.03433e-09 -1.31076e-09 0.0314069 1.63771e-09 1.12049e-08 -8.87147e-08 -0.0164735 5.06787e-08 0.0373896 -2.91756e-08 2.05601e-08 -3.49569e-09 -3.91691e-09 0.0367107 -8.6181e-09 2.43603e-10 4.7707e-09 -2.51929e-07 -1.59017e-09 -1.14512e-08 -5.03165e-09 1.22322e-09 0.0361696 -1.70465e-08 -1.39742e-08 1.26024e-09 6.39968e-09 -2.77446e-08 -5.75556e-09 3.0989e-10 2.03755e-10 1.96877e-09 1.64816e-08 0.0552763 -6.70026e-10 0.0226369 2.29242e-08 1.19789e-07 -6.377e-09 0.0266141 2.40349e-08 -1.50768e-07 3.98456e-09 1.23262e-09 9.46169e-09 -2.1549e-08 3.1901e-08 2.10516e-09 -1.55629e-08 0.0280636 8.24179e-10 1.35862e-09 -7.03505e-09 4.2579e-12 -1.38891e-08 0.0246879 -1.97371e-08 -6.03596e-09 -1.14451e-08 -0.000548111 1.93728e-08 -1.48418e-08 9.17682e-11 -1.31416e-07 -1.8664e-08 -5.22897e-06 -8.55759e-09 -1.2412e-08 2.30834e-08 3.0348e-07 3.93804e-09 -7.08713e-09 2.75357e-08 -2.47188e-08 -0.00050179 1.2546e-08 -2.42841e-08 -6.26755e-09 -2.17493e-09 1.49967e-08 -1.22921e-09 -3.18854e-10 7.78055e-09 -1.30385e-08 3.3123e-08 -6.70159e-09 1.90202e-09 -0.00437063 -1.6218e-08 -8.75533e-08 -2.01967e-09 -1.76779e-09 -4.28849e-09 2.44289e-07 -3.30883e-08 -6.1114e-08 -4.27545e-09 -1.24543e-07 -7.50776e-08 -9.91091e-09 -2.21494e-07 -3.28914e-09 -6.53786e-09 0.000233222 -2.21572e-08 -1.7309e-08 1.5729e-07 9.12037e-11 -5.12128e-09 -3.28839e-09 -5.44401e-09 1.79291e-08 5.31529e-09 1.35604e-08 2.44515e-07 4.50016e-10 9.56682e-09 -8.27348e-08 2.1648e-09 -3.04291e-09 0.0339313 -0.000344234 -0.000196641 0.0385749 2.41381e-09 6.41485e-09 -3.11521e-09 1.50299e-08 -4.09801e-08 0.0271591 0.0411362 -1.33953e-07 -2.35693e-07 3.25025e-09 -8.82126e-09 -9.56186e-09 -3.7622e-09 -5.19119e-08 -4.91212e-09 -0.023763 1.41457e-09 -1.40505e-08 2.32908e-09 5.42672e-09 -6.95445e-09 -6.717e-09 -8.95489e-10 0.0417951 -3.17155e-06 4.88533e-10 3.47225e-08 -0.00685285 0.000150635 9.79e-09 1.33326e-08 4.05668e-08 3.05041e-07 -7.37298e-09 0.0237396 3.70354e-09 2.0171e-08 -1.81039e-08 -8.3696e-09 -1.03096e-07 -6.32333e-09 2.55673e-08 -0.0097611 0.0305922 -0.000931116 5.59646e-09 9.36962e-09 -2.27871e-10 -4.58966e-09 -1.83332e-09 -1.51006e-07 0.0470989 -2.29507e-08 -9.02638e-07 0.00377379 7.82746e-08 -2.72808e-09 -5.20651e-09 -2.77772e-07 9.41738e-09 1.62047e-09 -2.20999e-08 -1.1785e-08 2.54425e-08 -0.0211553 -1.32355e-08 2.85888e-09 9.14651e-09 0.0383556 -2.2781e-09 2.6752e-09 1.67153e-08 -0.0233266 -2.04677e-08 1.37072e-08 -2.85563e-09 -4.02456e-08 0.0115668 5.24175e-09 -2.7669e-08 4.1298e-09 -2.14452e-08 8.40347e-09 1.43547e-07 2.70675e-08 4.96104e-09 -1.88109e-07 0.0256672 9.33892e-10 3.58808e-09 -1.98435e-09 0.03886 -7.12433e-08 -5.20615e-08 0.0409049 -4.55262e-09 2.30855e-08 -0.0192596 9.12875e-09 2.26394e-08 8.6805e-09 -1.98867e-08 -2.71354e-09 4.63832e-08 -9.86152e-09 3.81104e-09 -2.43334e-09 -1.34372e-09 2.72896e-09 -0.0138607 -3.56296e-09 3.24321e-09 -2.9344e-10 1.17926e-09 2.18034e-09 8.85557e-09 8.73784e-09 -1.72889e-08 0.00258792 0.0248136 0.0264496 -2.2783e-08 3.58577e-09 1.6531e-08 -2.16249e-08 -1.96655e-08 -4.98225e-10 -7.68576e-10 1.10068e-08 -1.3489e-08 -3.31973e-10 -9.43632e-09 -0.00048226 -5.48815e-09 -1.01565e-09 0.0343078 4.60233e-08 -1.19109e-09 1.27344e-08 2.0928e-09 3.1265e-09 -7.54691e-09 0.0207284 0.053623 1.02191e-09 0.0430832 0.0487835 2.56992e-09 -4.56837e-09 -7.87537e-09 2.22799e-10 -8.1271e-09 -4.70711e-09 -2.85322e-08 -1.50384e-08 7.54785e-09 -1.76711e-08 7.42235e-09 -4.16489e-09 3.70498e-11 5.73009e-10 3.06673e-09 -2.00189e-08 7.59182e-09 5.65779e-09 -1.09833e-09 -7.18524e-09 1.93508e-09 -1.0047e-09 -4.59607e-10 -2.48211e-09 -3.94791e-09 -2.39618e-08 4.85746e-09 0.0254181 7.61798e-09 -1.8647e-08 0.0490631 -2.26595e-09 -1.54436e-08 3.50538e-09 -1.49043e-08 -8.71205e-08 -1.91931e-08 2.52189e-08 2.89593e-09 1.77097e-09 -2.84829e-09 1.60459e-09 -1.62343e-08 0.0117406 1.34745e-07 3.91084e-08 -1.54928e-07 -6.65758e-09 -2.47497e-08 1.57241e-08 -3.15464e-09 -8.24934e-10 -2.52612e-09 -5.4678e-08 1.37306e-08 -2.31379e-08 -3.24027e-09 5.34453e-10 -4.03217e-09 -4.51252e-09 -0.011115 -3.04794e-09 -0.0220064 -1.72755e-07 8.08283e-09 -0.0235413 0.0315342 2.29284e-09 -5.39334e-10 2.71117e-07 0.0088664 6.19079e-09 -2.13591e-08 2.79265e-09 1.73752e-09 8.33264e-09 -1.45562e-08 -8.7953e-09 2.93843e-10 1.90247e-09 -2.62551e-09 -9.29004e-08 2.83508e-09 9.86843e-08 7.12132e-09 4.18495e-09 2.29624e-08 -1.44415e-10 3.91143e-08 2.31779e-08 -1.44651e-10 5.65627e-09 6.25998e-09 -1.07821e-07 0.0263144 -1.28989e-08 3.45126e-09 -2.14451e-07 1.21395e-08 -1.29125e-06 -0.00130531 -1.32346e-08 -2.53158e-08 -4.0446e-09 -5.35534e-08 -1.04441e-08 3.94587e-09 -3.27969e-10 1.18219e-08 0.0640531 -3.65723e-09 -5.52855e-08 -3.45018e-08 -2.20519e-09 8.03839e-09 -5.73503e-09 4.76786e-07 -5.12693e-09 -1.05019e-09 -5.67179e-08 -0.0335388 4.28642e-09 1.34289e-09 2.5975e-08 -5.95713e-06 6.55564e-08 -1.96337e-08 -9.94098e-08 5.95174e-09 -3.38177e-09 8.76805e-10 1.61602e-06 -1.74001e-06 -5.99907e-09 -1.16569e-09 2.55311e-09 5.17508e-09 -2.364e-08 8.67169e-09 4.92165e-08 -5.04408e-08 2.69416e-08 6.20807e-11 -4.3041e-08 2.17667e-09 -1.97751e-09 -4.41279e-08 -0.000449372 -7.72883e-09 4.86979e-10 1.51305e-05 -4.8106e-09 2.8432e-09 -1.0503e-08 1.79956e-07 -9.7237e-10 7.54044e-09 3.58807e-08 -1.09313e-08 -1.23338e-07 3.02283e-09 -1.0785e-08 -1.34721e-08 -4.65212e-10 -3.94363e-09 -6.51493e-10 -4.72765e-09 -0.000464671 -1.96185e-07 -5.98344e-09 2.70337e-09 -1.45529e-09 -1.06697e-08 -1.33829e-09 2.07046e-08 5.40245e-08 6.17088e-08 0.0115865 -1.52787e-05 -1.41638e-08 -4.53911e-08 -7.88998e-09 -1.70493e-08 -2.44946e-09 3.65537e-09 4.7056e-09 0.0291041 5.61491e-09 -1.37923e-09 9.9992e-09 -3.07584e-09 4.11192e-09 -8.29333e-08 -9.40607e-09 -8.2245e-05 -1.41221e-08 1.90599e-10 2.96479e-06 0.0039296 -8.44434e-10 0.0179881 -3.38613e-08 -1.45451e-07 -1.49042e-08 -2.07886e-07 -1.56336e-08 -1.37618e-08 -1.99775e-07 -3.37842e-09 -2.0819e-07 -7.62227e-09 -0.00913931 2.56383e-07 -0.000125119 1.60081e-05 -1.0124e-08 0.0372785 -1.2166e-08 4.51414e-08 1.72658e-07 4.21264e-09 1.75655e-09 -6.53038e-08 1.63129e-09 0.068498 3.75377e-09 1.45734e-08 -1.28056e-08 -7.04902e-09 8.92881e-09 -2.69152e-10 5.17215e-10 -1.86163e-09 0.0016095 4.02014e-09 -7.5478e-09 5.66662e-10 -2.03703e-09 -1.3895e-07 -1.2665e-08 -7.21431e-10 -8.79726e-08 3.96352e-08 0.0687306 -1.44862e-07 -0.0305536 0.0418663 -6.14114e-08 -2.31517e-06 -7.82721e-09 2.99059e-11 3.18603e-10 -1.89865e-08 5.75886e-09 2.04726e-07 5.50395e-09 -6.3411e-08 4.87964e-10 -0.015539 -6.41278e-09 -1.47557e-07 4.14681e-08 -4.67717e-09 6.00441e-10 -6.78121e-09 1.97322e-08 -3.13643e-08 -9.00794e-10 -0.00301191 -1.31531e-08 2.03583e-08 -5.8792e-10 -6.47093e-09 1.33873e-07 -3.86467e-09 -1.07808e-08 3.85466e-09 -1.38349e-07 -0.0163999 1.50913e-08 -1.64727e-09 -0.0231076 5.02164e-09 9.20019e-08 3.14621e-09 5.16776e-09 1.15274e-08 5.57708e-09 7.37487e-10 0.0327941 -3.04383e-09 3.71976e-08 -4.54378e-09 2.98986e-09 0.0361774 -7.56135e-09 3.47568e-09 -0.0123674 -1.34719e-09 5.20157e-09 -0.000120816 -5.78896e-09 -4.39472e-08 1.48858e-08 5.21699e-09 2.92638e-09 -2.78571e-09 1.10008e-09 6.3979e-09 2.55215e-09 0.000501725 -1.48207e-08 6.71586e-09 0.0323936 -0.0202849 -3.09057e-08 -8.6407e-08 -2.61824e-09 1.01954e-08 -4.38176e-09 -3.42217e-09 -7.62716e-09 -0.00135621 -1.91579e-09 -5.26158e-09 -1.02673e-08 1.12186e-08 -0.0152809 -5.73092e-08 -4.05268e-09 2.53563e-09 5.72498e-09 -4.79317e-08 -2.56133e-09 -5.6676e-09 3.6288e-09 9.06216e-09 4.10617e-09 -9.64865e-09 -1.21034e-08 -5.75475e-09 -2.29227e-09 2.4287e-07 8.65164e-08 -4.72063e-08 0.0160838 -8.21828e-09 1.49385e-08 1.12802e-09 -1.37469e-09 -2.4917e-09 0.0216866 -1.46014e-09 -2.4839e-08 4.11396e-09 -4.3815e-09 -3.0176e-09 0.0261006 -1.19282e-08 -1.91893e-08 4.99084e-09 -2.31112e-08 -2.65204e-09 -1.07362e-07 -8.51744e-09 0.0182056 -3.02309e-09 6.41622e-09 1.49907e-09 0.0259908 -0.0152376 3.02727e-09 3.00211e-09 -1.39542e-09 -6.74375e-10 1.75153e-08 -2.01702e-09 -6.13036e-09 1.58637e-10 -1.41826e-08 4.2983e-09 0.0405847 0.041747 -0.0187287 4.9091e-08 1.38932e-08 -1.04609e-08 4.7455e-09 -9.16042e-09 -1.22367e-08 5.3202e-08 -8.37265e-09 -7.19657e-09 -1.48632e-08 -8.0246e-10 8.53616e-08 -3.38998e-10 8.56671e-09 -6.08885e-09 -1.23204e-08 -2.55034e-09 -4.87083e-09 -3.19403e-08 8.30353e-09 -1.03783e-08 1.08237e-08 6.34405e-10 -1.53555e-09 -1.007e-07 -6.43191e-10 -1.24342e-08 6.81835e-10 -5.38096e-09 -5.50515e-09 -5.29209e-09 -9.0121e-09 -1.93902e-07 -4.77086e-08 -2.95576e-08 1.83408e-09 -3.84642e-09 -4.21776e-08 -1.12865e-08 0.0234369 1.60835e-06 3.13295e-09 -5.00843e-09 9.52644e-09 6.28309e-09 4.91827e-09 -5.53729e-08 5.91253e-09 -2.01246e-08 -4.17846e-08 -3.69822e-09 -8.97794e-08 2.96579e-07 -8.73153e-08 -8.26945e-09 1.66074e-08 2.14812e-08 -2.65102e-09 2.88234e-06 2.23128e-09 1.25313e-05 5.066e-09 -0.0222051 8.22312e-08 1.81278e-11 3.44549e-08 -0.0135473 7.2906e-09 -9.0901e-09 -6.87527e-09 3.50069e-10 -6.37995e-09 1.07249e-08 0.0531104 2.66211e-10 7.93364e-10 8.29239e-10 2.82764e-10 -1.73918e-09 7.60806e-09 -1.32726e-08 -1.38173e-09 -1.42341e-08 -1.08285e-08 0.037594 -1.06407e-07 -5.5425e-09 -6.48308e-09 -0.0150427 3.98275e-09 0.0497746 -3.20468e-09 1.57656e-08 1.2586e-08 -4.42199e-06 -1.75557e-08 8.9075e-09 1.74068e-07 9.21627e-09 -6.08552e-09 -4.0417e-07 3.43891e-09 1.09521e-10 -1.07935e-09 -0.0199087 -1.72559e-08 -0.0136473 0.0344482 1.91535e-08 2.00288e-08 2.61842e-09 -6.19901e-06 3.5628e-09 -4.82054e-08 1.80462e-09 7.36292e-10 -4.67582e-09 0.0648474 -7.0399e-10 -3.77008e-08 1.75306e-08 -1.57162e-09 -3.38757e-09 -1.02435e-06 -1.3919e-08 -1.81463e-07 -3.3967e-09 -1.5196e-08 -6.62264e-08 4.80185e-09 -2.91448e-09 -1.36118e-08 -2.42655e-09 3.20087e-11 -1.29934e-09 1.35613e-09 4.03588e-09 -2.34548e-09 9.2773e-09 7.78119e-09 3.54098e-09 0.0605528 -0.0156773 1.9309e-09 -1.70894e-08 4.70924e-09 0.0300186 2.4608e-09 1.67174e-07 -1.18484e-07 -0.010107 5.5672e-08 -7.02762e-08 6.94958e-09 5.02609e-08 -1.14569e-08 -0.0121397 1.23569e-08 2.89124e-05 -1.91475e-09 -3.61419e-09 -0.018506 4.48277e-10 -6.88679e-10 -0.0127218 2.13915e-08 2.3584e-08 -6.57897e-09 3.56735e-09 -4.1688e-08 4.04357e-09 -6.23754e-09 1.15574e-07 4.51594e-06 3.28013e-09 -0.00045175 -7.45608e-08 -5.60425e-08 0.0564139 -1.49962e-08 -1.4489e-07 9.58036e-10 1.90203e-09 0.0209532 -0.00115608 -7.4983e-09 6.28301e-10 7.22403e-09 3.83511e-09 4.91914e-08 2.9416e-08 -3.14128e-09 -6.63504e-08 2.06304e-09 -1.14512e-06 -3.20789e-08 8.82732e-09 -1.10273e-08 2.58159e-09 -6.87228e-10 -2.62029e-09 1.46783e-08 7.72912e-07 -4.02264e-09 3.83803e-07 3.08467e-10 0.0325404 -1.16849e-07 2.81406e-08 1.14071e-08 0.0368354 -8.34214e-09 -1.67953e-08 -5.8692e-09 -3.19154e-10 3.82688e-09 3.09173e-09 3.21317e-09 1.91777e-09 -3.55005e-09 8.41616e-09 -2.00155e-09 -5.59364e-09 7.63711e-09 -4.59156e-08 -3.46833e-09 -6.57662e-09 2.19576e-09 5.27691e-09 7.56527e-09 4.04674e-11 1.41991e-09 -8.46388e-08 -1.44832e-09 3.82328e-08 0.0256885 -1.03604e-08 0.0374393 -4.25561e-08 2.19024e-08 1.67577e-09 -5.93149e-09 9.1152e-09 2.27534e-10 -9.14487e-09 0.0150996 -0.00378567 -0.0189183 5.01771e-10 7.90922e-09 0.0506339 -5.81259e-08 -2.89835e-08 -1.09155e-09 -6.44468e-08 -1.41806e-09 -6.8113e-08 3.45291e-09 3.4452e-07 -4.66429e-09 1.15653e-06 3.86896e-09 -3.45454e-08 -6.27827e-09 -4.93497e-09 -6.39095e-09 -1.30604e-08 4.39438e-09 -4.9294e-08 -6.53953e-09 4.25514e-09 3.58469e-09 -1.27275e-07 1.42174e-08 0.00944208 -5.99464e-09 0.000742832 1.04605e-08 -3.1096e-09 2.69207e-08 -5.29744e-10 3.90476e-08 -7.80453e-09 -3.18322e-08 1.57739e-09 1.43093e-08 -6.6748e-07 -5.28885e-09 5.09539e-10 8.24652e-09 -1.35469e-08 3.76929e-09 -4.66943e-09 -1.1051e-08 1.35161e-09 -3.93586e-09 -2.18614e-09 0.0420186 0.0523467 -8.98643e-09 -2.43331e-09 -1.53723e-08 -4.13115e-09 1.71687e-08 -4.47742e-09 0.0116147 -1.40101e-08 2.3157e-09 3.78089e-10 -1.00309e-08 0.0499783 -2.48519e-08 -4.98108e-09 -0.0251455 -6.01134e-08 3.64172e-08 1.86892e-08 9.13155e-10 -3.00543e-09 3.45e-09 -4.18461e-09 8.13526e-08 -3.87911e-09 2.88367e-09 4.13579e-09 4.39578e-10 -7.42609e-09 -2.78804e-09 -7.08269e-09 -1.56007e-09 -8.76823e-09 -0.0092016 -2.20866e-08 -1.14662e-08 -9.97186e-09 -1.07679e-08 -6.8182e-08 3.55826e-10 -1.94822e-08 -1.88643e-09 4.43518e-09 -1.01813e-08 -3.40119e-09 -2.25599e-09 0.0428604 3.37482e-09 -5.35248e-08 -2.96767e-08 -2.5379e-09 4.74481e-07 1.62021e-09 8.98817e-10 2.04271e-09 -6.84696e-08 -0.02159 -8.43054e-09 8.12805e-06 -5.25471e-09 8.63869e-09 -5.37519e-09 0.06087 -2.70091e-07 1.87707e-08 2.74308e-08 -2.02519e-08 0.0368425 -9.61991e-09 1.29585e-09 -9.26923e-09 -0.00109586 -1.46528e-08 0.0387077 -1.69283e-08 -1.47399e-08 1.22107e-07 0.0356051 -2.75218e-09 2.42225e-07 -6.323e-09 2.29752e-05 -2.38348e-09 -2.49188e-09 -1.25779e-09 1.14544e-09 -4.88478e-09 1.99873e-08 1.44672e-08 -0.000825594 -3.45002e-08 -2.33602e-09 1.22367e-09 0.0441485 -9.78084e-08 -2.41053e-09 0.0369551 0.0322519 1.55831e-07 -2.04508e-06 1.14309e-09 1.30722e-09 3.04816e-08 4.6363e-09 -7.82202e-09 1.08807e-06 -4.63507e-09 -3.07636e-09 4.09991e-09 -1.35109e-08 -0.0130159 -3.53375e-09 -1.17732e-08 -9.82156e-10 -1.92929e-09 -5.15628e-09 0.0153162 2.55193e-09 7.89174e-09 0.000433446 0.0185176 2.19486e-08 1.78416e-08 5.78164e-09 -0.0152881 -6.72633e-09 -6.2187e-09 -5.378e-09 -2.4544e-08 2.03465e-08 2.88929e-09 1.41435e-10 -1.29706e-08 0.0434262 3.19607e-08 -4.9503e-09 1.07609e-09 -0.0120926 9.97005e-09 -3.57199e-09 -2.19993e-09 -6.59594e-09 -1.44763e-08 7.0053e-08 1.67432e-09 -1.02354e-08 4.16976e-09 0.0172525 9.12099e-10 1.03782e-08 0.0331382 -4.69646e-08 3.56533e-08 0.0220966 -1.92601e-08 1.13483e-08 1.33889e-08 -2.24517e-08 1.23465e-09 -0.00844729 1.2715e-09 0.0585547 -3.16415e-09 -0.00053721 -2.22011e-08 1.26875e-07 5.97201e-09 -3.82933e-10 2.85169e-08 7.2574e-09 3.63857e-09 -3.90931e-09 -2.51688e-08 -1.46735e-08 1.18901e-08 0.0326104 -1.41854e-08 -0.000195721 -2.06462e-08 -1.64577e-07 2.66621e-09 0.0356907 2.1549e-10 9.36242e-09 -0.0202487 -1.92838e-09 4.85157e-08 0.0362069 8.35419e-09 2.4292e-05 -1.1157e-08 6.36385e-10 1.64539e-08 1.55819e-09 -1.08774e-08 0.0433308 -2.91376e-09 0.0443597 9.48116e-10 7.70447e-10 -8.91785e-10 5.91795e-09 -3.46604e-09 7.41475e-11 -5.07497e-08 -7.51475e-10 -6.77015e-08 2.09614e-08 1.70709e-09 6.11028e-09 -8.71656e-09 -5.36166e-09 -1.06825e-09 -7.03954e-10 -1.25923e-08 -3.29069e-09 -2.60169e-09 -7.85874e-11 -2.25076e-08 -5.07572e-09 1.04483e-09 1.47833e-09 0.0163415 6.21347e-09 8.42369e-07 3.13205e-08 2.98066e-09 4.63028e-09 1.59519e-09 -0.0143916 -7.95898e-09 -1.76855e-09 4.37768e-09 8.60491e-10 2.69798e-10 2.19263e-08 0.0554584 -1.97327e-09 -7.33907e-08 4.57703e-09 0.0347759 0.0255774 6.51815e-09 -3.9081e-09 -0.00552488 -1.94949e-07 -7.11582e-09 -4.40649e-09 -6.26864e-09 -6.13859e-09 4.10928e-09 -6.36226e-08 -2.39981e-09 -9.10897e-08 0.0208475 2.11962e-09 1.18732e-09 0.0490485 0.0455924 -2.65452e-08 -4.77327e-09 0.0366685 -5.93376e-09 -6.26175e-10 -3.52759e-09 -8.75454e-08 -3.4375e-07 -5.24183e-09 0.0144648 -9.97883e-09 -3.18168e-05 3.22999e-08 -5.20053e-08 0.0882858 4.53707e-09 0.0617513 6.3538e-09 9.16717e-10 8.72526e-08 2.97261e-09 0.0498865 2.69256e-09 8.03401e-09 -3.49149e-07 -2.76614e-09 -3.075e-07 9.57231e-10 4.58666e-08 9.83996e-11 5.57147e-10 -1.35142e-09 -5.28293e-09 2.41077e-09 3.83366e-09 2.73056e-07 -1.7369e-09 2.74452e-09 -0.00106057 -2.15062e-09 0.0425971 1.38703e-07 -9.08367e-08 -5.94816e-08 0.052349 -3.81617e-09 3.51085e-08 1.82786e-08 -5.05995e-09 2.98302e-07 0.0495344 -7.77058e-08 -4.16312e-09 -3.53664e-09 9.39604e-09 -2.44096e-09 -9.50033e-09 2.04862e-09 5.79503e-08 1.11769e-07 -5.19133e-08 1.07959e-11 -9.63485e-09 1.99579e-09 -2.33679e-05 -3.05742e-09 0.0628127 -8.27881e-10 -1.30527e-07 0.0556159 1.06733e-09 1.14602e-08 -1.51662e-08 -2.01826e-09 1.51755e-08 0.0385627 1.04e-08 -2.99351e-08 4.55537e-09 1.28338e-09 -3.61075e-08 2.86114e-09 -7.87037e-10 2.57962e-08 2.36355e-09 6.24111e-09 3.06245e-09 -5.06238e-09 1.8836e-08 1.29239e-07 -3.74106e-09 1.56204e-08 -5.72747e-09 0.0432575 0.0452238 -3.03863e-08 -6.32568e-08 -5.2284e-09 1.44849e-07 9.47631e-06 -0.0167492 -2.01216e-08 -2.20333e-09 2.53583e-08 1.02791e-09 1.56422e-09 5.98525e-09 0.0433984 1.97774e-09 2.47221e-09 -1.73751e-08 -4.1643e-09 -6.93205e-08 2.32815e-08 -5.22608e-09 -1.07207e-08 -5.86711e-09 -6.21566e-08 -4.20074e-09 0.0219868 -7.31916e-10 -3.52235e-09 -4.35362e-09 2.06218e-09 -8.55813e-09 0.0405955 -1.85145e-05 -2.3231e-09 0.000302432 -3.34871e-10 -6.90512e-09 -4.77419e-09 -3.28506e-08 -1.11628e-09 1.78132e-09 7.17182e-09 3.65158e-08 3.50286e-08 1.4033e-09 2.45432e-09 -9.06478e-09 -1.63833e-08 1.76438e-06 -5.5097e-09 1.78176e-09 2.60228e-09 -3.65502e-08 -3.69933e-09 -1.10175e-09 -2.58998e-11 2.85035e-09 5.24947e-09 -3.38761e-10 -3.28867e-08 -9.89664e-06 1.32433e-07 -0.0332377 -1.16178e-09 -2.28813e-09 0.0368538 3.75527e-09 3.64146e-09 -0.0130945 -1.10178e-08 0.0904382 9.45768e-09 0.0159598 -4.92108e-07 -8.54737e-08 6.51768e-08 -9.03182e-09 -2.35582e-08 -0.0172766 2.29955e-09 2.16679e-08 5.1985e-09 1.03823e-07 -1.67835e-07 -1.88768e-09 -0.0336741 4.96699e-09 -2.00958e-07 1.15103e-06 -2.52111e-08 -7.81104e-09 -2.44003e-09 -4.70576e-09 -7.78657e-09 -5.49846e-06 0.0459099 -3.92175e-09 0.040623 -9.31168e-09 5.00833e-09 1.09285e-08 1.65714e-08 -1.19806e-07 -8.35824e-09 0.0342756 4.3141e-07 6.71998e-09 1.4463e-08 -3.38487e-07 -1.68167e-08 4.15034e-09 3.21801e-09 -3.12593e-08 6.8399e-09 -4.17215e-10 -9.80494e-10 -1.70714e-09 -3.17705e-09 -1.88892e-08 -4.37478e-08 4.38863e-09 -4.70441e-09 -3.74897e-09 1.83572e-09 -7.22896e-08 4.71426e-09 -6.33817e-10 2.07445e-08 1.09802e-07 -7.61958e-10 3.02786e-09 1.29044e-09 -3.33405e-08 -2.9577e-08 -2.60434e-08 -7.65842e-09 -2.13309e-08 3.32679e-08 1.32371e-08 7.61785e-09 0.0354401 2.11541e-08 -6.51973e-10 -0.00320681 -2.5542e-11 1.23441e-09 0.0170956 2.33425e-09 -2.36993e-09 4.02585e-09 -1.6707e-08 3.94927e-09 0.0817693 1.70524e-07 1.62086e-09 8.78415e-09 -1.30581e-09 -1.27842e-08 -8.49228e-08 -6.95251e-09 9.54232e-08 -3.56995e-09 -1.95064e-09 0.00950555 -7.47213e-09 -1.94117e-08 1.01328e-09 4.90582e-09 5.25876e-09 8.73067e-09 -7.655e-09 -6.24046e-09 -3.86663e-09 -6.64616e-08 1.21145e-09 -0.00368712 -4.92426e-09 -7.54923e-09 0.00133712 -2.89108e-09 -3.81875e-09 -5.78331e-10 -1.7513e-08 -2.14665e-08 -1.43623e-09 1.02042e-08 1.13411e-08 8.9233e-09 -4.12139e-09 -3.31655e-08 0.0494951 4.67019e-08 -3.76425e-09 2.35664e-09 -1.69947e-09 -0.00951926 -2.69193e-08 3.16647e-09 -1.34981e-09 -7.64517e-09 -2.22015e-09 -3.69645e-09 -6.17904e-09 0.031436 1.03858e-08 -2.43745e-09 -4.52336e-09 1.89521e-08 -1.01292e-09 5.32503e-09 7.47891e-09 -0.0166937 1.90982e-09 -1.83069e-09 -2.9584e-09 1.21086e-08 1.00804e-07 4.87336e-09 -2.02862e-07 9.97038e-10 8.7222e-08 5.03689e-09 -2.70152e-09 3.34676e-09 0.0339161 8.25101e-09 -3.54368e-09 4.76975e-09 6.08703e-10 5.73404e-09 1.81928e-08 -5.64667e-08 -0.0201226 -0.000135655 5.06871e-10 0.0273182 -2.91053e-06 1.8888e-09 4.36616e-09 -2.31436e-09 6.69637e-09 4.52883e-08 2.80791e-09 3.92988e-07 3.52584e-08 8.24635e-09 5.79342e-08 -3.84997e-05 -1.5079e-08 -4.49871e-09 -1.83814e-08 -6.46047e-10 5.03523e-09 -2.09303e-09 0.0701599 -1.35622e-08 1.44738e-06 4.7282e-09 -3.07438e-08 -4.30147e-08 -7.23192e-09 9.26304e-09 1.56277e-08 1.37307e-06 -7.3049e-11 -3.61692e-09 4.26347e-09 -5.52869e-09 2.72063e-05 -1.06368e-08 1.03427e-08 -8.50819e-08 -6.46893e-08 1.5352e-09 -7.15707e-08 3.90183e-09 -3.98311e-09 0.0459573 2.68278e-09 4.2761e-09 -2.10194e-07 2.12037e-09 -0.00428418 9.97876e-09 -5.07788e-08 0.0388179 -5.72873e-08 5.12492e-09 -2.17845e-08 -2.0211e-08 3.23327e-08 -1.43948e-09 -4.0719e-09 -2.77908e-09 -1.48289e-09 -6.20556e-08 8.87644e-08 0.0271571 -4.07246e-08 -1.10728e-08 -1.10711e-09 0.00604374 0.0623455 -3.4026e-09 1.82331e-08 -1.84091e-09 1.0999e-09 -0.000579379 1.20996e-08 1.4584e-08 0.000128977 0.038748 6.12496e-09 -3.91381e-09 -8.31205e-09 0.0588712 -3.26795e-09 0.0487053 1.52021e-08 -6.8944e-09 2.75832e-08 0.0671942 -3.70475e-08 0.0158563 2.67139e-07 -1.02087e-07 -6.69013e-09 -2.2138e-08 5.28799e-09 -5.26328e-09 3.43552e-09 6.10307e-09 -2.95493e-09 -8.39998e-09 1.43141e-08 -2.37197e-07 -0.00229508 -2.80196e-09 5.26796e-08 0.0164768 6.0178e-10 -1.72149e-08 3.36409e-09 3.98258e-10 1.09086e-09 0.0525725 -4.14992e-09 -4.04532e-09 3.8791e-05 -0.0145424 3.99893e-06 -2.07839e-09 -2.16212e-08 8.62889e-10 2.10036e-08 7.4409e-10 3.30402e-08 -2.17132e-09 3.22892e-12 -0.000500115 -0.0241251 5.90519e-09 0.058301 3.82497e-09 -0.00901981 1.51426e-08 -5.24691e-08 0.058984 0.019257 5.60306e-10 -3.4404e-07 -0.000125401 1.68487e-09 3.13547e-10 1.45948e-09 -6.30139e-09 1.32352e-08 -2.55653e-08 8.9837e-09 5.01197e-08 -0.00023582 -1.95155e-09 6.27412e-10 4.47121e-09 4.81044e-08 1.57673e-07 2.4692e-09 1.45456e-09 1.01231e-08 -3.18074e-10 7.05384e-08 6.68626e-09 3.83623e-09 -9.97799e-09 -0.0143075 -0.0153988 -1.41179e-09 -1.15551e-08 -1.06362e-09 -2.18406e-09 -0.0128397 1.29438e-07 -3.68178e-07 9.26313e-10 0.0409033 3.92906e-09 -8.00599e-10 2.44474e-09 -6.57848e-07 -6.81854e-09 1.3329e-07 -6.73704e-09 2.90467e-08 7.79735e-09 -6.3449e-09 -2.97182e-08 -3.58954e-07 -3.239e-08 -2.1232e-08 9.04821e-09 -1.10458e-08 -7.43974e-10 0.0491454 -1.01181e-08 -4.75496e-08 -1.28362e-09 1.65073e-08 1.06535e-07 -2.19446e-08 1.1301e-09 7.32656e-09 2.46207e-09 1.44131e-07 -1.20314e-08 9.97029e-09 -6.92834e-09 1.47988e-08 -3.18115e-07 6.52092e-08 -1.36809e-08 9.67299e-10 -3.15898e-07 0.0220326 -0.0145138 2.22619e-08 0.0103503 -1.37897e-08 0.0389993 -3.16206e-08 1.56263e-08 -7.0931e-09 1.22441e-08 0.00147803 -2.48905e-09 -5.66263e-09 -7.19775e-11 -1.34668e-08 6.02209e-09 -6.63839e-08 0.0381974 -8.0355e-08 1.52475e-08 5.4781e-09 -2.99946e-09 6.48032e-09 -4.12549e-09 5.21334e-09 -5.29843e-09 -1.05349e-07 -2.51e-08 -2.80407e-08 -1.82795e-08 6.17762e-10 -8.08272e-09 1.33521e-08 -1.28818e-08 -2.29304e-06 1.34958e-08 8.60204e-09 -5.32771e-07 1.83687e-10 -9.33664e-08 -2.5302e-08 -5.70059e-09 -3.68644e-10 -7.55181e-10 5.05612e-09 -8.5916e-09 -4.97359e-09 0.0477911 -1.88817e-09 5.69714e-06 9.04456e-09 -3.0173e-06 5.03336e-08 5.06177e-09 -3.13241e-08 2.77078e-09 3.23596e-09 -1.36977e-08 0.0630786 7.13771e-09 -7.6277e-10 2.05021e-09 0.0353741 -4.07117e-09 -9.8566e-10 9.52997e-10 -7.40312e-09 5.21896e-10 -4.60208e-08 -1.43486e-09 -1.91233e-09 0.0572499 4.41021e-09 2.15344e-08 -7.02848e-10 1.12203e-09 -4.15842e-09 0.0416054 -3.48231e-09 -8.54673e-09 7.35209e-09 4.76211e-09 -1.95256e-09 0.0480793 -0.000494149 3.65862e-09 -8.45242e-09 2.58734e-09 -2.32426e-08 0.0599523 -2.76504e-08 -5.89162e-09 2.05542e-09 0.0375731 -2.82041e-09 0.012401 1.55639e-08 -2.0728e-09 -3.29985e-08 -0.00640904 5.95169e-09 -5.9373e-09 2.29639e-09 1.23478e-09 4.30058e-05 -1.03813e-09 1.97392e-08 0.0564579 2.85794e-09 2.31156e-09 4.65596e-09 -0.000738415 -9.06032e-09 8.04104e-09 1.91775e-06 4.7697e-09 0.0939927 1.39945e-08 3.96374e-09 -5.34736e-09 -2.60952e-09 -8.22025e-09 -4.51765e-08 6.75351e-09 -1.85606e-06 -1.20137e-08 -1.15532e-08 -7.80727e-08 -1.40215e-08 -9.41793e-10 -3.99788e-08 1.71585e-07 -1.03107e-08 -2.86172e-08 -4.34055e-09 1.65785e-08 -1.19388e-08 7.00394e-09 -7.86685e-09 0.024337 -2.10131e-09 -1.56949e-07 -2.03242e-05 7.67436e-10 -0.0268355 -2.97494e-10 5.79402e-10 1.58132e-08 2.59732e-08 -2.37824e-08 1.56528e-09 -7.59134e-09 -3.03251e-08 9.46107e-09 -6.67068e-06 -1.01617e-08 -1.13561e-08 5.24175e-09 -4.58466e-09 -6.23727e-09 5.44296e-08 -1.16769e-07 0.0487106 -3.08261e-12 -0.0184612 4.48139e-09 -1.59352e-05 -3.45283e-09 -5.75079e-09 2.73323e-09 1.8686e-09 8.66578e-10 -1.72014e-09 2.84124e-08 -1.43409e-08 2.88666e-07 -5.90534e-09 -1.73091e-07 2.60662e-09 -2.20356e-10 -3.8329e-08 -1.89872e-08 6.19496e-09 -9.03413e-08 1.01265e-08 2.78935e-08 -0.0106593 -1.43363e-08 -0.000106409 -0.00965536 8.19719e-09 1.47415e-09 -2.94157e-08 -4.71826e-06 -6.49287e-09 -1.04502e-08 -1.30421e-07 -4.35239e-09 -2.37112e-10 -6.80251e-09 1.02578e-08 -3.83864e-09 -1.15225e-09 1.5032e-08 -0.0130788 -0.0290531 5.36257e-09 4.57994e-09 7.20348e-10 -5.35258e-09 -2.89483e-09 -3.3636e-09 3.77319e-08 1.0843e-07 -3.60073e-09 -2.32026e-10 0.0444767 -2.46623e-08 -8.77953e-09 -7.70116e-09 -4.50729e-08 -3.26639e-07 -6.68731e-09 2.84525e-08 1.06955e-09 -9.89571e-09 -9.01526e-09 -1.3989e-09 2.65654e-09 -1.54394e-10 2.30859e-09 -7.13332e-09 5.74502e-09 -0.0115847 1.98834e-09 3.76706e-09 3.72633e-09 -2.42628e-07 1.87041e-09 5.49158e-10 2.98922e-11 -9.1998e-10 3.80922e-09 5.96607e-09 -3.18896e-09 4.55869e-09 1.83053e-09 -1.52885e-09 -1.07394e-08 5.43592e-09 4.3793e-09 1.31596e-09 -6.78052e-09 1.63988e-09 -6.17427e-11 -1.11589e-08 1.52562e-09 -2.41036e-08 5.21781e-09 1.53193e-08 9.60841e-07 -8.59423e-10 1.82635e-09 -4.77539e-09 1.08817e-08 -3.29518e-09 -1.40095e-09 -1.61894e-09 -1.58364e-09 -3.51866e-09 -4.50413e-10 2.92171e-08 3.54585e-09 -1.68233e-08 -3.2254e-08 9.47251e-09 -3.45368e-09 -9.61645e-10 3.85041e-10 -1.18267e-09 2.88277e-10 -6.11459e-08 1.35395e-09 -4.52677e-09 -4.79812e-09 -2.29309e-09 -0.00115401 -4.70063e-08 4.36408e-08 -8.63423e-11 -6.24027e-09 1.16245e-09 1.28607e-10 -1.2813e-08 -4.26913e-08 -2.61333e-08 1.60048e-07 -2.19717e-08 -1.13679e-08 -2.81215e-08 -1.93226e-09 -6.3872e-09 2.57252e-09 -8.46964e-09 -1.31598e-07 2.80213e-09 4.99954e-10 4.33294e-09 4.13376e-06 1.1578e-09 9.88451e-10 -7.11418e-08 -1.8525e-08 3.31088e-09 -1.11678e-09 -2.09352e-08 3.57747e-09 5.74774e-10 1.98789e-09 4.16486e-09 5.36621e-09 1.8156e-09 1.62246e-09 -1.3968e-08 -4.00338e-10 0.00962138 0.0470407 1.49916e-09 -2.62509e-08 -7.89504e-09 2.72012e-08 5.46549e-08 0.0522458 -7.11599e-09 3.79089e-09 -1.63417e-07 0.0528011 -8.91479e-10 -4.56062e-10 -1.72401e-09 -6.03095e-09 2.62814e-08 -1.30335e-08 0.00383242 8.6708e-09 -2.39924e-08 5.38525e-09 0.0230971 -1.60664e-09 -8.36599e-10 5.36455e-09 4.94172e-09 5.23673e-10 9.13316e-10 -0.00839738 1.94394e-08 1.11107e-08 -4.23784e-09 1.64289e-09 -3.78218e-10 5.78207e-09 -4.81374e-09 6.35417e-10 0.0415185 -1.76461e-09 4.76e-10 0.00535173 5.63574e-10 -0.0120172 -5.93162e-08 -1.03628e-08 9.5667e-08 4.39461e-08 8.83032e-09 -4.08014e-09 1.13654e-10 -1.24774e-08 -0.0113677 -4.57579e-09 1.09949e-08 -2.95265e-07 1.32618e-08 0.0237409 1.78261e-09 -1.57991e-09 -9.69885e-09 -2.33599e-07 0.000109894 -1.79076e-09 -7.54663e-09 9.11405e-09 3.34143e-10 -1.16721e-08 1.12945e-08 -1.19966e-08 -3.24832e-09 -3.76197e-09 -3.79658e-08 -1.143e-08 -6.64467e-09 5.21608e-07 6.44801e-10 0.0494418 -1.24198e-08 1.85153e-09 2.12534e-09 -6.72339e-10 -4.95566e-09 -2.96373e-10 0.000364546 4.51433e-09 0.0388165 1.62289e-08 -3.74232e-06 -9.67161e-08 -4.53288e-09 -1.11035e-09 -4.78994e-09 -4.46789e-09 7.53781e-08 1.23794e-07 -2.32525e-09 3.6763e-08 -4.48607e-09 2.7977e-09 3.75677e-09 1.421e-09 -3.86052e-09 9.07734e-09 -1.30789e-05 2.22928e-10 1.1222e-08 2.76353e-09 5.89764e-07 2.00461e-09 -1.97405e-09 3.04738e-09 7.16992e-09 -1.38078e-09 -3.02829e-08 7.06282e-09 -1.90065e-08 -5.32016e-09 4.00285e-09 -0.000610149 -4.7626e-09 4.07165e-11 0.049313 4.62977e-09 -1.1551e-09 5.62342e-09 -1.25808e-09 -2.38745e-08 0.0183153 -3.56614e-08 9.65991e-09 -1.07905e-08 -8.84232e-09 -7.06347e-08 6.70791e-10 -1.70942e-08 -1.85774e-09 6.02856e-09 -6.38742e-09 -6.35211e-10 8.66014e-10 0.0626811 -2.66783e-09 -6.21222e-09 -3.43392e-09 0.0713837 -6.36986e-08 -1.73906e-08 -3.58742e-10 5.28821e-09 1.22422e-08 -1.16596e-08 -0.00566289 4.4649e-09 -1.20813e-08 -3.81816e-08 -1.10646e-09 -6.95797e-09 1.12329e-08 -1.87722e-10 -3.19698e-10 1.20593e-08 -1.53438e-08 2.56776e-09 -0.0127638 -3.49278e-09 -1.42305e-07 -2.76572e-09 -2.83298e-09 -7.91668e-10 -6.67645e-09 0.0425508 2.4249e-08 -2.17359e-09 0.0570052 1.11209e-08 -4.42397e-09 -1.51057e-09 -1.27075e-08 -4.03401e-09 9.69629e-10 -6.83319e-10 6.66382e-09 9.73335e-09 -3.98564e-09 -0.0145775 -8.9482e-09 6.63916e-09 -5.68038e-09 -7.23897e-10 2.44953e-09 -3.29239e-09 -9.26053e-09 1.13869e-09 -1.15474e-08 -2.76045e-09 5.30161e-09 -9.86619e-10 -0.0226469 -7.74141e-09 2.74612e-09 -9.35926e-10 8.94867e-09 -8.15071e-09 3.82741e-09 -4.57477e-06 -1.28101e-08 5.62261e-09 -4.84566e-08 7.76013e-10 1.53703e-10 5.89571e-08 -1.72913e-09 6.15397e-10 3.39161e-09 -3.11125e-09 7.9696e-09 1.5963e-09 7.71543e-09 1.4482e-07 -4.10975e-08 -7.0199e-09 -9.42443e-08 -4.98281e-09 8.36753e-10 -3.99941e-08 3.83579e-08 1.47792e-08 -2.54948e-05 3.03022e-09 -2.25013e-09 -8.02793e-10 1.46304e-09 2.61059e-09 7.37352e-09 1.03814e-07 -9.61151e-09 -1.27923e-08 1.97402e-09 2.12962e-09 7.72492e-09 5.14269e-09 1.04246e-09 1.0406e-09 -0.00013255 1.42512e-08 1.65165e-08 1.37499e-09 1.42595e-08 -4.5732e-09 -1.85543e-08 5.26311e-09 3.98264e-10 8.86575e-09 0.0536184 -6.49077e-10 -1.42061e-08 -1.12021e-09 -1.38921e-08 5.53973e-09 9.38344e-11 -3.09677e-08 -1.12973e-08 6.99432e-09 -1.37389e-07 -2.59452e-08 2.9505e-09 -4.89586e-09 -1.33708e-08 1.63404e-09 -9.9153e-06 0.0111539 -1.24307e-08 0.0516612 6.83376e-09 0.0529481 -5.22699e-08 -3.33071e-09 -0.0104592 4.63304e-09 -1.02976e-08 4.36493e-09 -5.48234e-09 -1.04599e-07 1.66467e-09 0.0745743 -3.81943e-08 3.02217e-09 -9.03676e-09 1.45649e-09 0.0529962 2.26236e-08 -8.32412e-09 -1.43796e-08 -1.41354e-08 -3.32593e-08 -6.91883e-09 -0.0132541 1.05057e-08 1.70628e-09 0.0474343 6.72382e-10 0.023028 3.77739e-10 -8.05283e-08 -7.47186e-09 -2.83305e-07 -1.06296e-08 7.87813e-08 6.53177e-10 -1.63172e-09 -1.368e-08 -3.72037e-07 2.38108e-09 3.09551e-09 0.0109955 -2.45143e-08 -5.60517e-09 1.61289e-09 -5.76146e-08 -1.00767e-09 -1.7998e-09 -2.56949e-09 3.76334e-09 7.19596e-09 1.10311e-09 1.5762e-09 -1.64424e-09 2.05435e-06 0.0459566 -3.82494e-09 -1.98973e-08 1.45887e-08 -3.88295e-09 -1.21896e-08 -1.17637e-08 1.11123e-08 7.02876e-09 8.93427e-08 -2.91856e-09 -8.13278e-09 6.10302e-09 0.0552783 -6.93052e-09 -4.81114e-09 1.95532e-09 0.0507537 8.78206e-09 4.76011e-09 -1.04833e-10 5.92594e-08 -5.84085e-08 0.00709601 -2.39659e-09 -5.25866e-09 -2.31622e-09 -2.62399e-07 -7.83866e-10 2.59744e-09 1.40075e-09 -1.0559e-10 6.64175e-08 -4.5116e-09 -0.0233092 -0.0140721 -6.97061e-09 -3.69269e-09 -5.37621e-09 0.00731834 -3.31267e-08 -2.59243e-09 4.75794e-08 1.21635e-09 -6.36735e-09 0.0385691 -1.27978e-08 -2.3058e-08 4.75201e-09 6.22905e-11 -5.63658e-09 3.77222e-08 1.27987e-07 -1.61384e-07 4.21454e-06 -1.36075e-09 -5.93714e-09 -5.12958e-07 1.54527e-09 2.84141e-09 -2.4259e-09 -1.02727e-08 6.07989e-09 7.05645e-08 8.46292e-10 0.000330808 -4.58448e-10 2.97692e-09 7.78779e-09 3.23502e-09 1.63379e-09 7.54508e-09 -4.12949e-09 1.12069e-10 -1.44509e-08 5.99533e-08 7.11771e-09 -8.50449e-09 -1.20237e-09 -6.1739e-08 -3.81773e-09 0.0214866 -2.31357e-08 -0.0125386 5.16707e-09 -3.17761e-09 2.17634e-09 1.39899e-09 2.78446e-08 -6.50788e-10 1.82246e-08 -2.34939e-09 -6.71599e-09 -1.20609e-09 1.2674e-10 4.27433e-06 -5.38421e-09 0.0475739 4.64451e-09 -2.30024e-10 2.23622e-09 -5.24409e-08 2.80994e-09 1.5204e-08 -1.16259e-05 -1.3025e-09 -4.44556e-09 -2.83038e-05 -7.90634e-05 -8.04858e-05 1.80245e-09 -1.30658e-09 -3.80763e-07 -9.88997e-09 -9.83874e-10 3.68599e-09 -5.83761e-09 -1.01569e-09 -8.20225e-09 2.87944e-08 6.1146e-10 -1.73671e-09 -2.9651e-09 -5.11212e-08 -1.45426e-08 1.06108e-09 5.35416e-09 -4.55987e-09 -1.92078e-10 2.24646e-08 6.65515e-08 -9.75804e-09 -4.09916e-08 2.37236e-09 7.14483e-09 -1.61211e-11 0.0219705 8.01511e-09 2.08715e-09 -7.429e-09 6.98623e-09 -3.76076e-09 -4.68809e-06 4.77035e-08 -3.11759e-09 -0.0113782 2.72819e-11 -2.14918e-08 -0.0117623 -1.24732e-09 -2.87579e-08 -3.0302e-09 -4.61782e-05 1.77822e-09 1.51966e-08 4.31265e-09 -2.96848e-09 -2.65939e-09 -1.01789e-10 -8.98605e-10 -4.86149e-09 -1.02921e-07 3.26232e-08 -2.98708e-09 -1.6356e-09 -5.25362e-09 1.21029e-09 9.49256e-10 -3.53265e-09 2.86487e-08 2.34685e-09 2.13766e-10 0.0512587 5.22998e-09 4.02325e-08 -2.60153e-09 0.0576317 -5.04339e-09 -2.92719e-09 4.50789e-08 -3.90172e-08 -2.44383e-09 0.0458011 4.65242e-09 3.26935e-09 -9.8974e-08 -1.32695e-08 5.61467e-10 4.78815e-10 -8.15557e-11 6.94669e-09 -4.96728e-10 -2.9849e-09 -1.5705e-09 4.43279e-09 0.0586324 4.06094e-09 6.00417e-09 -7.98068e-06 5.64975e-10 3.7086e-08 0.0418702 -4.09641e-08 -1.75657e-08 7.51789e-09 4.6909e-10 4.11146e-10 7.75229e-09 1.77381e-09 -1.96072e-07 5.7943e-08 0.0171092 -2.48721e-10 6.62486e-09 1.72459e-08 1.08485e-08 0.0140605 -6.77055e-09 5.68242e-09 -0.00121958 1.08625e-08 1.82546e-06 -6.18716e-09 -2.75443e-09 1.48215e-08 -9.97951e-10 4.44614e-09 4.90565e-11 -1.73712e-08 2.14424e-09 7.44614e-10 -1.86679e-10 -1.29176e-09 -1.91411e-08 9.5565e-10 8.33282e-09 -2.14129e-08 -1.75144e-07 3.13626e-09 -8.34238e-10 6.41215e-09 -3.81923e-11 2.59068e-09 5.26296e-08 -1.43929e-10 1.54914e-09 2.80889e-09 -3.54771e-05 2.95512e-10 5.06435e-09 0.000132044 -0.000365998 -3.84393e-09 -1.72151e-09 -2.31381e-09 2.31016e-09 -5.52934e-09 1.06093e-08 -3.55416e-08 1.88241e-09 -0.000548082 5.31146e-09 -1.41281e-09 1.61394e-08 -3.3802e-09 -7.53474e-10 1.29032e-07 -6.03573e-08 1.98997e-09 -1.52462e-08 -6.47646e-10 -7.53401e-08 0.0648589 -9.08089e-09 -6.96329e-08 -4.75864e-10 -2.46643e-08 7.57406e-10 -5.65381e-08 1.46494e-10 1.58797e-10 -8.80544e-10 -5.35579e-08 -5.49706e-09 -4.46424e-06 1.79045e-09 -8.34487e-10 -8.32329e-09 -5.82752e-09 -1.71671e-10 1.85339e-08 3.00864e-09 -5.09879e-09 2.99212e-08 9.8524e-10 -3.06598e-09 7.72152e-09 2.65427e-09 5.45886e-09 -1.84653e-08 1.04744e-08 1.6716e-07 -1.20987e-07 4.51724e-09 1.24234e-08 2.2505e-08 -1.61678e-09 9.40862e-09 -3.85415e-09 -0.0113207 -1.22561e-09 -4.32637e-09 -4.85441e-08 -0.000922289 -7.36062e-09 -0.000110539 0.0669438 0.0521417 1.92511e-09 -9.69038e-10 -5.38488e-08 1.14589e-08 4.27155e-09 1.49261e-09 2.4886e-07 1.5373e-09 -1.01773e-09 -8.84096e-09 -6.15337e-09 7.37707e-09 4.94881e-09 3.15296e-08 -6.21867e-09 2.2754e-07 7.13194e-10 1.65673e-08 -1.79016e-08 2.44513e-12 -7.25386e-08 0.0136482 1.85722e-09 2.74982e-09 -1.45079e-08 3.86813e-09 -2.4499e-07 -1.15267e-08 -4.61858e-10 -1.64848e-08 1.63524e-08 2.51161e-09 -9.21956e-08 1.08736e-08 3.01333e-09 2.13445e-09 9.19128e-08 0.0157756 -7.98351e-09 -4.59072e-08 2.27316e-10 -3.08628e-09 -0.0109747 -3.62382e-08 -1.0978e-09 1.88358e-08 -1.60688e-09 -4.11594e-09 6.01891e-08 8.89603e-08 -4.07442e-07 5.23597e-09 -5.02378e-10 -1.46537e-09 9.40603e-06 -1.99597e-09 -2.78643e-09 1.75776e-09 0.0149179 -9.0888e-10 -2.13365e-10 2.94975e-09 -9.81768e-11 -5.48919e-08 0.0443549 -3.39992e-08 0.00141581 -1.80876e-07 -0.0122243 -1.17059e-09 9.76636e-10 0.0263351 0.0546701 -1.60905e-08 9.11739e-08 0.000220689 -1.49923e-09 -2.06847e-07 2.63374e-09 7.00326e-09 -2.08477e-08 8.0371e-12 -8.46576e-09 -3.34248e-09 0.05255 -2.39943e-07 -3.65705e-09 -2.22438e-08 2.68946e-09 1.54e-09 -1.08919e-08 -4.82736e-09 -3.39817e-06 -1.88326e-09 1.87278e-09 0.0677222 2.07336e-09 3.0088e-05 0.00327017 1.659e-08 -0.00925188 -4.23645e-09 5.2128e-09 -1.67078e-08 5.98616e-09 0.0172208 -5.18941e-09 4.72253e-08 5.16312e-09 -1.61907e-09 1.85555e-08 -7.77434e-10 7.7893e-10 -7.35274e-08 4.11976e-10 -4.53024e-09 0.0530776 2.49781e-10 0.0559398 0.0569791 0.0177415 2.9535e-09 -4.97639e-08 -3.44745e-08 -1.4014e-09 -0.00038243 -6.79758e-09 -0.0130731 -1.71291e-08 2.86418e-09 1.48692e-08 1.33205e-09 3.2527e-09 8.3551e-09 -3.26104e-09 -3.20643e-09 9.43941e-11 -1.04759e-08 3.91022e-09 -5.3266e-10 -8.87205e-09 1.44621e-06 -4.58569e-09 2.98845e-09 -3.04258e-10 -4.36274e-09 3.20922e-09 8.31457e-09 -1.95285e-07 5.05509e-09 6.33762e-10 -1.10931e-08 -0.0175166 -4.76195e-08 -1.93005e-09 8.43289e-09 -1.89983e-09 -4.62741e-09 4.97252e-10 4.26902e-09 -3.76441e-08 2.64335e-09 -3.66572e-09 -1.39854e-08 -1.70944e-09 -1.64729e-09 -2.60764e-09 3.48753e-09 -8.99253e-09 2.55131e-07 -2.80356e-10 0.0606282 3.9943e-09 1.12748e-10 2.02392e-09 -4.89513e-09 -4.37757e-09 1.47287e-09 -2.90373e-09 1.13667e-09 0.0499077 0.0581368 0.0528119 -6.26277e-09 7.65522e-10 7.45311e-09 -4.46112e-09 -9.19948e-10 3.34824e-09 -3.10136e-08 -1.72429e-06 -1.16642e-08 8.4683e-09 4.92055e-10 -4.18179e-09 2.33294e-09 1.34366e-09 1.059e-09 5.071e-05 1.40952e-09 8.4479e-09 -1.12269e-09 2.49746e-07 -1.05661e-08 8.07385e-10 2.37671e-09 1.34145e-09 1.88952e-09 1.94626e-09 7.4697e-09 -3.87968e-09 -1.90297e-09 0.0492845 2.17264e-09 -1.33581e-09 -1.71864e-09 2.0531e-09 1.99976e-09 -9.23419e-10 -1.67232e-08 -1.25906e-08 -2.28846e-09 3.8277e-06 1.84813e-09 4.48891e-05 -2.74768e-09 -1.99553e-09 -2.23564e-10 -9.11907e-09 6.10447e-09 -2.07917e-08 6.43967e-09 -0.000395754 -1.40914e-09 5.81761e-09 1.0159e-05 7.8742e-09 -5.55664e-08 -6.20981e-05 3.15608e-09 -8.18264e-09 -3.23124e-08 -6.42675e-08 3.24493e-08 -1.04998e-07 -1.05196e-08 1.06638e-09 -1.41488e-07 6.39161e-08 -1.04495e-08 -1.26425e-05 4.57568e-08 -3.20508e-09 2.74233e-09 -7.71604e-10 3.80182e-09 5.58497e-09 9.48953e-05 -7.91119e-10 -5.43392e-09 -1.44395e-08 -2.01561e-08 2.38721e-09 -9.38032e-08 8.58625e-05 0.058241 -1.09858e-08 7.83473e-09 6.21434e-08 -1.60154e-09 -1.32339e-09 -4.47381e-11 1.89997e-09 -3.80138e-06 -1.44519e-09 9.43531e-10 -3.17453e-09 -1.30411e-09 -5.58345e-08 -1.68489e-09 -9.67621e-10 -6.29815e-09 1.80168e-08 2.42987e-09 -2.26435e-09 -6.5851e-09 0.0139386 7.08063e-09 -0.0102756 5.9414e-09 8.89032e-10 0.00926366 3.40694e-09 -0.0101659 5.25532e-08 -0.021792 1.08254e-07 -3.27536e-09 1.57298e-08 -2.03493e-09 -5.94677e-10 -1.17169e-10 -1.5256e-08 1.64518e-09 2.63064e-09 -3.4506e-09 -1.94857e-10 -2.41387e-09 -6.72867e-09 -5.0932e-11 -1.20854e-08 7.91053e-09 -9.45707e-09 -3.18933e-11 2.1411e-08 5.20613e-09 3.53206e-10 1.17947e-09 1.28368e-09 -0.00024381 8.7502e-09 2.29283e-09 7.9701e-10 0.063943 -0.00669573 -3.05412e-09 -2.27857e-09 -8.94368e-09 1.96491e-09 6.6176e-09 -1.1006e-08 -6.61448e-09 0.0624212 -1.63516e-06 -2.22478e-09 -4.36176e-08 3.68061e-09 -1.01775e-09 5.04449e-09 4.87225e-09 -6.87894e-09 8.22141e-10 -3.24972e-09 5.78511e-10 1.75328e-09 -1.78236e-08 -5.53473e-11 1.56428e-08 -2.71666e-09 -9.14017e-09 -1.35615e-09 7.05434e-10 -4.76369e-09 0.050531 1.23584e-08 3.71371e-08 3.5559e-08 -4.62909e-09 -4.99131e-09 -1.85083e-08 -5.49707e-09 -3.49569e-09 -4.34199e-10 -2.10436e-09 -1.11409e-08 -3.00679e-10 3.99322e-08 -9.87028e-10 1.42763e-09 0.0713131 4.50515e-10 -4.76059e-08 9.61379e-09 5.02496e-09 0.0102565 -6.74525e-10 6.2415e-09 1.92345e-09 4.85736e-09 0.0512403 4.43679e-10 -5.02671e-10 -6.80468e-10 -3.47719e-09 0.0525843 -4.16473e-09 -8.2952e-10 0.0540411 -2.20161e-10 0.0195045 4.58423e-09 -1.82155e-08 2.7429e-09 -8.22548e-05 1.60075e-08 2.82045e-09 -1.07782e-09 2.54098e-08 6.38981e-09 2.82842e-09 -2.42937e-09 -1.4221e-09 0.0118637 -1.11155e-08 -8.66229e-10 -0.00155706 -6.1644e-10 -1.28559e-09 -4.73224e-09 -2.12974e-08 2.69959e-09 -3.07958e-08 1.0236e-08 -3.29748e-09 5.08324e-11 -1.2518e-09 -0.00958886 1.23171e-10 -1.06225e-08 -6.25121e-09 -2.08585e-09 -1.43028e-09 -6.71414e-09 -1.69912e-08 3.17907e-10 -3.12541e-08 -1.43593e-09 0.0148476 -4.8575e-11 0.0542885 -3.65235e-09 1.6899e-09 -0.00162811 1.67161e-08 -2.34658e-08 1.43196e-08 1.73882e-08 -7.81623e-09 1.04305e-08 1.68118e-09 2.08013e-08 2.07186e-09 9.43955e-09 7.40585e-09 0.0627971 -8.69044e-10 2.81411e-09 5.25227e-09 1.02543e-08 0.0553694 -7.58518e-10 8.64849e-09 -4.42477e-09 3.20394e-09 -8.14978e-10 2.16213e-10 -6.52698e-10 -1.44306e-09 0.059186 -1.85667e-10 3.01705e-09 -4.15777e-09 -6.79665e-09 -1.11078e-09 -8.03883e-08 4.78947e-09 1.54008e-09 1.93525e-09 1.28937e-08 -4.00799e-08 -2.07084e-09 1.02151e-08 -1.97933e-09 1.47135e-09 9.88518e-09 -6.91002e-08 -2.15312e-09 -1.73458e-09 7.28944e-10 5.9896e-08 -2.26591e-09 5.30225e-10 -4.85292e-09 -5.16179e-09 -2.39154e-09 -2.20478e-08 -5.20713e-10 -1.98534e-09 -2.80636e-09 2.41037e-09 -1.05429e-08 0.0549194 2.0353e-09 -5.54966e-11 -4.02168e-09 1.39201e-09 -8.10493e-09 2.75733e-09 -8.09064e-10 -3.83118e-09 0.00997627 -5.27708e-10 -1.06608e-08 1.48926e-10 -2.13109e-07 3.43956e-10 0.0144446 -2.41029e-10 8.99231e-10 -2.28352e-09 5.3107e-09 3.69967e-09 -6.28149e-09 4.82206e-08 4.52366e-08 4.56259e-09 3.05378e-09 0.051033 -4.1006e-09 -3.43391e-05 7.38434e-09 -0.0137745 -1.21219e-07 -3.03164e-08 -3.38901e-09 -0.00207352 -1.71315e-09 4.88971e-09 0.0114376 -0.0124957 -1.11796e-09 2.08703e-09 -0.00966652 -9.14332e-10 8.65227e-09 1.1712e-07 4.57448e-09 0.0125148 -8.23135e-09 -1.70701e-09 3.95336e-09 -5.35574e-10 -2.1149e-08 6.91555e-10 -2.38696e-09 0.0120645 0.0657604 1.31995e-08 -1.91721e-09 0.0552522 -4.3885e-10 6.28765e-10 -1.62507e-08 0.0606808 0.0752687 -7.36393e-09 -1.20011e-09 -3.15535e-09 0.0200175 -9.31012e-09 -8.60786e-10 -1.93947e-09 -2.49425e-08 0.0170171 -1.7983e-09 2.79726e-09 2.53158e-09 -6.24105e-09 4.91218e-05 -8.83993e-10 -1.07017e-08 3.7078e-09 5.15674e-09 -1.92148e-09 -2.26302e-09 2.63536e-09 -0.0182571 -5.79241e-09 5.14049e-08 1.53689e-09 4.97412e-08 -1.4017e-09 0.0706835 -9.40731e-08 0.0789687 5.76487e-08 -4.22107e-09 -1.5876e-08 -2.2709e-09 9.78376e-11 -4.01961e-08 -6.8254e-09 1.90757e-09 -2.16575e-08 0.0504564 -1.9797e-08 -1.24051e-07 1.92157e-09 -6.77677e-08 -1.21005e-06 0.000789663 -1.66243e-08 6.84204e-07 -6.568e-10 -1.88089e-09 -2.21585e-09 2.96328e-09 4.56037e-09 -2.50985e-10 -1.63245e-06 4.71251e-08 -4.23094e-09 -5.59594e-08 -1.39739e-09 8.37355e-10 -3.183e-08 -7.31805e-10 5.2757e-09 8.67563e-10 6.49244e-09 9.8553e-09 -3.87626e-08 -1.09774e-09 8.11988e-10 -2.27814e-09 2.21823e-09 -8.02902e-09 4.78291e-10 1.72215e-07 0.081848 -1.5509e-09 -4.76994e-09 -3.31688e-09 -4.36854e-08 -5.92165e-09 -5.44247e-09 5.42705e-10 4.32873e-09 6.25466e-05 -7.95368e-09 -1.01347e-08 0.0434994 -2.47574e-08 -2.80035e-09 -9.77575e-09 4.4222e-09 0.0524061 -2.12248e-09 -4.38168e-09 2.00427e-09 8.16623e-12 -7.70492e-11 1.86315e-09 -2.15372e-09 2.0725e-09 -1.47711e-08 1.0635e-09 -1.84813e-09 -4.3209e-09 -9.4319e-10 1.13997e-08 5.09e-09 1.212e-09 -3.54909e-07 -5.20055e-09 0.0145551 -1.42897e-10 -2.31365e-09 3.00921e-09 -2.70355e-09 -4.21442e-09 -5.67991e-09 9.82351e-09 -3.8607e-09 -1.25053e-09 -1.26962e-08 1.15151e-09 -4.61528e-09 -1.84018e-09 -5.62946e-09 -4.84411e-09 1.18132e-08 -2.46277e-09 1.33647e-09 4.48569e-08 -6.91918e-09 -1.19995e-09 2.8925e-09 -4.00336e-09 -1.45889e-09 -8.521e-09 5.41395e-09 -0.0177189 7.43063e-10 4.44741e-10 -1.36091e-09 -6.04823e-08 -1.82074e-09 1.92749e-09 1.3824e-09 -5.19612e-09 -2.03822e-10 -6.62257e-10 -0.0215036 -1.27924e-08 -5.56713e-10 4.65359e-10 1.95527e-10 -3.39353e-09 3.09941e-08 -1.27345e-09 1.25076e-09 -4.36654e-09 -1.92455e-08 -3.05379e-09 2.62402e-09 1.02034e-09 5.78366e-09 -3.59659e-09 -3.07004e-08 -1.40433e-09 9.48366e-09 -5.36114e-09 1.60502e-09 -4.30182e-09 4.55798e-09 6.40445e-09 1.2931e-08 -8.23271e-11 -2.17876e-08 -6.16141e-10 5.00871e-10 -6.76065e-09 -7.46854e-10 -1.09146e-10 -2.76394e-09 -5.93592e-10 -7.80695e-10 4.68332e-08 -7.35302e-08 -1.68032e-08 -1.70821e-09 -3.34218e-09 -1.80415e-09 -2.04073e-09 -1.90724e-08 1.82971e-09 -5.3804e-09 -1.45663e-09 -0.0122765 1.76466e-09 -4.57457e-09 1.01438e-09 7.71816e-06 2.13561e-08 -5.95927e-09 1.2399e-09 -2.46983e-09 5.16219e-09 -9.56334e-10 7.79561e-09 -8.00913e-09 5.98831e-09 1.28183e-08 -1.42745e-08 -1.66574e-08 2.29252e-09 -1.47215e-10 7.3991e-09 -1.82669e-09 2.72983e-09 -1.56234e-09 1.84718e-07 -6.54847e-09 -2.9118e-09 1.50378e-09 4.42925e-09 -6.36514e-09 3.42331e-08 -0.000582185 7.11732e-08 4.04169e-09 -0.0183233 -3.66811e-08 -0.000100535 0.070327 2.64179e-09 -0.000264538 -4.7632e-09 -0.011686 0.011342 7.61399e-09 -2.90089e-09 -5.04851e-09 2.24352e-09 3.34383e-09 -0.0121746 -1.72535e-09 -3.89981e-10 -8.50233e-10 7.63726e-10 7.00176e-09 1.26271e-05 4.93967e-09 2.8011e-09 0.000116434 -2.20419e-08 2.76911e-09 9.4732e-09 -4.51923e-10 -4.25333e-08 -0.000574593 1.21187e-08 -0.0157275 0.0622454 -3.73233e-09 -1.96051e-08 -5.45445e-09 3.14591e-10 -4.27825e-09 5.23017e-09 8.19335e-10 -8.2651e-11 2.32192e-09 0.0593086 2.70997e-10 -2.95137e-09 -1.14424e-09 -1.82895e-05 1.25946e-07 1.26185e-08 6.36453e-09 -1.4281e-08 6.99505e-09 2.61508e-09 -3.66721e-09 -1.72749e-09 3.12463e-09 -1.89687e-09 -9.93861e-09 2.03842e-09 9.76055e-10 0.0212831 8.99575e-10 0.0147434 -2.16984e-07 -2.30195e-10 -5.93474e-10 1.73008e-10 4.94313e-10 -2.02682e-09 1.13422e-08 -6.68646e-09 5.33586e-10 -2.98976e-08 -1.7342e-09 -2.78815e-08 -1.93812e-08 -4.16489e-09 -8.77693e-10 -5.62751e-10 5.48779e-08 0.0553399 2.39893e-09 3.93941e-07 -1.7992e-09 1.40974e-09 -3.07381e-06 -9.79062e-10 0.0682122 1.28671e-08 1.28217e-10 -3.08431e-09 3.20909e-09 1.03886e-08 -0.0095396 -3.77951e-09 -1.14988e-09 -3.46478e-09 -5.75487e-09 -1.4966e-08 2.35614e-09 1.01502e-09 8.28711e-10 -0.000158735 1.21463e-09 -2.82348e-08 -7.09534e-10 1.53763e-09 -7.09678e-09 -2.27288e-07 0.0687145 8.79266e-10 7.87282e-09 2.36691e-09 6.32261e-09 -2.24597e-09 -2.17762e-09 1.71956e-08 -2.37524e-07 1.99146e-08 1.42636e-09 -5.6451e-08 2.92949e-09 -9.46645e-09 -0.021537 5.67331e-10 -1.14911e-09 -5.01305e-09 2.82774e-10 -3.88717e-09 -1.61623e-08 -9.3528e-08 -8.32205e-10 8.91078e-09 -3.68884e-09 -1.37731e-09 -2.3042e-09 0.0140757 -4.09313e-08 3.59962e-10 -2.5863e-09 -9.4126e-09 -4.27098e-08 2.38829e-09 -9.03871e-10 -1.11798e-08 -1.97047e-09 1.11799e-08 2.07425e-09 -4.60847e-10 -3.67339e-10 4.28936e-10 -1.30824e-08 -3.53574e-05 -2.5572e-09 -0.0134106 2.13921e-10 -3.33869e-10 -6.11122e-06 8.02519e-09 -1.01639e-08 -5.64989e-10 6.84603e-10 -1.30413e-08 1.664e-09 4.0364e-10 -3.73401e-09 4.6692e-08 -5.42355e-09 1.1521e-09 8.22383e-09 -1.261e-07 0.0180512 4.66084e-10 -3.64956e-09 -3.10451e-09 -2.76531e-09 -2.71509e-09 1.52702e-07 -7.43407e-09 -3.63148e-09 6.04279e-10 -3.64054e-06 4.15699e-09 1.96134e-09 -7.37255e-09 -1.33059e-05 2.20395e-07 -4.05682e-09 -7.35226e-08 4.09991e-09 -2.1486e-09 2.12978e-10 1.32199e-09 6.5724e-08 4.32557e-09 3.14027e-09 -1.04828e-09 -8.03753e-09 -4.55183e-11 2.40315e-09 -1.88676e-09 -4.81841e-08 -2.56663e-09 4.40749e-08 0.0150947 0.0174576 8.09565e-09 2.55512e-11 8.29901e-10 -5.7896e-10 -1.36104e-09 4.2368e-07 0.0167603 -1.9546e-09 1.72693e-09 -2.03949e-09 2.60432e-10 4.84271e-09 -1.21936e-09 -2.55147e-07 -2.29099e-09 7.88421e-09 2.02807e-09 2.75057e-09 -1.00462e-09 -3.63368e-09 9.50717e-09 2.89348e-09 -1.75364e-09 -3.48411e-09 6.51683e-10 -3.29481e-09 -1.43764e-09 3.92683e-08 3.04608e-09 1.22757e-09 -5.54356e-09 -7.19924e-09 -2.13707e-09 -8.76223e-09 -3.24432e-09 -2.5517e-09 -4.85027e-11 -5.77909e-10 -7.59929e-10 2.39006e-09 7.82384e-10 -6.70684e-10 -4.38311e-09 -1.3805e-09 -3.58101e-09 -1.81009e-09 1.53064e-09 1.21773e-08 -2.38038e-09 2.32188e-10 -1.85251e-09 -2.38033e-09 -1.2781e-09 6.61456e-10 1.77149e-09 -7.77081e-09 -1.9708e-09 0.0466284 0.072272 -2.85718e-10 -8.01592e-11 3.33183e-09 -9.77613e-10 -3.50523e-09 -1.26006e-08 3.56743e-10 3.07635e-09 -2.47522e-08 -0.00195622 1.0607e-09 -3.9911e-08 9.09487e-09 1.23137e-09 -2.90124e-08 1.15693e-09 9.60318e-10 2.20079e-09 -1.17143e-09 -7.1144e-08 2.03923e-11 4.23079e-10 -4.11294e-08 -3.73509e-13 1.4238e-09 0.0146933 -2.76713e-09 4.99909e-09 1.12723e-10 -2.48131e-09 -1.39708e-08 2.32046e-08 1.12058e-09 2.49875e-08 -0.000335999 0.0719065 3.43169e-09 -5.37009e-08 -5.18965e-10 -6.1798e-10 -1.56918e-08 4.1436e-09 -7.17323e-10 -9.73072e-09 5.66955e-11 -5.49075e-09 2.57032e-08 -5.62428e-10 6.87093e-10 3.49078e-09 8.32068e-09 0.0131614 -5.55596e-09 -9.59639e-10 -1.44213e-05 -3.28091e-08 -0.0138477 -1.82587e-09 2.13805e-09 0.0130579 -1.65232e-09 -1.27923e-10 0.0541036 4.26467e-09 7.71041e-09 -9.76997e-10 -1.38077e-08 -2.18036e-09 2.944e-09 -6.82817e-10 -3.22456e-10 2.05747e-08 3.39906e-09 0.00012706 2.53637e-08 4.54249e-09 -1.23828e-08 0.0604184 3.69518e-09 7.26837e-09 -1.42568e-08 -5.094e-05 1.04112e-07 -2.21685e-09 -5.84137e-09 -1.87744e-09 6.64986e-10 0.0993877 -4.42676e-09 7.98439e-09 -4.01642e-08 -0.00834699 -7.97035e-10 -1.92498e-09 6.47825e-10 -1.51753e-09 -1.06958e-08 -1.00877e-08 0.0159086 1.2221e-09 -7.52542e-09 -6.42146e-05 2.45707e-10 -1.2133e-08 1.27051e-08 2.62171e-08 3.63641e-09 -1.08394e-07 -2.96611e-09 1.8566e-08 4.50806e-09 -2.59755e-11 -2.60399e-11 -1.59818e-09 -1.16741e-09 2.37299e-08 6.5684e-09 -1.28148e-09 -3.4623e-09 -3.97503e-09 7.50597e-10 2.98908e-07 -2.31794e-08 -5.14827e-09 -2.95483e-09 3.00161e-09 7.78715e-09 -9.46071e-09 -0.0108007 1.09505e-09 1.63038e-09 2.62907e-09 0.0530145 -4.95215e-08 3.15394e-09 -3.63677e-09 -6.17697e-11 3.51025e-09 -6.64862e-09 1.51186e-09 4.9673e-10 -1.06181e-09 1.6773e-08 5.2418e-09 -1.09925e-09 3.34554e-08 -2.65907e-07 0.0632187 2.57512e-10 -3.18539e-09 -0.000541117 3.96792e-10 4.05244e-09 -2.35408e-07 -7.44005e-09 -2.68724e-09 4.59248e-09 -2.28242e-09 -5.76921e-09 -2.71417e-09 -3.84262e-10 9.09652e-10 -2.05354e-08 0.00208611 -3.372e-08 9.88505e-09 2.14945e-08 -8.85846e-09 1.17792e-10 1.76225e-08 3.90126e-08 -2.09109e-08 5.41924e-09 1.44217e-08 0.000818926 -4.50608e-09 5.17293e-09 -3.64968e-09 -1.29665e-09 -4.02589e-09 -1.49265e-09 9.45715e-08 0.0157484 7.14217e-10 -1.27346e-10 1.85244e-08 1.83821e-09 2.262e-10 0.0617479 -3.14106e-08 -1.33418e-09 -1.51265e-09 -4.71785e-10 -1.81306e-09 -8.90879e-06 -1.94386e-09 -8.01426e-09 -4.60139e-09 3.16288e-09 -3.46521e-09 2.33132e-08 -3.79205e-09 5.99191e-10 5.79752e-09 3.42618e-09 3.74448e-09 -4.11811e-09 -2.26505e-09 0.0633173 6.73653e-09 -5.02561e-09 -3.53761e-09 -0.00898737 3.74625e-10 -1.17441e-09 -1.09841e-09 1.18076e-09 -7.65053e-09 -1.61625e-09 1.56764e-09 -3.40916e-09 -9.11878e-10 0.0258725 3.35991e-09 0.00043233 -1.06472e-08 1.16239e-08 -2.84015e-09 2.21711e-09 -1.86037e-09 5.18701e-10 9.84824e-09 -9.14789e-09 -1.73357e-09 3.27323e-09 -2.55135e-08 0.000241537 7.33723e-11 3.12348e-09 1.65268e-09 8.90505e-10 -3.56408e-08 -2.76376e-09 8.79415e-11 -1.14596e-09 1.23518e-09 -5.3924e-10 1.46934e-09 -1.33667e-09 -1.34931e-09 -2.10964e-09 1.55098e-10 4.84978e-10 9.95239e-11 -1.95919e-08 1.72674e-08 2.98217e-10 1.03247e-08 -1.989e-09 5.28227e-09 -1.5566e-09 8.10358e-11 2.72602e-11 -1.35408e-08 -6.40922e-05 2.31921e-09 1.41449e-07 -3.39885e-10 2.72436e-09
[truncated: 11,257,487 more chars]
