# Supplementary material for: Unified single-cell analysis of testis gene regulation and pathology in five mouse strains
Source: eLife. 2019 Jun 25;8:e43966. doi: 10.7554/eLife.43966 (PMC6615865; doi:10.7554/eLife.43966)
Supplement: Supplementary file 4. [file elife-43966-supp4.zip › SDA_Supp_File_2/log.txt]

****** Printing command line flags ******

save frequency: 1000
calculation of free energy frequency: 50
convergence criteria: 0
maximum number of iterations: 10000
standardise variance and de-mean: false
step size in SSS1(?): 0.0001
number dense components: 0
number of components: 50
impute missing data: false
ignore missing data: false

Not multi-threading in Eigen.
Remove zero components: 1
Number of blocks used in parallelisation: 1

Number of threads to use in openmp: 1
debug: 0
random seed: 79151 17351


Getting data dimensions for...
V3_SDAmerged_mouse_V3_SDA.data
number of data types: 1
number of individuals: 20322
number of variables per data type:  19262 
number of contexts per data type:  1 
outfolder: ../results/conradV3_sda_1
update mix method: Gauss
update source method: SS2
update source with a mean: 0

prior_g: 0
prior_h: 0
prior_rho1: 1
prior_rho2: 1
prior_lambda1: 1e-06
prior_lambda2: 1e+06
prior_e: 1e-06
prior_f: 1e+06


Reading in data......data file 0 ...
...done.
****** Running method ******

****** Starting updates ******
Iteration # 1 fraction < 0.5 in S(0) : 1.55747e-05
# active components = 50
Iteration # 2 fraction < 0.5 in S(0) : 0.299601
# active components = 50
Iteration # 3 fraction < 0.5 in S(0) : 0.345422
# active components = 50
Iteration # 4 fraction < 0.5 in S(0) : 0.382526
# active components = 50
Iteration # 5 fraction < 0.5 in S(0) : 0.415752
# active components = 50
Iteration # 6 fraction < 0.5 in S(0) : 0.445753
# active components = 50
Iteration # 7 fraction < 0.5 in S(0) : 0.47157
# active components = 50
Iteration # 8 fraction < 0.5 in S(0) : 0.490617
# active components = 50
Iteration # 9 fraction < 0.5 in S(0) : 0.509045
# active components = 50
Iteration # 10 fraction < 0.5 in S(0) : 0.52379
# active components = 50
Iteration # 11 fraction < 0.5 in S(0) : 0.537057
# active components = 50
Iteration # 12 fraction < 0.5 in S(0) : 0.549098
# active components = 50
Iteration # 13 fraction < 0.5 in S(0) : 0.558992
# active components = 50
Iteration # 14 fraction < 0.5 in S(0) : 0.566804
# active components = 50
Iteration # 15 fraction < 0.5 in S(0) : 0.573766
# active components = 50
Iteration # 16 fraction < 0.5 in S(0) : 0.580244
# active components = 50
Iteration # 17 fraction < 0.5 in S(0) : 0.584652
# active components = 50
Iteration # 18 fraction < 0.5 in S(0) : 0.589247
# active components = 50
Iteration # 19 fraction < 0.5 in S(0) : 0.594765
# active components = 50
Iteration # 20 fraction < 0.5 in S(0) : 0.598493
# active components = 50
Iteration # 21 fraction < 0.5 in S(0) : 0.601769
# active components = 50
Iteration # 22 fraction < 0.5 in S(0) : 0.604998
# active components = 50
Iteration # 23 fraction < 0.5 in S(0) : 0.608096
# active components = 50
Iteration # 24 fraction < 0.5 in S(0) : 0.611134
# active components = 50
Iteration # 25 fraction < 0.5 in S(0) : 0.613535
# active components = 50
Iteration # 26 fraction < 0.5 in S(0) : 0.61623
# active components = 50
Iteration # 27 fraction < 0.5 in S(0) : 0.618293
# active components = 50
Iteration # 28 fraction < 0.5 in S(0) : 0.620764
# active components = 50
Iteration # 29 fraction < 0.5 in S(0) : 0.622852
# active components = 50
Iteration # 30 fraction < 0.5 in S(0) : 0.625056
# active components = 50
Iteration # 31 fraction < 0.5 in S(0) : 0.62742
# active components = 50
Iteration # 32 fraction < 0.5 in S(0) : 0.629569
# active components = 50
Iteration # 33 fraction < 0.5 in S(0) : 0.631476
# active components = 50
Iteration # 34 fraction < 0.5 in S(0) : 0.633449
# active components = 50
Iteration # 35 fraction < 0.5 in S(0) : 0.635386
# active components = 50
Iteration # 36 fraction < 0.5 in S(0) : 0.636974
# active components = 50
Iteration # 37 fraction < 0.5 in S(0) : 0.638706
# active components = 50
Iteration # 38 fraction < 0.5 in S(0) : 0.640532
# active components = 50
Iteration # 39 fraction < 0.5 in S(0) : 0.642153
# active components = 50
Iteration # 40 fraction < 0.5 in S(0) : 0.643842
# active components = 50
Iteration # 41 fraction < 0.5 in S(0) : 0.645421
# active components = 50
Iteration # 42 fraction < 0.5 in S(0) : 0.647172
# active components = 50
Iteration # 43 fraction < 0.5 in S(0) : 0.648751
# active components = 50
Iteration # 44 fraction < 0.5 in S(0) : 0.650446
# active components = 50
Iteration # 45 fraction < 0.5 in S(0) : 0.65195
# active components = 50
Iteration # 46 fraction < 0.5 in S(0) : 0.653562
# active components = 50
Iteration # 47 fraction < 0.5 in S(0) : 0.655005
# active components = 50
Iteration # 48 fraction < 0.5 in S(0) : 0.656549
# active components = 50
Iteration # 49 fraction < 0.5 in S(0) : 0.657889
# active components = 50
Iteration # 50 fraction < 0.5 in S(0) : 0.659438
# active components = 50
Iteration # 51 fraction < 0.5 in S(0) : 0.660714
# active components = 50
Iteration # 52 fraction < 0.5 in S(0) : 0.662195
# active components = 50
Iteration # 53 fraction < 0.5 in S(0) : 0.663647
# active components = 50
Iteration # 54 fraction < 0.5 in S(0) : 0.665153
# active components = 50
Iteration # 55 fraction < 0.5 in S(0) : 0.666592
# active components = 50
Iteration # 56 fraction < 0.5 in S(0) : 0.667988
# active components = 50
Iteration # 57 fraction < 0.5 in S(0) : 0.66943
# active components = 50
Iteration # 58 fraction < 0.5 in S(0) : 0.670834
# active components = 50
Iteration # 59 fraction < 0.5 in S(0) : 0.672167
# active components = 50
Iteration # 60 fraction < 0.5 in S(0) : 0.673654
# active components = 50
Iteration # 61 fraction < 0.5 in S(0) : 0.674895
# active components = 50
Iteration # 62 fraction < 0.5 in S(0) : 0.676281
# active components = 50
Iteration # 63 fraction < 0.5 in S(0) : 0.677562
# active components = 50
Iteration # 64 fraction < 0.5 in S(0) : 0.678858
# active components = 50
Iteration # 65 fraction < 0.5 in S(0) : 0.680179
# active components = 50
Iteration # 66 fraction < 0.5 in S(0) : 0.681557
# active components = 50
Iteration # 67 fraction < 0.5 in S(0) : 0.682714
# active components = 50
Iteration # 68 fraction < 0.5 in S(0) : 0.684068
# active components = 50
Iteration # 69 fraction < 0.5 in S(0) : 0.685143
# active components = 50
Iteration # 70 fraction < 0.5 in S(0) : 0.686244
# active components = 50
Iteration # 71 fraction < 0.5 in S(0) : 0.687546
# active components = 50
Iteration # 72 fraction < 0.5 in S(0) : 0.688519
# active components = 50
Iteration # 73 fraction < 0.5 in S(0) : 0.689481
# active components = 50
Iteration # 74 fraction < 0.5 in S(0) : 0.69053
# active components = 50
Iteration # 75 fraction < 0.5 in S(0) : 0.691467
# active components = 50
Iteration # 76 fraction < 0.5 in S(0) : 0.692563
# active components = 50
Iteration # 77 fraction < 0.5 in S(0) : 0.69353
# active components = 50
Iteration # 78 fraction < 0.5 in S(0) : 0.694413
# active components = 50
Iteration # 79 fraction < 0.5 in S(0) : 0.695427
# active components = 50
Iteration # 80 fraction < 0.5 in S(0) : 0.696294
# active components = 50
Iteration # 81 fraction < 0.5 in S(0) : 0.697231
# active components = 50
Iteration # 82 fraction < 0.5 in S(0) : 0.698052
# active components = 50
Iteration # 83 fraction < 0.5 in S(0) : 0.698888
# active components = 50
Iteration # 84 fraction < 0.5 in S(0) : 0.699796
# active components = 50
Iteration # 85 fraction < 0.5 in S(0) : 0.700713
# active components = 50
Iteration # 86 fraction < 0.5 in S(0) : 0.701696
# active components = 50
Iteration # 87 fraction < 0.5 in S(0) : 0.702621
# active components = 50
Iteration # 88 fraction < 0.5 in S(0) : 0.70347
# active components = 50
Iteration # 89 fraction < 0.5 in S(0) : 0.704408
# active components = 50
Iteration # 90 fraction < 0.5 in S(0) : 0.705158
# active components = 50
Iteration # 91 fraction < 0.5 in S(0) : 0.705997
# active components = 50
Iteration # 92 fraction < 0.5 in S(0) : 0.706832
# active components = 50
Iteration # 93 fraction < 0.5 in S(0) : 0.707726
# active components = 50
Iteration # 94 fraction < 0.5 in S(0) : 0.708514
# active components = 50
Iteration # 95 fraction < 0.5 in S(0) : 0.709181
# active components = 50
Iteration # 96 fraction < 0.5 in S(0) : 0.709946
# active components = 50
Iteration # 97 fraction < 0.5 in S(0) : 0.710569
# active components = 50
Iteration # 98 fraction < 0.5 in S(0) : 0.711295
# active components = 50
Iteration # 99 fraction < 0.5 in S(0) : 0.711963
# active components = 50
Iteration # 100 fraction < 0.5 in S(0) : 0.712593
# active components = 50
Iteration # 101 fraction < 0.5 in S(0) : 0.713185
# active components = 50
Iteration # 102 fraction < 0.5 in S(0) : 0.713778
# active components = 50
Iteration # 103 fraction < 0.5 in S(0) : 0.714362
# active components = 50
Iteration # 104 fraction < 0.5 in S(0) : 0.714922
# active components = 50
Iteration # 105 fraction < 0.5 in S(0) : 0.715498
# active components = 50
Iteration # 106 fraction < 0.5 in S(0) : 0.715991
# active components = 50
Iteration # 107 fraction < 0.5 in S(0) : 0.716663
# active components = 50
Iteration # 108 fraction < 0.5 in S(0) : 0.717263
# active components = 50
Iteration # 109 fraction < 0.5 in S(0) : 0.717868
# active components = 50
Iteration # 110 fraction < 0.5 in S(0) : 0.718487
# active components = 50
Iteration # 111 fraction < 0.5 in S(0) : 0.719156
# active components = 50
Iteration # 112 fraction < 0.5 in S(0) : 0.719624
# active components = 50
Iteration # 113 fraction < 0.5 in S(0) : 0.720197
# active components = 50
Iteration # 114 fraction < 0.5 in S(0) : 0.720762
# active components = 50
Iteration # 115 fraction < 0.5 in S(0) : 0.721427
# active components = 50
Iteration # 116 fraction < 0.5 in S(0) : 0.721892
# active components = 50
Iteration # 117 fraction < 0.5 in S(0) : 0.722388
# active components = 50
Iteration # 118 fraction < 0.5 in S(0) : 0.722872
# active components = 50
Iteration # 119 fraction < 0.5 in S(0) : 0.723346
# active components = 50
Iteration # 120 fraction < 0.5 in S(0) : 0.723806
# active components = 50
Iteration # 121 fraction < 0.5 in S(0) : 0.724262
# active components = 50
Iteration # 122 fraction < 0.5 in S(0) : 0.724676
# active components = 50
Iteration # 123 fraction < 0.5 in S(0) : 0.725122
# active components = 50
Iteration # 124 fraction < 0.5 in S(0) : 0.725551
# active components = 50
Iteration # 125 fraction < 0.5 in S(0) : 0.725891
# active components = 50
Iteration # 126 fraction < 0.5 in S(0) : 0.726251
# active components = 50
Iteration # 127 fraction < 0.5 in S(0) : 0.726628
# active components = 50
Iteration # 128 fraction < 0.5 in S(0) : 0.727001
# active components = 50
Iteration # 129 fraction < 0.5 in S(0) : 0.727456
# active components = 50
Iteration # 130 fraction < 0.5 in S(0) : 0.727902
# active components = 50
Iteration # 131 fraction < 0.5 in S(0) : 0.728283
# active components = 50
Iteration # 132 fraction < 0.5 in S(0) : 0.728724
# active components = 50
Iteration # 133 fraction < 0.5 in S(0) : 0.729077
# active components = 50
Iteration # 134 fraction < 0.5 in S(0) : 0.72954
# active components = 50
Iteration # 135 fraction < 0.5 in S(0) : 0.73002
# active components = 50
Iteration # 136 fraction < 0.5 in S(0) : 0.730438
# active components = 50
Iteration # 137 fraction < 0.5 in S(0) : 0.730921
# active components = 50
Iteration # 138 fraction < 0.5 in S(0) : 0.731391
# active components = 50
Iteration # 139 fraction < 0.5 in S(0) : 0.731922
# active components = 50
Iteration # 140 fraction < 0.5 in S(0) : 0.732285
# active components = 50
Iteration # 141 fraction < 0.5 in S(0) : 0.73267
# active components = 50
Iteration # 142 fraction < 0.5 in S(0) : 0.733114
# active components = 50
Iteration # 143 fraction < 0.5 in S(0) : 0.733489
# active components = 50
Iteration # 144 fraction < 0.5 in S(0) : 0.733871
# active components = 50
Iteration # 145 fraction < 0.5 in S(0) : 0.734205
# active components = 50
Iteration # 146 fraction < 0.5 in S(0) : 0.734555
# active components = 50
Iteration # 147 fraction < 0.5 in S(0) : 0.734899
# active components = 50
Iteration # 148 fraction < 0.5 in S(0) : 0.735194
# active components = 50
Iteration # 149 fraction < 0.5 in S(0) : 0.735487
# active components = 50
Iteration # 150 fraction < 0.5 in S(0) : 0.735908
# active components = 50
Iteration # 151 fraction < 0.5 in S(0) : 0.736252
# active components = 50
Iteration # 152 fraction < 0.5 in S(0) : 0.736534
# active components = 50
Iteration # 153 fraction < 0.5 in S(0) : 0.736842
# active components = 50
Iteration # 154 fraction < 0.5 in S(0) : 0.737228
# active components = 50
Iteration # 155 fraction < 0.5 in S(0) : 0.7376
# active components = 50
Iteration # 156 fraction < 0.5 in S(0) : 0.737893
# active components = 50
Iteration # 157 fraction < 0.5 in S(0) : 0.73829
# active components = 50
Iteration # 158 fraction < 0.5 in S(0) : 0.738668
# active components = 50
Iteration # 159 fraction < 0.5 in S(0) : 0.738937
# active components = 50
Iteration # 160 fraction < 0.5 in S(0) : 0.739256
# active components = 50
Iteration # 161 fraction < 0.5 in S(0) : 0.739615
# active components = 50
Iteration # 162 fraction < 0.5 in S(0) : 0.73993
# active components = 50
Iteration # 163 fraction < 0.5 in S(0) : 0.740301
# active components = 50
Iteration # 164 fraction < 0.5 in S(0) : 0.740671
# active components = 50
Iteration # 165 fraction < 0.5 in S(0) : 0.740909
# active components = 50
Iteration # 166 fraction < 0.5 in S(0) : 0.741251
# active components = 50
Iteration # 167 fraction < 0.5 in S(0) : 0.741463
# active components = 50
Iteration # 168 fraction < 0.5 in S(0) : 0.741744
# active components = 50
Iteration # 169 fraction < 0.5 in S(0) : 0.742051
# active components = 50
Iteration # 170 fraction < 0.5 in S(0) : 0.742247
# active components = 50
Iteration # 171 fraction < 0.5 in S(0) : 0.742555
# active components = 50
Iteration # 172 fraction < 0.5 in S(0) : 0.742777
# active components = 50
Iteration # 173 fraction < 0.5 in S(0) : 0.743005
# active components = 50
Iteration # 174 fraction < 0.5 in S(0) : 0.74324
# active components = 50
Iteration # 175 fraction < 0.5 in S(0) : 0.743484
# active components = 50
Iteration # 176 fraction < 0.5 in S(0) : 0.743799
# active components = 50
Iteration # 177 fraction < 0.5 in S(0) : 0.743948
# active components = 50
Iteration # 178 fraction < 0.5 in S(0) : 0.744166
# active components = 50
Iteration # 179 fraction < 0.5 in S(0) : 0.744395
# active components = 50
Iteration # 180 fraction < 0.5 in S(0) : 0.744679
# active components = 50
Iteration # 181 fraction < 0.5 in S(0) : 0.74491
# active components = 50
Iteration # 182 fraction < 0.5 in S(0) : 0.745116
# active components = 50
Iteration # 183 fraction < 0.5 in S(0) : 0.745339
# active components = 50
Iteration # 184 fraction < 0.5 in S(0) : 0.745539
# active components = 50
Iteration # 185 fraction < 0.5 in S(0) : 0.745791
# active components = 50
Iteration # 186 fraction < 0.5 in S(0) : 0.746073
# active components = 50
Iteration # 187 fraction < 0.5 in S(0) : 0.746319
# active components = 50
Iteration # 188 fraction < 0.5 in S(0) : 0.746574
# active components = 50
Iteration # 189 fraction < 0.5 in S(0) : 0.746696
# active components = 50
Iteration # 190 fraction < 0.5 in S(0) : 0.74689
# active components = 50
Iteration # 191 fraction < 0.5 in S(0) : 0.747043
# active components = 50
Iteration # 192 fraction < 0.5 in S(0) : 0.747159
# active components = 50
Iteration # 193 fraction < 0.5 in S(0) : 0.747379
# active components = 50
Iteration # 194 fraction < 0.5 in S(0) : 0.747625
# active components = 50
Iteration # 195 fraction < 0.5 in S(0) : 0.747823
# active components = 50
Iteration # 196 fraction < 0.5 in S(0) : 0.748076
# active components = 50
Iteration # 197 fraction < 0.5 in S(0) : 0.748228
# active components = 50
Iteration # 198 fraction < 0.5 in S(0) : 0.748424
# active components = 50
Iteration # 199 fraction < 0.5 in S(0) : 0.748629
# active components = 50
Iteration # 200 fraction < 0.5 in S(0) : 0.748839
# active components = 50
Iteration # 201 fraction < 0.5 in S(0) : 0.74908
# active components = 50
Iteration # 202 fraction < 0.5 in S(0) : 0.749292
# active components = 50
Iteration # 203 fraction < 0.5 in S(0) : 0.749484
# active components = 50
Iteration # 204 fraction < 0.5 in S(0) : 0.749698
# active components = 50
Iteration # 205 fraction < 0.5 in S(0) : 0.749846
# active components = 50
Iteration # 206 fraction < 0.5 in S(0) : 0.750022
# active components = 50
Iteration # 207 fraction < 0.5 in S(0) : 0.750239
# active components = 50
Iteration # 208 fraction < 0.5 in S(0) : 0.75044
# active components = 50
Iteration # 209 fraction < 0.5 in S(0) : 0.750685
# active components = 50
Iteration # 210 fraction < 0.5 in S(0) : 0.750948
# active components = 50
Iteration # 211 fraction < 0.5 in S(0) : 0.751144
# active components = 50
Iteration # 212 fraction < 0.5 in S(0) : 0.751383
# active components = 50
Iteration # 213 fraction < 0.5 in S(0) : 0.751567
# active components = 50
Iteration # 214 fraction < 0.5 in S(0) : 0.751797
# active components = 50
Iteration # 215 fraction < 0.5 in S(0) : 0.751997
# active components = 50
Iteration # 216 fraction < 0.5 in S(0) : 0.752249
# active components = 50
Iteration # 217 fraction < 0.5 in S(0) : 0.752372
# active components = 50
Iteration # 218 fraction < 0.5 in S(0) : 0.752498
# active components = 50
Iteration # 219 fraction < 0.5 in S(0) : 0.752767
# active components = 50
Iteration # 220 fraction < 0.5 in S(0) : 0.753015
# active components = 50
Iteration # 221 fraction < 0.5 in S(0) : 0.753271
# active components = 50
Iteration # 222 fraction < 0.5 in S(0) : 0.753512
# active components = 50
Iteration # 223 fraction < 0.5 in S(0) : 0.753725
# active components = 50
Iteration # 224 fraction < 0.5 in S(0) : 0.753942
# active components = 50
Iteration # 225 fraction < 0.5 in S(0) : 0.75419
# active components = 50
Iteration # 226 fraction < 0.5 in S(0) : 0.754437
# active components = 50
Iteration # 227 fraction < 0.5 in S(0) : 0.754679
# active components = 50
Iteration # 228 fraction < 0.5 in S(0) : 0.754802
# active components = 50
Iteration # 229 fraction < 0.5 in S(0) : 0.755031
# active components = 50
Iteration # 230 fraction < 0.5 in S(0) : 0.755235
# active components = 50
Iteration # 231 fraction < 0.5 in S(0) : 0.755475
# active components = 50
Iteration # 232 fraction < 0.5 in S(0) : 0.755735
# active components = 50
Iteration # 233 fraction < 0.5 in S(0) : 0.755864
# active components = 50
Iteration # 234 fraction < 0.5 in S(0) : 0.756082
# active components = 50
Iteration # 235 fraction < 0.5 in S(0) : 0.756266
# active components = 50
Iteration # 236 fraction < 0.5 in S(0) : 0.756412
# active components = 50
Iteration # 237 fraction < 0.5 in S(0) : 0.75652
# active components = 50
Iteration # 238 fraction < 0.5 in S(0) : 0.756736
# active components = 50
Iteration # 239 fraction < 0.5 in S(0) : 0.756952
# active components = 50
Iteration # 240 fraction < 0.5 in S(0) : 0.757177
# active components = 50
Iteration # 241 fraction < 0.5 in S(0) : 0.757403
# active components = 50
Iteration # 242 fraction < 0.5 in S(0) : 0.75754
# active components = 50
Iteration # 243 fraction < 0.5 in S(0) : 0.757734
# active components = 50
Iteration # 244 fraction < 0.5 in S(0) : 0.757969
# active components = 50
Iteration # 245 fraction < 0.5 in S(0) : 0.758153
# active components = 50
Iteration # 246 fraction < 0.5 in S(0) : 0.758395
# active components = 50
Iteration # 247 fraction < 0.5 in S(0) : 0.758605
# active components = 50
Iteration # 248 fraction < 0.5 in S(0) : 0.758856
# active components = 50
Iteration # 249 fraction < 0.5 in S(0) : 0.759076
# active components = 50
Iteration # 250 fraction < 0.5 in S(0) : 0.759179
# active components = 50
Iteration # 251 fraction < 0.5 in S(0) : 0.759384
# active components = 50
Iteration # 252 fraction < 0.5 in S(0) : 0.759521
# active components = 50
Iteration # 253 fraction < 0.5 in S(0) : 0.759722
# active components = 50
Iteration # 254 fraction < 0.5 in S(0) : 0.75993
# active components = 50
Iteration # 255 fraction < 0.5 in S(0) : 0.760052
# active components = 50
Iteration # 256 fraction < 0.5 in S(0) : 0.760199
# active components = 50
Iteration # 257 fraction < 0.5 in S(0) : 0.760338
# active components = 50
Iteration # 258 fraction < 0.5 in S(0) : 0.760512
# active components = 50
Iteration # 259 fraction < 0.5 in S(0) : 0.760673
# active components = 50
Iteration # 260 fraction < 0.5 in S(0) : 0.760884
# active components = 50
Iteration # 261 fraction < 0.5 in S(0) : 0.761054
# active components = 50
Iteration # 262 fraction < 0.5 in S(0) : 0.76127
# active components = 50
Iteration # 263 fraction < 0.5 in S(0) : 0.76137
# active components = 50
Iteration # 264 fraction < 0.5 in S(0) : 0.761528
# active components = 50
Iteration # 265 fraction < 0.5 in S(0) : 0.76174
# active components = 50
Iteration # 266 fraction < 0.5 in S(0) : 0.761902
# active components = 50
Iteration # 267 fraction < 0.5 in S(0) : 0.762055
# active components = 50
Iteration # 268 fraction < 0.5 in S(0) : 0.762175
# active components = 50
Iteration # 269 fraction < 0.5 in S(0) : 0.762312
# active components = 50
Iteration # 270 fraction < 0.5 in S(0) : 0.76245
# active components = 50
Iteration # 271 fraction < 0.5 in S(0) : 0.762506
# active components = 50
Iteration # 272 fraction < 0.5 in S(0) : 0.762589
# active components = 50
Iteration # 273 fraction < 0.5 in S(0) : 0.762731
# active components = 50
Iteration # 274 fraction < 0.5 in S(0) : 0.762846
# active components = 50
Iteration # 275 fraction < 0.5 in S(0) : 0.762957
# active components = 50
Iteration # 276 fraction < 0.5 in S(0) : 0.76312
# active components = 50
Iteration # 277 fraction < 0.5 in S(0) : 0.763225
# active components = 50
Iteration # 278 fraction < 0.5 in S(0) : 0.763336
# active components = 50
Iteration # 279 fraction < 0.5 in S(0) : 0.763451
# active components = 50
Iteration # 280 fraction < 0.5 in S(0) : 0.763606
# active components = 50
Iteration # 281 fraction < 0.5 in S(0) : 0.763748
# active components = 50
Iteration # 282 fraction < 0.5 in S(0) : 0.763868
# active components = 50
Iteration # 283 fraction < 0.5 in S(0) : 0.764038
# active components = 50
Iteration # 284 fraction < 0.5 in S(0) : 0.764131
# active components = 50
Iteration # 285 fraction < 0.5 in S(0) : 0.7643
# active components = 50
Iteration # 286 fraction < 0.5 in S(0) : 0.764425
# active components = 50
Iteration # 287 fraction < 0.5 in S(0) : 0.764561
# active components = 50
Iteration # 288 fraction < 0.5 in S(0) : 0.76468
# active components = 50
Iteration # 289 fraction < 0.5 in S(0) : 0.764788
# active components = 50
Iteration # 290 fraction < 0.5 in S(0) : 0.764862
# active components = 50
Iteration # 291 fraction < 0.5 in S(0) : 0.764969
# active components = 50
Iteration # 292 fraction < 0.5 in S(0) : 0.765083
# active components = 50
Iteration # 293 fraction < 0.5 in S(0) : 0.765213
# active components = 50
Iteration # 294 fraction < 0.5 in S(0) : 0.76535
# active components = 50
Iteration # 295 fraction < 0.5 in S(0) : 0.765448
# active components = 50
Iteration # 296 fraction < 0.5 in S(0) : 0.76554
# active components = 50
Iteration # 297 fraction < 0.5 in S(0) : 0.765653
# active components = 50
Iteration # 298 fraction < 0.5 in S(0) : 0.765831
# active components = 50
Iteration # 299 fraction < 0.5 in S(0) : 0.765977
# active components = 50
Iteration # 300 fraction < 0.5 in S(0) : 0.766127
# active components = 50
Iteration # 301 fraction < 0.5 in S(0) : 0.766227
# active components = 50
Iteration # 302 fraction < 0.5 in S(0) : 0.766377
# active components = 50
Iteration # 303 fraction < 0.5 in S(0) : 0.766499
# active components = 50
Iteration # 304 fraction < 0.5 in S(0) : 0.766693
# active components = 50
Iteration # 305 fraction < 0.5 in S(0) : 0.766798
# active components = 50
Iteration # 306 fraction < 0.5 in S(0) : 0.766907
# active components = 50
Iteration # 307 fraction < 0.5 in S(0) : 0.767061
# active components = 50
Iteration # 308 fraction < 0.5 in S(0) : 0.767186
# active components = 50
Iteration # 309 fraction < 0.5 in S(0) : 0.767327
# active components = 50
Iteration # 310 fraction < 0.5 in S(0) : 0.767488
# active components = 50
Iteration # 311 fraction < 0.5 in S(0) : 0.767566
# active components = 50
Iteration # 312 fraction < 0.5 in S(0) : 0.767624
# active components = 50
Iteration # 313 fraction < 0.5 in S(0) : 0.767708
# active components = 50
Iteration # 314 fraction < 0.5 in S(0) : 0.767835
# active components = 50
Iteration # 315 fraction < 0.5 in S(0) : 0.767936
# active components = 50
Iteration # 316 fraction < 0.5 in S(0) : 0.768064
# active components = 50
Iteration # 317 fraction < 0.5 in S(0) : 0.768211
# active components = 50
Iteration # 318 fraction < 0.5 in S(0) : 0.768296
# active components = 50
Iteration # 319 fraction < 0.5 in S(0) : 0.768458
# active components = 50
Iteration # 320 fraction < 0.5 in S(0) : 0.768558
# active components = 50
Iteration # 321 fraction < 0.5 in S(0) : 0.768632
# active components = 50
Iteration # 322 fraction < 0.5 in S(0) : 0.768738
# active components = 50
Iteration # 323 fraction < 0.5 in S(0) : 0.768867
# active components = 50
Iteration # 324 fraction < 0.5 in S(0) : 0.768931
# active components = 50
Iteration # 325 fraction < 0.5 in S(0) : 0.769021
# active components = 50
Iteration # 326 fraction < 0.5 in S(0) : 0.769114
# active components = 50
Iteration # 327 fraction < 0.5 in S(0) : 0.7692
# active components = 50
Iteration # 328 fraction < 0.5 in S(0) : 0.769268
# active components = 50
Iteration # 329 fraction < 0.5 in S(0) : 0.769428
# active components = 50
Iteration # 330 fraction < 0.5 in S(0) : 0.769559
# active components = 50
Iteration # 331 fraction < 0.5 in S(0) : 0.76963
# active components = 50
Iteration # 332 fraction < 0.5 in S(0) : 0.769697
# active components = 50
Iteration # 333 fraction < 0.5 in S(0) : 0.769845
# active components = 50
Iteration # 334 fraction < 0.5 in S(0) : 0.769939
# active components = 50
Iteration # 335 fraction < 0.5 in S(0) : 0.770056
# active components = 50
Iteration # 336 fraction < 0.5 in S(0) : 0.770131
# active components = 50
Iteration # 337 fraction < 0.5 in S(0) : 0.770195
# active components = 50
Iteration # 338 fraction < 0.5 in S(0) : 0.770298
# active components = 50
Iteration # 339 fraction < 0.5 in S(0) : 0.770422
# active components = 50
Iteration # 340 fraction < 0.5 in S(0) : 0.770485
# active components = 50
Iteration # 341 fraction < 0.5 in S(0) : 0.770524
# active components = 50
Iteration # 342 fraction < 0.5 in S(0) : 0.770593
# active components = 50
Iteration # 343 fraction < 0.5 in S(0) : 0.770665
# active components = 50
Iteration # 344 fraction < 0.5 in S(0) : 0.770754
# active components = 50
Iteration # 345 fraction < 0.5 in S(0) : 0.770812
# active components = 50
Iteration # 346 fraction < 0.5 in S(0) : 0.770892
# active components = 50
Iteration # 347 fraction < 0.5 in S(0) : 0.77092
# active components = 50
Iteration # 348 fraction < 0.5 in S(0) : 0.770928
# active components = 50
Iteration # 349 fraction < 0.5 in S(0) : 0.771
# active components = 50
Iteration # 350 fraction < 0.5 in S(0) : 0.771049
# active components = 50
Iteration # 351 fraction < 0.5 in S(0) : 0.771051
# active components = 50
Iteration # 352 fraction < 0.5 in S(0) : 0.771127
# active components = 50
Iteration # 353 fraction < 0.5 in S(0) : 0.771201
# active components = 50
Iteration # 354 fraction < 0.5 in S(0) : 0.771238
# active components = 50
Iteration # 355 fraction < 0.5 in S(0) : 0.771279
# active components = 50
Iteration # 356 fraction < 0.5 in S(0) : 0.771326
# active components = 50
Iteration # 357 fraction < 0.5 in S(0) : 0.771317
# active components = 50
Iteration # 358 fraction < 0.5 in S(0) : 0.77134
# active components = 50
Iteration # 359 fraction < 0.5 in S(0) : 0.771403
# active components = 50
Iteration # 360 fraction < 0.5 in S(0) : 0.771445
# active components = 50
Iteration # 361 fraction < 0.5 in S(0) : 0.771518
# active components = 50
Iteration # 362 fraction < 0.5 in S(0) : 0.771588
# active components = 50
Iteration # 363 fraction < 0.5 in S(0) : 0.771643
# active components = 50
Iteration # 364 fraction < 0.5 in S(0) : 0.771709
# active components = 50
Iteration # 365 fraction < 0.5 in S(0) : 0.771752
# active components = 50
Iteration # 366 fraction < 0.5 in S(0) : 0.771772
# active components = 50
Iteration # 367 fraction < 0.5 in S(0) : 0.771779
# active components = 50
Iteration # 368 fraction < 0.5 in S(0) : 0.771845
# active components = 50
Iteration # 369 fraction < 0.5 in S(0) : 0.771872
# active components = 50
Iteration # 370 fraction < 0.5 in S(0) : 0.77198
# active components = 50
Iteration # 371 fraction < 0.5 in S(0) : 0.771981
# active components = 50
Iteration # 372 fraction < 0.5 in S(0) : 0.772057
# active components = 50
Iteration # 373 fraction < 0.5 in S(0) : 0.772089
# active components = 50
Iteration # 374 fraction < 0.5 in S(0) : 0.772157
# active components = 50
Iteration # 375 fraction < 0.5 in S(0) : 0.772238
# active components = 50
Iteration # 376 fraction < 0.5 in S(0) : 0.772284
# active components = 50
Iteration # 377 fraction < 0.5 in S(0) : 0.772296
# active components = 50
Iteration # 378 fraction < 0.5 in S(0) : 0.772372
# active components = 50
Iteration # 379 fraction < 0.5 in S(0) : 0.772411
# active components = 50
Iteration # 380 fraction < 0.5 in S(0) : 0.772458
# active components = 50
Iteration # 381 fraction < 0.5 in S(0) : 0.772549
# active components = 50
Iteration # 382 fraction < 0.5 in S(0) : 0.772607
# active components = 50
Iteration # 383 fraction < 0.5 in S(0) : 0.772664
# active components = 50
Iteration # 384 fraction < 0.5 in S(0) : 0.77269
# active components = 50
Iteration # 385 fraction < 0.5 in S(0) : 0.772772
# active components = 50
Iteration # 386 fraction < 0.5 in S(0) : 0.772862
# active components = 50
Iteration # 387 fraction < 0.5 in S(0) : 0.772928
# active components = 50
Iteration # 388 fraction < 0.5 in S(0) : 0.772963
# active components = 50
Iteration # 389 fraction < 0.5 in S(0) : 0.772988
# active components = 50
Iteration # 390 fraction < 0.5 in S(0) : 0.773042
# active components = 50
Iteration # 391 fraction < 0.5 in S(0) : 0.773113
# active components = 50
Iteration # 392 fraction < 0.5 in S(0) : 0.773118
# active components = 50
Iteration # 393 fraction < 0.5 in S(0) : 0.773151
# active components = 50
Iteration # 394 fraction < 0.5 in S(0) : 0.773198
# active components = 50
Iteration # 395 fraction < 0.5 in S(0) : 0.773244
# active components = 50
Iteration # 396 fraction < 0.5 in S(0) : 0.773324
# active components = 50
Iteration # 397 fraction < 0.5 in S(0) : 0.773373
# active components = 50
Iteration # 398 fraction < 0.5 in S(0) : 0.773434
# active components = 50
Iteration # 399 fraction < 0.5 in S(0) : 0.77348
# active components = 50
Iteration # 400 fraction < 0.5 in S(0) : 0.773515
# active components = 50
Iteration # 401 fraction < 0.5 in S(0) : 0.773539
# active components = 50
Iteration # 402 fraction < 0.5 in S(0) : 0.773616
# active components = 50
Iteration # 403 fraction < 0.5 in S(0) : 0.773689
# active components = 50
Iteration # 404 fraction < 0.5 in S(0) : 0.773774
# active components = 50
Iteration # 405 fraction < 0.5 in S(0) : 0.77379
# active components = 50
Iteration # 406 fraction < 0.5 in S(0) : 0.773793
# active components = 50
Iteration # 407 fraction < 0.5 in S(0) : 0.773865
# active components = 50
Iteration # 408 fraction < 0.5 in S(0) : 0.773917
# active components = 50
Iteration # 409 fraction < 0.5 in S(0) : 0.773948
# active components = 50
Iteration # 410 fraction < 0.5 in S(0) : 0.77404
# active components = 50
Iteration # 411 fraction < 0.5 in S(0) : 0.774099
# active components = 50
Iteration # 412 fraction < 0.5 in S(0) : 0.774141
# active components = 50
Iteration # 413 fraction < 0.5 in S(0) : 0.774222
# active components = 50
Iteration # 414 fraction < 0.5 in S(0) : 0.77419
# active components = 50
Iteration # 415 fraction < 0.5 in S(0) : 0.774216
# active components = 50
Iteration # 416 fraction < 0.5 in S(0) : 0.774239
# active components = 50
Iteration # 417 fraction < 0.5 in S(0) : 0.774275
# active components = 50
Iteration # 418 fraction < 0.5 in S(0) : 0.774338
# active components = 50
Iteration # 419 fraction < 0.5 in S(0) : 0.774409
# active components = 50
Iteration # 420 fraction < 0.5 in S(0) : 0.774444
# active components = 50
Iteration # 421 fraction < 0.5 in S(0) : 0.774492
# active components = 50
Iteration # 422 fraction < 0.5 in S(0) : 0.774502
# active components = 50
Iteration # 423 fraction < 0.5 in S(0) : 0.774552
# active components = 50
Iteration # 424 fraction < 0.5 in S(0) : 0.774546
# active components = 50
Iteration # 425 fraction < 0.5 in S(0) : 0.774589
# active components = 50
Iteration # 426 fraction < 0.5 in S(0) : 0.774707
# active components = 50
Iteration # 427 fraction < 0.5 in S(0) : 0.77472
# active components = 50
Iteration # 428 fraction < 0.5 in S(0) : 0.774764
# active components = 50
Iteration # 429 fraction < 0.5 in S(0) : 0.774823
# active components = 50
Iteration # 430 fraction < 0.5 in S(0) : 0.774865
# active components = 50
Iteration # 431 fraction < 0.5 in S(0) : 0.774906
# active components = 50
Iteration # 432 fraction < 0.5 in S(0) : 0.77497
# active components = 50
Iteration # 433 fraction < 0.5 in S(0) : 0.775003
# active components = 50
Iteration # 434 fraction < 0.5 in S(0) : 0.775038
# active components = 50
Iteration # 435 fraction < 0.5 in S(0) : 0.775059
# active components = 50
Iteration # 436 fraction < 0.5 in S(0) : 0.775156
# active components = 50
Iteration # 437 fraction < 0.5 in S(0) : 0.775172
# active components = 50
Iteration # 438 fraction < 0.5 in S(0) : 0.7752
# active components = 50
Iteration # 439 fraction < 0.5 in S(0) : 0.775226
# active components = 50
Iteration # 440 fraction < 0.5 in S(0) : 0.77528
# active components = 50
Iteration # 441 fraction < 0.5 in S(0) : 0.775329
# active components = 50
Iteration # 442 fraction < 0.5 in S(0) : 0.775384
# active components = 50
Iteration # 443 fraction < 0.5 in S(0) : 0.775401
# active components = 50
Iteration # 444 fraction < 0.5 in S(0) : 0.775463
# active components = 50
Iteration # 445 fraction < 0.5 in S(0) : 0.77549
# active components = 50
Iteration # 446 fraction < 0.5 in S(0) : 0.775517
# active components = 50
Iteration # 447 fraction < 0.5 in S(0) : 0.77555
# active components = 50
Iteration # 448 fraction < 0.5 in S(0) : 0.775576
# active components = 50
Iteration # 449 fraction < 0.5 in S(0) : 0.775639
# active components = 50
Iteration # 450 fraction < 0.5 in S(0) : 0.775676
# active components = 50
Iteration # 451 fraction < 0.5 in S(0) : 0.775702
# active components = 50
Iteration # 452 fraction < 0.5 in S(0) : 0.77574
# active components = 50
Iteration # 453 fraction < 0.5 in S(0) : 0.775823
# active components = 50
Iteration # 454 fraction < 0.5 in S(0) : 0.775848
# active components = 50
Iteration # 455 fraction < 0.5 in S(0) : 0.775917
# active components = 50
Iteration # 456 fraction < 0.5 in S(0) : 0.775978
# active components = 50
Iteration # 457 fraction < 0.5 in S(0) : 0.776002
# active components = 50
Iteration # 458 fraction < 0.5 in S(0) : 0.776047
# active components = 50
Iteration # 459 fraction < 0.5 in S(0) : 0.776061
# active components = 50
Iteration # 460 fraction < 0.5 in S(0) : 0.776096
# active components = 50
Iteration # 461 fraction < 0.5 in S(0) : 0.776135
# active components = 50
Iteration # 462 fraction < 0.5 in S(0) : 0.77613
# active components = 50
Iteration # 463 fraction < 0.5 in S(0) : 0.776143
# active components = 50
Iteration # 464 fraction < 0.5 in S(0) : 0.776159
# active components = 50
Iteration # 465 fraction < 0.5 in S(0) : 0.776176
# active components = 50
Iteration # 466 fraction < 0.5 in S(0) : 0.776203
# active components = 50
Iteration # 467 fraction < 0.5 in S(0) : 0.776222
# active components = 50
Iteration # 468 fraction < 0.5 in S(0) : 0.776253
# active components = 50
Iteration # 469 fraction < 0.5 in S(0) : 0.776293
# active components = 50
Iteration # 470 fraction < 0.5 in S(0) : 0.776336
# active components = 50
Iteration # 471 fraction < 0.5 in S(0) : 0.776368
# active components = 50
Iteration # 472 fraction < 0.5 in S(0) : 0.776395
# active components = 50
Iteration # 473 fraction < 0.5 in S(0) : 0.776453
# active components = 50
Iteration # 474 fraction < 0.5 in S(0) : 0.776485
# active components = 50
Iteration # 475 fraction < 0.5 in S(0) : 0.776528
# active components = 50
Iteration # 476 fraction < 0.5 in S(0) : 0.776541
# active components = 50
Iteration # 477 fraction < 0.5 in S(0) : 0.776566
# active components = 50
Iteration # 478 fraction < 0.5 in S(0) : 0.776632
# active components = 50
Iteration # 479 fraction < 0.5 in S(0) : 0.776656
# active components = 50
Iteration # 480 fraction < 0.5 in S(0) : 0.776724
# active components = 50
Iteration # 481 fraction < 0.5 in S(0) : 0.776761
# active components = 50
Iteration # 482 fraction < 0.5 in S(0) : 0.776786
# active components = 50
Iteration # 483 fraction < 0.5 in S(0) : 0.776785
# active components = 50
Iteration # 484 fraction < 0.5 in S(0) : 0.776801
# active components = 50
Iteration # 485 fraction < 0.5 in S(0) : 0.776794
# active components = 50
Iteration # 486 fraction < 0.5 in S(0) : 0.776822
# active components = 50
Iteration # 487 fraction < 0.5 in S(0) : 0.776795
# active components = 50
Iteration # 488 fraction < 0.5 in S(0) : 0.776798
# active components = 50
Iteration # 489 fraction < 0.5 in S(0) : 0.776836
# active components = 50
Iteration # 490 fraction < 0.5 in S(0) : 0.776867
# active components = 50
Iteration # 491 fraction < 0.5 in S(0) : 0.776866
# active components = 50
Iteration # 492 fraction < 0.5 in S(0) : 0.7769
# active components = 50
Iteration # 493 fraction < 0.5 in S(0) : 0.776935
# active components = 50
Iteration # 494 fraction < 0.5 in S(0) : 0.776937
# active components = 50
Iteration # 495 fraction < 0.5 in S(0) : 0.776977
# active components = 50
Iteration # 496 fraction < 0.5 in S(0) : 0.776982
# active components = 50
Iteration # 497 fraction < 0.5 in S(0) : 0.776985
# active components = 50
Iteration # 498 fraction < 0.5 in S(0) : 0.777028
# active components = 50
Iteration # 499 fraction < 0.5 in S(0) : 0.77705
# active components = 50
Iteration # 500 fraction < 0.5 in S(0) : 0.777066
# active components = 50
Iteration # 501 fraction < 0.5 in S(0) : 0.777094
# active components = 50
Iteration # 502 fraction < 0.5 in S(0) : 0.777139
# active components = 50
Iteration # 503 fraction < 0.5 in S(0) : 0.777155
# active components = 50
Iteration # 504 fraction < 0.5 in S(0) : 0.777166
# active components = 50
Iteration # 505 fraction < 0.5 in S(0) : 0.777209
# active components = 50
Iteration # 506 fraction < 0.5 in S(0) : 0.777227
# active components = 50
Iteration # 507 fraction < 0.5 in S(0) : 0.777226
# active components = 50
Iteration # 508 fraction < 0.5 in S(0) : 0.777251
# active components = 50
Iteration # 509 fraction < 0.5 in S(0) : 0.777277
# active components = 50
Iteration # 510 fraction < 0.5 in S(0) : 0.777285
# active components = 50
Iteration # 511 fraction < 0.5 in S(0) : 0.777293
# active components = 50
Iteration # 512 fraction < 0.5 in S(0) : 0.777296
# active components = 50
Iteration # 513 fraction < 0.5 in S(0) : 0.777314
# active components = 50
Iteration # 514 fraction < 0.5 in S(0) : 0.777323
# active components = 50
Iteration # 515 fraction < 0.5 in S(0) : 0.777369
# active components = 50
Iteration # 516 fraction < 0.5 in S(0) : 0.777409
# active components = 50
Iteration # 517 fraction < 0.5 in S(0) : 0.777384
# active components = 50
Iteration # 518 fraction < 0.5 in S(0) : 0.7774
# active components = 50
Iteration # 519 fraction < 0.5 in S(0) : 0.777396
# active components = 50
Iteration # 520 fraction < 0.5 in S(0) : 0.777431
# active components = 50
Iteration # 521 fraction < 0.5 in S(0) : 0.777484
# active components = 50
Iteration # 522 fraction < 0.5 in S(0) : 0.777471
# active components = 50
Iteration # 523 fraction < 0.5 in S(0) : 0.777512
# active components = 50
Iteration # 524 fraction < 0.5 in S(0) : 0.777552
# active components = 50
Iteration # 525 fraction < 0.5 in S(0) : 0.777559
# active components = 50
Iteration # 526 fraction < 0.5 in S(0) : 0.777582
# active components = 50
Iteration # 527 fraction < 0.5 in S(0) : 0.777566
# active components = 50
Iteration # 528 fraction < 0.5 in S(0) : 0.777558
# active components = 50
Iteration # 529 fraction < 0.5 in S(0) : 0.777591
# active components = 50
Iteration # 530 fraction < 0.5 in S(0) : 0.777621
# active components = 50
Iteration # 531 fraction < 0.5 in S(0) : 0.777625
# active components = 50
Iteration # 532 fraction < 0.5 in S(0) : 0.777617
# active components = 50
Iteration # 533 fraction < 0.5 in S(0) : 0.777608
# active components = 50
Iteration # 534 fraction < 0.5 in S(0) : 0.777641
# active components = 50
Iteration # 535 fraction < 0.5 in S(0) : 0.77767
# active components = 50
Iteration # 536 fraction < 0.5 in S(0) : 0.777689
# active components = 50
Iteration # 537 fraction < 0.5 in S(0) : 0.777714
# active components = 50
Iteration # 538 fraction < 0.5 in S(0) : 0.777713
# active components = 50
Iteration # 539 fraction < 0.5 in S(0) : 0.777757
# active components = 50
Iteration # 540 fraction < 0.5 in S(0) : 0.777768
# active components = 50
Iteration # 541 fraction < 0.5 in S(0) : 0.777794
# active components = 50
Iteration # 542 fraction < 0.5 in S(0) : 0.777823
# active components = 50
Iteration # 543 fraction < 0.5 in S(0) : 0.777815
# active components = 50
Iteration # 544 fraction < 0.5 in S(0) : 0.777868
# active components = 50
Iteration # 545 fraction < 0.5 in S(0) : 0.777886
# active components = 50
Iteration # 546 fraction < 0.5 in S(0) : 0.777897
# active components = 50
Iteration # 547 fraction < 0.5 in S(0) : 0.777885
# active components = 50
Iteration # 548 fraction < 0.5 in S(0) : 0.777907
# active components = 50
Iteration # 549 fraction < 0.5 in S(0) : 0.777922
# active components = 50
Iteration # 550 fraction < 0.5 in S(0) : 0.777946
# active components = 50
Iteration # 551 fraction < 0.5 in S(0) : 0.777953
# active components = 50
Iteration # 552 fraction < 0.5 in S(0) : 0.777951
# active components = 50
Iteration # 553 fraction < 0.5 in S(0) : 0.777962
# active components = 50
Iteration # 554 fraction < 0.5 in S(0) : 0.777976
# active components = 50
Iteration # 555 fraction < 0.5 in S(0) : 0.77801
# active components = 50
Iteration # 556 fraction < 0.5 in S(0) : 0.778014
# active components = 50
Iteration # 557 fraction < 0.5 in S(0) : 0.778059
# active components = 50
Iteration # 558 fraction < 0.5 in S(0) : 0.778069
# active components = 50
Iteration # 559 fraction < 0.5 in S(0) : 0.778074
# active components = 50
Iteration # 560 fraction < 0.5 in S(0) : 0.778077
# active components = 50
Iteration # 561 fraction < 0.5 in S(0) : 0.7781
# active components = 50
Iteration # 562 fraction < 0.5 in S(0) : 0.778096
# active components = 50
Iteration # 563 fraction < 0.5 in S(0) : 0.778099
# active components = 50
Iteration # 564 fraction < 0.5 in S(0) : 0.778119
# active components = 50
Iteration # 565 fraction < 0.5 in S(0) : 0.778154
# active components = 50
Iteration # 566 fraction < 0.5 in S(0) : 0.778183
# active components = 50
Iteration # 567 fraction < 0.5 in S(0) : 0.778209
# active components = 50
Iteration # 568 fraction < 0.5 in S(0) : 0.778224
# active components = 50
Iteration # 569 fraction < 0.5 in S(0) : 0.778287
# active components = 50
Iteration # 570 fraction < 0.5 in S(0) : 0.778358
# active components = 50
Iteration # 571 fraction < 0.5 in S(0) : 0.778408
# active components = 50
Iteration # 572 fraction < 0.5 in S(0) : 0.778457
# active components = 50
Iteration # 573 fraction < 0.5 in S(0) : 0.778464
# active components = 50
Iteration # 574 fraction < 0.5 in S(0) : 0.778479
# active components = 50
Iteration # 575 fraction < 0.5 in S(0) : 0.778513
# active components = 50
Iteration # 576 fraction < 0.5 in S(0) : 0.778543
# active components = 50
Iteration # 577 fraction < 0.5 in S(0) : 0.778534
# active components = 50
Iteration # 578 fraction < 0.5 in S(0) : 0.778572
# active components = 50
Iteration # 579 fraction < 0.5 in S(0) : 0.778603
# active components = 50
Iteration # 580 fraction < 0.5 in S(0) : 0.778655
# active components = 50
Iteration # 581 fraction < 0.5 in S(0) : 0.778653
# active components = 50
Iteration # 582 fraction < 0.5 in S(0) : 0.778664
# active components = 50
Iteration # 583 fraction < 0.5 in S(0) : 0.778687
# active components = 50
Iteration # 584 fraction < 0.5 in S(0) : 0.778734
# active components = 50
Iteration # 585 fraction < 0.5 in S(0) : 0.778727
# active components = 50
Iteration # 586 fraction < 0.5 in S(0) : 0.778765
# active components = 50
Iteration # 587 fraction < 0.5 in S(0) : 0.778833
# active components = 50
Iteration # 588 fraction < 0.5 in S(0) : 0.778839
# active components = 50
Iteration # 589 fraction < 0.5 in S(0) : 0.778876
# active components = 50
Iteration # 590 fraction < 0.5 in S(0) : 0.778872
# active components = 50
Iteration # 591 fraction < 0.5 in S(0) : 0.778926
# active components = 50
Iteration # 592 fraction < 0.5 in S(0) : 0.778968
# active components = 50
Iteration # 593 fraction < 0.5 in S(0) : 0.779034
# active components = 50
Iteration # 594 fraction < 0.5 in S(0) : 0.779089
# active components = 50
Iteration # 595 fraction < 0.5 in S(0) : 0.779098
# active components = 50
Iteration # 596 fraction < 0.5 in S(0) : 0.77913
# active components = 50
Iteration # 597 fraction < 0.5 in S(0) : 0.779192
# active components = 50
Iteration # 598 fraction < 0.5 in S(0) : 0.779254
# active components = 50
Iteration # 599 fraction < 0.5 in S(0) : 0.779284
# active components = 50
Iteration # 600 fraction < 0.5 in S(0) : 0.77936
# active components = 50
Iteration # 601 fraction < 0.5 in S(0) : 0.779407
# active components = 50
Iteration # 602 fraction < 0.5 in S(0) : 0.779456
# active components = 50
Iteration # 603 fraction < 0.5 in S(0) : 0.779534
# active components = 50
Iteration # 604 fraction < 0.5 in S(0) : 0.779643
# active components = 50
Iteration # 605 fraction < 0.5 in S(0) : 0.77971
# active components = 50
Iteration # 606 fraction < 0.5 in S(0) : 0.779832
# active components = 50
Iteration # 607 fraction < 0.5 in S(0) : 0.779864
# active components = 50
Iteration # 608 fraction < 0.5 in S(0) : 0.77991
# active components = 50
Iteration # 609 fraction < 0.5 in S(0) : 0.779961
# active components = 50
Iteration # 610 fraction < 0.5 in S(0) : 0.780021
# active components = 50
Iteration # 611 fraction < 0.5 in S(0) : 0.780036
# active components = 50
Iteration # 612 fraction < 0.5 in S(0) : 0.78006
# active components = 50
Iteration # 613 fraction < 0.5 in S(0) : 0.780089
# active components = 50
Iteration # 614 fraction < 0.5 in S(0) : 0.780107
# active components = 50
Iteration # 615 fraction < 0.5 in S(0) : 0.78015
# active components = 50
Iteration # 616 fraction < 0.5 in S(0) : 0.780155
# active components = 50
Iteration # 617 fraction < 0.5 in S(0) : 0.780177
# active components = 50
Iteration # 618 fraction < 0.5 in S(0) : 0.780181
# active components = 50
Iteration # 619 fraction < 0.5 in S(0) : 0.780185
# active components = 50
Iteration # 620 fraction < 0.5 in S(0) : 0.780218
# active components = 50
Iteration # 621 fraction < 0.5 in S(0) : 0.780216
# active components = 50
Iteration # 622 fraction < 0.5 in S(0) : 0.78024
# active components = 50
Iteration # 623 fraction < 0.5 in S(0) : 0.780263
# active components = 50
Iteration # 624 fraction < 0.5 in S(0) : 0.7803
# active components = 50
Iteration # 625 fraction < 0.5 in S(0) : 0.780318
# active components = 50
Iteration # 626 fraction < 0.5 in S(0) : 0.780364
# active components = 50
Iteration # 627 fraction < 0.5 in S(0) : 0.780409
# active components = 50
Iteration # 628 fraction < 0.5 in S(0) : 0.780433
# active components = 50
Iteration # 629 fraction < 0.5 in S(0) : 0.780439
# active components = 50
Iteration # 630 fraction < 0.5 in S(0) : 0.780465
# active components = 50
Iteration # 631 fraction < 0.5 in S(0) : 0.780473
# active components = 50
Iteration # 632 fraction < 0.5 in S(0) : 0.78049
# active components = 50
Iteration # 633 fraction < 0.5 in S(0) : 0.78051
# active components = 50
Iteration # 634 fraction < 0.5 in S(0) : 0.780504
# active components = 50
Iteration # 635 fraction < 0.5 in S(0) : 0.78052
# active components = 50
Iteration # 636 fraction < 0.5 in S(0) : 0.780541
# active components = 50
Iteration # 637 fraction < 0.5 in S(0) : 0.780561
# active components = 50
Iteration # 638 fraction < 0.5 in S(0) : 0.780595
# active components = 50
Iteration # 639 fraction < 0.5 in S(0) : 0.780609
# active components = 50
Iteration # 640 fraction < 0.5 in S(0) : 0.780627
# active components = 50
Iteration # 641 fraction < 0.5 in S(0) : 0.780625
# active components = 50
Iteration # 642 fraction < 0.5 in S(0) : 0.780641
# active components = 50
Iteration # 643 fraction < 0.5 in S(0) : 0.78065
# active components = 50
Iteration # 644 fraction < 0.5 in S(0) : 0.780662
# active components = 50
Iteration # 645 fraction < 0.5 in S(0) : 0.78066
# active components = 50
Iteration # 646 fraction < 0.5 in S(0) : 0.780667
# active components = 50
Iteration # 647 fraction < 0.5 in S(0) : 0.780662
# active components = 50
Iteration # 648 fraction < 0.5 in S(0) : 0.78068
# active components = 50
Iteration # 649 fraction < 0.5 in S(0) : 0.780679
# active components = 50
Iteration # 650 fraction < 0.5 in S(0) : 0.780674
# active components = 50
Iteration # 651 fraction < 0.5 in S(0) : 0.780688
# active components = 50
Iteration # 652 fraction < 0.5 in S(0) : 0.780695
# active components = 50
Iteration # 653 fraction < 0.5 in S(0) : 0.780674
# active components = 50
Iteration # 654 fraction < 0.5 in S(0) : 0.780681
# active components = 50
Iteration # 655 fraction < 0.5 in S(0) : 0.780681
# active components = 50
Iteration # 656 fraction < 0.5 in S(0) : 0.780682
# active components = 50
Iteration # 657 fraction < 0.5 in S(0) : 0.780693
# active components = 50
Iteration # 658 fraction < 0.5 in S(0) : 0.780703
# active components = 50
Iteration # 659 fraction < 0.5 in S(0) : 0.780698
# active components = 50
Iteration # 660 fraction < 0.5 in S(0) : 0.780693
# active components = 50
Iteration # 661 fraction < 0.5 in S(0) : 0.780681
# active components = 50
Iteration # 662 fraction < 0.5 in S(0) : 0.780697
# active components = 50
Iteration # 663 fraction < 0.5 in S(0) : 0.780694
# active components = 50
Iteration # 664 fraction < 0.5 in S(0) : 0.780697
# active components = 50
Iteration # 665 fraction < 0.5 in S(0) : 0.780711
# active components = 50
Iteration # 666 fraction < 0.5 in S(0) : 0.780727
# active components = 50
Iteration # 667 fraction < 0.5 in S(0) : 0.780746
# active components = 50
Iteration # 668 fraction < 0.5 in S(0) : 0.780767
# active components = 50
Iteration # 669 fraction < 0.5 in S(0) : 0.78076
# active components = 50
Iteration # 670 fraction < 0.5 in S(0) : 0.780752
# active components = 50
Iteration # 671 fraction < 0.5 in S(0) : 0.780783
# active components = 50
Iteration # 672 fraction < 0.5 in S(0) : 0.78078
# active components = 50
Iteration # 673 fraction < 0.5 in S(0) : 0.780791
# active components = 50
Iteration # 674 fraction < 0.5 in S(0) : 0.780787
# active components = 50
Iteration # 675 fraction < 0.5 in S(0) : 0.780774
# active components = 50
Iteration # 676 fraction < 0.5 in S(0) : 0.780759
# active components = 50
Iteration # 677 fraction < 0.5 in S(0) : 0.780733
# active components = 50
Iteration # 678 fraction < 0.5 in S(0) : 0.780732
# active components = 50
Iteration # 679 fraction < 0.5 in S(0) : 0.780721
# active components = 50
Iteration # 680 fraction < 0.5 in S(0) : 0.780702
# active components = 50
Iteration # 681 fraction < 0.5 in S(0) : 0.780715
# active components = 50
Iteration # 682 fraction < 0.5 in S(0) : 0.780701
# active components = 50
Iteration # 683 fraction < 0.5 in S(0) : 0.780709
# active components = 50
Iteration # 684 fraction < 0.5 in S(0) : 0.780708
# active components = 50
Iteration # 685 fraction < 0.5 in S(0) : 0.780695
# active components = 50
Iteration # 686 fraction < 0.5 in S(0) : 0.780698
# active components = 50
Iteration # 687 fraction < 0.5 in S(0) : 0.780695
# active components = 50
Iteration # 688 fraction < 0.5 in S(0) : 0.780724
# active components = 50
Iteration # 689 fraction < 0.5 in S(0) : 0.780707
# active components = 50
Iteration # 690 fraction < 0.5 in S(0) : 0.780729
# active components = 50
Iteration # 691 fraction < 0.5 in S(0) : 0.780735
# active components = 50
Iteration # 692 fraction < 0.5 in S(0) : 0.780726
# active components = 50
Iteration # 693 fraction < 0.5 in S(0) : 0.780713
# active components = 50
Iteration # 694 fraction < 0.5 in S(0) : 0.78072
# active components = 50
Iteration # 695 fraction < 0.5 in S(0) : 0.780736
# active components = 50
Iteration # 696 fraction < 0.5 in S(0) : 0.780762
# active components = 50
Iteration # 697 fraction < 0.5 in S(0) : 0.780748
# active components = 50
Iteration # 698 fraction < 0.5 in S(0) : 0.78075
# active components = 50
Iteration # 699 fraction < 0.5 in S(0) : 0.78076
# active components = 50
Iteration # 700 fraction < 0.5 in S(0) : 0.780761
# active components = 50
Iteration # 701 fraction < 0.5 in S(0) : 0.780759
# active components = 50
Iteration # 702 fraction < 0.5 in S(0) : 0.780752
# active components = 50
Iteration # 703 fraction < 0.5 in S(0) : 0.780752
# active components = 50
Iteration # 704 fraction < 0.5 in S(0) : 0.780742
# active components = 50
Iteration # 705 fraction < 0.5 in S(0) : 0.780736
# active components = 50
Iteration # 706 fraction < 0.5 in S(0) : 0.780715
# active components = 50
Iteration # 707 fraction < 0.5 in S(0) : 0.78071
# active components = 50
Iteration # 708 fraction < 0.5 in S(0) : 0.780692
# active components = 50
Iteration # 709 fraction < 0.5 in S(0) : 0.780703
# active components = 50
Iteration # 710 fraction < 0.5 in S(0) : 0.780703
# active components = 50
Iteration # 711 fraction < 0.5 in S(0) : 0.780689
# active components = 50
Iteration # 712 fraction < 0.5 in S(0) : 0.780678
# active components = 50
Iteration # 713 fraction < 0.5 in S(0) : 0.780678
# active components = 50
Iteration # 714 fraction < 0.5 in S(0) : 0.780675
# active components = 50
Iteration # 715 fraction < 0.5 in S(0) : 0.78068
# active components = 50
Iteration # 716 fraction < 0.5 in S(0) : 0.78067
# active components = 50
Iteration # 717 fraction < 0.5 in S(0) : 0.780659
# active components = 50
Iteration # 718 fraction < 0.5 in S(0) : 0.780669
# active components = 50
Iteration # 719 fraction < 0.5 in S(0) : 0.780682
# active components = 50
Iteration # 720 fraction < 0.5 in S(0) : 0.780681
# active components = 50
Iteration # 721 fraction < 0.5 in S(0) : 0.780672
# active components = 50
Iteration # 722 fraction < 0.5 in S(0) : 0.780673
# active components = 50
Iteration # 723 fraction < 0.5 in S(0) : 0.780677
# active components = 50
Iteration # 724 fraction < 0.5 in S(0) : 0.780675
# active components = 50
Iteration # 725 fraction < 0.5 in S(0) : 0.780692
# active components = 50
Iteration # 726 fraction < 0.5 in S(0) : 0.780699
# active components = 50
Iteration # 727 fraction < 0.5 in S(0) : 0.780687
# active components = 50
Iteration # 728 fraction < 0.5 in S(0) : 0.780684
# active components = 50
Iteration # 729 fraction < 0.5 in S(0) : 0.780684
# active components = 50
Iteration # 730 fraction < 0.5 in S(0) : 0.780693
# active components = 50
Iteration # 731 fraction < 0.5 in S(0) : 0.780667
# active components = 50
Iteration # 732 fraction < 0.5 in S(0) : 0.780667
# active components = 50
Iteration # 733 fraction < 0.5 in S(0) : 0.780674
# active components = 50
Iteration # 734 fraction < 0.5 in S(0) : 0.780676
# active components = 50
Iteration # 735 fraction < 0.5 in S(0) : 0.78068
# active components = 50
Iteration # 736 fraction < 0.5 in S(0) : 0.780683
# active components = 50
Iteration # 737 fraction < 0.5 in S(0) : 0.780703
# active components = 50
Iteration # 738 fraction < 0.5 in S(0) : 0.780709
# active components = 50
Iteration # 739 fraction < 0.5 in S(0) : 0.780697
# active components = 50
Iteration # 740 fraction < 0.5 in S(0) : 0.780706
# active components = 50
Iteration # 741 fraction < 0.5 in S(0) : 0.780697
# active components = 50
Iteration # 742 fraction < 0.5 in S(0) : 0.780702
# active components = 50
Iteration # 743 fraction < 0.5 in S(0) : 0.780688
# active components = 50
Iteration # 744 fraction < 0.5 in S(0) : 0.78069
# active components = 50
Iteration # 745 fraction < 0.5 in S(0) : 0.780681
# active components = 50
Iteration # 746 fraction < 0.5 in S(0) : 0.780677
# active components = 50
Iteration # 747 fraction < 0.5 in S(0) : 0.780682
# active components = 50
Iteration # 748 fraction < 0.5 in S(0) : 0.78068
# active components = 50
Iteration # 749 fraction < 0.5 in S(0) : 0.780685
# active components = 50
Iteration # 750 fraction < 0.5 in S(0) : 0.780694
# active components = 50
Iteration # 751 fraction < 0.5 in S(0) : 0.780692
# active components = 50
Iteration # 752 fraction < 0.5 in S(0) : 0.780698
# active components = 50
Iteration # 753 fraction < 0.5 in S(0) : 0.780721
# active components = 50
Iteration # 754 fraction < 0.5 in S(0) : 0.780725
# active components = 50
Iteration # 755 fraction < 0.5 in S(0) : 0.78072
# active components = 50
Iteration # 756 fraction < 0.5 in S(0) : 0.780707
# active components = 50
Iteration # 757 fraction < 0.5 in S(0) : 0.7807
# active components = 50
Iteration # 758 fraction < 0.5 in S(0) : 0.780697
# active components = 50
Iteration # 759 fraction < 0.5 in S(0) : 0.780696
# active components = 50
Iteration # 760 fraction < 0.5 in S(0) : 0.780695
# active components = 50
Iteration # 761 fraction < 0.5 in S(0) : 0.780693
# active components = 50
Iteration # 762 fraction < 0.5 in S(0) : 0.780703
# active components = 50
Iteration # 763 fraction < 0.5 in S(0) : 0.780704
# active components = 50
Iteration # 764 fraction < 0.5 in S(0) : 0.780721
# active components = 50
Iteration # 765 fraction < 0.5 in S(0) : 0.780714
# active components = 50
Iteration # 766 fraction < 0.5 in S(0) : 0.780696
# active components = 50
Iteration # 767 fraction < 0.5 in S(0) : 0.780699
# active components = 50
Iteration # 768 fraction < 0.5 in S(0) : 0.780689
# active components = 50
Iteration # 769 fraction < 0.5 in S(0) : 0.780704
# active components = 50
Iteration # 770 fraction < 0.5 in S(0) : 0.780705
# active components = 50
Iteration # 771 fraction < 0.5 in S(0) : 0.780705
# active components = 50
Iteration # 772 fraction < 0.5 in S(0) : 0.780704
# active components = 50
Iteration # 773 fraction < 0.5 in S(0) : 0.780708
# active components = 50
Iteration # 774 fraction < 0.5 in S(0) : 0.780712
# active components = 50
Iteration # 775 fraction < 0.5 in S(0) : 0.780728
# active components = 50
Iteration # 776 fraction < 0.5 in S(0) : 0.780724
# active components = 50
Iteration # 777 fraction < 0.5 in S(0) : 0.78072
# active components = 50
Iteration # 778 fraction < 0.5 in S(0) : 0.780726
# active components = 50
Iteration # 779 fraction < 0.5 in S(0) : 0.780719
# active components = 50
Iteration # 780 fraction < 0.5 in S(0) : 0.780715
# active components = 50
Iteration # 781 fraction < 0.5 in S(0) : 0.780711
# active components = 50
Iteration # 782 fraction < 0.5 in S(0) : 0.780702
# active components = 50
Iteration # 783 fraction < 0.5 in S(0) : 0.780695
# active components = 50
Iteration # 784 fraction < 0.5 in S(0) : 0.780692
# active components = 50
Iteration # 785 fraction < 0.5 in S(0) : 0.780688
# active components = 50
Iteration # 786 fraction < 0.5 in S(0) : 0.780682
# active components = 50
Iteration # 787 fraction < 0.5 in S(0) : 0.78069
# active components = 50
Iteration # 788 fraction < 0.5 in S(0) : 0.780697
# active components = 50
Iteration # 789 fraction < 0.5 in S(0) : 0.780692
# active components = 50
Iteration # 790 fraction < 0.5 in S(0) : 0.780663
# active components = 50
Iteration # 791 fraction < 0.5 in S(0) : 0.780661
# active components = 50
Iteration # 792 fraction < 0.5 in S(0) : 0.780675
# active components = 50
Iteration # 793 fraction < 0.5 in S(0) : 0.780684
# active components = 50
Iteration # 794 fraction < 0.5 in S(0) : 0.780686
# active components = 50
Iteration # 795 fraction < 0.5 in S(0) : 0.780676
# active components = 50
Iteration # 796 fraction < 0.5 in S(0) : 0.780673
# active components = 50
Iteration # 797 fraction < 0.5 in S(0) : 0.780663
# active components = 50
Iteration # 798 fraction < 0.5 in S(0) : 0.780655
# active components = 50
Iteration # 799 fraction < 0.5 in S(0) : 0.780655
# active components = 50
Iteration # 800 fraction < 0.5 in S(0) : 0.780646
# active components = 50
Iteration # 801 fraction < 0.5 in S(0) : 0.780656
# active components = 50
Iteration # 802 fraction < 0.5 in S(0) : 0.780649
# active components = 50
Iteration # 803 fraction < 0.5 in S(0) : 0.780653
# active components = 50
Iteration # 804 fraction < 0.5 in S(0) : 0.780636
# active components = 50
Iteration # 805 fraction < 0.5 in S(0) : 0.780639
# active components = 50
Iteration # 806 fraction < 0.5 in S(0) : 0.780643
# active components = 50
Iteration # 807 fraction < 0.5 in S(0) : 0.780645
# active components = 50
Iteration # 808 fraction < 0.5 in S(0) : 0.780646
# active components = 50
Iteration # 809 fraction < 0.5 in S(0) : 0.780639
# active components = 50
Iteration # 810 fraction < 0.5 in S(0) : 0.780641
# active components = 50
Iteration # 811 fraction < 0.5 in S(0) : 0.780645
# active components = 50
Iteration # 812 fraction < 0.5 in S(0) : 0.780645
# active components = 50
Iteration # 813 fraction < 0.5 in S(0) : 0.780657
# active components = 50
Iteration # 814 fraction < 0.5 in S(0) : 0.780659
# active components = 50
Iteration # 815 fraction < 0.5 in S(0) : 0.780665
# active components = 50
Iteration # 816 fraction < 0.5 in S(0) : 0.780662
# active components = 50
Iteration # 817 fraction < 0.5 in S(0) : 0.780663
# active components = 50
Iteration # 818 fraction < 0.5 in S(0) : 0.780665
# active components = 50
Iteration # 819 fraction < 0.5 in S(0) : 0.78067
# active components = 50
Iteration # 820 fraction < 0.5 in S(0) : 0.78066
# active components = 50
Iteration # 821 fraction < 0.5 in S(0) : 0.780652
# active components = 50
Iteration # 822 fraction < 0.5 in S(0) : 0.780663
# active components = 50
Iteration # 823 fraction < 0.5 in S(0) : 0.780665
# active components = 50
Iteration # 824 fraction < 0.5 in S(0) : 0.780667
# active components = 50
Iteration # 825 fraction < 0.5 in S(0) : 0.78067
# active components = 50
Iteration # 826 fraction < 0.5 in S(0) : 0.780671
# active components = 50
Iteration # 827 fraction < 0.5 in S(0) : 0.780677
# active components = 50
Iteration # 828 fraction < 0.5 in S(0) : 0.780679
# active components = 50
Iteration # 829 fraction < 0.5 in S(0) : 0.780676
# active components = 50
Iteration # 830 fraction < 0.5 in S(0) : 0.780685
# active components = 50
Iteration # 831 fraction < 0.5 in S(0) : 0.780683
# active components = 50
Iteration # 832 fraction < 0.5 in S(0) : 0.780672
# active components = 50
Iteration # 833 fraction < 0.5 in S(0) : 0.780683
# active components = 50
Iteration # 834 fraction < 0.5 in S(0) : 0.780676
# active components = 50
Iteration # 835 fraction < 0.5 in S(0) : 0.78067
# active components = 50
Iteration # 836 fraction < 0.5 in S(0) : 0.780658
# active components = 50
Iteration # 837 fraction < 0.5 in S(0) : 0.780658
# active components = 50
Iteration # 838 fraction < 0.5 in S(0) : 0.780652
# active components = 50
Iteration # 839 fraction < 0.5 in S(0) : 0.780649
# active components = 50
Iteration # 840 fraction < 0.5 in S(0) : 0.780643
# active components = 50
Iteration # 841 fraction < 0.5 in S(0) : 0.78064
# active components = 50
Iteration # 842 fraction < 0.5 in S(0) : 0.780645
# active components = 50
Iteration # 843 fraction < 0.5 in S(0) : 0.780641
# active components = 50
Iteration # 844 fraction < 0.5 in S(0) : 0.780643
# active components = 50
Iteration # 845 fraction < 0.5 in S(0) : 0.780638
# active components = 50
Iteration # 846 fraction < 0.5 in S(0) : 0.780656
# active components = 50
Iteration # 847 fraction < 0.5 in S(0) : 0.78065
# active components = 50
Iteration # 848 fraction < 0.5 in S(0) : 0.780651
# active components = 50
Iteration # 849 fraction < 0.5 in S(0) : 0.780653
# active components = 50
Iteration # 850 fraction < 0.5 in S(0) : 0.780642
# active components = 50
Iteration # 851 fraction < 0.5 in S(0) : 0.780629
# active components = 50
Iteration # 852 fraction < 0.5 in S(0) : 0.780618
# active components = 50
Iteration # 853 fraction < 0.5 in S(0) : 0.780607
# active components = 50
Iteration # 854 fraction < 0.5 in S(0) : 0.780598
# active components = 50
Iteration # 855 fraction < 0.5 in S(0) : 0.780602
# active components = 50
Iteration # 856 fraction < 0.5 in S(0) : 0.780606
# active components = 50
Iteration # 857 fraction < 0.5 in S(0) : 0.7806
# active components = 50
Iteration # 858 fraction < 0.5 in S(0) : 0.780597
# active components = 50
Iteration # 859 fraction < 0.5 in S(0) : 0.780594
# active components = 50
Iteration # 860 fraction < 0.5 in S(0) : 0.780589
# active components = 50
Iteration # 861 fraction < 0.5 in S(0) : 0.780587
# active components = 50
Iteration # 862 fraction < 0.5 in S(0) : 0.780577
# active components = 50
Iteration # 863 fraction < 0.5 in S(0) : 0.78058
# active components = 50
Iteration # 864 fraction < 0.5 in S(0) : 0.780586
# active components = 50
Iteration # 865 fraction < 0.5 in S(0) : 0.780576
# active components = 50
Iteration # 866 fraction < 0.5 in S(0) : 0.780568
# active components = 50
Iteration # 867 fraction < 0.5 in S(0) : 0.780561
# active components = 50
Iteration # 868 fraction < 0.5 in S(0) : 0.780561
# active components = 50
Iteration # 869 fraction < 0.5 in S(0) : 0.780565
# active components = 50
Iteration # 870 fraction < 0.5 in S(0) : 0.780579
# active components = 50
Iteration # 871 fraction < 0.5 in S(0) : 0.780577
# active components = 50
Iteration # 872 fraction < 0.5 in S(0) : 0.780572
# active components = 50
Iteration # 873 fraction < 0.5 in S(0) : 0.780581
# active components = 50
Iteration # 874 fraction < 0.5 in S(0) : 0.780579
# active components = 50
Iteration # 875 fraction < 0.5 in S(0) : 0.780579
# active components = 50
Iteration # 876 fraction < 0.5 in S(0) : 0.780574
# active components = 50
Iteration # 877 fraction < 0.5 in S(0) : 0.780577
# active components = 50
Iteration # 878 fraction < 0.5 in S(0) : 0.780573
# active components = 50
Iteration # 879 fraction < 0.5 in S(0) : 0.780573
# active components = 50
Iteration # 880 fraction < 0.5 in S(0) : 0.780571
# active components = 50
Iteration # 881 fraction < 0.5 in S(0) : 0.780563
# active components = 50
Iteration # 882 fraction < 0.5 in S(0) : 0.78058
# active components = 50
Iteration # 883 fraction < 0.5 in S(0) : 0.780575
# active components = 50
Iteration # 884 fraction < 0.5 in S(0) : 0.780569
# active components = 50
Iteration # 885 fraction < 0.5 in S(0) : 0.780558
# active components = 50
Iteration # 886 fraction < 0.5 in S(0) : 0.78056
# active components = 50
Iteration # 887 fraction < 0.5 in S(0) : 0.780557
# active components = 50
Iteration # 888 fraction < 0.5 in S(0) : 0.780558
# active components = 50
Iteration # 889 fraction < 0.5 in S(0) : 0.78056
# active components = 50
Iteration # 890 fraction < 0.5 in S(0) : 0.780568
# active components = 50
Iteration # 891 fraction < 0.5 in S(0) : 0.780568
# active components = 50
Iteration # 892 fraction < 0.5 in S(0) : 0.780569
# active components = 50
Iteration # 893 fraction < 0.5 in S(0) : 0.780572
# active components = 50
Iteration # 894 fraction < 0.5 in S(0) : 0.780588
# active components = 50
Iteration # 895 fraction < 0.5 in S(0) : 0.780586
# active components = 50
Iteration # 896 fraction < 0.5 in S(0) : 0.780579
# active components = 50
Iteration # 897 fraction < 0.5 in S(0) : 0.780571
# active components = 50
Iteration # 898 fraction < 0.5 in S(0) : 0.780565
# active components = 50
Iteration # 899 fraction < 0.5 in S(0) : 0.780559
# active components = 50
Iteration # 900 fraction < 0.5 in S(0) : 0.780555
# active components = 50
Iteration # 901 fraction < 0.5 in S(0) : 0.780553
# active components = 50
Iteration # 902 fraction < 0.5 in S(0) : 0.780549
# active components = 50
Iteration # 903 fraction < 0.5 in S(0) : 0.780545
# active components = 50
Iteration # 904 fraction < 0.5 in S(0) : 0.780549
# active components = 50
Iteration # 905 fraction < 0.5 in S(0) : 0.780544
# active components = 50
Iteration # 906 fraction < 0.5 in S(0) : 0.780532
# active components = 50
Iteration # 907 fraction < 0.5 in S(0) : 0.780529
# active components = 50
Iteration # 908 fraction < 0.5 in S(0) : 0.780517
# active components = 50
Iteration # 909 fraction < 0.5 in S(0) : 0.780509
# active components = 50
Iteration # 910 fraction < 0.5 in S(0) : 0.780522
# active components = 50
Iteration # 911 fraction < 0.5 in S(0) : 0.780516
# active components = 50
Iteration # 912 fraction < 0.5 in S(0) : 0.780514
# active components = 50
Iteration # 913 fraction < 0.5 in S(0) : 0.780516
# active components = 50
Iteration # 914 fraction < 0.5 in S(0) : 0.780518
# active components = 50
Iteration # 915 fraction < 0.5 in S(0) : 0.780516
# active components = 50
Iteration # 916 fraction < 0.5 in S(0) : 0.780519
# active components = 50
Iteration # 917 fraction < 0.5 in S(0) : 0.780516
# active components = 50
Iteration # 918 fraction < 0.5 in S(0) : 0.780523
# active components = 50
Iteration # 919 fraction < 0.5 in S(0) : 0.780532
# active components = 50
Iteration # 920 fraction < 0.5 in S(0) : 0.78053
# active components = 50
Iteration # 921 fraction < 0.5 in S(0) : 0.780529
# active components = 50
Iteration # 922 fraction < 0.5 in S(0) : 0.780533
# active components = 50
Iteration # 923 fraction < 0.5 in S(0) : 0.780526
# active components = 50
Iteration # 924 fraction < 0.5 in S(0) : 0.780521
# active components = 50
Iteration # 925 fraction < 0.5 in S(0) : 0.780527
# active components = 50
Iteration # 926 fraction < 0.5 in S(0) : 0.78054
# active components = 50
Iteration # 927 fraction < 0.5 in S(0) : 0.780538
# active components = 50
Iteration # 928 fraction < 0.5 in S(0) : 0.780538
# active components = 50
Iteration # 929 fraction < 0.5 in S(0) : 0.780527
# active components = 50
Iteration # 930 fraction < 0.5 in S(0) : 0.780526
# active components = 50
Iteration # 931 fraction < 0.5 in S(0) : 0.780525
# active components = 50
Iteration # 932 fraction < 0.5 in S(0) : 0.780532
# active components = 50
Iteration # 933 fraction < 0.5 in S(0) : 0.780523
# active components = 50
Iteration # 934 fraction < 0.5 in S(0) : 0.78052
# active components = 50
Iteration # 935 fraction < 0.5 in S(0) : 0.78052
# active components = 50
Iteration # 936 fraction < 0.5 in S(0) : 0.780517
# active components = 50
Iteration # 937 fraction < 0.5 in S(0) : 0.780519
# active components = 50
Iteration # 938 fraction < 0.5 in S(0) : 0.780525
# active components = 50
Iteration # 939 fraction < 0.5 in S(0) : 0.780518
# active components = 50
Iteration # 940 fraction < 0.5 in S(0) : 0.780521
# active components = 50
Iteration # 941 fraction < 0.5 in S(0) : 0.780519
# active components = 50
Iteration # 942 fraction < 0.5 in S(0) : 0.780531
# active components = 50
Iteration # 943 fraction < 0.5 in S(0) : 0.780527
# active components = 50
Iteration # 944 fraction < 0.5 in S(0) : 0.780521
# active components = 50
Iteration # 945 fraction < 0.5 in S(0) : 0.78051
# active components = 50
Iteration # 946 fraction < 0.5 in S(0) : 0.780513
# active components = 50
Iteration # 947 fraction < 0.5 in S(0) : 0.780511
# active components = 50
Iteration # 948 fraction < 0.5 in S(0) : 0.780503
# active components = 50
Iteration # 949 fraction < 0.5 in S(0) : 0.780493
# active components = 50
Iteration # 950 fraction < 0.5 in S(0) : 0.780484
# active components = 50
Iteration # 951 fraction < 0.5 in S(0) : 0.780492
# active components = 50
Iteration # 952 fraction < 0.5 in S(0) : 0.780505
# active components = 50
Iteration # 953 fraction < 0.5 in S(0) : 0.780506
# active components = 50
Iteration # 954 fraction < 0.5 in S(0) : 0.780511
# active components = 50
Iteration # 955 fraction < 0.5 in S(0) : 0.780519
# active components = 50
Iteration # 956 fraction < 0.5 in S(0) : 0.780515
# active components = 50
Iteration # 957 fraction < 0.5 in S(0) : 0.780519
# active components = 50
Iteration # 958 fraction < 0.5 in S(0) : 0.780525
# active components = 50
Iteration # 959 fraction < 0.5 in S(0) : 0.780529
# active components = 50
Iteration # 960 fraction < 0.5 in S(0) : 0.780523
# active components = 50
Iteration # 961 fraction < 0.5 in S(0) : 0.780527
# active components = 50
Iteration # 962 fraction < 0.5 in S(0) : 0.780524
# active components = 50
Iteration # 963 fraction < 0.5 in S(0) : 0.780526
# active components = 50
Iteration # 964 fraction < 0.5 in S(0) : 0.780526
# active components = 50
Iteration # 965 fraction < 0.5 in S(0) : 0.780521
# active components = 50
Iteration # 966 fraction < 0.5 in S(0) : 0.780512
# active components = 50
Iteration # 967 fraction < 0.5 in S(0) : 0.780512
# active components = 50
Iteration # 968 fraction < 0.5 in S(0) : 0.780511
# active components = 50
Iteration # 969 fraction < 0.5 in S(0) : 0.780518
# active components = 50
Iteration # 970 fraction < 0.5 in S(0) : 0.780518
# active components = 50
Iteration # 971 fraction < 0.5 in S(0) : 0.7805
# active components = 50
Iteration # 972 fraction < 0.5 in S(0) : 0.780495
# active components = 50
Iteration # 973 fraction < 0.5 in S(0) : 0.780497
# active components = 50
Iteration # 974 fraction < 0.5 in S(0) : 0.780505
# active components = 50
Iteration # 975 fraction < 0.5 in S(0) : 0.780502
# active components = 50
Iteration # 976 fraction < 0.5 in S(0) : 0.780504
# active components = 50
Iteration # 977 fraction < 0.5 in S(0) : 0.780502
# active components = 50
Iteration # 978 fraction < 0.5 in S(0) : 0.780499
# active components = 50
Iteration # 979 fraction < 0.5 in S(0) : 0.780498
# active components = 50
Iteration # 980 fraction < 0.5 in S(0) : 0.780488
# active components = 50
Iteration # 981 fraction < 0.5 in S(0) : 0.780487
# active components = 50
Iteration # 982 fraction < 0.5 in S(0) : 0.780496
# active components = 50
Iteration # 983 fraction < 0.5 in S(0) : 0.780495
# active components = 50
Iteration # 984 fraction < 0.5 in S(0) : 0.780502
# active components = 50
Iteration # 985 fraction < 0.5 in S(0) : 0.780485
# active components = 50
Iteration # 986 fraction < 0.5 in S(0) : 0.780483
# active components = 50
Iteration # 987 fraction < 0.5 in S(0) : 0.780492
# active components = 50
Iteration # 988 fraction < 0.5 in S(0) : 0.78049
# active components = 50
Iteration # 989 fraction < 0.5 in S(0) : 0.780488
# active components = 50
Iteration # 990 fraction < 0.5 in S(0) : 0.780486
# active components = 50
Iteration # 991 fraction < 0.5 in S(0) : 0.780492
# active components = 50
Iteration # 992 fraction < 0.5 in S(0) : 0.780497
# active components = 50
Iteration # 993 fraction < 0.5 in S(0) : 0.780505
# active components = 50
Iteration # 994 fraction < 0.5 in S(0) : 0.780497
# active components = 50
Iteration # 995 fraction < 0.5 in S(0) : 0.78049
# active components = 50
Iteration # 996 fraction < 0.5 in S(0) : 0.78049
# active components = 50
Iteration # 997 fraction < 0.5 in S(0) : 0.780496
# active components = 50
Iteration # 998 fraction < 0.5 in S(0) : 0.780493
# active components = 50
Iteration # 999 fraction < 0.5 in S(0) : 0.78049
# active components = 50
Iteration # 1000 fraction < 0.5 in S(0) : 0.7805
saving current set of estimates
# active components = 50
Iteration # 1001 fraction < 0.5 in S(0) : 0.780499
# active components = 50
Iteration # 1002 fraction < 0.5 in S(0) : 0.780505
# active components = 50
Iteration # 1003 fraction < 0.5 in S(0) : 0.780513
# active components = 50
Iteration # 1004 fraction < 0.5 in S(0) : 0.780507
# active components = 50
Iteration # 1005 fraction < 0.5 in S(0) : 0.780514
# active components = 50
Iteration # 1006 fraction < 0.5 in S(0) : 0.780513
# active components = 50
Iteration # 1007 fraction < 0.5 in S(0) : 0.780512
# active components = 50
Iteration # 1008 fraction < 0.5 in S(0) : 0.780509
# active components = 50
Iteration # 1009 fraction < 0.5 in S(0) : 0.780508
# active components = 50
Iteration # 1010 fraction < 0.5 in S(0) : 0.780508
# active components = 50
Iteration # 1011 fraction < 0.5 in S(0) : 0.780496
# active components = 50
Iteration # 1012 fraction < 0.5 in S(0) : 0.780489
# active components = 50
Iteration # 1013 fraction < 0.5 in S(0) : 0.780485
# active components = 50
Iteration # 1014 fraction < 0.5 in S(0) : 0.780491
# active components = 50
Iteration # 1015 fraction < 0.5 in S(0) : 0.780486
# active components = 50
Iteration # 1016 fraction < 0.5 in S(0) : 0.780485
# active components = 50
Iteration # 1017 fraction < 0.5 in S(0) : 0.780491
# active components = 50
Iteration # 1018 fraction < 0.5 in S(0) : 0.780489
# active components = 50
Iteration # 1019 fraction < 0.5 in S(0) : 0.780487
# active components = 50
Iteration # 1020 fraction < 0.5 in S(0) : 0.780495
# active components = 50
Iteration # 1021 fraction < 0.5 in S(0) : 0.780492
# active components = 50
Iteration # 1022 fraction < 0.5 in S(0) : 0.780495
# active components = 50
Iteration # 1023 fraction < 0.5 in S(0) : 0.7805
# active components = 50
Iteration # 1024 fraction < 0.5 in S(0) : 0.780503
# active components = 50
Iteration # 1025 fraction < 0.5 in S(0) : 0.780498
# active components = 50
Iteration # 1026 fraction < 0.5 in S(0) : 0.780498
# active components = 50
Iteration # 1027 fraction < 0.5 in S(0) : 0.780502
# active components = 50
Iteration # 1028 fraction < 0.5 in S(0) : 0.780494
# active components = 50
Iteration # 1029 fraction < 0.5 in S(0) : 0.7805
# active components = 50
Iteration # 1030 fraction < 0.5 in S(0) : 0.780505
# active components = 50
Iteration # 1031 fraction < 0.5 in S(0) : 0.780502
# active components = 50
Iteration # 1032 fraction < 0.5 in S(0) : 0.780499
# active components = 50
Iteration # 1033 fraction < 0.5 in S(0) : 0.780494
# active components = 50
Iteration # 1034 fraction < 0.5 in S(0) : 0.780495
# active components = 50
Iteration # 1035 fraction < 0.5 in S(0) : 0.780496
# active components = 50
Iteration # 1036 fraction < 0.5 in S(0) : 0.780495
# active components = 50
Iteration # 1037 fraction < 0.5 in S(0) : 0.780488
# active components = 50
Iteration # 1038 fraction < 0.5 in S(0) : 0.780475
# active components = 50
Iteration # 1039 fraction < 0.5 in S(0) : 0.78047
# active components = 50
Iteration # 1040 fraction < 0.5 in S(0) : 0.780459
# active components = 50
Iteration # 1041 fraction < 0.5 in S(0) : 0.780454
# active components = 50
Iteration # 1042 fraction < 0.5 in S(0) : 0.780454
# active components = 50
Iteration # 1043 fraction < 0.5 in S(0) : 0.780445
# active components = 50
Iteration # 1044 fraction < 0.5 in S(0) : 0.780444
# active components = 50
Iteration # 1045 fraction < 0.5 in S(0) : 0.780457
# active components = 50
Iteration # 1046 fraction < 0.5 in S(0) : 0.780462
# active components = 50
Iteration # 1047 fraction < 0.5 in S(0) : 0.780461
# active components = 50
Iteration # 1048 fraction < 0.5 in S(0) : 0.780458
# active components = 50
Iteration # 1049 fraction < 0.5 in S(0) : 0.780469
# active components = 50
Iteration # 1050 fraction < 0.5 in S(0) : 0.780461
# active components = 50
Iteration # 1051 fraction < 0.5 in S(0) : 0.780457
# active components = 50
Iteration # 1052 fraction < 0.5 in S(0) : 0.780463
# active components = 50
Iteration # 1053 fraction < 0.5 in S(0) : 0.780458
# active components = 50
Iteration # 1054 fraction < 0.5 in S(0) : 0.780455
# active components = 50
Iteration # 1055 fraction < 0.5 in S(0) : 0.780451
# active components = 50
Iteration # 1056 fraction < 0.5 in S(0) : 0.780449
# active components = 50
Iteration # 1057 fraction < 0.5 in S(0) : 0.780449
# active components = 50
Iteration # 1058 fraction < 0.5 in S(0) : 0.78045
# active components = 50
Iteration # 1059 fraction < 0.5 in S(0) : 0.780452
# active components = 50
Iteration # 1060 fraction < 0.5 in S(0) : 0.780435
# active components = 50
Iteration # 1061 fraction < 0.5 in S(0) : 0.780439
# active components = 50
Iteration # 1062 fraction < 0.5 in S(0) : 0.780438
# active components = 50
Iteration # 1063 fraction < 0.5 in S(0) : 0.780438
# active components = 50
Iteration # 1064 fraction < 0.5 in S(0) : 0.780438
# active components = 50
Iteration # 1065 fraction < 0.5 in S(0) : 0.780441
# active components = 50
Iteration # 1066 fraction < 0.5 in S(0) : 0.780439
# active components = 50
Iteration # 1067 fraction < 0.5 in S(0) : 0.780438
# active components = 50
Iteration # 1068 fraction < 0.5 in S(0) : 0.780436
# active components = 50
Iteration # 1069 fraction < 0.5 in S(0) : 0.780426
# active components = 50
Iteration # 1070 fraction < 0.5 in S(0) : 0.780425
# active components = 50
Iteration # 1071 fraction < 0.5 in S(0) : 0.780425
# active components = 50
Iteration # 1072 fraction < 0.5 in S(0) : 0.780424
# active components = 50
Iteration # 1073 fraction < 0.5 in S(0) : 0.780421
# active components = 50
Iteration # 1074 fraction < 0.5 in S(0) : 0.780425
# active components = 50
Iteration # 1075 fraction < 0.5 in S(0) : 0.780418
# active components = 50
Iteration # 1076 fraction < 0.5 in S(0) : 0.780419
# active components = 50
Iteration # 1077 fraction < 0.5 in S(0) : 0.780413
# active components = 50
Iteration # 1078 fraction < 0.5 in S(0) : 0.780417
# active components = 50
Iteration # 1079 fraction < 0.5 in S(0) : 0.780422
# active components = 50
Iteration # 1080 fraction < 0.5 in S(0) : 0.780415
# active components = 50
Iteration # 1081 fraction < 0.5 in S(0) : 0.780413
# active components = 50
Iteration # 1082 fraction < 0.5 in S(0) : 0.780406
# active components = 50
Iteration # 1083 fraction < 0.5 in S(0) : 0.780398
# active components = 50
Iteration # 1084 fraction < 0.5 in S(0) : 0.780391
# active components = 50
Iteration # 1085 fraction < 0.5 in S(0) : 0.780395
# active components = 50
Iteration # 1086 fraction < 0.5 in S(0) : 0.780389
# active components = 50
Iteration # 1087 fraction < 0.5 in S(0) : 0.780392
# active components = 50
Iteration # 1088 fraction < 0.5 in S(0) : 0.780391
# active components = 50
Iteration # 1089 fraction < 0.5 in S(0) : 0.780396
# active components = 50
Iteration # 1090 fraction < 0.5 in S(0) : 0.780399
# active components = 50
Iteration # 1091 fraction < 0.5 in S(0) : 0.7804
# active components = 50
Iteration # 1092 fraction < 0.5 in S(0) : 0.780408
# active components = 50
Iteration # 1093 fraction < 0.5 in S(0) : 0.780409
# active components = 50
Iteration # 1094 fraction < 0.5 in S(0) : 0.780409
# active components = 50
Iteration # 1095 fraction < 0.5 in S(0) : 0.780408
# active components = 50
Iteration # 1096 fraction < 0.5 in S(0) : 0.7804
# active components = 50
Iteration # 1097 fraction < 0.5 in S(0) : 0.780396
# active components = 50
Iteration # 1098 fraction < 0.5 in S(0) : 0.780401
# active components = 50
Iteration # 1099 fraction < 0.5 in S(0) : 0.7804
# active components = 50
Iteration # 1100 fraction < 0.5 in S(0) : 0.780405
# active components = 50
Iteration # 1101 fraction < 0.5 in S(0) : 0.780405
# active components = 50
Iteration # 1102 fraction < 0.5 in S(0) : 0.780403
# active components = 50
Iteration # 1103 fraction < 0.5 in S(0) : 0.780397
# active components = 50
Iteration # 1104 fraction < 0.5 in S(0) : 0.78039
# active components = 50
Iteration # 1105 fraction < 0.5 in S(0) : 0.780391
# active components = 50
Iteration # 1106 fraction < 0.5 in S(0) : 0.780388
# active components = 50
Iteration # 1107 fraction < 0.5 in S(0) : 0.780384
# active components = 50
Iteration # 1108 fraction < 0.5 in S(0) : 0.78038
# active components = 50
Iteration # 1109 fraction < 0.5 in S(0) : 0.780385
# active components = 50
Iteration # 1110 fraction < 0.5 in S(0) : 0.780389
# active components = 50
Iteration # 1111 fraction < 0.5 in S(0) : 0.780397
# active components = 50
Iteration # 1112 fraction < 0.5 in S(0) : 0.780396
# active components = 50
Iteration # 1113 fraction < 0.5 in S(0) : 0.780403
# active components = 50
Iteration # 1114 fraction < 0.5 in S(0) : 0.780396
# active components = 50
Iteration # 1115 fraction < 0.5 in S(0) : 0.780396
# active components = 50
Iteration # 1116 fraction < 0.5 in S(0) : 0.780397
# active components = 50
Iteration # 1117 fraction < 0.5 in S(0) : 0.7804
# active components = 50
Iteration # 1118 fraction < 0.5 in S(0) : 0.780403
# active components = 50
Iteration # 1119 fraction < 0.5 in S(0) : 0.780404
# active components = 50
Iteration # 1120 fraction < 0.5 in S(0) : 0.780401
# active components = 50
Iteration # 1121 fraction < 0.5 in S(0) : 0.780397
# active components = 50
Iteration # 1122 fraction < 0.5 in S(0) : 0.780401
# active components = 50
Iteration # 1123 fraction < 0.5 in S(0) : 0.780402
# active components = 50
Iteration # 1124 fraction < 0.5 in S(0) : 0.780404
# active components = 50
Iteration # 1125 fraction < 0.5 in S(0) : 0.780412
# active components = 50
Iteration # 1126 fraction < 0.5 in S(0) : 0.780421
# active components = 50
Iteration # 1127 fraction < 0.5 in S(0) : 0.780424
# active components = 50
Iteration # 1128 fraction < 0.5 in S(0) : 0.780429
# active components = 50
Iteration # 1129 fraction < 0.5 in S(0) : 0.780427
# active components = 50
Iteration # 1130 fraction < 0.5 in S(0) : 0.780419
# active components = 50
Iteration # 1131 fraction < 0.5 in S(0) : 0.780418
# active components = 50
Iteration # 1132 fraction < 0.5 in S(0) : 0.780415
# active components = 50
Iteration # 1133 fraction < 0.5 in S(0) : 0.780415
# active components = 50
Iteration # 1134 fraction < 0.5 in S(0) : 0.780421
# active components = 50
Iteration # 1135 fraction < 0.5 in S(0) : 0.780411
# active components = 50
Iteration # 1136 fraction < 0.5 in S(0) : 0.780411
# active components = 50
Iteration # 1137 fraction < 0.5 in S(0) : 0.780413
# active components = 50
Iteration # 1138 fraction < 0.5 in S(0) : 0.780416
# active components = 50
Iteration # 1139 fraction < 0.5 in S(0) : 0.780408
# active components = 50
Iteration # 1140 fraction < 0.5 in S(0) : 0.780408
# active components = 50
Iteration # 1141 fraction < 0.5 in S(0) : 0.780409
# active components = 50
Iteration # 1142 fraction < 0.5 in S(0) : 0.780416
# active components = 50
Iteration # 1143 fraction < 0.5 in S(0) : 0.780414
# active components = 50
Iteration # 1144 fraction < 0.5 in S(0) : 0.780413
# active components = 50
Iteration # 1145 fraction < 0.5 in S(0) : 0.780402
# active components = 50
Iteration # 1146 fraction < 0.5 in S(0) : 0.780408
# active components = 50
Iteration # 1147 fraction < 0.5 in S(0) : 0.780409
# active components = 50
Iteration # 1148 fraction < 0.5 in S(0) : 0.780411
# active components = 50
Iteration # 1149 fraction < 0.5 in S(0) : 0.780404
# active components = 50
Iteration # 1150 fraction < 0.5 in S(0) : 0.780397
# active components = 50
Iteration # 1151 fraction < 0.5 in S(0) : 0.780389
# active components = 50
Iteration # 1152 fraction < 0.5 in S(0) : 0.780384
# active components = 50
Iteration # 1153 fraction < 0.5 in S(0) : 0.780382
# active components = 50
Iteration # 1154 fraction < 0.5 in S(0) : 0.780377
# active components = 50
Iteration # 1155 fraction < 0.5 in S(0) : 0.780379
# active components = 50
Iteration # 1156 fraction < 0.5 in S(0) : 0.780377
# active components = 50
Iteration # 1157 fraction < 0.5 in S(0) : 0.780379
# active components = 50
Iteration # 1158 fraction < 0.5 in S(0) : 0.780375
# active components = 50
Iteration # 1159 fraction < 0.5 in S(0) : 0.780374
# active components = 50
Iteration # 1160 fraction < 0.5 in S(0) : 0.780379
# active components = 50
Iteration # 1161 fraction < 0.5 in S(0) : 0.780374
# active components = 50
Iteration # 1162 fraction < 0.5 in S(0) : 0.780372
# active components = 50
Iteration # 1163 fraction < 0.5 in S(0) : 0.780381
# active components = 50
Iteration # 1164 fraction < 0.5 in S(0) : 0.780385
# active components = 50
Iteration # 1165 fraction < 0.5 in S(0) : 0.780378
# active components = 50
Iteration # 1166 fraction < 0.5 in S(0) : 0.780384
# active components = 50
Iteration # 1167 fraction < 0.5 in S(0) : 0.780388
# active components = 50
Iteration # 1168 fraction < 0.5 in S(0) : 0.780388
# active components = 50
Iteration # 1169 fraction < 0.5 in S(0) : 0.780396
# active components = 50
Iteration # 1170 fraction < 0.5 in S(0) : 0.780399
# active components = 50
Iteration # 1171 fraction < 0.5 in S(0) : 0.7804
# active components = 50
Iteration # 1172 fraction < 0.5 in S(0) : 0.780397
# active components = 50
Iteration # 1173 fraction < 0.5 in S(0) : 0.780396
# active components = 50
Iteration # 1174 fraction < 0.5 in S(0) : 0.780399
# active components = 50
Iteration # 1175 fraction < 0.5 in S(0) : 0.780403
# active components = 50
Iteration # 1176 fraction < 0.5 in S(0) : 0.780406
# active components = 50
Iteration # 1177 fraction < 0.5 in S(0) : 0.780403
# active components = 50
Iteration # 1178 fraction < 0.5 in S(0) : 0.780408
# active components = 50
Iteration # 1179 fraction < 0.5 in S(0) : 0.7804
# active components = 50
Iteration # 1180 fraction < 0.5 in S(0) : 0.780388
# active components = 50
Iteration # 1181 fraction < 0.5 in S(0) : 0.780387
# active components = 50
Iteration # 1182 fraction < 0.5 in S(0) : 0.780385
# active components = 50
Iteration # 1183 fraction < 0.5 in S(0) : 0.780383
# active components = 50
Iteration # 1184 fraction < 0.5 in S(0) : 0.780377
# active components = 50
Iteration # 1185 fraction < 0.5 in S(0) : 0.78038
# active components = 50
Iteration # 1186 fraction < 0.5 in S(0) : 0.780381
# active components = 50
Iteration # 1187 fraction < 0.5 in S(0) : 0.780376
# active components = 50
Iteration # 1188 fraction < 0.5 in S(0) : 0.78037
# active components = 50
Iteration # 1189 fraction < 0.5 in S(0) : 0.780359
# active components = 50
Iteration # 1190 fraction < 0.5 in S(0) : 0.780354
# active components = 50
Iteration # 1191 fraction < 0.5 in S(0) : 0.780348
# active components = 50
Iteration # 1192 fraction < 0.5 in S(0) : 0.780353
# active components = 50
Iteration # 1193 fraction < 0.5 in S(0) : 0.780348
# active components = 50
Iteration # 1194 fraction < 0.5 in S(0) : 0.780345
# active components = 50
Iteration # 1195 fraction < 0.5 in S(0) : 0.780348
# active components = 50
Iteration # 1196 fraction < 0.5 in S(0) : 0.780344
# active components = 50
Iteration # 1197 fraction < 0.5 in S(0) : 0.780343
# active components = 50
Iteration # 1198 fraction < 0.5 in S(0) : 0.780338
# active components = 50
Iteration # 1199 fraction < 0.5 in S(0) : 0.78033
# active components = 50
Iteration # 1200 fraction < 0.5 in S(0) : 0.780336
# active components = 50
Iteration # 1201 fraction < 0.5 in S(0) : 0.780334
# active components = 50
Iteration # 1202 fraction < 0.5 in S(0) : 0.780337
# active components = 50
Iteration # 1203 fraction < 0.5 in S(0) : 0.780331
# active components = 50
Iteration # 1204 fraction < 0.5 in S(0) : 0.780326
# active components = 50
Iteration # 1205 fraction < 0.5 in S(0) : 0.780326
# active components = 50
Iteration # 1206 fraction < 0.5 in S(0) : 0.780318
# active components = 50
Iteration # 1207 fraction < 0.5 in S(0) : 0.780307
# active components = 50
Iteration # 1208 fraction < 0.5 in S(0) : 0.78031
# active components = 50
Iteration # 1209 fraction < 0.5 in S(0) : 0.780303
# active components = 50
Iteration # 1210 fraction < 0.5 in S(0) : 0.780309
# active components = 50
Iteration # 1211 fraction < 0.5 in S(0) : 0.780308
# active components = 50
Iteration # 1212 fraction < 0.5 in S(0) : 0.780301
# active components = 50
Iteration # 1213 fraction < 0.5 in S(0) : 0.780292
# active components = 50
Iteration # 1214 fraction < 0.5 in S(0) : 0.780289
# active components = 50
Iteration # 1215 fraction < 0.5 in S(0) : 0.780295
# active components = 50
Iteration # 1216 fraction < 0.5 in S(0) : 0.780291
# active components = 50
Iteration # 1217 fraction < 0.5 in S(0) : 0.780286
# active components = 50
Iteration # 1218 fraction < 0.5 in S(0) : 0.780284
# active components = 50
Iteration # 1219 fraction < 0.5 in S(0) : 0.780281
# active components = 50
Iteration # 1220 fraction < 0.5 in S(0) : 0.780275
# active components = 50
Iteration # 1221 fraction < 0.5 in S(0) : 0.780269
# active components = 50
Iteration # 1222 fraction < 0.5 in S(0) : 0.780276
# active components = 50
Iteration # 1223 fraction < 0.5 in S(0) : 0.780272
# active components = 50
Iteration # 1224 fraction < 0.5 in S(0) : 0.780274
# active components = 50
Iteration # 1225 fraction < 0.5 in S(0) : 0.78027
# active components = 50
Iteration # 1226 fraction < 0.5 in S(0) : 0.780269
# active components = 50
Iteration # 1227 fraction < 0.5 in S(0) : 0.780274
# active components = 50
Iteration # 1228 fraction < 0.5 in S(0) : 0.780278
# active components = 50
Iteration # 1229 fraction < 0.5 in S(0) : 0.780281
# active components = 50
Iteration # 1230 fraction < 0.5 in S(0) : 0.780281
# active components = 50
Iteration # 1231 fraction < 0.5 in S(0) : 0.780278
# active components = 50
Iteration # 1232 fraction < 0.5 in S(0) : 0.780281
# active components = 50
Iteration # 1233 fraction < 0.5 in S(0) : 0.780281
# active components = 50
Iteration # 1234 fraction < 0.5 in S(0) : 0.780272
# active components = 50
Iteration # 1235 fraction < 0.5 in S(0) : 0.780268
# active components = 50
Iteration # 1236 fraction < 0.5 in S(0) : 0.780269
# active components = 50
Iteration # 1237 fraction < 0.5 in S(0) : 0.780266
# active components = 50
Iteration # 1238 fraction < 0.5 in S(0) : 0.780256
# active components = 50
Iteration # 1239 fraction < 0.5 in S(0) : 0.78025
# active components = 50
Iteration # 1240 fraction < 0.5 in S(0) : 0.780251
# active components = 50
Iteration # 1241 fraction < 0.5 in S(0) : 0.780259
# active components = 50
Iteration # 1242 fraction < 0.5 in S(0) : 0.780254
# active components = 50
Iteration # 1243 fraction < 0.5 in S(0) : 0.780253
# active components = 50
Iteration # 1244 fraction < 0.5 in S(0) : 0.780248
# active components = 50
Iteration # 1245 fraction < 0.5 in S(0) : 0.780243
# active components = 50
Iteration # 1246 fraction < 0.5 in S(0) : 0.780251
# active components = 50
Iteration # 1247 fraction < 0.5 in S(0) : 0.780248
# active components = 50
Iteration # 1248 fraction < 0.5 in S(0) : 0.780254
# active components = 50
Iteration # 1249 fraction < 0.5 in S(0) : 0.780266
# active components = 50
Iteration # 1250 fraction < 0.5 in S(0) : 0.780259
# active components = 50
Iteration # 1251 fraction < 0.5 in S(0) : 0.780262
# active components = 50
Iteration # 1252 fraction < 0.5 in S(0) : 0.780247
# active components = 50
Iteration # 1253 fraction < 0.5 in S(0) : 0.780253
# active components = 50
Iteration # 1254 fraction < 0.5 in S(0) : 0.780248
# active components = 50
Iteration # 1255 fraction < 0.5 in S(0) : 0.780252
# active components = 50
Iteration # 1256 fraction < 0.5 in S(0) : 0.780245
# active components = 50
Iteration # 1257 fraction < 0.5 in S(0) : 0.780245
# active components = 50
Iteration # 1258 fraction < 0.5 in S(0) : 0.780241
# active components = 50
Iteration # 1259 fraction < 0.5 in S(0) : 0.780247
# active components = 50
Iteration # 1260 fraction < 0.5 in S(0) : 0.780241
# active components = 50
Iteration # 1261 fraction < 0.5 in S(0) : 0.780244
# active components = 50
Iteration # 1262 fraction < 0.5 in S(0) : 0.780248
# active components = 50
Iteration # 1263 fraction < 0.5 in S(0) : 0.780258
# active components = 50
Iteration # 1264 fraction < 0.5 in S(0) : 0.780258
# active components = 50
Iteration # 1265 fraction < 0.5 in S(0) : 0.780253
# active components = 50
Iteration # 1266 fraction < 0.5 in S(0) : 0.780259
# active components = 50
Iteration # 1267 fraction < 0.5 in S(0) : 0.780263
# active components = 50
Iteration # 1268 fraction < 0.5 in S(0) : 0.780264
# active components = 50
Iteration # 1269 fraction < 0.5 in S(0) : 0.780267
# active components = 50
Iteration # 1270 fraction < 0.5 in S(0) : 0.780265
# active components = 50
Iteration # 1271 fraction < 0.5 in S(0) : 0.780259
# active components = 50
Iteration # 1272 fraction < 0.5 in S(0) : 0.780256
# active components = 50
Iteration # 1273 fraction < 0.5 in S(0) : 0.780256
# active components = 50
Iteration # 1274 fraction < 0.5 in S(0) : 0.78026
# active components = 50
Iteration # 1275 fraction < 0.5 in S(0) : 0.780265
# active components = 50
Iteration # 1276 fraction < 0.5 in S(0) : 0.780265
# active components = 50
Iteration # 1277 fraction < 0.5 in S(0) : 0.780262
# active components = 50
Iteration # 1278 fraction < 0.5 in S(0) : 0.780259
# active components = 50
Iteration # 1279 fraction < 0.5 in S(0) : 0.780261
# active components = 50
Iteration # 1280 fraction < 0.5 in S(0) : 0.780258
# active components = 50
Iteration # 1281 fraction < 0.5 in S(0) : 0.780249
# active components = 50
Iteration # 1282 fraction < 0.5 in S(0) : 0.780251
# active components = 50
Iteration # 1283 fraction < 0.5 in S(0) : 0.780252
# active components = 50
Iteration # 1284 fraction < 0.5 in S(0) : 0.780248
# active components = 50
Iteration # 1285 fraction < 0.5 in S(0) : 0.780243
# active components = 50
Iteration # 1286 fraction < 0.5 in S(0) : 0.78024
# active components = 50
Iteration # 1287 fraction < 0.5 in S(0) : 0.780246
# active components = 50
Iteration # 1288 fraction < 0.5 in S(0) : 0.780246
# active components = 50
Iteration # 1289 fraction < 0.5 in S(0) : 0.780244
# active components = 50
Iteration # 1290 fraction < 0.5 in S(0) : 0.780239
# active components = 50
Iteration # 1291 fraction < 0.5 in S(0) : 0.780248
# active components = 50
Iteration # 1292 fraction < 0.5 in S(0) : 0.780254
# active components = 50
Iteration # 1293 fraction < 0.5 in S(0) : 0.780251
# active components = 50
Iteration # 1294 fraction < 0.5 in S(0) : 0.780255
# active components = 50
Iteration # 1295 fraction < 0.5 in S(0) : 0.780254
# active components = 50
Iteration # 1296 fraction < 0.5 in S(0) : 0.780251
# active components = 50
Iteration # 1297 fraction < 0.5 in S(0) : 0.780259
# active components = 50
Iteration # 1298 fraction < 0.5 in S(0) : 0.780264
# active components = 50
Iteration # 1299 fraction < 0.5 in S(0) : 0.780261
# active components = 50
Iteration # 1300 fraction < 0.5 in S(0) : 0.780262
# active components = 50
Iteration # 1301 fraction < 0.5 in S(0) : 0.78026
# active components = 50
Iteration # 1302 fraction < 0.5 in S(0) : 0.780261
# active components = 50
Iteration # 1303 fraction < 0.5 in S(0) : 0.780261
# active components = 50
Iteration # 1304 fraction < 0.5 in S(0) : 0.780263
# active components = 50
Iteration # 1305 fraction < 0.5 in S(0) : 0.780261
# active components = 50
Iteration # 1306 fraction < 0.5 in S(0) : 0.780262
# active components = 50
Iteration # 1307 fraction < 0.5 in S(0) : 0.780264
# active components = 50
Iteration # 1308 fraction < 0.5 in S(0) : 0.780263
# active components = 50
Iteration # 1309 fraction < 0.5 in S(0) : 0.780264
# active components = 50
Iteration # 1310 fraction < 0.5 in S(0) : 0.780271
# active components = 50
Iteration # 1311 fraction < 0.5 in S(0) : 0.78027
# active components = 50
Iteration # 1312 fraction < 0.5 in S(0) : 0.780278
# active components = 50
Iteration # 1313 fraction < 0.5 in S(0) : 0.780277
# active components = 50
Iteration # 1314 fraction < 0.5 in S(0) : 0.780275
# active components = 50
Iteration # 1315 fraction < 0.5 in S(0) : 0.780273
# active components = 50
Iteration # 1316 fraction < 0.5 in S(0) : 0.780277
# active components = 50
Iteration # 1317 fraction < 0.5 in S(0) : 0.78027
# active components = 50
Iteration # 1318 fraction < 0.5 in S(0) : 0.780267
# active components = 50
Iteration # 1319 fraction < 0.5 in S(0) : 0.780263
# active components = 50
Iteration # 1320 fraction < 0.5 in S(0) : 0.780263
# active components = 50
Iteration # 1321 fraction < 0.5 in S(0) : 0.780256
# active components = 50
Iteration # 1322 fraction < 0.5 in S(0) : 0.78026
# active components = 50
Iteration # 1323 fraction < 0.5 in S(0) : 0.780263
# active components = 50
Iteration # 1324 fraction < 0.5 in S(0) : 0.780264
# active components = 50
Iteration # 1325 fraction < 0.5 in S(0) : 0.780267
# active components = 50
Iteration # 1326 fraction < 0.5 in S(0) : 0.780265
# active components = 50
Iteration # 1327 fraction < 0.5 in S(0) : 0.78026
# active components = 50
Iteration # 1328 fraction < 0.5 in S(0) : 0.780256
# active components = 50
Iteration # 1329 fraction < 0.5 in S(0) : 0.780256
# active components = 50
Iteration # 1330 fraction < 0.5 in S(0) : 0.780256
# active components = 50
Iteration # 1331 fraction < 0.5 in S(0) : 0.780267
# active components = 50
Iteration # 1332 fraction < 0.5 in S(0) : 0.780268
# active components = 50
Iteration # 1333 fraction < 0.5 in S(0) : 0.780266
# active components = 50
Iteration # 1334 fraction < 0.5 in S(0) : 0.780263
# active components = 50
Iteration # 1335 fraction < 0.5 in S(0) : 0.780261
# active components = 50
Iteration # 1336 fraction < 0.5 in S(0) : 0.78026
# active components = 50
Iteration # 1337 fraction < 0.5 in S(0) : 0.780266
# active components = 50
Iteration # 1338 fraction < 0.5 in S(0) : 0.780272
# active components = 50
Iteration # 1339 fraction < 0.5 in S(0) : 0.780272
# active components = 50
Iteration # 1340 fraction < 0.5 in S(0) : 0.780269
# active components = 50
Iteration # 1341 fraction < 0.5 in S(0) : 0.780278
# active components = 50
Iteration # 1342 fraction < 0.5 in S(0) : 0.78028
# active components = 50
Iteration # 1343 fraction < 0.5 in S(0) : 0.780276
# active components = 50
Iteration # 1344 fraction < 0.5 in S(0) : 0.780276
# active components = 50
Iteration # 1345 fraction < 0.5 in S(0) : 0.780281
# active components = 50
Iteration # 1346 fraction < 0.5 in S(0) : 0.780282
# active components = 50
Iteration # 1347 fraction < 0.5 in S(0) : 0.780283
# active components = 50
Iteration # 1348 fraction < 0.5 in S(0) : 0.780284
# active components = 50
Iteration # 1349 fraction < 0.5 in S(0) : 0.780281
# active components = 50
Iteration # 1350 fraction < 0.5 in S(0) : 0.780287
# active components = 50
Iteration # 1351 fraction < 0.5 in S(0) : 0.780289
# active components = 50
Iteration # 1352 fraction < 0.5 in S(0) : 0.780294
# active components = 50
Iteration # 1353 fraction < 0.5 in S(0) : 0.780291
# active components = 50
Iteration # 1354 fraction < 0.5 in S(0) : 0.780296
# active components = 50
Iteration # 1355 fraction < 0.5 in S(0) : 0.780294
# active components = 50
Iteration # 1356 fraction < 0.5 in S(0) : 0.780292
# active components = 50
Iteration # 1357 fraction < 0.5 in S(0) : 0.780294
# active components = 50
Iteration # 1358 fraction < 0.5 in S(0) : 0.780294
# active components = 50
Iteration # 1359 fraction < 0.5 in S(0) : 0.780291
# active components = 50
Iteration # 1360 fraction < 0.5 in S(0) : 0.780291
# active components = 50
Iteration # 1361 fraction < 0.5 in S(0) : 0.780283
# active components = 50
Iteration # 1362 fraction < 0.5 in S(0) : 0.780282
# active components = 50
Iteration # 1363 fraction < 0.5 in S(0) : 0.780284
# active components = 50
Iteration # 1364 fraction < 0.5 in S(0) : 0.780283
# active components = 50
Iteration # 1365 fraction < 0.5 in S(0) : 0.780282
# active components = 50
Iteration # 1366 fraction < 0.5 in S(0) : 0.780282
# active components = 50
Iteration # 1367 fraction < 0.5 in S(0) : 0.780273
# active components = 50
Iteration # 1368 fraction < 0.5 in S(0) : 0.780272
# active components = 50
Iteration # 1369 fraction < 0.5 in S(0) : 0.780275
# active components = 50
Iteration # 1370 fraction < 0.5 in S(0) : 0.780275
# active components = 50
Iteration # 1371 fraction < 0.5 in S(0) : 0.780267
# active components = 50
Iteration # 1372 fraction < 0.5 in S(0) : 0.780268
# active components = 50
Iteration # 1373 fraction < 0.5 in S(0) : 0.780274
# active components = 50
Iteration # 1374 fraction < 0.5 in S(0) : 0.780266
# active components = 50
Iteration # 1375 fraction < 0.5 in S(0) : 0.780267
# active components = 50
Iteration # 1376 fraction < 0.5 in S(0) : 0.780263
# active components = 50
Iteration # 1377 fraction < 0.5 in S(0) : 0.78026
# active components = 50
Iteration # 1378 fraction < 0.5 in S(0) : 0.780253
# active components = 50
Iteration # 1379 fraction < 0.5 in S(0) : 0.780255
# active components = 50
Iteration # 1380 fraction < 0.5 in S(0) : 0.78026
# active components = 50
Iteration # 1381 fraction < 0.5 in S(0) : 0.780262
# active components = 50
Iteration # 1382 fraction < 0.5 in S(0) : 0.78025
# active components = 50
Iteration # 1383 fraction < 0.5 in S(0) : 0.780248
# active components = 50
Iteration # 1384 fraction < 0.5 in S(0) : 0.780253
# active components = 50
Iteration # 1385 fraction < 0.5 in S(0) : 0.780251
# active components = 50
Iteration # 1386 fraction < 0.5 in S(0) : 0.780251
# active components = 50
Iteration # 1387 fraction < 0.5 in S(0) : 0.780249
# active components = 50
Iteration # 1388 fraction < 0.5 in S(0) : 0.780247
# active components = 50
Iteration # 1389 fraction < 0.5 in S(0) : 0.780254
# active components = 50
Iteration # 1390 fraction < 0.5 in S(0) : 0.780248
# active components = 50
Iteration # 1391 fraction < 0.5 in S(0) : 0.780248
# active components = 50
Iteration # 1392 fraction < 0.5 in S(0) : 0.780248
# active components = 50
Iteration # 1393 fraction < 0.5 in S(0) : 0.780252
# active components = 50
Iteration # 1394 fraction < 0.5 in S(0) : 0.780253
# active components = 50
Iteration # 1395 fraction < 0.5 in S(0) : 0.780254
# active components = 50
Iteration # 1396 fraction < 0.5 in S(0) : 0.780252
# active components = 50
Iteration # 1397 fraction < 0.5 in S(0) : 0.780254
# active components = 50
Iteration # 1398 fraction < 0.5 in S(0) : 0.780251
# active components = 50
Iteration # 1399 fraction < 0.5 in S(0) : 0.780248
# active components = 50
Iteration # 1400 fraction < 0.5 in S(0) : 0.780253
# active components = 50
Iteration # 1401 fraction < 0.5 in S(0) : 0.780253
# active components = 50
Iteration # 1402 fraction < 0.5 in S(0) : 0.780251
# active components = 50
Iteration # 1403 fraction < 0.5 in S(0) : 0.780256
# active components = 50
Iteration # 1404 fraction < 0.5 in S(0) : 0.78025
# active components = 50
Iteration # 1405 fraction < 0.5 in S(0) : 0.780246
# active components = 50
Iteration # 1406 fraction < 0.5 in S(0) : 0.780245
# active components = 50
Iteration # 1407 fraction < 0.5 in S(0) : 0.780249
# active components = 50
Iteration # 1408 fraction < 0.5 in S(0) : 0.780248
# active components = 50
Iteration # 1409 fraction < 0.5 in S(0) : 0.780252
# active components = 50
Iteration # 1410 fraction < 0.5 in S(0) : 0.780254
# active components = 50
Iteration # 1411 fraction < 0.5 in S(0) : 0.780252
# active components = 50
Iteration # 1412 fraction < 0.5 in S(0) : 0.780256
# active components = 50
Iteration # 1413 fraction < 0.5 in S(0) : 0.780258
# active components = 50
Iteration # 1414 fraction < 0.5 in S(0) : 0.780253
# active components = 50
Iteration # 1415 fraction < 0.5 in S(0) : 0.780246
# active components = 50
Iteration # 1416 fraction < 0.5 in S(0) : 0.780246
# active components = 50
Iteration # 1417 fraction < 0.5 in S(0) : 0.780244
# active components = 50
Iteration # 1418 fraction < 0.5 in S(0) : 0.780251
# active components = 50
Iteration # 1419 fraction < 0.5 in S(0) : 0.780253
# active components = 50
Iteration # 1420 fraction < 0.5 in S(0) : 0.780256
# active components = 50
Iteration # 1421 fraction < 0.5 in S(0) : 0.78026
# active components = 50
Iteration # 1422 fraction < 0.5 in S(0) : 0.780262
# active components = 50
Iteration # 1423 fraction < 0.5 in S(0) : 0.780255
# active components = 50
Iteration # 1424 fraction < 0.5 in S(0) : 0.780256
# active components = 50
Iteration # 1425 fraction < 0.5 in S(0) : 0.780263
# active components = 50
Iteration # 1426 fraction < 0.5 in S(0) : 0.780263
# active components = 50
Iteration # 1427 fraction < 0.5 in S(0) : 0.780262
# active components = 50
Iteration # 1428 fraction < 0.5 in S(0) : 0.780265
# active components = 50
Iteration # 1429 fraction < 0.5 in S(0) : 0.780265
# active components = 50
Iteration # 1430 fraction < 0.5 in S(0) : 0.780266
# active components = 50
Iteration # 1431 fraction < 0.5 in S(0) : 0.78026
# active components = 50
Iteration # 1432 fraction < 0.5 in S(0) : 0.780255
# active components = 50
Iteration # 1433 fraction < 0.5 in S(0) : 0.780259
# active components = 50
Iteration # 1434 fraction < 0.5 in S(0) : 0.780252
# active components = 50
Iteration # 1435 fraction < 0.5 in S(0) : 0.780262
# active components = 50
Iteration # 1436 fraction < 0.5 in S(0) : 0.780262
# active components = 50
Iteration # 1437 fraction < 0.5 in S(0) : 0.780264
# active components = 50
Iteration # 1438 fraction < 0.5 in S(0) : 0.780262
# active components = 50
Iteration # 1439 fraction < 0.5 in S(0) : 0.780263
# active components = 50
Iteration # 1440 fraction < 0.5 in S(0) : 0.780263
# active components = 50
Iteration # 1441 fraction < 0.5 in S(0) : 0.780266
# active components = 50
Iteration # 1442 fraction < 0.5 in S(0) : 0.780264
# active components = 50
Iteration # 1443 fraction < 0.5 in S(0) : 0.78026
# active components = 50
Iteration # 1444 fraction < 0.5 in S(0) : 0.780255
# active components = 50
Iteration # 1445 fraction < 0.5 in S(0) : 0.780265
# active components = 50
Iteration # 1446 fraction < 0.5 in S(0) : 0.780262
# active components = 50
Iteration # 1447 fraction < 0.5 in S(0) : 0.780264
# active components = 50
Iteration # 1448 fraction < 0.5 in S(0) : 0.780265
# active components = 50
Iteration # 1449 fraction < 0.5 in S(0) : 0.78027
# active components = 50
Iteration # 1450 fraction < 0.5 in S(0) : 0.780267
# active components = 50
Iteration # 1451 fraction < 0.5 in S(0) : 0.78026
# active components = 50
Iteration # 1452 fraction < 0.5 in S(0) : 0.78026
# active components = 50
Iteration # 1453 fraction < 0.5 in S(0) : 0.78026
# active components = 50
Iteration # 1454 fraction < 0.5 in S(0) : 0.780261
# active components = 50
Iteration # 1455 fraction < 0.5 in S(0) : 0.780265
# active components = 50
Iteration # 1456 fraction < 0.5 in S(0) : 0.780263
# active components = 50
Iteration # 1457 fraction < 0.5 in S(0) : 0.780266
# active components = 50
Iteration # 1458 fraction < 0.5 in S(0) : 0.780265
# active components = 50
Iteration # 1459 fraction < 0.5 in S(0) : 0.78026
# active components = 50
Iteration # 1460 fraction < 0.5 in S(0) : 0.780265
# active components = 50
Iteration # 1461 fraction < 0.5 in S(0) : 0.780268
# active components = 50
Iteration # 1462 fraction < 0.5 in S(0) : 0.780266
# active components = 50
Iteration # 1463 fraction < 0.5 in S(0) : 0.780263
# active components = 50
Iteration # 1464 fraction < 0.5 in S(0) : 0.780264
# active components = 50
Iteration # 1465 fraction < 0.5 in S(0) : 0.780262
# active components = 50
Iteration # 1466 fraction < 0.5 in S(0) : 0.780255
# active components = 50
Iteration # 1467 fraction < 0.5 in S(0) : 0.780259
# active components = 50
Iteration # 1468 fraction < 0.5 in S(0) : 0.780259
# active components = 50
Iteration # 1469 fraction < 0.5 in S(0) : 0.780255
# active components = 50
Iteration # 1470 fraction < 0.5 in S(0) : 0.780254
# active components = 50
Iteration # 1471 fraction < 0.5 in S(0) : 0.780254
# active components = 50
Iteration # 1472 fraction < 0.5 in S(0) : 0.78026
# active components = 50
Iteration # 1473 fraction < 0.5 in S(0) : 0.780254
# active components = 50
Iteration # 1474 fraction < 0.5 in S(0) : 0.78025
# active components = 50
Iteration # 1475 fraction < 0.5 in S(0) : 0.780251
# active components = 50
Iteration # 1476 fraction < 0.5 in S(0) : 0.780251
# active components = 50
Iteration # 1477 fraction < 0.5 in S(0) : 0.780253
# active components = 50
Iteration # 1478 fraction < 0.5 in S(0) : 0.780253
# active components = 50
Iteration # 1479 fraction < 0.5 in S(0) : 0.78025
# active components = 50
Iteration # 1480 fraction < 0.5 in S(0) : 0.780246
# active components = 50
Iteration # 1481 fraction < 0.5 in S(0) : 0.780238
# active components = 50
Iteration # 1482 fraction < 0.5 in S(0) : 0.780233
# active components = 50
Iteration # 1483 fraction < 0.5 in S(0) : 0.780233
# active components = 50
Iteration # 1484 fraction < 0.5 in S(0) : 0.780229
# active components = 50
Iteration # 1485 fraction < 0.5 in S(0) : 0.780226
# active components = 50
Iteration # 1486 fraction < 0.5 in S(0) : 0.780237
# active components = 50
Iteration # 1487 fraction < 0.5 in S(0) : 0.780236
# active components = 50
Iteration # 1488 fraction < 0.5 in S(0) : 0.780234
# active components = 50
Iteration # 1489 fraction < 0.5 in S(0) : 0.78024
# active components = 50
Iteration # 1490 fraction < 0.5 in S(0) : 0.780242
# active components = 50
Iteration # 1491 fraction < 0.5 in S(0) : 0.780241
# active components = 50
Iteration # 1492 fraction < 0.5 in S(0) : 0.780239
# active components = 50
Iteration # 1493 fraction < 0.5 in S(0) : 0.780238
# active components = 50
Iteration # 1494 fraction < 0.5 in S(0) : 0.780239
# active components = 50
Iteration # 1495 fraction < 0.5 in S(0) : 0.780239
# active components = 50
Iteration # 1496 fraction < 0.5 in S(0) : 0.780237
# active components = 50
Iteration # 1497 fraction < 0.5 in S(0) : 0.780238
# active components = 50
Iteration # 1498 fraction < 0.5 in S(0) : 0.780238
# active components = 50
Iteration # 1499 fraction < 0.5 in S(0) : 0.780238
# active components = 50
Iteration # 1500 fraction < 0.5 in S(0) : 0.780243
# active components = 50
Iteration # 1501 fraction < 0.5 in S(0) : 0.780244
# active components = 50
Iteration # 1502 fraction < 0.5 in S(0) : 0.780242
# active components = 50
Iteration # 1503 fraction < 0.5 in S(0) : 0.780242
# active components = 50
Iteration # 1504 fraction < 0.5 in S(0) : 0.780244
# active components = 50
Iteration # 1505 fraction < 0.5 in S(0) : 0.780236
# active components = 50
Iteration # 1506 fraction < 0.5 in S(0) : 0.780241
# active components = 50
Iteration # 1507 fraction < 0.5 in S(0) : 0.780228
# active components = 50
Iteration # 1508 fraction < 0.5 in S(0) : 0.780227
# active components = 50
Iteration # 1509 fraction < 0.5 in S(0) : 0.780225
# active components = 50
Iteration # 1510 fraction < 0.5 in S(0) : 0.780226
# active components = 50
Iteration # 1511 fraction < 0.5 in S(0) : 0.780227
# active components = 50
Iteration # 1512 fraction < 0.5 in S(0) : 0.780232
# active components = 50
Iteration # 1513 fraction < 0.5 in S(0) : 0.780227
# active components = 50
Iteration # 1514 fraction < 0.5 in S(0) : 0.780225
# active components = 50
Iteration # 1515 fraction < 0.5 in S(0) : 0.780226
# active components = 50
Iteration # 1516 fraction < 0.5 in S(0) : 0.780221
# active components = 50
Iteration # 1517 fraction < 0.5 in S(0) : 0.780224
# active components = 50
Iteration # 1518 fraction < 0.5 in S(0) : 0.780223
# active components = 50
Iteration # 1519 fraction < 0.5 in S(0) : 0.780224
# active components = 50
Iteration # 1520 fraction < 0.5 in S(0) : 0.780226
# active components = 50
Iteration # 1521 fraction < 0.5 in S(0) : 0.780224
# active components = 50
Iteration # 1522 fraction < 0.5 in S(0) : 0.780216
# active components = 50
Iteration # 1523 fraction < 0.5 in S(0) : 0.780218
# active components = 50
Iteration # 1524 fraction < 0.5 in S(0) : 0.78022
# active components = 50
Iteration # 1525 fraction < 0.5 in S(0) : 0.780222
# active components = 50
Iteration # 1526 fraction < 0.5 in S(0) : 0.780232
# active components = 50
Iteration # 1527 fraction < 0.5 in S(0) : 0.780228
# active components = 50
Iteration # 1528 fraction < 0.5 in S(0) : 0.780228
# active components = 50
Iteration # 1529 fraction < 0.5 in S(0) : 0.780224
# active components = 50
Iteration # 1530 fraction < 0.5 in S(0) : 0.780231
# active components = 50
Iteration # 1531 fraction < 0.5 in S(0) : 0.780233
# active components = 50
Iteration # 1532 fraction < 0.5 in S(0) : 0.780232
# active components = 50
Iteration # 1533 fraction < 0.5 in S(0) : 0.780229
# active components = 50
Iteration # 1534 fraction < 0.5 in S(0) : 0.780232
# active components = 50
Iteration # 1535 fraction < 0.5 in S(0) : 0.780234
# active components = 50
Iteration # 1536 fraction < 0.5 in S(0) : 0.780233
# active components = 50
Iteration # 1537 fraction < 0.5 in S(0) : 0.780233
# active components = 50
Iteration # 1538 fraction < 0.5 in S(0) : 0.780235
# active components = 50
Iteration # 1539 fraction < 0.5 in S(0) : 0.780235
# active components = 50
Iteration # 1540 fraction < 0.5 in S(0) : 0.780233
# active components = 50
Iteration # 1541 fraction < 0.5 in S(0) : 0.780232
# active components = 50
Iteration # 1542 fraction < 0.5 in S(0) : 0.780233
# active components = 50
Iteration # 1543 fraction < 0.5 in S(0) : 0.780231
# active components = 50
Iteration # 1544 fraction < 0.5 in S(0) : 0.780235
# active components = 50
Iteration # 1545 fraction < 0.5 in S(0) : 0.780238
# active components = 50
Iteration # 1546 fraction < 0.5 in S(0) : 0.780236
# active components = 50
Iteration # 1547 fraction < 0.5 in S(0) : 0.780231
# active components = 50
Iteration # 1548 fraction < 0.5 in S(0) : 0.780228
# active components = 50
Iteration # 1549 fraction < 0.5 in S(0) : 0.780227
# active components = 50
Iteration # 1550 fraction < 0.5 in S(0) : 0.780224
# active components = 50
Iteration # 1551 fraction < 0.5 in S(0) : 0.780221
# active components = 50
Iteration # 1552 fraction < 0.5 in S(0) : 0.780221
# active components = 50
Iteration # 1553 fraction < 0.5 in S(0) : 0.780219
# active components = 50
Iteration # 1554 fraction < 0.5 in S(0) : 0.780215
# active components = 50
Iteration # 1555 fraction < 0.5 in S(0) : 0.780215
# active components = 50
Iteration # 1556 fraction < 0.5 in S(0) : 0.780215
# active components = 50
Iteration # 1557 fraction < 0.5 in S(0) : 0.78021
# active components = 50
Iteration # 1558 fraction < 0.5 in S(0) : 0.780217
# active components = 50
Iteration # 1559 fraction < 0.5 in S(0) : 0.780216
# active components = 50
Iteration # 1560 fraction < 0.5 in S(0) : 0.780218
# active components = 50
Iteration # 1561 fraction < 0.5 in S(0) : 0.780217
# active components = 50
Iteration # 1562 fraction < 0.5 in S(0) : 0.780219
# active components = 50
Iteration # 1563 fraction < 0.5 in S(0) : 0.780227
# active components = 50
Iteration # 1564 fraction < 0.5 in S(0) : 0.780229
# active components = 50
Iteration # 1565 fraction < 0.5 in S(0) : 0.780235
# active components = 50
Iteration # 1566 fraction < 0.5 in S(0) : 0.780234
# active components = 50
Iteration # 1567 fraction < 0.5 in S(0) : 0.780233
# active components = 50
Iteration # 1568 fraction < 0.5 in S(0) : 0.780235
# active components = 50
Iteration # 1569 fraction < 0.5 in S(0) : 0.780232
# active components = 50
Iteration # 1570 fraction < 0.5 in S(0) : 0.780231
# active components = 50
Iteration # 1571 fraction < 0.5 in S(0) : 0.780228
# active components = 50
Iteration # 1572 fraction < 0.5 in S(0) : 0.780226
# active components = 50
Iteration # 1573 fraction < 0.5 in S(0) : 0.780226
# active components = 50
Iteration # 1574 fraction < 0.5 in S(0) : 0.780226
# active components = 50
Iteration # 1575 fraction < 0.5 in S(0) : 0.780225
# active components = 50
Iteration # 1576 fraction < 0.5 in S(0) : 0.780225
# active components = 50
Iteration # 1577 fraction < 0.5 in S(0) : 0.780227
# active components = 50
Iteration # 1578 fraction < 0.5 in S(0) : 0.780225
# active components = 50
Iteration # 1579 fraction < 0.5 in S(0) : 0.780224
# active components = 50
Iteration # 1580 fraction < 0.5 in S(0) : 0.780225
# active components = 50
Iteration # 1581 fraction < 0.5 in S(0) : 0.780228
# active components = 50
Iteration # 1582 fraction < 0.5 in S(0) : 0.780226
# active components = 50
Iteration # 1583 fraction < 0.5 in S(0) : 0.780224
# active components = 50
Iteration # 1584 fraction < 0.5 in S(0) : 0.780224
# active components = 50
Iteration # 1585 fraction < 0.5 in S(0) : 0.780228
# active components = 50
Iteration # 1586 fraction < 0.5 in S(0) : 0.780222
# active components = 50
Iteration # 1587 fraction < 0.5 in S(0) : 0.78022
# active components = 50
Iteration # 1588 fraction < 0.5 in S(0) : 0.780219
# active components = 50
Iteration # 1589 fraction < 0.5 in S(0) : 0.78022
# active components = 50
Iteration # 1590 fraction < 0.5 in S(0) : 0.780227
# active components = 50
Iteration # 1591 fraction < 0.5 in S(0) : 0.780228
# active components = 50
Iteration # 1592 fraction < 0.5 in S(0) : 0.780226
# active components = 50
Iteration # 1593 fraction < 0.5 in S(0) : 0.780233
# active components = 50
Iteration # 1594 fraction < 0.5 in S(0) : 0.780235
# active components = 50
Iteration # 1595 fraction < 0.5 in S(0) : 0.780239
# active components = 50
Iteration # 1596 fraction < 0.5 in S(0) : 0.78024
# active components = 50
Iteration # 1597 fraction < 0.5 in S(0) : 0.780243
# active components = 50
Iteration # 1598 fraction < 0.5 in S(0) : 0.780249
# active components = 50
Iteration # 1599 fraction < 0.5 in S(0) : 0.780248
# active components = 50
Iteration # 1600 fraction < 0.5 in S(0) : 0.780247
# active components = 50
Iteration # 1601 fraction < 0.5 in S(0) : 0.780245
# active components = 50
Iteration # 1602 fraction < 0.5 in S(0) : 0.780244
# active components = 50
Iteration # 1603 fraction < 0.5 in S(0) : 0.780244
# active components = 50
Iteration # 1604 fraction < 0.5 in S(0) : 0.780242
# active components = 50
Iteration # 1605 fraction < 0.5 in S(0) : 0.780244
# active components = 50
Iteration # 1606 fraction < 0.5 in S(0) : 0.780247
# active components = 50
Iteration # 1607 fraction < 0.5 in S(0) : 0.780247
# active components = 50
Iteration # 1608 fraction < 0.5 in S(0) : 0.780242
# active components = 50
Iteration # 1609 fraction < 0.5 in S(0) : 0.780245
# active components = 50
Iteration # 1610 fraction < 0.5 in S(0) : 0.780247
# active components = 50
Iteration # 1611 fraction < 0.5 in S(0) : 0.780252
# active components = 50
Iteration # 1612 fraction < 0.5 in S(0) : 0.780259
# active components = 50
Iteration # 1613 fraction < 0.5 in S(0) : 0.780259
# active components = 50
Iteration # 1614 fraction < 0.5 in S(0) : 0.780256
# active components = 50
Iteration # 1615 fraction < 0.5 in S(0) : 0.780255
# active components = 50
Iteration # 1616 fraction < 0.5 in S(0) : 0.780259
# active components = 50
Iteration # 1617 fraction < 0.5 in S(0) : 0.780262
# active components = 50
Iteration # 1618 fraction < 0.5 in S(0) : 0.780259
# active components = 50
Iteration # 1619 fraction < 0.5 in S(0) : 0.780251
# active components = 50
Iteration # 1620 fraction < 0.5 in S(0) : 0.780255
# active components = 50
Iteration # 1621 fraction < 0.5 in S(0) : 0.780258
# active components = 50
Iteration # 1622 fraction < 0.5 in S(0) : 0.78026
# active components = 50
Iteration # 1623 fraction < 0.5 in S(0) : 0.780265
# active components = 50
Iteration # 1624 fraction < 0.5 in S(0) : 0.780264
# active components = 50
Iteration # 1625 fraction < 0.5 in S(0) : 0.780261
# active components = 50
Iteration # 1626 fraction < 0.5 in S(0) : 0.780261
# active components = 50
Iteration # 1627 fraction < 0.5 in S(0) : 0.780262
# active components = 50
Iteration # 1628 fraction < 0.5 in S(0) : 0.780263
# active components = 50
Iteration # 1629 fraction < 0.5 in S(0) : 0.780263
# active components = 50
Iteration # 1630 fraction < 0.5 in S(0) : 0.780263
# active components = 50
Iteration # 1631 fraction < 0.5 in S(0) : 0.780266
# active components = 50
Iteration # 1632 fraction < 0.5 in S(0) : 0.780268
# active components = 50
Iteration # 1633 fraction < 0.5 in S(0) : 0.780267
# active components = 50
Iteration # 1634 fraction < 0.5 in S(0) : 0.780262
# active components = 50
Iteration # 1635 fraction < 0.5 in S(0) : 0.780261
# active components = 50
Iteration # 1636 fraction < 0.5 in S(0) : 0.780263
# active components = 50
Iteration # 1637 fraction < 0.5 in S(0) : 0.780266
# active components = 50
Iteration # 1638 fraction < 0.5 in S(0) : 0.780259
# active components = 50
Iteration # 1639 fraction < 0.5 in S(0) : 0.780255
# active components = 50
Iteration # 1640 fraction < 0.5 in S(0) : 0.780252
# active components = 50
Iteration # 1641 fraction < 0.5 in S(0) : 0.780251
# active components = 50
Iteration # 1642 fraction < 0.5 in S(0) : 0.780249
# active components = 50
Iteration # 1643 fraction < 0.5 in S(0) : 0.78025
# active components = 50
Iteration # 1644 fraction < 0.5 in S(0) : 0.780248
# active components = 50
Iteration # 1645 fraction < 0.5 in S(0) : 0.780251
# active components = 50
Iteration # 1646 fraction < 0.5 in S(0) : 0.780252
# active components = 50
Iteration # 1647 fraction < 0.5 in S(0) : 0.780254
# active components = 50
Iteration # 1648 fraction < 0.5 in S(0) : 0.78025
# active components = 50
Iteration # 1649 fraction < 0.5 in S(0) : 0.780252
# active components = 50
Iteration # 1650 fraction < 0.5 in S(0) : 0.780249
# active components = 50
Iteration # 1651 fraction < 0.5 in S(0) : 0.780252
# active components = 50
Iteration # 1652 fraction < 0.5 in S(0) : 0.780258
# active components = 50
Iteration # 1653 fraction < 0.5 in S(0) : 0.780256
# active components = 50
Iteration # 1654 fraction < 0.5 in S(0) : 0.780252
# active components = 50
Iteration # 1655 fraction < 0.5 in S(0) : 0.780248
# active components = 50
Iteration # 1656 fraction < 0.5 in S(0) : 0.780245
# active components = 50
Iteration # 1657 fraction < 0.5 in S(0) : 0.780244
# active components = 50
Iteration # 1658 fraction < 0.5 in S(0) : 0.780247
# active components = 50
Iteration # 1659 fraction < 0.5 in S(0) : 0.78025
# active components = 50
Iteration # 1660 fraction < 0.5 in S(0) : 0.78025
# active components = 50
Iteration # 1661 fraction < 0.5 in S(0) : 0.780254
# active components = 50
Iteration # 1662 fraction < 0.5 in S(0) : 0.780247
# active components = 50
Iteration # 1663 fraction < 0.5 in S(0) : 0.780251
# active components = 50
Iteration # 1664 fraction < 0.5 in S(0) : 0.780245
# active components = 50
Iteration # 1665 fraction < 0.5 in S(0) : 0.780247
# active components = 50
Iteration # 1666 fraction < 0.5 in S(0) : 0.78025
# active components = 50
Iteration # 1667 fraction < 0.5 in S(0) : 0.780244
# active components = 50
Iteration # 1668 fraction < 0.5 in S(0) : 0.780244
# active components = 50
Iteration # 1669 fraction < 0.5 in S(0) : 0.780247
# active components = 50
Iteration # 1670 fraction < 0.5 in S(0) : 0.780244
# active components = 50
Iteration # 1671 fraction < 0.5 in S(0) : 0.780246
# active components = 50
Iteration # 1672 fraction < 0.5 in S(0) : 0.780238
# active components = 50
Iteration # 1673 fraction < 0.5 in S(0) : 0.780237
# active components = 50
Iteration # 1674 fraction < 0.5 in S(0) : 0.780239
# active components = 50
Iteration # 1675 fraction < 0.5 in S(0) : 0.780241
# active components = 50
Iteration # 1676 fraction < 0.5 in S(0) : 0.780239
# active components = 50
Iteration # 1677 fraction < 0.5 in S(0) : 0.780241
# active components = 50
Iteration # 1678 fraction < 0.5 in S(0) : 0.780242
# active components = 50
Iteration # 1679 fraction < 0.5 in S(0) : 0.780243
# active components = 50
Iteration # 1680 fraction < 0.5 in S(0) : 0.780247
# active components = 50
Iteration # 1681 fraction < 0.5 in S(0) : 0.78025
# active components = 50
Iteration # 1682 fraction < 0.5 in S(0) : 0.780246
# active components = 50
Iteration # 1683 fraction < 0.5 in S(0) : 0.780249
# active components = 50
Iteration # 1684 fraction < 0.5 in S(0) : 0.780253
# active components = 50
Iteration # 1685 fraction < 0.5 in S(0) : 0.78025
# active components = 50
Iteration # 1686 fraction < 0.5 in S(0) : 0.780251
# active components = 50
Iteration # 1687 fraction < 0.5 in S(0) : 0.780252
# active components = 50
Iteration # 1688 fraction < 0.5 in S(0) : 0.780262
# active components = 50
Iteration # 1689 fraction < 0.5 in S(0) : 0.780262
# active components = 50
Iteration # 1690 fraction < 0.5 in S(0) : 0.780259
# active components = 50
Iteration # 1691 fraction < 0.5 in S(0) : 0.780261
# active components = 50
Iteration # 1692 fraction < 0.5 in S(0) : 0.780258
# active components = 50
Iteration # 1693 fraction < 0.5 in S(0) : 0.780263
# active components = 50
Iteration # 1694 fraction < 0.5 in S(0) : 0.780266
# active components = 50
Iteration # 1695 fraction < 0.5 in S(0) : 0.780267
# active components = 50
Iteration # 1696 fraction < 0.5 in S(0) : 0.78027
# active components = 50
Iteration # 1697 fraction < 0.5 in S(0) : 0.780267
# active components = 50
Iteration # 1698 fraction < 0.5 in S(0) : 0.780272
# active components = 50
Iteration # 1699 fraction < 0.5 in S(0) : 0.78027
# active components = 50
Iteration # 1700 fraction < 0.5 in S(0) : 0.780269
# active components = 50
Iteration # 1701 fraction < 0.5 in S(0) : 0.780264
# active components = 50
Iteration # 1702 fraction < 0.5 in S(0) : 0.780269
# active components = 50
Iteration # 1703 fraction < 0.5 in S(0) : 0.780266
# active components = 50
Iteration # 1704 fraction < 0.5 in S(0) : 0.780265
# active components = 50
Iteration # 1705 fraction < 0.5 in S(0) : 0.780266
# active components = 50
Iteration # 1706 fraction < 0.5 in S(0) : 0.780264
# active components = 50
Iteration # 1707 fraction < 0.5 in S(0) : 0.78027
# active components = 50
Iteration # 1708 fraction < 0.5 in S(0) : 0.780268
# active components = 50
Iteration # 1709 fraction < 0.5 in S(0) : 0.780263
# active components = 50
Iteration # 1710 fraction < 0.5 in S(0) : 0.78027
# active components = 50
Iteration # 1711 fraction < 0.5 in S(0) : 0.780266
# active components = 50
Iteration # 1712 fraction < 0.5 in S(0) : 0.780264
# active components = 50
Iteration # 1713 fraction < 0.5 in S(0) : 0.780264
# active components = 50
Iteration # 1714 fraction < 0.5 in S(0) : 0.780271
# active components = 50
Iteration # 1715 fraction < 0.5 in S(0) : 0.780268
# active components = 50
Iteration # 1716 fraction < 0.5 in S(0) : 0.78027
# active components = 50
Iteration # 1717 fraction < 0.5 in S(0) : 0.780271
# active components = 50
Iteration # 1718 fraction < 0.5 in S(0) : 0.780281
# active components = 50
Iteration # 1719 fraction < 0.5 in S(0) : 0.780278
# active components = 50
Iteration # 1720 fraction < 0.5 in S(0) : 0.780278
# active components = 50
Iteration # 1721 fraction < 0.5 in S(0) : 0.780274
# active components = 50
Iteration # 1722 fraction < 0.5 in S(0) : 0.780266
# active components = 50
Iteration # 1723 fraction < 0.5 in S(0) : 0.780267
# active components = 50
Iteration # 1724 fraction < 0.5 in S(0) : 0.780265
# active components = 50
Iteration # 1725 fraction < 0.5 in S(0) : 0.780267
# active components = 50
Iteration # 1726 fraction < 0.5 in S(0) : 0.780267
# active components = 50
Iteration # 1727 fraction < 0.5 in S(0) : 0.780269
# active components = 50
Iteration # 1728 fraction < 0.5 in S(0) : 0.780263
# active components = 50
Iteration # 1729 fraction < 0.5 in S(0) : 0.780261
# active components = 50
Iteration # 1730 fraction < 0.5 in S(0) : 0.780262
# active components = 50
Iteration # 1731 fraction < 0.5 in S(0) : 0.780265
# active components = 50
Iteration # 1732 fraction < 0.5 in S(0) : 0.780269
# active components = 50
Iteration # 1733 fraction < 0.5 in S(0) : 0.78027
# active components = 50
Iteration # 1734 fraction < 0.5 in S(0) : 0.780271
# active components = 50
Iteration # 1735 fraction < 0.5 in S(0) : 0.780267
# active components = 50
Iteration # 1736 fraction < 0.5 in S(0) : 0.780263
# active components = 50
Iteration # 1737 fraction < 0.5 in S(0) : 0.780263
# active components = 50
Iteration # 1738 fraction < 0.5 in S(0) : 0.78026
# active components = 50
Iteration # 1739 fraction < 0.5 in S(0) : 0.780259
# active components = 50
Iteration # 1740 fraction < 0.5 in S(0) : 0.780255
# active components = 50
Iteration # 1741 fraction < 0.5 in S(0) : 0.780252
# active components = 50
Iteration # 1742 fraction < 0.5 in S(0) : 0.780252
# active components = 50
Iteration # 1743 fraction < 0.5 in S(0) : 0.780251
# active components = 50
Iteration # 1744 fraction < 0.5 in S(0) : 0.780249
# active components = 50
Iteration # 1745 fraction < 0.5 in S(0) : 0.780251
# active components = 50
Iteration # 1746 fraction < 0.5 in S(0) : 0.780259
# active components = 50
Iteration # 1747 fraction < 0.5 in S(0) : 0.780253
# active components = 50
Iteration # 1748 fraction < 0.5 in S(0) : 0.780251
# active components = 50
Iteration # 1749 fraction < 0.5 in S(0) : 0.780256
# active components = 50
Iteration # 1750 fraction < 0.5 in S(0) : 0.780256
# active components = 50
Iteration # 1751 fraction < 0.5 in S(0) : 0.780258
# active components = 50
Iteration # 1752 fraction < 0.5 in S(0) : 0.780253
# active components = 50
Iteration # 1753 fraction < 0.5 in S(0) : 0.78025
# active components = 50
Iteration # 1754 fraction < 0.5 in S(0) : 0.780255
# active components = 50
Iteration # 1755 fraction < 0.5 in S(0) : 0.780256
# active components = 50
Iteration # 1756 fraction < 0.5 in S(0) : 0.78026
# active components = 50
Iteration # 1757 fraction < 0.5 in S(0) : 0.780256
# active components = 50
Iteration # 1758 fraction < 0.5 in S(0) : 0.780263
# active components = 50
Iteration # 1759 fraction < 0.5 in S(0) : 0.780261
# active components = 50
Iteration # 1760 fraction < 0.5 in S(0) : 0.780267
# active components = 50
Iteration # 1761 fraction < 0.5 in S(0) : 0.780267
# active components = 50
Iteration # 1762 fraction < 0.5 in S(0) : 0.780269
# active components = 50
Iteration # 1763 fraction < 0.5 in S(0) : 0.78027
# active components = 50
Iteration # 1764 fraction < 0.5 in S(0) : 0.780272
# active components = 50
Iteration # 1765 fraction < 0.5 in S(0) : 0.78028
# active components = 50
Iteration # 1766 fraction < 0.5 in S(0) : 0.780276
# active components = 50
Iteration # 1767 fraction < 0.5 in S(0) : 0.780275
# active components = 50
Iteration # 1768 fraction < 0.5 in S(0) : 0.780275
# active components = 50
Iteration # 1769 fraction < 0.5 in S(0) : 0.780276
# active components = 50
Iteration # 1770 fraction < 0.5 in S(0) : 0.780275
# active components = 50
Iteration # 1771 fraction < 0.5 in S(0) : 0.780274
# active components = 50
Iteration # 1772 fraction < 0.5 in S(0) : 0.780275
# active components = 50
Iteration # 1773 fraction < 0.5 in S(0) : 0.780274
# active components = 50
Iteration # 1774 fraction < 0.5 in S(0) : 0.780286
# active components = 50
Iteration # 1775 fraction < 0.5 in S(0) : 0.780288
# active components = 50
Iteration # 1776 fraction < 0.5 in S(0) : 0.780282
# active components = 50
Iteration # 1777 fraction < 0.5 in S(0) : 0.780288
# active components = 50
Iteration # 1778 fraction < 0.5 in S(0) : 0.78029
# active components = 50
Iteration # 1779 fraction < 0.5 in S(0) : 0.780296
# active components = 50
Iteration # 1780 fraction < 0.5 in S(0) : 0.780296
# active components = 50
Iteration # 1781 fraction < 0.5 in S(0) : 0.780301
# active components = 50
Iteration # 1782 fraction < 0.5 in S(0) : 0.780304
# active components = 50
Iteration # 1783 fraction < 0.5 in S(0) : 0.780308
# active components = 50
Iteration # 1784 fraction < 0.5 in S(0) : 0.780309
# active components = 50
Iteration # 1785 fraction < 0.5 in S(0) : 0.780309
# active components = 50
Iteration # 1786 fraction < 0.5 in S(0) : 0.780308
# active components = 50
Iteration # 1787 fraction < 0.5 in S(0) : 0.78031
# active components = 50
Iteration # 1788 fraction < 0.5 in S(0) : 0.780316
# active components = 50
Iteration # 1789 fraction < 0.5 in S(0) : 0.780317
# active components = 50
Iteration # 1790 fraction < 0.5 in S(0) : 0.780326
# active components = 50
Iteration # 1791 fraction < 0.5 in S(0) : 0.780327
# active components = 50
Iteration # 1792 fraction < 0.5 in S(0) : 0.780325
# active components = 50
Iteration # 1793 fraction < 0.5 in S(0) : 0.780334
# active components = 50
Iteration # 1794 fraction < 0.5 in S(0) : 0.780331
# active components = 50
Iteration # 1795 fraction < 0.5 in S(0) : 0.780333
# active components = 50
Iteration # 1796 fraction < 0.5 in S(0) : 0.780326
# active components = 50
Iteration # 1797 fraction < 0.5 in S(0) : 0.780331
# active components = 50
Iteration # 1798 fraction < 0.5 in S(0) : 0.780332
# active components = 50
Iteration # 1799 fraction < 0.5 in S(0) : 0.780334
# active components = 50
Iteration # 1800 fraction < 0.5 in S(0) : 0.780338
# active components = 50
Iteration # 1801 fraction < 0.5 in S(0) : 0.780334
# active components = 50
Iteration # 1802 fraction < 0.5 in S(0) : 0.780341
# active components = 50
Iteration # 1803 fraction < 0.5 in S(0) : 0.780332
# active components = 50
Iteration # 1804 fraction < 0.5 in S(0) : 0.780323
# active components = 50
Iteration # 1805 fraction < 0.5 in S(0) : 0.780326
# active components = 50
Iteration # 1806 fraction < 0.5 in S(0) : 0.780326
# active components = 50
Iteration # 1807 fraction < 0.5 in S(0) : 0.780326
# active components = 50
Iteration # 1808 fraction < 0.5 in S(0) : 0.780328
# active components = 50
Iteration # 1809 fraction < 0.5 in S(0) : 0.780328
# active components = 50
Iteration # 1810 fraction < 0.5 in S(0) : 0.780324
# active components = 50
Iteration # 1811 fraction < 0.5 in S(0) : 0.780327
# active components = 50
Iteration # 1812 fraction < 0.5 in S(0) : 0.780329
# active components = 50
Iteration # 1813 fraction < 0.5 in S(0) : 0.780332
# active components = 50
Iteration # 1814 fraction < 0.5 in S(0) : 0.78033
# active components = 50
Iteration # 1815 fraction < 0.5 in S(0) : 0.780328
# active components = 50
Iteration # 1816 fraction < 0.5 in S(0) : 0.78033
# active components = 50
Iteration # 1817 fraction < 0.5 in S(0) : 0.780325
# active components = 50
Iteration # 1818 fraction < 0.5 in S(0) : 0.780324
# active components = 50
Iteration # 1819 fraction < 0.5 in S(0) : 0.78032
# active components = 50
Iteration # 1820 fraction < 0.5 in S(0) : 0.780321
# active components = 50
Iteration # 1821 fraction < 0.5 in S(0) : 0.780311
# active components = 50
Iteration # 1822 fraction < 0.5 in S(0) : 0.78031
# active components = 50
Iteration # 1823 fraction < 0.5 in S(0) : 0.780317
# active components = 50
Iteration # 1824 fraction < 0.5 in S(0) : 0.780317
# active components = 50
Iteration # 1825 fraction < 0.5 in S(0) : 0.780317
# active components = 50
Iteration # 1826 fraction < 0.5 in S(0) : 0.78032
# active components = 50
Iteration # 1827 fraction < 0.5 in S(0) : 0.780311
# active components = 50
Iteration # 1828 fraction < 0.5 in S(0) : 0.780315
# active components = 50
Iteration # 1829 fraction < 0.5 in S(0) : 0.780315
# active components = 50
Iteration # 1830 fraction < 0.5 in S(0) : 0.780314
# active components = 50
Iteration # 1831 fraction < 0.5 in S(0) : 0.780309
# active components = 50
Iteration # 1832 fraction < 0.5 in S(0) : 0.780305
# active components = 50
Iteration # 1833 fraction < 0.5 in S(0) : 0.780304
# active components = 50
Iteration # 1834 fraction < 0.5 in S(0) : 0.780304
# active components = 50
Iteration # 1835 fraction < 0.5 in S(0) : 0.780305
# active components = 50
Iteration # 1836 fraction < 0.5 in S(0) : 0.780301
# active components = 50
Iteration # 1837 fraction < 0.5 in S(0) : 0.780298
# active components = 50
Iteration # 1838 fraction < 0.5 in S(0) : 0.780314
# active components = 50
Iteration # 1839 fraction < 0.5 in S(0) : 0.780316
# active components = 50
Iteration # 1840 fraction < 0.5 in S(0) : 0.780314
# active components = 50
Iteration # 1841 fraction < 0.5 in S(0) : 0.780316
# active components = 50
Iteration # 1842 fraction < 0.5 in S(0) : 0.780315
# active components = 50
Iteration # 1843 fraction < 0.5 in S(0) : 0.78031
# active components = 50
Iteration # 1844 fraction < 0.5 in S(0) : 0.780308
# active components = 50
Iteration # 1845 fraction < 0.5 in S(0) : 0.780314
# active components = 50
Iteration # 1846 fraction < 0.5 in S(0) : 0.780319
# active components = 50
Iteration # 1847 fraction < 0.5 in S(0) : 0.780324
# active components = 50
Iteration # 1848 fraction < 0.5 in S(0) : 0.780319
# active components = 50
Iteration # 1849 fraction < 0.5 in S(0) : 0.780318
# active components = 50
Iteration # 1850 fraction < 0.5 in S(0) : 0.780316
# active components = 50
Iteration # 1851 fraction < 0.5 in S(0) : 0.780321
# active components = 50
Iteration # 1852 fraction < 0.5 in S(0) : 0.780321
# active components = 50
Iteration # 1853 fraction < 0.5 in S(0) : 0.780326
# active components = 50
Iteration # 1854 fraction < 0.5 in S(0) : 0.780321
# active components = 50
Iteration # 1855 fraction < 0.5 in S(0) : 0.780321
# active components = 50
Iteration # 1856 fraction < 0.5 in S(0) : 0.780327
# active components = 50
Iteration # 1857 fraction < 0.5 in S(0) : 0.780322
# active components = 50
Iteration # 1858 fraction < 0.5 in S(0) : 0.780323
# active components = 50
Iteration # 1859 fraction < 0.5 in S(0) : 0.780315
# active components = 50
Iteration # 1860 fraction < 0.5 in S(0) : 0.780317
# active components = 50
Iteration # 1861 fraction < 0.5 in S(0) : 0.780315
# active components = 50
Iteration # 1862 fraction < 0.5 in S(0) : 0.780318
# active components = 50
Iteration # 1863 fraction < 0.5 in S(0) : 0.780326
# active components = 50
Iteration # 1864 fraction < 0.5 in S(0) : 0.780327
# active components = 50
Iteration # 1865 fraction < 0.5 in S(0) : 0.780331
# active components = 50
Iteration # 1866 fraction < 0.5 in S(0) : 0.780335
# active components = 50
Iteration # 1867 fraction < 0.5 in S(0) : 0.780342
# active components = 50
Iteration # 1868 fraction < 0.5 in S(0) : 0.780341
# active components = 50
Iteration # 1869 fraction < 0.5 in S(0) : 0.780343
# active components = 50
Iteration # 1870 fraction < 0.5 in S(0) : 0.780341
# active components = 50
Iteration # 1871 fraction < 0.5 in S(0) : 0.780334
# active components = 50
Iteration # 1872 fraction < 0.5 in S(0) : 0.780344
# active components = 50
Iteration # 1873 fraction < 0.5 in S(0) : 0.780341
# active components = 50
Iteration # 1874 fraction < 0.5 in S(0) : 0.780341
# active components = 50
Iteration # 1875 fraction < 0.5 in S(0) : 0.780345
# active components = 50
Iteration # 1876 fraction < 0.5 in S(0) : 0.780348
# active components = 50
Iteration # 1877 fraction < 0.5 in S(0) : 0.780352
# active components = 50
Iteration # 1878 fraction < 0.5 in S(0) : 0.780348
# active components = 50
Iteration # 1879 fraction < 0.5 in S(0) : 0.780355
# active components = 50
Iteration # 1880 fraction < 0.5 in S(0) : 0.780351
# active components = 50
Iteration # 1881 fraction < 0.5 in S(0) : 0.780354
# active components = 50
Iteration # 1882 fraction < 0.5 in S(0) : 0.780362
# active components = 50
Iteration # 1883 fraction < 0.5 in S(0) : 0.780364
# active components = 50
Iteration # 1884 fraction < 0.5 in S(0) : 0.78037
# active components = 50
Iteration # 1885 fraction < 0.5 in S(0) : 0.780378
# active components = 50
Iteration # 1886 fraction < 0.5 in S(0) : 0.780383
# active components = 50
Iteration # 1887 fraction < 0.5 in S(0) : 0.780387
# active components = 50
Iteration # 1888 fraction < 0.5 in S(0) : 0.780385
# active components = 50
Iteration # 1889 fraction < 0.5 in S(0) : 0.780387
# active components = 50
Iteration # 1890 fraction < 0.5 in S(0) : 0.780392
# active components = 50
Iteration # 1891 fraction < 0.5 in S(0) : 0.78038
# active components = 50
Iteration # 1892 fraction < 0.5 in S(0) : 0.780379
# active components = 50
Iteration # 1893 fraction < 0.5 in S(0) : 0.780379
# active components = 50
Iteration # 1894 fraction < 0.5 in S(0) : 0.780387
# active components = 50
Iteration # 1895 fraction < 0.5 in S(0) : 0.780381
# active components = 50
Iteration # 1896 fraction < 0.5 in S(0) : 0.780386
# active components = 50
Iteration # 1897 fraction < 0.5 in S(0) : 0.780384
# active components = 50
Iteration # 1898 fraction < 0.5 in S(0) : 0.780379
# active components = 50
Iteration # 1899 fraction < 0.5 in S(0) : 0.780389
# active components = 50
Iteration # 1900 fraction < 0.5 in S(0) : 0.78039
# active components = 50
Iteration # 1901 fraction < 0.5 in S(0) : 0.78039
# active components = 50
Iteration # 1902 fraction < 0.5 in S(0) : 0.780386
# active components = 50
Iteration # 1903 fraction < 0.5 in S(0) : 0.780389
# active components = 50
Iteration # 1904 fraction < 0.5 in S(0) : 0.780394
# active components = 50
Iteration # 1905 fraction < 0.5 in S(0) : 0.780394
# active components = 50
Iteration # 1906 fraction < 0.5 in S(0) : 0.780401
# active components = 50
Iteration # 1907 fraction < 0.5 in S(0) : 0.780402
# active components = 50
Iteration # 1908 fraction < 0.5 in S(0) : 0.780407
# active components = 50
Iteration # 1909 fraction < 0.5 in S(0) : 0.780413
# active components = 50
Iteration # 1910 fraction < 0.5 in S(0) : 0.780421
# active components = 50
Iteration # 1911 fraction < 0.5 in S(0) : 0.780428
# active components = 50
Iteration # 1912 fraction < 0.5 in S(0) : 0.78043
# active components = 50
Iteration # 1913 fraction < 0.5 in S(0) : 0.780438
# active components = 50
Iteration # 1914 fraction < 0.5 in S(0) : 0.780436
# active components = 50
Iteration # 1915 fraction < 0.5 in S(0) : 0.780437
# active components = 50
Iteration # 1916 fraction < 0.5 in S(0) : 0.780444
# active components = 50
Iteration # 1917 fraction < 0.5 in S(0) : 0.780444
# active components = 50
Iteration # 1918 fraction < 0.5 in S(0) : 0.780449
# active components = 50
Iteration # 1919 fraction < 0.5 in S(0) : 0.78045
# active components = 50
Iteration # 1920 fraction < 0.5 in S(0) : 0.78045
# active components = 50
Iteration # 1921 fraction < 0.5 in S(0) : 0.780461
# active components = 50
Iteration # 1922 fraction < 0.5 in S(0) : 0.780466
# active components = 50
Iteration # 1923 fraction < 0.5 in S(0) : 0.780461
# active components = 50
Iteration # 1924 fraction < 0.5 in S(0) : 0.78047
# active components = 50
Iteration # 1925 fraction < 0.5 in S(0) : 0.780464
# active components = 50
Iteration # 1926 fraction < 0.5 in S(0) : 0.780466
# active components = 50
Iteration # 1927 fraction < 0.5 in S(0) : 0.780468
# active components = 50
Iteration # 1928 fraction < 0.5 in S(0) : 0.780468
# active components = 50
Iteration # 1929 fraction < 0.5 in S(0) : 0.780472
# active components = 50
Iteration # 1930 fraction < 0.5 in S(0) : 0.780466
# active components = 50
Iteration # 1931 fraction < 0.5 in S(0) : 0.780464
# active components = 50
Iteration # 1932 fraction < 0.5 in S(0) : 0.780467
# active components = 50
Iteration # 1933 fraction < 0.5 in S(0) : 0.780465
# active components = 50
Iteration # 1934 fraction < 0.5 in S(0) : 0.780471
# active components = 50
Iteration # 1935 fraction < 0.5 in S(0) : 0.780475
# active components = 50
Iteration # 1936 fraction < 0.5 in S(0) : 0.780476
# active components = 50
Iteration # 1937 fraction < 0.5 in S(0) : 0.780478
# active components = 50
Iteration # 1938 fraction < 0.5 in S(0) : 0.780467
# active components = 50
Iteration # 1939 fraction < 0.5 in S(0) : 0.780472
# active components = 50
Iteration # 1940 fraction < 0.5 in S(0) : 0.780477
# active components = 50
Iteration # 1941 fraction < 0.5 in S(0) : 0.780482
# active components = 50
Iteration # 1942 fraction < 0.5 in S(0) : 0.780481
# active components = 50
Iteration # 1943 fraction < 0.5 in S(0) : 0.780476
# active components = 50
Iteration # 1944 fraction < 0.5 in S(0) : 0.780476
# active components = 50
Iteration # 1945 fraction < 0.5 in S(0) : 0.780479
# active components = 50
Iteration # 1946 fraction < 0.5 in S(0) : 0.780483
# active components = 50
Iteration # 1947 fraction < 0.5 in S(0) : 0.780484
# active components = 50
Iteration # 1948 fraction < 0.5 in S(0) : 0.780484
# active components = 50
Iteration # 1949 fraction < 0.5 in S(0) : 0.780494
# active components = 50
Iteration # 1950 fraction < 0.5 in S(0) : 0.780491
# active components = 50
Iteration # 1951 fraction < 0.5 in S(0) : 0.780497
# active components = 50
Iteration # 1952 fraction < 0.5 in S(0) : 0.780503
# active components = 50
Iteration # 1953 fraction < 0.5 in S(0) : 0.780507
# active components = 50
Iteration # 1954 fraction < 0.5 in S(0) : 0.780506
# active components = 50
Iteration # 1955 fraction < 0.5 in S(0) : 0.780503
# active components = 50
Iteration # 1956 fraction < 0.5 in S(0) : 0.780513
# active components = 50
Iteration # 1957 fraction < 0.5 in S(0) : 0.780525
# active components = 50
Iteration # 1958 fraction < 0.5 in S(0) : 0.780525
# active components = 50
Iteration # 1959 fraction < 0.5 in S(0) : 0.780525
# active components = 50
Iteration # 1960 fraction < 0.5 in S(0) : 0.780523
# active components = 50
Iteration # 1961 fraction < 0.5 in S(0) : 0.780518
# active components = 50
Iteration # 1962 fraction < 0.5 in S(0) : 0.780524
# active components = 50
Iteration # 1963 fraction < 0.5 in S(0) : 0.780523
# active components = 50
Iteration # 1964 fraction < 0.5 in S(0) : 0.780523
# active components = 50
Iteration # 1965 fraction < 0.5 in S(0) : 0.780522
# active components = 50
Iteration # 1966 fraction < 0.5 in S(0) : 0.780522
# active components = 50
Iteration # 1967 fraction < 0.5 in S(0) : 0.78053
# active components = 50
Iteration # 1968 fraction < 0.5 in S(0) : 0.780535
# active components = 50
Iteration # 1969 fraction < 0.5 in S(0) : 0.780541
# active components = 50
Iteration # 1970 fraction < 0.5 in S(0) : 0.780542
# active components = 50
Iteration # 1971 fraction < 0.5 in S(0) : 0.780534
# active components = 50
Iteration # 1972 fraction < 0.5 in S(0) : 0.780536
# active components = 50
Iteration # 1973 fraction < 0.5 in S(0) : 0.780552
# active components = 50
Iteration # 1974 fraction < 0.5 in S(0) : 0.780552
# active components = 50
Iteration # 1975 fraction < 0.5 in S(0) : 0.780553
# active components = 50
Iteration # 1976 fraction < 0.5 in S(0) : 0.780551
# active components = 50
Iteration # 1977 fraction < 0.5 in S(0) : 0.780557
# active components = 50
Iteration # 1978 fraction < 0.5 in S(0) : 0.78056
# active components = 50
Iteration # 1979 fraction < 0.5 in S(0) : 0.780566
# active components = 50
Iteration # 1980 fraction < 0.5 in S(0) : 0.780572
# active components = 50
Iteration # 1981 fraction < 0.5 in S(0) : 0.780569
# active components = 50
Iteration # 1982 fraction < 0.5 in S(0) : 0.780573
# active components = 50
Iteration # 1983 fraction < 0.5 in S(0) : 0.780565
# active components = 50
Iteration # 1984 fraction < 0.5 in S(0) : 0.780564
# active components = 50
Iteration # 1985 fraction < 0.5 in S(0) : 0.780563
# active components = 50
Iteration # 1986 fraction < 0.5 in S(0) : 0.780567
# active components = 50
Iteration # 1987 fraction < 0.5 in S(0) : 0.780567
# active components = 50
Iteration # 1988 fraction < 0.5 in S(0) : 0.78057
# active components = 50
Iteration # 1989 fraction < 0.5 in S(0) : 0.780573
# active components = 50
Iteration # 1990 fraction < 0.5 in S(0) : 0.780581
# active components = 50
Iteration # 1991 fraction < 0.5 in S(0) : 0.780578
# active components = 50
Iteration # 1992 fraction < 0.5 in S(0) : 0.780582
# active components = 50
Iteration # 1993 fraction < 0.5 in S(0) : 0.780586
# active components = 50
Iteration # 1994 fraction < 0.5 in S(0) : 0.780584
# active components = 50
Iteration # 1995 fraction < 0.5 in S(0) : 0.780586
# active components = 50
Iteration # 1996 fraction < 0.5 in S(0) : 0.780578
# active components = 50
Iteration # 1997 fraction < 0.5 in S(0) : 0.780575
# active components = 50
Iteration # 1998 fraction < 0.5 in S(0) : 0.780582
# active components = 50
Iteration # 1999 fraction < 0.5 in S(0) : 0.780591
# active components = 50
Iteration # 2000 fraction < 0.5 in S(0) : 0.780594
saving current set of estimates
# active components = 50
Iteration # 2001 fraction < 0.5 in S(0) : 0.780597
# active components = 50
Iteration # 2002 fraction < 0.5 in S(0) : 0.780588
# active components = 50
Iteration # 2003 fraction < 0.5 in S(0) : 0.780591
# active components = 50
Iteration # 2004 fraction < 0.5 in S(0) : 0.780598
# active components = 50
Iteration # 2005 fraction < 0.5 in S(0) : 0.780596
# active components = 50
Iteration # 2006 fraction < 0.5 in S(0) : 0.780595
# active components = 50
Iteration # 2007 fraction < 0.5 in S(0) : 0.780594
# active components = 50
Iteration # 2008 fraction < 0.5 in S(0) : 0.780589
# active components = 50
Iteration # 2009 fraction < 0.5 in S(0) : 0.780589
# active components = 50
Iteration # 2010 fraction < 0.5 in S(0) : 0.780594
# active components = 50
Iteration # 2011 fraction < 0.5 in S(0) : 0.780606
# active components = 50
Iteration # 2012 fraction < 0.5 in S(0) : 0.780615
# active components = 50
Iteration # 2013 fraction < 0.5 in S(0) : 0.780618
# active components = 50
Iteration # 2014 fraction < 0.5 in S(0) : 0.780615
# active components = 50
Iteration # 2015 fraction < 0.5 in S(0) : 0.780615
# active components = 50
Iteration # 2016 fraction < 0.5 in S(0) : 0.780617
# active components = 50
Iteration # 2017 fraction < 0.5 in S(0) : 0.780621
# active components = 50
Iteration # 2018 fraction < 0.5 in S(0) : 0.780622
# active components = 50
Iteration # 2019 fraction < 0.5 in S(0) : 0.780624
# active components = 50
Iteration # 2020 fraction < 0.5 in S(0) : 0.780619
# active components = 50
Iteration # 2021 fraction < 0.5 in S(0) : 0.78062
# active components = 50
Iteration # 2022 fraction < 0.5 in S(0) : 0.78062
# active components = 50
Iteration # 2023 fraction < 0.5 in S(0) : 0.780619
# active components = 50
Iteration # 2024 fraction < 0.5 in S(0) : 0.780618
# active components = 50
Iteration # 2025 fraction < 0.5 in S(0) : 0.780619
# active components = 50
Iteration # 2026 fraction < 0.5 in S(0) : 0.780621
# active components = 50
Iteration # 2027 fraction < 0.5 in S(0) : 0.780624
# active components = 50
Iteration # 2028 fraction < 0.5 in S(0) : 0.78062
# active components = 50
Iteration # 2029 fraction < 0.5 in S(0) : 0.780625
# active components = 50
Iteration # 2030 fraction < 0.5 in S(0) : 0.780618
# active components = 50
Iteration # 2031 fraction < 0.5 in S(0) : 0.780621
# active components = 50
Iteration # 2032 fraction < 0.5 in S(0) : 0.780626
# active components = 50
Iteration # 2033 fraction < 0.5 in S(0) : 0.780635
# active components = 50
Iteration # 2034 fraction < 0.5 in S(0) : 0.780635
# active components = 50
Iteration # 2035 fraction < 0.5 in S(0) : 0.780641
# active components = 50
Iteration # 2036 fraction < 0.5 in S(0) : 0.780643
# active components = 50
Iteration # 2037 fraction < 0.5 in S(0) : 0.780643
# active components = 50
Iteration # 2038 fraction < 0.5 in S(0) : 0.780643
# active components = 50
Iteration # 2039 fraction < 0.5 in S(0) : 0.780641
# active components = 50
Iteration # 2040 fraction < 0.5 in S(0) : 0.780643
# active components = 50
Iteration # 2041 fraction < 0.5 in S(0) : 0.780633
# active components = 50
Iteration # 2042 fraction < 0.5 in S(0) : 0.780632
# active components = 50
Iteration # 2043 fraction < 0.5 in S(0) : 0.780638
# active components = 50
Iteration # 2044 fraction < 0.5 in S(0) : 0.780629
# active components = 50
Iteration # 2045 fraction < 0.5 in S(0) : 0.780624
# active components = 50
Iteration # 2046 fraction < 0.5 in S(0) : 0.780624
# active components = 50
Iteration # 2047 fraction < 0.5 in S(0) : 0.780615
# active components = 50
Iteration # 2048 fraction < 0.5 in S(0) : 0.780619
# active components = 50
Iteration # 2049 fraction < 0.5 in S(0) : 0.78062
# active components = 50
Iteration # 2050 fraction < 0.5 in S(0) : 0.780622
# active components = 50
Iteration # 2051 fraction < 0.5 in S(0) : 0.780623
# active components = 50
Iteration # 2052 fraction < 0.5 in S(0) : 0.780629
# active components = 50
Iteration # 2053 fraction < 0.5 in S(0) : 0.780626
# active components = 50
Iteration # 2054 fraction < 0.5 in S(0) : 0.780625
# active components = 50
Iteration # 2055 fraction < 0.5 in S(0) : 0.780621
# active components = 50
Iteration # 2056 fraction < 0.5 in S(0) : 0.780624
# active components = 50
Iteration # 2057 fraction < 0.5 in S(0) : 0.780628
# active components = 50
Iteration # 2058 fraction < 0.5 in S(0) : 0.780626
# active components = 50
Iteration # 2059 fraction < 0.5 in S(0) : 0.780628
# active components = 50
Iteration # 2060 fraction < 0.5 in S(0) : 0.780633
# active components = 50
Iteration # 2061 fraction < 0.5 in S(0) : 0.780632
# active components = 50
Iteration # 2062 fraction < 0.5 in S(0) : 0.780632
# active components = 50
Iteration # 2063 fraction < 0.5 in S(0) : 0.780631
# active components = 50
Iteration # 2064 fraction < 0.5 in S(0) : 0.780633
# active components = 50
Iteration # 2065 fraction < 0.5 in S(0) : 0.780639
# active components = 50
Iteration # 2066 fraction < 0.5 in S(0) : 0.780639
# active components = 50
Iteration # 2067 fraction < 0.5 in S(0) : 0.78065
# active components = 50
Iteration # 2068 fraction < 0.5 in S(0) : 0.780652
# active components = 50
Iteration # 2069 fraction < 0.5 in S(0) : 0.780643
# active components = 50
Iteration # 2070 fraction < 0.5 in S(0) : 0.780642
# active components = 50
Iteration # 2071 fraction < 0.5 in S(0) : 0.780644
# active components = 50
Iteration # 2072 fraction < 0.5 in S(0) : 0.780648
# active components = 50
Iteration # 2073 fraction < 0.5 in S(0) : 0.780648
# active components = 50
Iteration # 2074 fraction < 0.5 in S(0) : 0.780648
# active components = 50
Iteration # 2075 fraction < 0.5 in S(0) : 0.780649
# active components = 50
Iteration # 2076 fraction < 0.5 in S(0) : 0.780647
# active components = 50
Iteration # 2077 fraction < 0.5 in S(0) : 0.780646
# active components = 50
Iteration # 2078 fraction < 0.5 in S(0) : 0.780648
# active components = 50
Iteration # 2079 fraction < 0.5 in S(0) : 0.780649
# active components = 50
Iteration # 2080 fraction < 0.5 in S(0) : 0.780646
# active components = 50
Iteration # 2081 fraction < 0.5 in S(0) : 0.780643
# active components = 50
Iteration # 2082 fraction < 0.5 in S(0) : 0.780644
# active components = 50
Iteration # 2083 fraction < 0.5 in S(0) : 0.780649
# active components = 50
Iteration # 2084 fraction < 0.5 in S(0) : 0.780652
# active components = 50
Iteration # 2085 fraction < 0.5 in S(0) : 0.780659
# active components = 50
Iteration # 2086 fraction < 0.5 in S(0) : 0.780658
# active components = 50
Iteration # 2087 fraction < 0.5 in S(0) : 0.780659
# active components = 50
Iteration # 2088 fraction < 0.5 in S(0) : 0.780661
# active components = 50
Iteration # 2089 fraction < 0.5 in S(0) : 0.780667
# active components = 50
Iteration # 2090 fraction < 0.5 in S(0) : 0.780669
# active components = 50
Iteration # 2091 fraction < 0.5 in S(0) : 0.780669
# active components = 50
Iteration # 2092 fraction < 0.5 in S(0) : 0.780671
# active components = 50
Iteration # 2093 fraction < 0.5 in S(0) : 0.780673
# active components = 50
Iteration # 2094 fraction < 0.5 in S(0) : 0.780675
# active components = 50
Iteration # 2095 fraction < 0.5 in S(0) : 0.780673
# active components = 50
Iteration # 2096 fraction < 0.5 in S(0) : 0.780675
# active components = 50
Iteration # 2097 fraction < 0.5 in S(0) : 0.780674
# active components = 50
Iteration # 2098 fraction < 0.5 in S(0) : 0.780674
# active components = 50
Iteration # 2099 fraction < 0.5 in S(0) : 0.780679
# active components = 50
Iteration # 2100 fraction < 0.5 in S(0) : 0.780682
# active components = 50
Iteration # 2101 fraction < 0.5 in S(0) : 0.780685
# active components = 50
Iteration # 2102 fraction < 0.5 in S(0) : 0.780689
# active components = 50
Iteration # 2103 fraction < 0.5 in S(0) : 0.78069
# active components = 50
Iteration # 2104 fraction < 0.5 in S(0) : 0.780696
# active components = 50
Iteration # 2105 fraction < 0.5 in S(0) : 0.780692
# active components = 50
Iteration # 2106 fraction < 0.5 in S(0) : 0.780692
# active components = 50
Iteration # 2107 fraction < 0.5 in S(0) : 0.780699
# active components = 50
Iteration # 2108 fraction < 0.5 in S(0) : 0.780697
# active components = 50
Iteration # 2109 fraction < 0.5 in S(0) : 0.780694
# active components = 50
Iteration # 2110 fraction < 0.5 in S(0) : 0.780702
# active components = 50
Iteration # 2111 fraction < 0.5 in S(0) : 0.780695
# active components = 50
Iteration # 2112 fraction < 0.5 in S(0) : 0.7807
# active components = 50
Iteration # 2113 fraction < 0.5 in S(0) : 0.780701
# active components = 50
Iteration # 2114 fraction < 0.5 in S(0) : 0.780702
# active components = 50
Iteration # 2115 fraction < 0.5 in S(0) : 0.7807
# active components = 50
Iteration # 2116 fraction < 0.5 in S(0) : 0.780697
# active components = 50
Iteration # 2117 fraction < 0.5 in S(0) : 0.780701
# active components = 50
Iteration # 2118 fraction < 0.5 in S(0) : 0.780705
# active components = 50
Iteration # 2119 fraction < 0.5 in S(0) : 0.780705
# active components = 50
Iteration # 2120 fraction < 0.5 in S(0) : 0.78071
# active components = 50
Iteration # 2121 fraction < 0.5 in S(0) : 0.780712
# active components = 50
Iteration # 2122 fraction < 0.5 in S(0) : 0.780712
# active components = 50
Iteration # 2123 fraction < 0.5 in S(0) : 0.780715
# active components = 50
Iteration # 2124 fraction < 0.5 in S(0) : 0.780709
# active components = 50
Iteration # 2125 fraction < 0.5 in S(0) : 0.780707
# active components = 50
Iteration # 2126 fraction < 0.5 in S(0) : 0.780703
# active components = 50
Iteration # 2127 fraction < 0.5 in S(0) : 0.780699
# active components = 50
Iteration # 2128 fraction < 0.5 in S(0) : 0.780696
# active components = 50
Iteration # 2129 fraction < 0.5 in S(0) : 0.780696
# active components = 50
Iteration # 2130 fraction < 0.5 in S(0) : 0.780698
# active components = 50
Iteration # 2131 fraction < 0.5 in S(0) : 0.780697
# active components = 50
Iteration # 2132 fraction < 0.5 in S(0) : 0.780698
# active components = 50
Iteration # 2133 fraction < 0.5 in S(0) : 0.780701
# active components = 50
Iteration # 2134 fraction < 0.5 in S(0) : 0.780711
# active components = 50
Iteration # 2135 fraction < 0.5 in S(0) : 0.780711
# active components = 50
Iteration # 2136 fraction < 0.5 in S(0) : 0.780714
# active components = 50
Iteration # 2137 fraction < 0.5 in S(0) : 0.780716
# active components = 50
Iteration # 2138 fraction < 0.5 in S(0) : 0.780716
# active components = 50
Iteration # 2139 fraction < 0.5 in S(0) : 0.780715
# active components = 50
Iteration # 2140 fraction < 0.5 in S(0) : 0.780719
# active components = 50
Iteration # 2141 fraction < 0.5 in S(0) : 0.780721
# active components = 50
Iteration # 2142 fraction < 0.5 in S(0) : 0.780727
# active components = 50
Iteration # 2143 fraction < 0.5 in S(0) : 0.780726
# active components = 50
Iteration # 2144 fraction < 0.5 in S(0) : 0.780721
# active components = 50
Iteration # 2145 fraction < 0.5 in S(0) : 0.780724
# active components = 50
Iteration # 2146 fraction < 0.5 in S(0) : 0.780727
# active components = 50
Iteration # 2147 fraction < 0.5 in S(0) : 0.780732
# active components = 50
Iteration # 2148 fraction < 0.5 in S(0) : 0.78073
# active components = 50
Iteration # 2149 fraction < 0.5 in S(0) : 0.780726
# active components = 50
Iteration # 2150 fraction < 0.5 in S(0) : 0.780729
# active components = 50
Iteration # 2151 fraction < 0.5 in S(0) : 0.780729
# active components = 50
Iteration # 2152 fraction < 0.5 in S(0) : 0.780723
# active components = 50
Iteration # 2153 fraction < 0.5 in S(0) : 0.780724
# active components = 50
Iteration # 2154 fraction < 0.5 in S(0) : 0.780722
# active components = 50
Iteration # 2155 fraction < 0.5 in S(0) : 0.780724
# active components = 50
Iteration # 2156 fraction < 0.5 in S(0) : 0.780725
# active components = 50
Iteration # 2157 fraction < 0.5 in S(0) : 0.780731
# active components = 50
Iteration # 2158 fraction < 0.5 in S(0) : 0.780737
# active components = 50
Iteration # 2159 fraction < 0.5 in S(0) : 0.780741
# active components = 50
Iteration # 2160 fraction < 0.5 in S(0) : 0.78074
# active components = 50
Iteration # 2161 fraction < 0.5 in S(0) : 0.780739
# active components = 50
Iteration # 2162 fraction < 0.5 in S(0) : 0.780733
# active components = 50
Iteration # 2163 fraction < 0.5 in S(0) : 0.780733
# active components = 50
Iteration # 2164 fraction < 0.5 in S(0) : 0.780736
# active components = 50
Iteration # 2165 fraction < 0.5 in S(0) : 0.780732
# active components = 50
Iteration # 2166 fraction < 0.5 in S(0) : 0.780728
# active components = 50
Iteration # 2167 fraction < 0.5 in S(0) : 0.780726
# active components = 50
Iteration # 2168 fraction < 0.5 in S(0) : 0.780728
# active components = 50
Iteration # 2169 fraction < 0.5 in S(0) : 0.780723
# active components = 50
Iteration # 2170 fraction < 0.5 in S(0) : 0.780722
# active components = 50
Iteration # 2171 fraction < 0.5 in S(0) : 0.780724
# active components = 50
Iteration # 2172 fraction < 0.5 in S(0) : 0.78072
# active components = 50
Iteration # 2173 fraction < 0.5 in S(0) : 0.780728
# active components = 50
Iteration # 2174 fraction < 0.5 in S(0) : 0.780733
# active components = 50
Iteration # 2175 fraction < 0.5 in S(0) : 0.780734
# active components = 50
Iteration # 2176 fraction < 0.5 in S(0) : 0.780734
# active components = 50
Iteration # 2177 fraction < 0.5 in S(0) : 0.780728
# active components = 50
Iteration # 2178 fraction < 0.5 in S(0) : 0.780727
# active components = 50
Iteration # 2179 fraction < 0.5 in S(0) : 0.78073
# active components = 50
Iteration # 2180 fraction < 0.5 in S(0) : 0.780729
# active components = 50
Iteration # 2181 fraction < 0.5 in S(0) : 0.780731
# active components = 50
Iteration # 2182 fraction < 0.5 in S(0) : 0.780732
# active components = 50
Iteration # 2183 fraction < 0.5 in S(0) : 0.780738
# active components = 50
Iteration # 2184 fraction < 0.5 in S(0) : 0.780734
# active components = 50
Iteration # 2185 fraction < 0.5 in S(0) : 0.78073
# active components = 50
Iteration # 2186 fraction < 0.5 in S(0) : 0.780727
# active components = 50
Iteration # 2187 fraction < 0.5 in S(0) : 0.780732
# active components = 50
Iteration # 2188 fraction < 0.5 in S(0) : 0.780733
# active components = 50
Iteration # 2189 fraction < 0.5 in S(0) : 0.780732
# active components = 50
Iteration # 2190 fraction < 0.5 in S(0) : 0.780737
# active components = 50
Iteration # 2191 fraction < 0.5 in S(0) : 0.780737
# active components = 50
Iteration # 2192 fraction < 0.5 in S(0) : 0.780739
# active components = 50
Iteration # 2193 fraction < 0.5 in S(0) : 0.780741
# active components = 50
Iteration # 2194 fraction < 0.5 in S(0) : 0.780736
# active components = 50
Iteration # 2195 fraction < 0.5 in S(0) : 0.780737
# active components = 50
Iteration # 2196 fraction < 0.5 in S(0) : 0.780737
# active components = 50
Iteration # 2197 fraction < 0.5 in S(0) : 0.780737
# active components = 50
Iteration # 2198 fraction < 0.5 in S(0) : 0.780739
# active components = 50
Iteration # 2199 fraction < 0.5 in S(0) : 0.780737
# active components = 50
Iteration # 2200 fraction < 0.5 in S(0) : 0.780741
# active components = 50
Iteration # 2201 fraction < 0.5 in S(0) : 0.78075
# active components = 50
Iteration # 2202 fraction < 0.5 in S(0) : 0.780752
# active components = 50
Iteration # 2203 fraction < 0.5 in S(0) : 0.780749
# active components = 50
Iteration # 2204 fraction < 0.5 in S(0) : 0.780755
# active components = 50
Iteration # 2205 fraction < 0.5 in S(0) : 0.78075
# active components = 50
Iteration # 2206 fraction < 0.5 in S(0) : 0.780748
# active components = 50
Iteration # 2207 fraction < 0.5 in S(0) : 0.780746
# active components = 50
Iteration # 2208 fraction < 0.5 in S(0) : 0.780749
# active components = 50
Iteration # 2209 fraction < 0.5 in S(0) : 0.780754
# active components = 50
Iteration # 2210 fraction < 0.5 in S(0) : 0.780749
# active components = 50
Iteration # 2211 fraction < 0.5 in S(0) : 0.780748
# active components = 50
Iteration # 2212 fraction < 0.5 in S(0) : 0.780744
# active components = 50
Iteration # 2213 fraction < 0.5 in S(0) : 0.780743
# active components = 50
Iteration # 2214 fraction < 0.5 in S(0) : 0.780737
# active components = 50
Iteration # 2215 fraction < 0.5 in S(0) : 0.780739
# active components = 50
Iteration # 2216 fraction < 0.5 in S(0) : 0.780735
# active components = 50
Iteration # 2217 fraction < 0.5 in S(0) : 0.780737
# active components = 50
Iteration # 2218 fraction < 0.5 in S(0) : 0.780732
# active components = 50
Iteration # 2219 fraction < 0.5 in S(0) : 0.780733
# active components = 50
Iteration # 2220 fraction < 0.5 in S(0) : 0.780732
# active components = 50
Iteration # 2221 fraction < 0.5 in S(0) : 0.780732
# active components = 50
Iteration # 2222 fraction < 0.5 in S(0) : 0.780731
# active components = 50
Iteration # 2223 fraction < 0.5 in S(0) : 0.780735
# active components = 50
Iteration # 2224 fraction < 0.5 in S(0) : 0.780731
# active components = 50
Iteration # 2225 fraction < 0.5 in S(0) : 0.78073
# active components = 50
Iteration # 2226 fraction < 0.5 in S(0) : 0.780728
# active components = 50
Iteration # 2227 fraction < 0.5 in S(0) : 0.78073
# active components = 50
Iteration # 2228 fraction < 0.5 in S(0) : 0.780728
# active components = 50
Iteration # 2229 fraction < 0.5 in S(0) : 0.780734
# active components = 50
Iteration # 2230 fraction < 0.5 in S(0) : 0.780737
# active components = 50
Iteration # 2231 fraction < 0.5 in S(0) : 0.780739
# active components = 50
Iteration # 2232 fraction < 0.5 in S(0) : 0.780738
# active components = 50
Iteration # 2233 fraction < 0.5 in S(0) : 0.780742
# active components = 50
Iteration # 2234 fraction < 0.5 in S(0) : 0.780744
# active components = 50
Iteration # 2235 fraction < 0.5 in S(0) : 0.780748
# active components = 50
Iteration # 2236 fraction < 0.5 in S(0) : 0.780747
# active components = 50
Iteration # 2237 fraction < 0.5 in S(0) : 0.78075
# active components = 50
Iteration # 2238 fraction < 0.5 in S(0) : 0.780752
# active components = 50
Iteration # 2239 fraction < 0.5 in S(0) : 0.780752
# active components = 50
Iteration # 2240 fraction < 0.5 in S(0) : 0.780753
# active components = 50
Iteration # 2241 fraction < 0.5 in S(0) : 0.780752
# active components = 50
Iteration # 2242 fraction < 0.5 in S(0) : 0.780749
# active components = 50
Iteration # 2243 fraction < 0.5 in S(0) : 0.780747
# active components = 50
Iteration # 2244 fraction < 0.5 in S(0) : 0.780747
# active components = 50
Iteration # 2245 fraction < 0.5 in S(0) : 0.78075
# active components = 50
Iteration # 2246 fraction < 0.5 in S(0) : 0.780749
# active components = 50
Iteration # 2247 fraction < 0.5 in S(0) : 0.78075
# active components = 50
Iteration # 2248 fraction < 0.5 in S(0) : 0.780746
# active components = 50
Iteration # 2249 fraction < 0.5 in S(0) : 0.780747
# active components = 50
Iteration # 2250 fraction < 0.5 in S(0) : 0.780743
# active components = 50
Iteration # 2251 fraction < 0.5 in S(0) : 0.780741
# active components = 50
Iteration # 2252 fraction < 0.5 in S(0) : 0.780747
# active components = 50
Iteration # 2253 fraction < 0.5 in S(0) : 0.78075
# active components = 50
Iteration # 2254 fraction < 0.5 in S(0) : 0.780754
# active components = 50
Iteration # 2255 fraction < 0.5 in S(0) : 0.780756
# active components = 50
Iteration # 2256 fraction < 0.5 in S(0) : 0.780761
# active components = 50
Iteration # 2257 fraction < 0.5 in S(0) : 0.780763
# active components = 50
Iteration # 2258 fraction < 0.5 in S(0) : 0.780767
# active components = 50
Iteration # 2259 fraction < 0.5 in S(0) : 0.780771
# active components = 50
Iteration # 2260 fraction < 0.5 in S(0) : 0.780769
# active components = 50
Iteration # 2261 fraction < 0.5 in S(0) : 0.780773
# active components = 50
Iteration # 2262 fraction < 0.5 in S(0) : 0.780775
# active components = 50
Iteration # 2263 fraction < 0.5 in S(0) : 0.780779
# active components = 50
Iteration # 2264 fraction < 0.5 in S(0) : 0.780775
# active components = 50
Iteration # 2265 fraction < 0.5 in S(0) : 0.78078
# active components = 50
Iteration # 2266 fraction < 0.5 in S(0) : 0.780783
# active components = 50
Iteration # 2267 fraction < 0.5 in S(0) : 0.780782
# active components = 50
Iteration # 2268 fraction < 0.5 in S(0) : 0.780782
# active components = 50
Iteration # 2269 fraction < 0.5 in S(0) : 0.780788
# active components = 50
Iteration # 2270 fraction < 0.5 in S(0) : 0.780788
# active components = 50
Iteration # 2271 fraction < 0.5 in S(0) : 0.780788
# active components = 50
Iteration # 2272 fraction < 0.5 in S(0) : 0.780796
# active components = 50
Iteration # 2273 fraction < 0.5 in S(0) : 0.780794
# active components = 50
Iteration # 2274 fraction < 0.5 in S(0) : 0.780803
# active components = 50
Iteration # 2275 fraction < 0.5 in S(0) : 0.78081
# active components = 50
Iteration # 2276 fraction < 0.5 in S(0) : 0.780808
# active components = 50
Iteration # 2277 fraction < 0.5 in S(0) : 0.780805
# active components = 50
Iteration # 2278 fraction < 0.5 in S(0) : 0.78081
# active components = 50
Iteration # 2279 fraction < 0.5 in S(0) : 0.780808
# active components = 50
Iteration # 2280 fraction < 0.5 in S(0) : 0.780809
# active components = 50
Iteration # 2281 fraction < 0.5 in S(0) : 0.78081
# active components = 50
Iteration # 2282 fraction < 0.5 in S(0) : 0.780811
# active components = 50
Iteration # 2283 fraction < 0.5 in S(0) : 0.780813
# active components = 50
Iteration # 2284 fraction < 0.5 in S(0) : 0.780811
# active components = 50
Iteration # 2285 fraction < 0.5 in S(0) : 0.780812
# active components = 50
Iteration # 2286 fraction < 0.5 in S(0) : 0.780815
# active components = 50
Iteration # 2287 fraction < 0.5 in S(0) : 0.780821
# active components = 50
Iteration # 2288 fraction < 0.5 in S(0) : 0.780819
# active components = 50
Iteration # 2289 fraction < 0.5 in S(0) : 0.780819
# active components = 50
Iteration # 2290 fraction < 0.5 in S(0) : 0.78082
# active components = 50
Iteration # 2291 fraction < 0.5 in S(0) : 0.780818
# active components = 50
Iteration # 2292 fraction < 0.5 in S(0) : 0.780821
# active components = 50
Iteration # 2293 fraction < 0.5 in S(0) : 0.780816
# active components = 50
Iteration # 2294 fraction < 0.5 in S(0) : 0.780817
# active components = 50
Iteration # 2295 fraction < 0.5 in S(0) : 0.780819
# active components = 50
Iteration # 2296 fraction < 0.5 in S(0) : 0.780819
# active components = 50
Iteration # 2297 fraction < 0.5 in S(0) : 0.780824
# active components = 50
Iteration # 2298 fraction < 0.5 in S(0) : 0.78083
# active components = 50
Iteration # 2299 fraction < 0.5 in S(0) : 0.78083
# active components = 50
Iteration # 2300 fraction < 0.5 in S(0) : 0.780832
# active components = 50
Iteration # 2301 fraction < 0.5 in S(0) : 0.780833
# active components = 50
Iteration # 2302 fraction < 0.5 in S(0) : 0.780832
# active components = 50
Iteration # 2303 fraction < 0.5 in S(0) : 0.780833
# active components = 50
Iteration # 2304 fraction < 0.5 in S(0) : 0.780838
# active components = 50
Iteration # 2305 fraction < 0.5 in S(0) : 0.780838
# active components = 50
Iteration # 2306 fraction < 0.5 in S(0) : 0.780844
# active components = 50
Iteration # 2307 fraction < 0.5 in S(0) : 0.780845
# active components = 50
Iteration # 2308 fraction < 0.5 in S(0) : 0.780844
# active components = 50
Iteration # 2309 fraction < 0.5 in S(0) : 0.780843
# active components = 50
Iteration # 2310 fraction < 0.5 in S(0) : 0.780842
# active components = 50
Iteration # 2311 fraction < 0.5 in S(0) : 0.780844
# active components = 50
Iteration # 2312 fraction < 0.5 in S(0) : 0.780842
# active components = 50
Iteration # 2313 fraction < 0.5 in S(0) : 0.780835
# active components = 50
Iteration # 2314 fraction < 0.5 in S(0) : 0.780835
# active components = 50
Iteration # 2315 fraction < 0.5 in S(0) : 0.780838
# active components = 50
Iteration # 2316 fraction < 0.5 in S(0) : 0.780845
# active components = 50
Iteration # 2317 fraction < 0.5 in S(0) : 0.780844
# active components = 50
Iteration # 2318 fraction < 0.5 in S(0) : 0.780841
# active components = 50
Iteration # 2319 fraction < 0.5 in S(0) : 0.780845
# active components = 50
Iteration # 2320 fraction < 0.5 in S(0) : 0.780843
# active components = 50
Iteration # 2321 fraction < 0.5 in S(0) : 0.780845
# active components = 50
Iteration # 2322 fraction < 0.5 in S(0) : 0.780842
# active components = 50
Iteration # 2323 fraction < 0.5 in S(0) : 0.780846
# active components = 50
Iteration # 2324 fraction < 0.5 in S(0) : 0.780846
# active components = 50
Iteration # 2325 fraction < 0.5 in S(0) : 0.780846
# active components = 50
Iteration # 2326 fraction < 0.5 in S(0) : 0.780851
# active components = 50
Iteration # 2327 fraction < 0.5 in S(0) : 0.780852
# active components = 50
Iteration # 2328 fraction < 0.5 in S(0) : 0.780849
# active components = 50
Iteration # 2329 fraction < 0.5 in S(0) : 0.780853
# active components = 50
Iteration # 2330 fraction < 0.5 in S(0) : 0.780858
# active components = 50
Iteration # 2331 fraction < 0.5 in S(0) : 0.780853
# active components = 50
Iteration # 2332 fraction < 0.5 in S(0) : 0.780863
# active components = 50
Iteration # 2333 fraction < 0.5 in S(0) : 0.780862
# active components = 50
Iteration # 2334 fraction < 0.5 in S(0) : 0.780865
# active components = 50
Iteration # 2335 fraction < 0.5 in S(0) : 0.780868
# active components = 50
Iteration # 2336 fraction < 0.5 in S(0) : 0.780866
# active components = 50
Iteration # 2337 fraction < 0.5 in S(0) : 0.780863
# active components = 50
Iteration # 2338 fraction < 0.5 in S(0) : 0.780864
# active components = 50
Iteration # 2339 fraction < 0.5 in S(0) : 0.780869
# active components = 50
Iteration # 2340 fraction < 0.5 in S(0) : 0.78087
# active components = 50
Iteration # 2341 fraction < 0.5 in S(0) : 0.780867
# active components = 50
Iteration # 2342 fraction < 0.5 in S(0) : 0.780865
# active components = 50
Iteration # 2343 fraction < 0.5 in S(0) : 0.780869
# active components = 50
Iteration # 2344 fraction < 0.5 in S(0) : 0.780869
# active components = 50
Iteration # 2345 fraction < 0.5 in S(0) : 0.780871
# active components = 50
Iteration # 2346 fraction < 0.5 in S(0) : 0.780872
# active components = 50
Iteration # 2347 fraction < 0.5 in S(0) : 0.780875
# active components = 50
Iteration # 2348 fraction < 0.5 in S(0) : 0.780874
# active components = 50
Iteration # 2349 fraction < 0.5 in S(0) : 0.780878
# active components = 50
Iteration # 2350 fraction < 0.5 in S(0) : 0.780877
# active components = 50
Iteration # 2351 fraction < 0.5 in S(0) : 0.780876
# active components = 50
Iteration # 2352 fraction < 0.5 in S(0) : 0.780875
# active components = 50
Iteration # 2353 fraction < 0.5 in S(0) : 0.780879
# active components = 50
Iteration # 2354 fraction < 0.5 in S(0) : 0.78088
# active components = 50
Iteration # 2355 fraction < 0.5 in S(0) : 0.780882
# active components = 50
Iteration # 2356 fraction < 0.5 in S(0) : 0.780883
# active components = 50
Iteration # 2357 fraction < 0.5 in S(0) : 0.780886
# active components = 50
Iteration # 2358 fraction < 0.5 in S(0) : 0.780885
# active components = 50
Iteration # 2359 fraction < 0.5 in S(0) : 0.780887
# active components = 50
Iteration # 2360 fraction < 0.5 in S(0) : 0.780888
# active components = 50
Iteration # 2361 fraction < 0.5 in S(0) : 0.780885
# active components = 50
Iteration # 2362 fraction < 0.5 in S(0) : 0.780886
# active components = 50
Iteration # 2363 fraction < 0.5 in S(0) : 0.780888
# active components = 50
Iteration # 2364 fraction < 0.5 in S(0) : 0.780893
# active components = 50
Iteration # 2365 fraction < 0.5 in S(0) : 0.78089
# active components = 50
Iteration # 2366 fraction < 0.5 in S(0) : 0.78089
# active components = 50
Iteration # 2367 fraction < 0.5 in S(0) : 0.780889
# active components = 50
Iteration # 2368 fraction < 0.5 in S(0) : 0.780891
# active components = 50
Iteration # 2369 fraction < 0.5 in S(0) : 0.780895
# active components = 50
Iteration # 2370 fraction < 0.5 in S(0) : 0.780899
# active components = 50
Iteration # 2371 fraction < 0.5 in S(0) : 0.780898
# active components = 50
Iteration # 2372 fraction < 0.5 in S(0) : 0.7809
# active components = 50
Iteration # 2373 fraction < 0.5 in S(0) : 0.780896
# active components = 50
Iteration # 2374 fraction < 0.5 in S(0) : 0.780895
# active components = 50
Iteration # 2375 fraction < 0.5 in S(0) : 0.780894
# active components = 50
Iteration # 2376 fraction < 0.5 in S(0) : 0.780895
# active components = 50
Iteration # 2377 fraction < 0.5 in S(0) : 0.780894
# active components = 50
Iteration # 2378 fraction < 0.5 in S(0) : 0.780896
# active components = 50
Iteration # 2379 fraction < 0.5 in S(0) : 0.780899
# active components = 50
Iteration # 2380 fraction < 0.5 in S(0) : 0.780896
# active components = 50
Iteration # 2381 fraction < 0.5 in S(0) : 0.780891
# active components = 50
Iteration # 2382 fraction < 0.5 in S(0) : 0.780892
# active components = 50
Iteration # 2383 fraction < 0.5 in S(0) : 0.780893
# active components = 50
Iteration # 2384 fraction < 0.5 in S(0) : 0.780893
# active components = 50
Iteration # 2385 fraction < 0.5 in S(0) : 0.780893
# active components = 50
Iteration # 2386 fraction < 0.5 in S(0) : 0.780893
# active components = 50
Iteration # 2387 fraction < 0.5 in S(0) : 0.780899
# active components = 50
Iteration # 2388 fraction < 0.5 in S(0) : 0.780901
# active components = 50
Iteration # 2389 fraction < 0.5 in S(0) : 0.7809
# active components = 50
Iteration # 2390 fraction < 0.5 in S(0) : 0.780905
# active components = 50
Iteration # 2391 fraction < 0.5 in S(0) : 0.780905
# active components = 50
Iteration # 2392 fraction < 0.5 in S(0) : 0.780907
# active components = 50
Iteration # 2393 fraction < 0.5 in S(0) : 0.780907
# active components = 50
Iteration # 2394 fraction < 0.5 in S(0) : 0.780909
# active components = 50
Iteration # 2395 fraction < 0.5 in S(0) : 0.780912
# active components = 50
Iteration # 2396 fraction < 0.5 in S(0) : 0.78091
# active components = 50
Iteration # 2397 fraction < 0.5 in S(0) : 0.780909
# active components = 50
Iteration # 2398 fraction < 0.5 in S(0) : 0.780914
# active components = 50
Iteration # 2399 fraction < 0.5 in S(0) : 0.780918
# active components = 50
Iteration # 2400 fraction < 0.5 in S(0) : 0.780919
# active components = 50
Iteration # 2401 fraction < 0.5 in S(0) : 0.780922
# active components = 50
Iteration # 2402 fraction < 0.5 in S(0) : 0.780925
# active components = 50
Iteration # 2403 fraction < 0.5 in S(0) : 0.780922
# active components = 50
Iteration # 2404 fraction < 0.5 in S(0) : 0.780924
# active components = 50
Iteration # 2405 fraction < 0.5 in S(0) : 0.780924
# active components = 50
Iteration # 2406 fraction < 0.5 in S(0) : 0.780923
# active components = 50
Iteration # 2407 fraction < 0.5 in S(0) : 0.780927
# active components = 50
Iteration # 2408 fraction < 0.5 in S(0) : 0.780925
# active components = 50
Iteration # 2409 fraction < 0.5 in S(0) : 0.780928
# active components = 50
Iteration # 2410 fraction < 0.5 in S(0) : 0.78093
# active components = 50
Iteration # 2411 fraction < 0.5 in S(0) : 0.780933
# active components = 50
Iteration # 2412 fraction < 0.5 in S(0) : 0.780937
# active components = 50
Iteration # 2413 fraction < 0.5 in S(0) : 0.780941
# active components = 50
Iteration # 2414 fraction < 0.5 in S(0) : 0.780943
# active components = 50
Iteration # 2415 fraction < 0.5 in S(0) : 0.780941
# active components = 50
Iteration # 2416 fraction < 0.5 in S(0) : 0.780943
# active components = 50
Iteration # 2417 fraction < 0.5 in S(0) : 0.780945
# active components = 50
Iteration # 2418 fraction < 0.5 in S(0) : 0.780948
# active components = 50
Iteration # 2419 fraction < 0.5 in S(0) : 0.780949
# active components = 50
Iteration # 2420 fraction < 0.5 in S(0) : 0.780951
# active components = 50
Iteration # 2421 fraction < 0.5 in S(0) : 0.780955
# active components = 50
Iteration # 2422 fraction < 0.5 in S(0) : 0.780959
# active components = 50
Iteration # 2423 fraction < 0.5 in S(0) : 0.780955
# active components = 50
Iteration # 2424 fraction < 0.5 in S(0) : 0.780957
# active components = 50
Iteration # 2425 fraction < 0.5 in S(0) : 0.78096
# active components = 50
Iteration # 2426 fraction < 0.5 in S(0) : 0.78096
# active components = 50
Iteration # 2427 fraction < 0.5 in S(0) : 0.78096
# active components = 50
Iteration # 2428 fraction < 0.5 in S(0) : 0.780955
# active components = 50
Iteration # 2429 fraction < 0.5 in S(0) : 0.780959
# active components = 50
Iteration # 2430 fraction < 0.5 in S(0) : 0.780961
# active components = 50
Iteration # 2431 fraction < 0.5 in S(0) : 0.78096
# active components = 50
Iteration # 2432 fraction < 0.5 in S(0) : 0.780963
# active components = 50
Iteration # 2433 fraction < 0.5 in S(0) : 0.780966
# active components = 50
Iteration # 2434 fraction < 0.5 in S(0) : 0.780969
# active components = 50
Iteration # 2435 fraction < 0.5 in S(0) : 0.780967
# active components = 50
Iteration # 2436 fraction < 0.5 in S(0) : 0.780967
# active components = 50
Iteration # 2437 fraction < 0.5 in S(0) : 0.780968
# active components = 50
Iteration # 2438 fraction < 0.5 in S(0) : 0.780971
# active components = 50
Iteration # 2439 fraction < 0.5 in S(0) : 0.780972
# active components = 50
Iteration # 2440 fraction < 0.5 in S(0) : 0.780978
# active components = 50
Iteration # 2441 fraction < 0.5 in S(0) : 0.78098
# active components = 50
Iteration # 2442 fraction < 0.5 in S(0) : 0.780981
# active components = 50
Iteration # 2443 fraction < 0.5 in S(0) : 0.780981
# active components = 50
Iteration # 2444 fraction < 0.5 in S(0) : 0.780979
# active components = 50
Iteration # 2445 fraction < 0.5 in S(0) : 0.780982
# active components = 50
Iteration # 2446 fraction < 0.5 in S(0) : 0.780982
# active components = 50
Iteration # 2447 fraction < 0.5 in S(0) : 0.78098
# active components = 50
Iteration # 2448 fraction < 0.5 in S(0) : 0.780978
# active components = 50
Iteration # 2449 fraction < 0.5 in S(0) : 0.780981
# active components = 50
Iteration # 2450 fraction < 0.5 in S(0) : 0.780984
# active components = 50
Iteration # 2451 fraction < 0.5 in S(0) : 0.780986
# active components = 50
Iteration # 2452 fraction < 0.5 in S(0) : 0.780987
# active components = 50
Iteration # 2453 fraction < 0.5 in S(0) : 0.780993
# active components = 50
Iteration # 2454 fraction < 0.5 in S(0) : 0.780996
# active components = 50
Iteration # 2455 fraction < 0.5 in S(0) : 0.780996
# active components = 50
Iteration # 2456 fraction < 0.5 in S(0) : 0.780999
# active components = 50
Iteration # 2457 fraction < 0.5 in S(0) : 0.780998
# active components = 50
Iteration # 2458 fraction < 0.5 in S(0) : 0.780998
# active components = 50
Iteration # 2459 fraction < 0.5 in S(0) : 0.781
# active components = 50
Iteration # 2460 fraction < 0.5 in S(0) : 0.781004
# active components = 50
Iteration # 2461 fraction < 0.5 in S(0) : 0.781005
# active components = 50
Iteration # 2462 fraction < 0.5 in S(0) : 0.781007
# active components = 50
Iteration # 2463 fraction < 0.5 in S(0) : 0.781009
# active components = 50
Iteration # 2464 fraction < 0.5 in S(0) : 0.78101
# active components = 50
Iteration # 2465 fraction < 0.5 in S(0) : 0.781008
# active components = 50
Iteration # 2466 fraction < 0.5 in S(0) : 0.78101
# active components = 50
Iteration # 2467 fraction < 0.5 in S(0) : 0.781006
# active components = 50
Iteration # 2468 fraction < 0.5 in S(0) : 0.781007
# active components = 50
Iteration # 2469 fraction < 0.5 in S(0) : 0.781006
# active components = 50
Iteration # 2470 fraction < 0.5 in S(0) : 0.781008
# active components = 50
Iteration # 2471 fraction < 0.5 in S(0) : 0.781006
# active components = 50
Iteration # 2472 fraction < 0.5 in S(0) : 0.781009
# active components = 50
Iteration # 2473 fraction < 0.5 in S(0) : 0.781009
# active components = 50
Iteration # 2474 fraction < 0.5 in S(0) : 0.781009
# active components = 50
Iteration # 2475 fraction < 0.5 in S(0) : 0.78101
# active components = 50
Iteration # 2476 fraction < 0.5 in S(0) : 0.781013
# active components = 50
Iteration # 2477 fraction < 0.5 in S(0) : 0.781015
# active components = 50
Iteration # 2478 fraction < 0.5 in S(0) : 0.781017
# active components = 50
Iteration # 2479 fraction < 0.5 in S(0) : 0.78102
# active components = 50
Iteration # 2480 fraction < 0.5 in S(0) : 0.781021
# active components = 50
Iteration # 2481 fraction < 0.5 in S(0) : 0.781033
# active components = 50
Iteration # 2482 fraction < 0.5 in S(0) : 0.781034
# active components = 50
Iteration # 2483 fraction < 0.5 in S(0) : 0.781035
# active components = 50
Iteration # 2484 fraction < 0.5 in S(0) : 0.781036
# active components = 50
Iteration # 2485 fraction < 0.5 in S(0) : 0.781039
# active components = 50
Iteration # 2486 fraction < 0.5 in S(0) : 0.781038
# active components = 50
Iteration # 2487 fraction < 0.5 in S(0) : 0.781037
# active components = 50
Iteration # 2488 fraction < 0.5 in S(0) : 0.781038
# active components = 50
Iteration # 2489 fraction < 0.5 in S(0) : 0.781038
# active components = 50
Iteration # 2490 fraction < 0.5 in S(0) : 0.78104
# active components = 50
Iteration # 2491 fraction < 0.5 in S(0) : 0.781042
# active components = 50
Iteration # 2492 fraction < 0.5 in S(0) : 0.781042
# active components = 50
Iteration # 2493 fraction < 0.5 in S(0) : 0.781042
# active components = 50
Iteration # 2494 fraction < 0.5 in S(0) : 0.781042
# active components = 50
Iteration # 2495 fraction < 0.5 in S(0) : 0.78104
# active components = 50
Iteration # 2496 fraction < 0.5 in S(0) : 0.781039
# active components = 50
Iteration # 2497 fraction < 0.5 in S(0) : 0.781039
# active components = 50
Iteration # 2498 fraction < 0.5 in S(0) : 0.781044
# active components = 50
Iteration # 2499 fraction < 0.5 in S(0) : 0.781045
# active components = 50
Iteration # 2500 fraction < 0.5 in S(0) : 0.781044
# active components = 50
Iteration # 2501 fraction < 0.5 in S(0) : 0.781048
# active components = 50
Iteration # 2502 fraction < 0.5 in S(0) : 0.781047
# active components = 50
Iteration # 2503 fraction < 0.5 in S(0) : 0.781048
# active components = 50
Iteration # 2504 fraction < 0.5 in S(0) : 0.781049
# active components = 50
Iteration # 2505 fraction < 0.5 in S(0) : 0.781047
# active components = 50
Iteration # 2506 fraction < 0.5 in S(0) : 0.781045
# active components = 50
Iteration # 2507 fraction < 0.5 in S(0) : 0.781049
# active components = 50
Iteration # 2508 fraction < 0.5 in S(0) : 0.781045
# active components = 50
Iteration # 2509 fraction < 0.5 in S(0) : 0.781048
# active components = 50
Iteration # 2510 fraction < 0.5 in S(0) : 0.781048
# active components = 50
Iteration # 2511 fraction < 0.5 in S(0) : 0.781049
# active components = 50
Iteration # 2512 fraction < 0.5 in S(0) : 0.781047
# active components = 50
Iteration # 2513 fraction < 0.5 in S(0) : 0.78105
# active components = 50
Iteration # 2514 fraction < 0.5 in S(0) : 0.781051
# active components = 50
Iteration # 2515 fraction < 0.5 in S(0) : 0.781051
# active components = 50
Iteration # 2516 fraction < 0.5 in S(0) : 0.781054
# active components = 50
Iteration # 2517 fraction < 0.5 in S(0) : 0.781055
# active components = 50
Iteration # 2518 fraction < 0.5 in S(0) : 0.781058
# active components = 50
Iteration # 2519 fraction < 0.5 in S(0) : 0.781058
# active components = 50
Iteration # 2520 fraction < 0.5 in S(0) : 0.781059
# active components = 50
Iteration # 2521 fraction < 0.5 in S(0) : 0.781062
# active components = 50
Iteration # 2522 fraction < 0.5 in S(0) : 0.781065
# active components = 50
Iteration # 2523 fraction < 0.5 in S(0) : 0.781067
# active components = 50
Iteration # 2524 fraction < 0.5 in S(0) : 0.781065
# active components = 50
Iteration # 2525 fraction < 0.5 in S(0) : 0.781063
# active components = 50
Iteration # 2526 fraction < 0.5 in S(0) : 0.781062
# active components = 50
Iteration # 2527 fraction < 0.5 in S(0) : 0.781067
# active components = 50
Iteration # 2528 fraction < 0.5 in S(0) : 0.781065
# active components = 50
Iteration # 2529 fraction < 0.5 in S(0) : 0.781065
# active components = 50
Iteration # 2530 fraction < 0.5 in S(0) : 0.781066
# active components = 50
Iteration # 2531 fraction < 0.5 in S(0) : 0.781067
# active components = 50
Iteration # 2532 fraction < 0.5 in S(0) : 0.781066
# active components = 50
Iteration # 2533 fraction < 0.5 in S(0) : 0.781067
# active components = 50
Iteration # 2534 fraction < 0.5 in S(0) : 0.781071
# active components = 50
Iteration # 2535 fraction < 0.5 in S(0) : 0.781069
# active components = 50
Iteration # 2536 fraction < 0.5 in S(0) : 0.781068
# active components = 50
Iteration # 2537 fraction < 0.5 in S(0) : 0.781069
# active components = 50
Iteration # 2538 fraction < 0.5 in S(0) : 0.781069
# active components = 50
Iteration # 2539 fraction < 0.5 in S(0) : 0.781072
# active components = 50
Iteration # 2540 fraction < 0.5 in S(0) : 0.781074
# active components = 50
Iteration # 2541 fraction < 0.5 in S(0) : 0.781073
# active components = 50
Iteration # 2542 fraction < 0.5 in S(0) : 0.781074
# active components = 50
Iteration # 2543 fraction < 0.5 in S(0) : 0.781076
# active components = 50
Iteration # 2544 fraction < 0.5 in S(0) : 0.781079
# active components = 50
Iteration # 2545 fraction < 0.5 in S(0) : 0.781079
# active components = 50
Iteration # 2546 fraction < 0.5 in S(0) : 0.781081
# active components = 50
Iteration # 2547 fraction < 0.5 in S(0) : 0.781081
# active components = 50
Iteration # 2548 fraction < 0.5 in S(0) : 0.781085
# active components = 50
Iteration # 2549 fraction < 0.5 in S(0) : 0.781085
# active components = 50
Iteration # 2550 fraction < 0.5 in S(0) : 0.781087
# active components = 50
Iteration # 2551 fraction < 0.5 in S(0) : 0.781088
# active components = 50
Iteration # 2552 fraction < 0.5 in S(0) : 0.78109
# active components = 50
Iteration # 2553 fraction < 0.5 in S(0) : 0.781093
# active components = 50
Iteration # 2554 fraction < 0.5 in S(0) : 0.781092
# active components = 50
Iteration # 2555 fraction < 0.5 in S(0) : 0.781089
# active components = 50
Iteration # 2556 fraction < 0.5 in S(0) : 0.78109
# active components = 50
Iteration # 2557 fraction < 0.5 in S(0) : 0.781091
# active components = 50
Iteration # 2558 fraction < 0.5 in S(0) : 0.781094
# active components = 50
Iteration # 2559 fraction < 0.5 in S(0) : 0.781096
# active components = 50
Iteration # 2560 fraction < 0.5 in S(0) : 0.781101
# active components = 50
Iteration # 2561 fraction < 0.5 in S(0) : 0.781106
# active components = 50
Iteration # 2562 fraction < 0.5 in S(0) : 0.781109
# active components = 50
Iteration # 2563 fraction < 0.5 in S(0) : 0.781109
# active components = 50
Iteration # 2564 fraction < 0.5 in S(0) : 0.781111
# active components = 50
Iteration # 2565 fraction < 0.5 in S(0) : 0.781113
# active components = 50
Iteration # 2566 fraction < 0.5 in S(0) : 0.781114
# active components = 50
Iteration # 2567 fraction < 0.5 in S(0) : 0.781116
# active components = 50
Iteration # 2568 fraction < 0.5 in S(0) : 0.781118
# active components = 50
Iteration # 2569 fraction < 0.5 in S(0) : 0.78112
# active components = 50
Iteration # 2570 fraction < 0.5 in S(0) : 0.781124
# active components = 50
Iteration # 2571 fraction < 0.5 in S(0) : 0.781128
# active components = 50
Iteration # 2572 fraction < 0.5 in S(0) : 0.781128
# active components = 50
Iteration # 2573 fraction < 0.5 in S(0) : 0.781134
# active components = 50
Iteration # 2574 fraction < 0.5 in S(0) : 0.781135
# active components = 50
Iteration # 2575 fraction < 0.5 in S(0) : 0.781137
# active components = 50
Iteration # 2576 fraction < 0.5 in S(0) : 0.781141
# active components = 50
Iteration # 2577 fraction < 0.5 in S(0) : 0.781141
# active components = 50
Iteration # 2578 fraction < 0.5 in S(0) : 0.781144
# active components = 50
Iteration # 2579 fraction < 0.5 in S(0) : 0.781147
# active components = 50
Iteration # 2580 fraction < 0.5 in S(0) : 0.781151
# active components = 50
Iteration # 2581 fraction < 0.5 in S(0) : 0.781153
# active components = 50
Iteration # 2582 fraction < 0.5 in S(0) : 0.781155
# active components = 50
Iteration # 2583 fraction < 0.5 in S(0) : 0.781155
# active components = 50
Iteration # 2584 fraction < 0.5 in S(0) : 0.781155
# active components = 50
Iteration # 2585 fraction < 0.5 in S(0) : 0.781155
# active components = 50
Iteration # 2586 fraction < 0.5 in S(0) : 0.781156
# active components = 50
Iteration # 2587 fraction < 0.5 in S(0) : 0.781157
# active components = 50
Iteration # 2588 fraction < 0.5 in S(0) : 0.781159
# active components = 50
Iteration # 2589 fraction < 0.5 in S(0) : 0.781159
# active components = 50
Iteration # 2590 fraction < 0.5 in S(0) : 0.781159
# active components = 50
Iteration # 2591 fraction < 0.5 in S(0) : 0.78116
# active components = 50
Iteration # 2592 fraction < 0.5 in S(0) : 0.781164
# active components = 50
Iteration # 2593 fraction < 0.5 in S(0) : 0.781168
# active components = 50
Iteration # 2594 fraction < 0.5 in S(0) : 0.78117
# active components = 50
Iteration # 2595 fraction < 0.5 in S(0) : 0.781171
# active components = 50
Iteration # 2596 fraction < 0.5 in S(0) : 0.781171
# active components = 50
Iteration # 2597 fraction < 0.5 in S(0) : 0.781174
# active components = 50
Iteration # 2598 fraction < 0.5 in S(0) : 0.781173
# active components = 50
Iteration # 2599 fraction < 0.5 in S(0) : 0.781173
# active components = 50
Iteration # 2600 fraction < 0.5 in S(0) : 0.781173
# active components = 50
Iteration # 2601 fraction < 0.5 in S(0) : 0.781174
# active components = 50
Iteration # 2602 fraction < 0.5 in S(0) : 0.78118
# active components = 50
Iteration # 2603 fraction < 0.5 in S(0) : 0.781183
# active components = 50
Iteration # 2604 fraction < 0.5 in S(0) : 0.781183
# active components = 50
Iteration # 2605 fraction < 0.5 in S(0) : 0.781186
# active components = 50
Iteration # 2606 fraction < 0.5 in S(0) : 0.781187
# active components = 50
Iteration # 2607 fraction < 0.5 in S(0) : 0.781189
# active components = 50
Iteration # 2608 fraction < 0.5 in S(0) : 0.78119
# active components = 50
Iteration # 2609 fraction < 0.5 in S(0) : 0.78119
# active components = 50
Iteration # 2610 fraction < 0.5 in S(0) : 0.781189
# active components = 50
Iteration # 2611 fraction < 0.5 in S(0) : 0.781192
# active components = 50
Iteration # 2612 fraction < 0.5 in S(0) : 0.781192
# active components = 50
Iteration # 2613 fraction < 0.5 in S(0) : 0.781192
# active components = 50
Iteration # 2614 fraction < 0.5 in S(0) : 0.781194
# active components = 50
Iteration # 2615 fraction < 0.5 in S(0) : 0.781196
# active components = 50
Iteration # 2616 fraction < 0.5 in S(0) : 0.781198
# active components = 50
Iteration # 2617 fraction < 0.5 in S(0) : 0.781199
# active components = 50
Iteration # 2618 fraction < 0.5 in S(0) : 0.781201
# active components = 50
Iteration # 2619 fraction < 0.5 in S(0) : 0.781202
# active components = 50
Iteration # 2620 fraction < 0.5 in S(0) : 0.781204
# active components = 50
Iteration # 2621 fraction < 0.5 in S(0) : 0.781207
# active components = 50
Iteration # 2622 fraction < 0.5 in S(0) : 0.781209
# active components = 50
Iteration # 2623 fraction < 0.5 in S(0) : 0.781214
# active components = 50
Iteration # 2624 fraction < 0.5 in S(0) : 0.781214
# active components = 50
Iteration # 2625 fraction < 0.5 in S(0) : 0.781217
# active components = 50
Iteration # 2626 fraction < 0.5 in S(0) : 0.781219
# active components = 50
Iteration # 2627 fraction < 0.5 in S(0) : 0.781218
# active components = 50
Iteration # 2628 fraction < 0.5 in S(0) : 0.781217
# active components = 50
Iteration # 2629 fraction < 0.5 in S(0) : 0.781217
# active components = 50
Iteration # 2630 fraction < 0.5 in S(0) : 0.781217
# active components = 50
Iteration # 2631 fraction < 0.5 in S(0) : 0.781217
# active components = 50
Iteration # 2632 fraction < 0.5 in S(0) : 0.781219
# active components = 50
Iteration # 2633 fraction < 0.5 in S(0) : 0.781221
# active components = 50
Iteration # 2634 fraction < 0.5 in S(0) : 0.781226
# active components = 50
Iteration # 2635 fraction < 0.5 in S(0) : 0.781228
# active components = 50
Iteration # 2636 fraction < 0.5 in S(0) : 0.781228
# active components = 50
Iteration # 2637 fraction < 0.5 in S(0) : 0.781229
# active components = 50
Iteration # 2638 fraction < 0.5 in S(0) : 0.781231
# active components = 50
Iteration # 2639 fraction < 0.5 in S(0) : 0.78123
# active components = 50
Iteration # 2640 fraction < 0.5 in S(0) : 0.781231
# active components = 50
Iteration # 2641 fraction < 0.5 in S(0) : 0.781234
# active components = 50
Iteration # 2642 fraction < 0.5 in S(0) : 0.781236
# active components = 50
Iteration # 2643 fraction < 0.5 in S(0) : 0.781238
# active components = 50
Iteration # 2644 fraction < 0.5 in S(0) : 0.781242
# active components = 50
Iteration # 2645 fraction < 0.5 in S(0) : 0.781245
# active components = 50
Iteration # 2646 fraction < 0.5 in S(0) : 0.781245
# active components = 50
Iteration # 2647 fraction < 0.5 in S(0) : 0.781245
# active components = 50
Iteration # 2648 fraction < 0.5 in S(0) : 0.781243
# active components = 50
Iteration # 2649 fraction < 0.5 in S(0) : 0.781245
# active components = 50
Iteration # 2650 fraction < 0.5 in S(0) : 0.781247
# active components = 50
Iteration # 2651 fraction < 0.5 in S(0) : 0.78125
# active components = 50
Iteration # 2652 fraction < 0.5 in S(0) : 0.781251
# active components = 50
Iteration # 2653 fraction < 0.5 in S(0) : 0.781252
# active components = 50
Iteration # 2654 fraction < 0.5 in S(0) : 0.781253
# active components = 50
Iteration # 2655 fraction < 0.5 in S(0) : 0.781255
# active components = 50
Iteration # 2656 fraction < 0.5 in S(0) : 0.781257
# active components = 50
Iteration # 2657 fraction < 0.5 in S(0) : 0.781257
# active components = 50
Iteration # 2658 fraction < 0.5 in S(0) : 0.781256
# active components = 50
Iteration # 2659 fraction < 0.5 in S(0) : 0.781257
# active components = 50
Iteration # 2660 fraction < 0.5 in S(0) : 0.781259
# active components = 50
Iteration # 2661 fraction < 0.5 in S(0) : 0.781258
# active components = 50
Iteration # 2662 fraction < 0.5 in S(0) : 0.781258
# active components = 50
Iteration # 2663 fraction < 0.5 in S(0) : 0.781257
# active components = 50
Iteration # 2664 fraction < 0.5 in S(0) : 0.781263
# active components = 50
Iteration # 2665 fraction < 0.5 in S(0) : 0.781265
# active components = 50
Iteration # 2666 fraction < 0.5 in S(0) : 0.781264
# active components = 50
Iteration # 2667 fraction < 0.5 in S(0) : 0.781264
# active components = 50
Iteration # 2668 fraction < 0.5 in S(0) : 0.781266
# active components = 50
Iteration # 2669 fraction < 0.5 in S(0) : 0.781269
# active components = 50
Iteration # 2670 fraction < 0.5 in S(0) : 0.781269
# active components = 50
Iteration # 2671 fraction < 0.5 in S(0) : 0.78127
# active components = 50
Iteration # 2672 fraction < 0.5 in S(0) : 0.781272
# active components = 50
Iteration # 2673 fraction < 0.5 in S(0) : 0.781273
# active components = 50
Iteration # 2674 fraction < 0.5 in S(0) : 0.781273
# active components = 50
Iteration # 2675 fraction < 0.5 in S(0) : 0.781273
# active components = 50
Iteration # 2676 fraction < 0.5 in S(0) : 0.781273
# active components = 50
Iteration # 2677 fraction < 0.5 in S(0) : 0.781275
# active components = 50
Iteration # 2678 fraction < 0.5 in S(0) : 0.781277
# active components = 50
Iteration # 2679 fraction < 0.5 in S(0) : 0.781278
# active components = 50
Iteration # 2680 fraction < 0.5 in S(0) : 0.781281
# active components = 50
Iteration # 2681 fraction < 0.5 in S(0) : 0.781284
# active components = 50
Iteration # 2682 fraction < 0.5 in S(0) : 0.781285
# active components = 50
Iteration # 2683 fraction < 0.5 in S(0) : 0.781286
# active components = 50
Iteration # 2684 fraction < 0.5 in S(0) : 0.781288
# active components = 50
Iteration # 2685 fraction < 0.5 in S(0) : 0.78129
# active components = 50
Iteration # 2686 fraction < 0.5 in S(0) : 0.781291
# active components = 50
Iteration # 2687 fraction < 0.5 in S(0) : 0.781291
# active components = 50
Iteration # 2688 fraction < 0.5 in S(0) : 0.781295
# active components = 50
Iteration # 2689 fraction < 0.5 in S(0) : 0.781293
# active components = 50
Iteration # 2690 fraction < 0.5 in S(0) : 0.781295
# active components = 50
Iteration # 2691 fraction < 0.5 in S(0) : 0.781295
# active components = 50
Iteration # 2692 fraction < 0.5 in S(0) : 0.781294
# active components = 50
Iteration # 2693 fraction < 0.5 in S(0) : 0.781296
# active components = 50
Iteration # 2694 fraction < 0.5 in S(0) : 0.7813
# active components = 50
Iteration # 2695 fraction < 0.5 in S(0) : 0.781301
# active components = 50
Iteration # 2696 fraction < 0.5 in S(0) : 0.781302
# active components = 50
Iteration # 2697 fraction < 0.5 in S(0) : 0.781304
# active components = 50
Iteration # 2698 fraction < 0.5 in S(0) : 0.781305
# active components = 50
Iteration # 2699 fraction < 0.5 in S(0) : 0.781306
# active components = 50
Iteration # 2700 fraction < 0.5 in S(0) : 0.78131
# active components = 50
Iteration # 2701 fraction < 0.5 in S(0) : 0.78131
# active components = 50
Iteration # 2702 fraction < 0.5 in S(0) : 0.781311
# active components = 50
Iteration # 2703 fraction < 0.5 in S(0) : 0.781313
# active components = 50
Iteration # 2704 fraction < 0.5 in S(0) : 0.781315
# active components = 50
Iteration # 2705 fraction < 0.5 in S(0) : 0.781317
# active components = 50
Iteration # 2706 fraction < 0.5 in S(0) : 0.781322
# active components = 50
Iteration # 2707 fraction < 0.5 in S(0) : 0.781322
# active components = 50
Iteration # 2708 fraction < 0.5 in S(0) : 0.781323
# active components = 50
Iteration # 2709 fraction < 0.5 in S(0) : 0.781322
# active components = 50
Iteration # 2710 fraction < 0.5 in S(0) : 0.781322
# active components = 50
Iteration # 2711 fraction < 0.5 in S(0) : 0.781321
# active components = 50
Iteration # 2712 fraction < 0.5 in S(0) : 0.781322
# active components = 50
Iteration # 2713 fraction < 0.5 in S(0) : 0.781325
# active components = 50
Iteration # 2714 fraction < 0.5 in S(0) : 0.781328
# active components = 50
Iteration # 2715 fraction < 0.5 in S(0) : 0.781331
# active components = 50
Iteration # 2716 fraction < 0.5 in S(0) : 0.781334
# active components = 50
Iteration # 2717 fraction < 0.5 in S(0) : 0.781335
# active components = 50
Iteration # 2718 fraction < 0.5 in S(0) : 0.781335
# active components = 50
Iteration # 2719 fraction < 0.5 in S(0) : 0.781333
# active components = 50
Iteration # 2720 fraction < 0.5 in S(0) : 0.781334
# active components = 50
Iteration # 2721 fraction < 0.5 in S(0) : 0.781335
# active components = 50
Iteration # 2722 fraction < 0.5 in S(0) : 0.781335
# active components = 50
Iteration # 2723 fraction < 0.5 in S(0) : 0.781337
# active components = 50
Iteration # 2724 fraction < 0.5 in S(0) : 0.781337
# active components = 50
Iteration # 2725 fraction < 0.5 in S(0) : 0.781338
# active components = 50
Iteration # 2726 fraction < 0.5 in S(0) : 0.781338
# active components = 50
Iteration # 2727 fraction < 0.5 in S(0) : 0.781342
# active components = 50
Iteration # 2728 fraction < 0.5 in S(0) : 0.781344
# active components = 50
Iteration # 2729 fraction < 0.5 in S(0) : 0.781345
# active components = 50
Iteration # 2730 fraction < 0.5 in S(0) : 0.781346
# active components = 50
Iteration # 2731 fraction < 0.5 in S(0) : 0.781347
# active components = 50
Iteration # 2732 fraction < 0.5 in S(0) : 0.781351
# active components = 50
Iteration # 2733 fraction < 0.5 in S(0) : 0.781352
# active components = 50
Iteration # 2734 fraction < 0.5 in S(0) : 0.781355
# active components = 50
Iteration # 2735 fraction < 0.5 in S(0) : 0.781355
# active components = 50
Iteration # 2736 fraction < 0.5 in S(0) : 0.781353
# active components = 50
Iteration # 2737 fraction < 0.5 in S(0) : 0.781355
# active components = 50
Iteration # 2738 fraction < 0.5 in S(0) : 0.781359
# active components = 50
Iteration # 2739 fraction < 0.5 in S(0) : 0.78136
# active components = 50
Iteration # 2740 fraction < 0.5 in S(0) : 0.781361
# active components = 50
Iteration # 2741 fraction < 0.5 in S(0) : 0.781362
# active components = 50
Iteration # 2742 fraction < 0.5 in S(0) : 0.781364
# active components = 50
Iteration # 2743 fraction < 0.5 in S(0) : 0.781367
# active components = 50
Iteration # 2744 fraction < 0.5 in S(0) : 0.781366
# active components = 50
Iteration # 2745 fraction < 0.5 in S(0) : 0.78137
# active components = 50
Iteration # 2746 fraction < 0.5 in S(0) : 0.781371
# active components = 50
Iteration # 2747 fraction < 0.5 in S(0) : 0.781373
# active components = 50
Iteration # 2748 fraction < 0.5 in S(0) : 0.781374
# active components = 50
Iteration # 2749 fraction < 0.5 in S(0) : 0.781378
# active components = 50
Iteration # 2750 fraction < 0.5 in S(0) : 0.78138
# active components = 50
Iteration # 2751 fraction < 0.5 in S(0) : 0.78138
# active components = 50
Iteration # 2752 fraction < 0.5 in S(0) : 0.781382
# active components = 50
Iteration # 2753 fraction < 0.5 in S(0) : 0.781387
# active components = 50
Iteration # 2754 fraction < 0.5 in S(0) : 0.781388
# active components = 50
Iteration # 2755 fraction < 0.5 in S(0) : 0.781387
# active components = 50
Iteration # 2756 fraction < 0.5 in S(0) : 0.781387
# active components = 50
Iteration # 2757 fraction < 0.5 in S(0) : 0.781388
# active components = 50
Iteration # 2758 fraction < 0.5 in S(0) : 0.781389
# active components = 50
Iteration # 2759 fraction < 0.5 in S(0) : 0.781389
# active components = 50
Iteration # 2760 fraction < 0.5 in S(0) : 0.781388
# active components = 50
Iteration # 2761 fraction < 0.5 in S(0) : 0.781388
# active components = 50
Iteration # 2762 fraction < 0.5 in S(0) : 0.78139
# active components = 50
Iteration # 2763 fraction < 0.5 in S(0) : 0.78139
# active components = 50
Iteration # 2764 fraction < 0.5 in S(0) : 0.781391
# active components = 50
Iteration # 2765 fraction < 0.5 in S(0) : 0.781391
# active components = 50
Iteration # 2766 fraction < 0.5 in S(0) : 0.781392
# active components = 50
Iteration # 2767 fraction < 0.5 in S(0) : 0.781394
# active components = 50
Iteration # 2768 fraction < 0.5 in S(0) : 0.781395
# active components = 50
Iteration # 2769 fraction < 0.5 in S(0) : 0.781397
# active components = 50
Iteration # 2770 fraction < 0.5 in S(0) : 0.781399
# active components = 50
Iteration # 2771 fraction < 0.5 in S(0) : 0.781398
# active components = 50
Iteration # 2772 fraction < 0.5 in S(0) : 0.781399
# active components = 50
Iteration # 2773 fraction < 0.5 in S(0) : 0.7814
# active components = 50
Iteration # 2774 fraction < 0.5 in S(0) : 0.781402
# active components = 50
Iteration # 2775 fraction < 0.5 in S(0) : 0.781402
# active components = 50
Iteration # 2776 fraction < 0.5 in S(0) : 0.781403
# active components = 50
Iteration # 2777 fraction < 0.5 in S(0) : 0.781405
# active components = 50
Iteration # 2778 fraction < 0.5 in S(0) : 0.781407
# active components = 50
Iteration # 2779 fraction < 0.5 in S(0) : 0.781407
# active components = 50
Iteration # 2780 fraction < 0.5 in S(0) : 0.781409
# active components = 50
Iteration # 2781 fraction < 0.5 in S(0) : 0.781412
# active components = 50
Iteration # 2782 fraction < 0.5 in S(0) : 0.781413
# active components = 50
Iteration # 2783 fraction < 0.5 in S(0) : 0.781414
# active components = 50
Iteration # 2784 fraction < 0.5 in S(0) : 0.781413
# active components = 50
Iteration # 2785 fraction < 0.5 in S(0) : 0.781414
# active components = 50
Iteration # 2786 fraction < 0.5 in S(0) : 0.781414
# active components = 50
Iteration # 2787 fraction < 0.5 in S(0) : 0.781417
# active components = 50
Iteration # 2788 fraction < 0.5 in S(0) : 0.78142
# active components = 50
Iteration # 2789 fraction < 0.5 in S(0) : 0.781424
# active components = 50
Iteration # 2790 fraction < 0.5 in S(0) : 0.781424
# active components = 50
Iteration # 2791 fraction < 0.5 in S(0) : 0.781426
# active components = 50
Iteration # 2792 fraction < 0.5 in S(0) : 0.781426
# active components = 50
Iteration # 2793 fraction < 0.5 in S(0) : 0.781431
# active components = 50
Iteration # 2794 fraction < 0.5 in S(0) : 0.781432
# active components = 50
Iteration # 2795 fraction < 0.5 in S(0) : 0.781433
# active components = 50
Iteration # 2796 fraction < 0.5 in S(0) : 0.781435
# active components = 50
Iteration # 2797 fraction < 0.5 in S(0) : 0.781438
# active components = 50
Iteration # 2798 fraction < 0.5 in S(0) : 0.78144
# active components = 50
Iteration # 2799 fraction < 0.5 in S(0) : 0.781442
# active components = 50
Iteration # 2800 fraction < 0.5 in S(0) : 0.781442
# active components = 50
Iteration # 2801 fraction < 0.5 in S(0) : 0.781442
# active components = 50
Iteration # 2802 fraction < 0.5 in S(0) : 0.781443
# active components = 50
Iteration # 2803 fraction < 0.5 in S(0) : 0.781442
# active components = 50
Iteration # 2804 fraction < 0.5 in S(0) : 0.781446
# active components = 50
Iteration # 2805 fraction < 0.5 in S(0) : 0.781449
# active components = 50
Iteration # 2806 fraction < 0.5 in S(0) : 0.781453
# active components = 50
Iteration # 2807 fraction < 0.5 in S(0) : 0.781455
# active components = 50
Iteration # 2808 fraction < 0.5 in S(0) : 0.781456
# active components = 50
Iteration # 2809 fraction < 0.5 in S(0) : 0.781456
# active components = 50
Iteration # 2810 fraction < 0.5 in S(0) : 0.781456
# active components = 50
Iteration # 2811 fraction < 0.5 in S(0) : 0.781454
# active components = 50
Iteration # 2812 fraction < 0.5 in S(0) : 0.781454
# active components = 50
Iteration # 2813 fraction < 0.5 in S(0) : 0.781457
# active components = 50
Iteration # 2814 fraction < 0.5 in S(0) : 0.781462
# active components = 50
Iteration # 2815 fraction < 0.5 in S(0) : 0.781463
# active components = 50
Iteration # 2816 fraction < 0.5 in S(0) : 0.781465
# active components = 50
Iteration # 2817 fraction < 0.5 in S(0) : 0.781466
# active components = 50
Iteration # 2818 fraction < 0.5 in S(0) : 0.781469
# active components = 50
Iteration # 2819 fraction < 0.5 in S(0) : 0.781471
# active components = 50
Iteration # 2820 fraction < 0.5 in S(0) : 0.781472
# active components = 50
Iteration # 2821 fraction < 0.5 in S(0) : 0.781472
# active components = 50
Iteration # 2822 fraction < 0.5 in S(0) : 0.781474
# active components = 50
Iteration # 2823 fraction < 0.5 in S(0) : 0.781474
# active components = 50
Iteration # 2824 fraction < 0.5 in S(0) : 0.781475
# active components = 50
Iteration # 2825 fraction < 0.5 in S(0) : 0.781476
# active components = 50
Iteration # 2826 fraction < 0.5 in S(0) : 0.781478
# active components = 50
Iteration # 2827 fraction < 0.5 in S(0) : 0.781479
# active components = 50
Iteration # 2828 fraction < 0.5 in S(0) : 0.781481
# active components = 50
Iteration # 2829 fraction < 0.5 in S(0) : 0.781482
# active components = 50
Iteration # 2830 fraction < 0.5 in S(0) : 0.781481
# active components = 50
Iteration # 2831 fraction < 0.5 in S(0) : 0.781482
# active components = 50
Iteration # 2832 fraction < 0.5 in S(0) : 0.781485
# active components = 50
Iteration # 2833 fraction < 0.5 in S(0) : 0.781486
# active components = 50
Iteration # 2834 fraction < 0.5 in S(0) : 0.781487
# active components = 50
Iteration # 2835 fraction < 0.5 in S(0) : 0.781488
# active components = 50
Iteration # 2836 fraction < 0.5 in S(0) : 0.781489
# active components = 50
Iteration # 2837 fraction < 0.5 in S(0) : 0.781488
# active components = 50
Iteration # 2838 fraction < 0.5 in S(0) : 0.781489
# active components = 50
Iteration # 2839 fraction < 0.5 in S(0) : 0.781489
# active components = 50
Iteration # 2840 fraction < 0.5 in S(0) : 0.781489
# active components = 50
Iteration # 2841 fraction < 0.5 in S(0) : 0.781489
# active components = 50
Iteration # 2842 fraction < 0.5 in S(0) : 0.781489
# active components = 50
Iteration # 2843 fraction < 0.5 in S(0) : 0.781491
# active components = 50
Iteration # 2844 fraction < 0.5 in S(0) : 0.781494
# active components = 50
Iteration # 2845 fraction < 0.5 in S(0) : 0.781495
# active components = 50
Iteration # 2846 fraction < 0.5 in S(0) : 0.781496
# active components = 50
Iteration # 2847 fraction < 0.5 in S(0) : 0.781497
# active components = 50
Iteration # 2848 fraction < 0.5 in S(0) : 0.781497
# active components = 50
Iteration # 2849 fraction < 0.5 in S(0) : 0.781497
# active components = 50
Iteration # 2850 fraction < 0.5 in S(0) : 0.781502
# active components = 50
Iteration # 2851 fraction < 0.5 in S(0) : 0.781506
# active components = 50
Iteration # 2852 fraction < 0.5 in S(0) : 0.781507
# active components = 50
Iteration # 2853 fraction < 0.5 in S(0) : 0.781507
# active components = 50
Iteration # 2854 fraction < 0.5 in S(0) : 0.781507
# active components = 50
Iteration # 2855 fraction < 0.5 in S(0) : 0.781508
# active components = 50
Iteration # 2856 fraction < 0.5 in S(0) : 0.781507
# active components = 50
Iteration # 2857 fraction < 0.5 in S(0) : 0.78151
# active components = 50
Iteration # 2858 fraction < 0.5 in S(0) : 0.781511
# active components = 50
Iteration # 2859 fraction < 0.5 in S(0) : 0.781513
# active components = 50
Iteration # 2860 fraction < 0.5 in S(0) : 0.781516
# active components = 50
Iteration # 2861 fraction < 0.5 in S(0) : 0.781518
# active components = 50
Iteration # 2862 fraction < 0.5 in S(0) : 0.78152
# active components = 50
Iteration # 2863 fraction < 0.5 in S(0) : 0.781523
# active components = 50
Iteration # 2864 fraction < 0.5 in S(0) : 0.781526
# active components = 50
Iteration # 2865 fraction < 0.5 in S(0) : 0.781532
# active components = 50
Iteration # 2866 fraction < 0.5 in S(0) : 0.781533
# active components = 50
Iteration # 2867 fraction < 0.5 in S(0) : 0.781534
# active components = 50
Iteration # 2868 fraction < 0.5 in S(0) : 0.781534
# active components = 50
Iteration # 2869 fraction < 0.5 in S(0) : 0.781534
# active components = 50
Iteration # 2870 fraction < 0.5 in S(0) : 0.781536
# active components = 50
Iteration # 2871 fraction < 0.5 in S(0) : 0.781538
# active components = 50
Iteration # 2872 fraction < 0.5 in S(0) : 0.781539
# active components = 50
Iteration # 2873 fraction < 0.5 in S(0) : 0.781541
# active components = 50
Iteration # 2874 fraction < 0.5 in S(0) : 0.781543
# active components = 50
Iteration # 2875 fraction < 0.5 in S(0) : 0.781545
# active components = 50
Iteration # 2876 fraction < 0.5 in S(0) : 0.781546
# active components = 50
Iteration # 2877 fraction < 0.5 in S(0) : 0.781545
# active components = 50
Iteration # 2878 fraction < 0.5 in S(0) : 0.781546
# active components = 50
Iteration # 2879 fraction < 0.5 in S(0) : 0.781547
# active components = 50
Iteration # 2880 fraction < 0.5 in S(0) : 0.781547
# active components = 50
Iteration # 2881 fraction < 0.5 in S(0) : 0.78155
# active components = 50
Iteration # 2882 fraction < 0.5 in S(0) : 0.781551
# active components = 50
Iteration # 2883 fraction < 0.5 in S(0) : 0.781553
# active components = 50
Iteration # 2884 fraction < 0.5 in S(0) : 0.781557
# active components = 50
Iteration # 2885 fraction < 0.5 in S(0) : 0.781562
# active components = 50
Iteration # 2886 fraction < 0.5 in S(0) : 0.781564
# active components = 50
Iteration # 2887 fraction < 0.5 in S(0) : 0.781565
# active components = 50
Iteration # 2888 fraction < 0.5 in S(0) : 0.781567
# active components = 50
Iteration # 2889 fraction < 0.5 in S(0) : 0.781569
# active components = 50
Iteration # 2890 fraction < 0.5 in S(0) : 0.781569
# active components = 50
Iteration # 2891 fraction < 0.5 in S(0) : 0.781569
# active components = 50
Iteration # 2892 fraction < 0.5 in S(0) : 0.781572
# active components = 50
Iteration # 2893 fraction < 0.5 in S(0) : 0.781571
# active components = 50
Iteration # 2894 fraction < 0.5 in S(0) : 0.781575
# active components = 50
Iteration # 2895 fraction < 0.5 in S(0) : 0.781577
# active components = 50
Iteration # 2896 fraction < 0.5 in S(0) : 0.781579
# active components = 50
Iteration # 2897 fraction < 0.5 in S(0) : 0.781579
# active components = 50
Iteration # 2898 fraction < 0.5 in S(0) : 0.781579
# active components = 50
Iteration # 2899 fraction < 0.5 in S(0) : 0.781581
# active components = 50
Iteration # 2900 fraction < 0.5 in S(0) : 0.781584
# active components = 50
Iteration # 2901 fraction < 0.5 in S(0) : 0.781587
# active components = 50
Iteration # 2902 fraction < 0.5 in S(0) : 0.781588
# active components = 50
Iteration # 2903 fraction < 0.5 in S(0) : 0.781588
# active components = 50
Iteration # 2904 fraction < 0.5 in S(0) : 0.781592
# active components = 50
Iteration # 2905 fraction < 0.5 in S(0) : 0.781592
# active components = 50
Iteration # 2906 fraction < 0.5 in S(0) : 0.781592
# active components = 50
Iteration # 2907 fraction < 0.5 in S(0) : 0.781592
# active components = 50
Iteration # 2908 fraction < 0.5 in S(0) : 0.781592
# active components = 50
Iteration # 2909 fraction < 0.5 in S(0) : 0.781591
# active components = 50
Iteration # 2910 fraction < 0.5 in S(0) : 0.781594
# active components = 50
Iteration # 2911 fraction < 0.5 in S(0) : 0.781597
# active components = 50
Iteration # 2912 fraction < 0.5 in S(0) : 0.781598
# active components = 50
Iteration # 2913 fraction < 0.5 in S(0) : 0.7816
# active components = 50
Iteration # 2914 fraction < 0.5 in S(0) : 0.781601
# active components = 50
Iteration # 2915 fraction < 0.5 in S(0) : 0.7816
# active components = 50
Iteration # 2916 fraction < 0.5 in S(0) : 0.781602
# active components = 50
Iteration # 2917 fraction < 0.5 in S(0) : 0.781603
# active components = 50
Iteration # 2918 fraction < 0.5 in S(0) : 0.781604
# active components = 50
Iteration # 2919 fraction < 0.5 in S(0) : 0.781605
# active components = 50
Iteration # 2920 fraction < 0.5 in S(0) : 0.781608
# active components = 50
Iteration # 2921 fraction < 0.5 in S(0) : 0.781608
# active components = 50
Iteration # 2922 fraction < 0.5 in S(0) : 0.781609
# active components = 50
Iteration # 2923 fraction < 0.5 in S(0) : 0.78161
# active components = 50
Iteration # 2924 fraction < 0.5 in S(0) : 0.781611
# active components = 50
Iteration # 2925 fraction < 0.5 in S(0) : 0.781614
# active components = 50
Iteration # 2926 fraction < 0.5 in S(0) : 0.781616
# active components = 50
Iteration # 2927 fraction < 0.5 in S(0) : 0.78162
# active components = 50
Iteration # 2928 fraction < 0.5 in S(0) : 0.781622
# active components = 50
Iteration # 2929 fraction < 0.5 in S(0) : 0.781626
# active components = 50
Iteration # 2930 fraction < 0.5 in S(0) : 0.781625
# active components = 50
Iteration # 2931 fraction < 0.5 in S(0) : 0.781625
# active components = 50
Iteration # 2932 fraction < 0.5 in S(0) : 0.781627
# active components = 50
Iteration # 2933 fraction < 0.5 in S(0) : 0.78163
# active components = 50
Iteration # 2934 fraction < 0.5 in S(0) : 0.781631
# active components = 50
Iteration # 2935 fraction < 0.5 in S(0) : 0.781633
# active components = 50
Iteration # 2936 fraction < 0.5 in S(0) : 0.781634
# active components = 50
Iteration # 2937 fraction < 0.5 in S(0) : 0.781636
# active components = 50
Iteration # 2938 fraction < 0.5 in S(0) : 0.781636
# active components = 50
Iteration # 2939 fraction < 0.5 in S(0) : 0.781639
# active components = 50
Iteration # 2940 fraction < 0.5 in S(0) : 0.781641
# active components = 50
Iteration # 2941 fraction < 0.5 in S(0) : 0.781642
# active components = 50
Iteration # 2942 fraction < 0.5 in S(0) : 0.781644
# active components = 50
Iteration # 2943 fraction < 0.5 in S(0) : 0.781645
# active components = 50
Iteration # 2944 fraction < 0.5 in S(0) : 0.781646
# active components = 50
Iteration # 2945 fraction < 0.5 in S(0) : 0.781649
# active components = 50
Iteration # 2946 fraction < 0.5 in S(0) : 0.781652
# active components = 50
Iteration # 2947 fraction < 0.5 in S(0) : 0.781652
# active components = 50
Iteration # 2948 fraction < 0.5 in S(0) : 0.781654
# active components = 50
Iteration # 2949 fraction < 0.5 in S(0) : 0.781657
# active components = 50
Iteration # 2950 fraction < 0.5 in S(0) : 0.78166
# active components = 50
Iteration # 2951 fraction < 0.5 in S(0) : 0.781659
# active components = 50
Iteration # 2952 fraction < 0.5 in S(0) : 0.781661
# active components = 50
Iteration # 2953 fraction < 0.5 in S(0) : 0.781663
# active components = 50
Iteration # 2954 fraction < 0.5 in S(0) : 0.781668
# active components = 50
Iteration # 2955 fraction < 0.5 in S(0) : 0.781669
# active components = 50
Iteration # 2956 fraction < 0.5 in S(0) : 0.78167
# active components = 50
Iteration # 2957 fraction < 0.5 in S(0) : 0.781672
# active components = 50
Iteration # 2958 fraction < 0.5 in S(0) : 0.781673
# active components = 50
Iteration # 2959 fraction < 0.5 in S(0) : 0.781676
# active components = 50
Iteration # 2960 fraction < 0.5 in S(0) : 0.781677
# active components = 50
Iteration # 2961 fraction < 0.5 in S(0) : 0.781679
# active components = 50
Iteration # 2962 fraction < 0.5 in S(0) : 0.78168
# active components = 50
Iteration # 2963 fraction < 0.5 in S(0) : 0.781683
# active components = 50
Iteration # 2964 fraction < 0.5 in S(0) : 0.781684
# active components = 50
Iteration # 2965 fraction < 0.5 in S(0) : 0.781688
# active components = 50
Iteration # 2966 fraction < 0.5 in S(0) : 0.78169
# active components = 50
Iteration # 2967 fraction < 0.5 in S(0) : 0.781691
# active components = 50
Iteration # 2968 fraction < 0.5 in S(0) : 0.781693
# active components = 50
Iteration # 2969 fraction < 0.5 in S(0) : 0.781696
# active components = 50
Iteration # 2970 fraction < 0.5 in S(0) : 0.781698
# active components = 50
Iteration # 2971 fraction < 0.5 in S(0) : 0.781699
# active components = 50
Iteration # 2972 fraction < 0.5 in S(0) : 0.781704
# active components = 50
Iteration # 2973 fraction < 0.5 in S(0) : 0.781705
# active components = 50
Iteration # 2974 fraction < 0.5 in S(0) : 0.781709
# active components = 50
Iteration # 2975 fraction < 0.5 in S(0) : 0.781708
# active components = 50
Iteration # 2976 fraction < 0.5 in S(0) : 0.781709
# active components = 50
Iteration # 2977 fraction < 0.5 in S(0) : 0.781707
# active components = 50
Iteration # 2978 fraction < 0.5 in S(0) : 0.781709
# active components = 50
Iteration # 2979 fraction < 0.5 in S(0) : 0.78171
# active components = 50
Iteration # 2980 fraction < 0.5 in S(0) : 0.781711
# active components = 50
Iteration # 2981 fraction < 0.5 in S(0) : 0.781712
# active components = 50
Iteration # 2982 fraction < 0.5 in S(0) : 0.781715
# active components = 50
Iteration # 2983 fraction < 0.5 in S(0) : 0.781715
# active components = 50
Iteration # 2984 fraction < 0.5 in S(0) : 0.781715
# active components = 50
Iteration # 2985 fraction < 0.5 in S(0) : 0.781717
# active components = 50
Iteration # 2986 fraction < 0.5 in S(0) : 0.781722
# active components = 50
Iteration # 2987 fraction < 0.5 in S(0) : 0.781723
# active components = 50
Iteration # 2988 fraction < 0.5 in S(0) : 0.781724
# active components = 50
Iteration # 2989 fraction < 0.5 in S(0) : 0.781727
# active components = 50
Iteration # 2990 fraction < 0.5 in S(0) : 0.781725
# active components = 50
Iteration # 2991 fraction < 0.5 in S(0) : 0.781724
# active components = 50
Iteration # 2992 fraction < 0.5 in S(0) : 0.781725
# active components = 50
Iteration # 2993 fraction < 0.5 in S(0) : 0.781728
# active components = 50
Iteration # 2994 fraction < 0.5 in S(0) : 0.781727
# active components = 50
Iteration # 2995 fraction < 0.5 in S(0) : 0.781726
# active components = 50
Iteration # 2996 fraction < 0.5 in S(0) : 0.781728
# active components = 50
Iteration # 2997 fraction < 0.5 in S(0) : 0.78173
# active components = 50
Iteration # 2998 fraction < 0.5 in S(0) : 0.781731
# active components = 50
Iteration # 2999 fraction < 0.5 in S(0) : 0.781732
# active components = 50
Iteration # 3000 fraction < 0.5 in S(0) : 0.781739
saving current set of estimates
# active components = 50
Iteration # 3001 fraction < 0.5 in S(0) : 0.781741
# active components = 50
Iteration # 3002 fraction < 0.5 in S(0) : 0.781741
# active components = 50
Iteration # 3003 fraction < 0.5 in S(0) : 0.781741
# active components = 50
Iteration # 3004 fraction < 0.5 in S(0) : 0.781743
# active components = 50
Iteration # 3005 fraction < 0.5 in S(0) : 0.781749
# active components = 50
Iteration # 3006 fraction < 0.5 in S(0) : 0.781749
# active components = 50
Iteration # 3007 fraction < 0.5 in S(0) : 0.781754
# active components = 50
Iteration # 3008 fraction < 0.5 in S(0) : 0.781755
# active components = 50
Iteration # 3009 fraction < 0.5 in S(0) : 0.781757
# active components = 50
Iteration # 3010 fraction < 0.5 in S(0) : 0.781759
# active components = 50
Iteration # 3011 fraction < 0.5 in S(0) : 0.781762
# active components = 50
Iteration # 3012 fraction < 0.5 in S(0) : 0.781762
# active components = 50
Iteration # 3013 fraction < 0.5 in S(0) : 0.781763
# active components = 50
Iteration # 3014 fraction < 0.5 in S(0) : 0.781763
# active components = 50
Iteration # 3015 fraction < 0.5 in S(0) : 0.781766
# active components = 50
Iteration # 3016 fraction < 0.5 in S(0) : 0.781766
# active components = 50
Iteration # 3017 fraction < 0.5 in S(0) : 0.781767
# active components = 50
Iteration # 3018 fraction < 0.5 in S(0) : 0.781766
# active components = 50
Iteration # 3019 fraction < 0.5 in S(0) : 0.781769
# active components = 50
Iteration # 3020 fraction < 0.5 in S(0) : 0.781768
# active components = 50
Iteration # 3021 fraction < 0.5 in S(0) : 0.781771
# active components = 50
Iteration # 3022 fraction < 0.5 in S(0) : 0.781776
# active components = 50
Iteration # 3023 fraction < 0.5 in S(0) : 0.781778
# active components = 50
Iteration # 3024 fraction < 0.5 in S(0) : 0.781781
# active components = 50
Iteration # 3025 fraction < 0.5 in S(0) : 0.781782
# active components = 50
Iteration # 3026 fraction < 0.5 in S(0) : 0.781786
# active components = 50
Iteration # 3027 fraction < 0.5 in S(0) : 0.781788
# active components = 50
Iteration # 3028 fraction < 0.5 in S(0) : 0.781791
# active components = 50
Iteration # 3029 fraction < 0.5 in S(0) : 0.781793
# active components = 50
Iteration # 3030 fraction < 0.5 in S(0) : 0.781793
# active components = 50
Iteration # 3031 fraction < 0.5 in S(0) : 0.781794
# active components = 50
Iteration # 3032 fraction < 0.5 in S(0) : 0.781796
# active components = 50
Iteration # 3033 fraction < 0.5 in S(0) : 0.781798
# active components = 50
Iteration # 3034 fraction < 0.5 in S(0) : 0.781796
# active components = 50
Iteration # 3035 fraction < 0.5 in S(0) : 0.781801
# active components = 50
Iteration # 3036 fraction < 0.5 in S(0) : 0.781803
# active components = 50
Iteration # 3037 fraction < 0.5 in S(0) : 0.781807
# active components = 50
Iteration # 3038 fraction < 0.5 in S(0) : 0.781807
# active components = 50
Iteration # 3039 fraction < 0.5 in S(0) : 0.781809
# active components = 50
Iteration # 3040 fraction < 0.5 in S(0) : 0.78181
# active components = 50
Iteration # 3041 fraction < 0.5 in S(0) : 0.781811
# active components = 50
Iteration # 3042 fraction < 0.5 in S(0) : 0.781813
# active components = 50
Iteration # 3043 fraction < 0.5 in S(0) : 0.781816
# active components = 50
Iteration # 3044 fraction < 0.5 in S(0) : 0.781821
# active components = 50
Iteration # 3045 fraction < 0.5 in S(0) : 0.781821
# active components = 50
Iteration # 3046 fraction < 0.5 in S(0) : 0.781821
# active components = 50
Iteration # 3047 fraction < 0.5 in S(0) : 0.78182
# active components = 50
Iteration # 3048 fraction < 0.5 in S(0) : 0.781822
# active components = 50
Iteration # 3049 fraction < 0.5 in S(0) : 0.781822
# active components = 50
Iteration # 3050 fraction < 0.5 in S(0) : 0.781824
# active components = 50
Iteration # 3051 fraction < 0.5 in S(0) : 0.781826
# active components = 50
Iteration # 3052 fraction < 0.5 in S(0) : 0.781831
# active components = 50
Iteration # 3053 fraction < 0.5 in S(0) : 0.781832
# active components = 50
Iteration # 3054 fraction < 0.5 in S(0) : 0.781835
# active components = 50
Iteration # 3055 fraction < 0.5 in S(0) : 0.781835
# active components = 50
Iteration # 3056 fraction < 0.5 in S(0) : 0.781842
# active components = 50
Iteration # 3057 fraction < 0.5 in S(0) : 0.781844
# active components = 50
Iteration # 3058 fraction < 0.5 in S(0) : 0.781844
# active components = 50
Iteration # 3059 fraction < 0.5 in S(0) : 0.781847
# active components = 50
Iteration # 3060 fraction < 0.5 in S(0) : 0.781848
# active components = 50
Iteration # 3061 fraction < 0.5 in S(0) : 0.781852
# active components = 50
Iteration # 3062 fraction < 0.5 in S(0) : 0.781854
# active components = 50
Iteration # 3063 fraction < 0.5 in S(0) : 0.781858
# active components = 50
Iteration # 3064 fraction < 0.5 in S(0) : 0.78186
# active components = 50
Iteration # 3065 fraction < 0.5 in S(0) : 0.781863
# active components = 50
Iteration # 3066 fraction < 0.5 in S(0) : 0.781865
# active components = 50
Iteration # 3067 fraction < 0.5 in S(0) : 0.781866
# active components = 50
Iteration # 3068 fraction < 0.5 in S(0) : 0.781868
# active components = 50
Iteration # 3069 fraction < 0.5 in S(0) : 0.781872
# active components = 50
Iteration # 3070 fraction < 0.5 in S(0) : 0.781875
# active components = 50
Iteration # 3071 fraction < 0.5 in S(0) : 0.78188
# active components = 50
Iteration # 3072 fraction < 0.5 in S(0) : 0.781881
# active components = 50
Iteration # 3073 fraction < 0.5 in S(0) : 0.781886
# active components = 50
Iteration # 3074 fraction < 0.5 in S(0) : 0.781887
# active components = 50
Iteration # 3075 fraction < 0.5 in S(0) : 0.781889
# active components = 50
Iteration # 3076 fraction < 0.5 in S(0) : 0.781892
# active components = 50
Iteration # 3077 fraction < 0.5 in S(0) : 0.781894
# active components = 50
Iteration # 3078 fraction < 0.5 in S(0) : 0.781895
# active components = 50
Iteration # 3079 fraction < 0.5 in S(0) : 0.781897
# active components = 50
Iteration # 3080 fraction < 0.5 in S(0) : 0.781895
# active components = 50
Iteration # 3081 fraction < 0.5 in S(0) : 0.781896
# active components = 50
Iteration # 3082 fraction < 0.5 in S(0) : 0.781896
# active components = 50
Iteration # 3083 fraction < 0.5 in S(0) : 0.781897
# active components = 50
Iteration # 3084 fraction < 0.5 in S(0) : 0.781898
# active components = 50
Iteration # 3085 fraction < 0.5 in S(0) : 0.7819
# active components = 50
Iteration # 3086 fraction < 0.5 in S(0) : 0.781901
# active components = 50
Iteration # 3087 fraction < 0.5 in S(0) : 0.7819
# active components = 50
Iteration # 3088 fraction < 0.5 in S(0) : 0.781903
# active components = 50
Iteration # 3089 fraction < 0.5 in S(0) : 0.781906
# active components = 50
Iteration # 3090 fraction < 0.5 in S(0) : 0.781909
# active components = 50
Iteration # 3091 fraction < 0.5 in S(0) : 0.781913
# active components = 50
Iteration # 3092 fraction < 0.5 in S(0) : 0.781918
# active components = 50
Iteration # 3093 fraction < 0.5 in S(0) : 0.781921
# active components = 50
Iteration # 3094 fraction < 0.5 in S(0) : 0.781921
# active components = 50
Iteration # 3095 fraction < 0.5 in S(0) : 0.781925
# active components = 50
Iteration # 3096 fraction < 0.5 in S(0) : 0.781924
# active components = 50
Iteration # 3097 fraction < 0.5 in S(0) : 0.781925
# active components = 50
Iteration # 3098 fraction < 0.5 in S(0) : 0.781926
# active components = 50
Iteration # 3099 fraction < 0.5 in S(0) : 0.781928
# active components = 50
Iteration # 3100 fraction < 0.5 in S(0) : 0.781932
# active components = 50
Iteration # 3101 fraction < 0.5 in S(0) : 0.781935
# active components = 50
Iteration # 3102 fraction < 0.5 in S(0) : 0.781937
# active components = 50
Iteration # 3103 fraction < 0.5 in S(0) : 0.781936
# active components = 50
Iteration # 3104 fraction < 0.5 in S(0) : 0.781936
# active components = 50
Iteration # 3105 fraction < 0.5 in S(0) : 0.781939
# active components = 50
Iteration # 3106 fraction < 0.5 in S(0) : 0.78194
# active components = 50
Iteration # 3107 fraction < 0.5 in S(0) : 0.781939
# active components = 50
Iteration # 3108 fraction < 0.5 in S(0) : 0.78194
# active components = 50
Iteration # 3109 fraction < 0.5 in S(0) : 0.781944
# active components = 50
Iteration # 3110 fraction < 0.5 in S(0) : 0.781944
# active components = 50
Iteration # 3111 fraction < 0.5 in S(0) : 0.781946
# active components = 50
Iteration # 3112 fraction < 0.5 in S(0) : 0.781948
# active components = 50
Iteration # 3113 fraction < 0.5 in S(0) : 0.781951
# active components = 50
Iteration # 3114 fraction < 0.5 in S(0) : 0.781951
# active components = 50
Iteration # 3115 fraction < 0.5 in S(0) : 0.781955
# active components = 50
Iteration # 3116 fraction < 0.5 in S(0) : 0.781957
# active components = 50
Iteration # 3117 fraction < 0.5 in S(0) : 0.78196
# active components = 50
Iteration # 3118 fraction < 0.5 in S(0) : 0.781961
# active components = 50
Iteration # 3119 fraction < 0.5 in S(0) : 0.781968
# active components = 50
Iteration # 3120 fraction < 0.5 in S(0) : 0.781971
# active components = 50
Iteration # 3121 fraction < 0.5 in S(0) : 0.781972
# active components = 50
Iteration # 3122 fraction < 0.5 in S(0) : 0.781973
# active components = 50
Iteration # 3123 fraction < 0.5 in S(0) : 0.781976
# active components = 50
Iteration # 3124 fraction < 0.5 in S(0) : 0.781978
# active components = 50
Iteration # 3125 fraction < 0.5 in S(0) : 0.781981
# active components = 50
Iteration # 3126 fraction < 0.5 in S(0) : 0.781983
# active components = 50
Iteration # 3127 fraction < 0.5 in S(0) : 0.781984
# active components = 50
Iteration # 3128 fraction < 0.5 in S(0) : 0.781983
# active components = 50
Iteration # 3129 fraction < 0.5 in S(0) : 0.781984
# active components = 50
Iteration # 3130 fraction < 0.5 in S(0) : 0.781983
# active components = 50
Iteration # 3131 fraction < 0.5 in S(0) : 0.781985
# active components = 50
Iteration # 3132 fraction < 0.5 in S(0) : 0.781988
# active components = 50
Iteration # 3133 fraction < 0.5 in S(0) : 0.781989
# active components = 50
Iteration # 3134 fraction < 0.5 in S(0) : 0.781995
# active components = 50
Iteration # 3135 fraction < 0.5 in S(0) : 0.781997
# active components = 50
Iteration # 3136 fraction < 0.5 in S(0) : 0.782003
# active components = 50
Iteration # 3137 fraction < 0.5 in S(0) : 0.782006
# active components = 50
Iteration # 3138 fraction < 0.5 in S(0) : 0.782006
# active components = 50
Iteration # 3139 fraction < 0.5 in S(0) : 0.782007
# active components = 50
Iteration # 3140 fraction < 0.5 in S(0) : 0.782006
# active components = 50
Iteration # 3141 fraction < 0.5 in S(0) : 0.782008
# active components = 50
Iteration # 3142 fraction < 0.5 in S(0) : 0.782009
# active components = 50
Iteration # 3143 fraction < 0.5 in S(0) : 0.782012
# active components = 50
Iteration # 3144 fraction < 0.5 in S(0) : 0.782017
# active components = 50
Iteration # 3145 fraction < 0.5 in S(0) : 0.782021
# active components = 50
Iteration # 3146 fraction < 0.5 in S(0) : 0.782022
# active components = 50
Iteration # 3147 fraction < 0.5 in S(0) : 0.782023
# active components = 50
Iteration # 3148 fraction < 0.5 in S(0) : 0.782027
# active components = 50
Iteration # 3149 fraction < 0.5 in S(0) : 0.782028
# active components = 50
Iteration # 3150 fraction < 0.5 in S(0) : 0.78203
# active components = 50
Iteration # 3151 fraction < 0.5 in S(0) : 0.782032
# active components = 50
Iteration # 3152 fraction < 0.5 in S(0) : 0.782037
# active components = 50
Iteration # 3153 fraction < 0.5 in S(0) : 0.782037
# active components = 50
Iteration # 3154 fraction < 0.5 in S(0) : 0.782041
# active components = 50
Iteration # 3155 fraction < 0.5 in S(0) : 0.782041
# active components = 50
Iteration # 3156 fraction < 0.5 in S(0) : 0.782042
# active components = 50
Iteration # 3157 fraction < 0.5 in S(0) : 0.782044
# active components = 50
Iteration # 3158 fraction < 0.5 in S(0) : 0.782049
# active components = 50
Iteration # 3159 fraction < 0.5 in S(0) : 0.78205
# active components = 50
Iteration # 3160 fraction < 0.5 in S(0) : 0.782051
# active components = 50
Iteration # 3161 fraction < 0.5 in S(0) : 0.782053
# active components = 50
Iteration # 3162 fraction < 0.5 in S(0) : 0.782053
# active components = 50
Iteration # 3163 fraction < 0.5 in S(0) : 0.782056
# active components = 50
Iteration # 3164 fraction < 0.5 in S(0) : 0.782057
# active components = 50
Iteration # 3165 fraction < 0.5 in S(0) : 0.782061
# active components = 50
Iteration # 3166 fraction < 0.5 in S(0) : 0.782062
# active components = 50
Iteration # 3167 fraction < 0.5 in S(0) : 0.782065
# active components = 50
Iteration # 3168 fraction < 0.5 in S(0) : 0.782066
# active components = 50
Iteration # 3169 fraction < 0.5 in S(0) : 0.782071
# active components = 50
Iteration # 3170 fraction < 0.5 in S(0) : 0.782077
# active components = 50
Iteration # 3171 fraction < 0.5 in S(0) : 0.782078
# active components = 50
Iteration # 3172 fraction < 0.5 in S(0) : 0.782081
# active components = 50
Iteration # 3173 fraction < 0.5 in S(0) : 0.782081
# active components = 50
Iteration # 3174 fraction < 0.5 in S(0) : 0.782086
# active components = 50
Iteration # 3175 fraction < 0.5 in S(0) : 0.782091
# active components = 50
Iteration # 3176 fraction < 0.5 in S(0) : 0.782094
# active components = 50
Iteration # 3177 fraction < 0.5 in S(0) : 0.782093
# active components = 50
Iteration # 3178 fraction < 0.5 in S(0) : 0.782096
# active components = 50
Iteration # 3179 fraction < 0.5 in S(0) : 0.782097
# active components = 50
Iteration # 3180 fraction < 0.5 in S(0) : 0.782101
# active components = 50
Iteration # 3181 fraction < 0.5 in S(0) : 0.782104
# active components = 50
Iteration # 3182 fraction < 0.5 in S(0) : 0.782107
# active components = 50
Iteration # 3183 fraction < 0.5 in S(0) : 0.782111
# active components = 50
Iteration # 3184 fraction < 0.5 in S(0) : 0.782113
# active components = 50
Iteration # 3185 fraction < 0.5 in S(0) : 0.782114
# active components = 50
Iteration # 3186 fraction < 0.5 in S(0) : 0.782117
# active components = 50
Iteration # 3187 fraction < 0.5 in S(0) : 0.782119
# active components = 50
Iteration # 3188 fraction < 0.5 in S(0) : 0.78212
# active components = 50
Iteration # 3189 fraction < 0.5 in S(0) : 0.782121
# active components = 50
Iteration # 3190 fraction < 0.5 in S(0) : 0.782122
# active components = 50
Iteration # 3191 fraction < 0.5 in S(0) : 0.782128
# active components = 50
Iteration # 3192 fraction < 0.5 in S(0) : 0.782129
# active components = 50
Iteration # 3193 fraction < 0.5 in S(0) : 0.782132
# active components = 50
Iteration # 3194 fraction < 0.5 in S(0) : 0.782136
# active components = 50
Iteration # 3195 fraction < 0.5 in S(0) : 0.78214
# active components = 50
Iteration # 3196 fraction < 0.5 in S(0) : 0.782143
# active components = 50
Iteration # 3197 fraction < 0.5 in S(0) : 0.782144
# active components = 50
Iteration # 3198 fraction < 0.5 in S(0) : 0.782149
# active components = 50
Iteration # 3199 fraction < 0.5 in S(0) : 0.782148
# active components = 50
Iteration # 3200 fraction < 0.5 in S(0) : 0.78215
# active components = 50
Iteration # 3201 fraction < 0.5 in S(0) : 0.782149
# active components = 50
Iteration # 3202 fraction < 0.5 in S(0) : 0.78215
# active components = 50
Iteration # 3203 fraction < 0.5 in S(0) : 0.782156
# active components = 50
Iteration # 3204 fraction < 0.5 in S(0) : 0.782162
# active components = 50
Iteration # 3205 fraction < 0.5 in S(0) : 0.782164
# active components = 50
Iteration # 3206 fraction < 0.5 in S(0) : 0.782166
# active components = 50
Iteration # 3207 fraction < 0.5 in S(0) : 0.782165
# active components = 50
Iteration # 3208 fraction < 0.5 in S(0) : 0.78217
# active components = 50
Iteration # 3209 fraction < 0.5 in S(0) : 0.782171
# active components = 50
Iteration # 3210 fraction < 0.5 in S(0) : 0.782171
# active components = 50
Iteration # 3211 fraction < 0.5 in S(0) : 0.782174
# active components = 50
Iteration # 3212 fraction < 0.5 in S(0) : 0.782178
# active components = 50
Iteration # 3213 fraction < 0.5 in S(0) : 0.782179
# active components = 50
Iteration # 3214 fraction < 0.5 in S(0) : 0.782181
# active components = 50
Iteration # 3215 fraction < 0.5 in S(0) : 0.782183
# active components = 50
Iteration # 3216 fraction < 0.5 in S(0) : 0.782185
# active components = 50
Iteration # 3217 fraction < 0.5 in S(0) : 0.782187
# active components = 50
Iteration # 3218 fraction < 0.5 in S(0) : 0.78219
# active components = 50
Iteration # 3219 fraction < 0.5 in S(0) : 0.782191
# active components = 50
Iteration # 3220 fraction < 0.5 in S(0) : 0.782194
# active components = 50
Iteration # 3221 fraction < 0.5 in S(0) : 0.782196
# active components = 50
Iteration # 3222 fraction < 0.5 in S(0) : 0.782196
# active components = 50
Iteration # 3223 fraction < 0.5 in S(0) : 0.782197
# active components = 50
Iteration # 3224 fraction < 0.5 in S(0) : 0.782199
# active components = 50
Iteration # 3225 fraction < 0.5 in S(0) : 0.782202
# active components = 50
Iteration # 3226 fraction < 0.5 in S(0) : 0.782205
# active components = 50
Iteration # 3227 fraction < 0.5 in S(0) : 0.782207
# active components = 50
Iteration # 3228 fraction < 0.5 in S(0) : 0.782208
# active components = 50
Iteration # 3229 fraction < 0.5 in S(0) : 0.782211
# active components = 50
Iteration # 3230 fraction < 0.5 in S(0) : 0.782213
# active components = 50
Iteration # 3231 fraction < 0.5 in S(0) : 0.782215
# active components = 50
Iteration # 3232 fraction < 0.5 in S(0) : 0.782219
# active components = 50
Iteration # 3233 fraction < 0.5 in S(0) : 0.78222
# active components = 50
Iteration # 3234 fraction < 0.5 in S(0) : 0.78222
# active components = 50
Iteration # 3235 fraction < 0.5 in S(0) : 0.782221
# active components = 50
Iteration # 3236 fraction < 0.5 in S(0) : 0.782224
# active components = 50
Iteration # 3237 fraction < 0.5 in S(0) : 0.782229
# active components = 50
Iteration # 3238 fraction < 0.5 in S(0) : 0.78223
# active components = 50
Iteration # 3239 fraction < 0.5 in S(0) : 0.78223
# active components = 50
Iteration # 3240 fraction < 0.5 in S(0) : 0.782229
# active components = 50
Iteration # 3241 fraction < 0.5 in S(0) : 0.782232
# active components = 50
Iteration # 3242 fraction < 0.5 in S(0) : 0.782234
# active components = 50
Iteration # 3243 fraction < 0.5 in S(0) : 0.782239
# active components = 50
Iteration # 3244 fraction < 0.5 in S(0) : 0.782242
# active components = 50
Iteration # 3245 fraction < 0.5 in S(0) : 0.782242
# active components = 50
Iteration # 3246 fraction < 0.5 in S(0) : 0.782242
# active components = 50
Iteration # 3247 fraction < 0.5 in S(0) : 0.782242
# active components = 50
Iteration # 3248 fraction < 0.5 in S(0) : 0.782243
# active components = 50
Iteration # 3249 fraction < 0.5 in S(0) : 0.782245
# active components = 50
Iteration # 3250 fraction < 0.5 in S(0) : 0.782247
# active components = 50
Iteration # 3251 fraction < 0.5 in S(0) : 0.782248
# active components = 50
Iteration # 3252 fraction < 0.5 in S(0) : 0.782254
# active components = 50
Iteration # 3253 fraction < 0.5 in S(0) : 0.782256
# active components = 50
Iteration # 3254 fraction < 0.5 in S(0) : 0.782257
# active components = 50
Iteration # 3255 fraction < 0.5 in S(0) : 0.782259
# active components = 50
Iteration # 3256 fraction < 0.5 in S(0) : 0.782259
# active components = 50
Iteration # 3257 fraction < 0.5 in S(0) : 0.78226
# active components = 50
Iteration # 3258 fraction < 0.5 in S(0) : 0.782264
# active components = 50
Iteration # 3259 fraction < 0.5 in S(0) : 0.782265
# active components = 50
Iteration # 3260 fraction < 0.5 in S(0) : 0.782268
# active components = 50
Iteration # 3261 fraction < 0.5 in S(0) : 0.782271
# active components = 50
Iteration # 3262 fraction < 0.5 in S(0) : 0.782271
# active components = 50
Iteration # 3263 fraction < 0.5 in S(0) : 0.782273
# active components = 50
Iteration # 3264 fraction < 0.5 in S(0) : 0.782276
# active components = 50
Iteration # 3265 fraction < 0.5 in S(0) : 0.78228
# active components = 50
Iteration # 3266 fraction < 0.5 in S(0) : 0.782281
# active components = 50
Iteration # 3267 fraction < 0.5 in S(0) : 0.782284
# active components = 50
Iteration # 3268 fraction < 0.5 in S(0) : 0.782286
# active components = 50
Iteration # 3269 fraction < 0.5 in S(0) : 0.782291
# active components = 50
Iteration # 3270 fraction < 0.5 in S(0) : 0.782293
# active components = 50
Iteration # 3271 fraction < 0.5 in S(0) : 0.782295
# active components = 50
Iteration # 3272 fraction < 0.5 in S(0) : 0.782299
# active components = 50
Iteration # 3273 fraction < 0.5 in S(0) : 0.782301
# active components = 50
Iteration # 3274 fraction < 0.5 in S(0) : 0.782301
# active components = 50
Iteration # 3275 fraction < 0.5 in S(0) : 0.782302
# active components = 50
Iteration # 3276 fraction < 0.5 in S(0) : 0.782303
# active components = 50
Iteration # 3277 fraction < 0.5 in S(0) : 0.782304
# active components = 50
Iteration # 3278 fraction < 0.5 in S(0) : 0.782304
# active components = 50
Iteration # 3279 fraction < 0.5 in S(0) : 0.782307
# active components = 50
Iteration # 3280 fraction < 0.5 in S(0) : 0.78231
# active components = 50
Iteration # 3281 fraction < 0.5 in S(0) : 0.782312
# active components = 50
Iteration # 3282 fraction < 0.5 in S(0) : 0.782313
# active components = 50
Iteration # 3283 fraction < 0.5 in S(0) : 0.782315
# active components = 50
Iteration # 3284 fraction < 0.5 in S(0) : 0.782315
# active components = 50
Iteration # 3285 fraction < 0.5 in S(0) : 0.782316
# active components = 50
Iteration # 3286 fraction < 0.5 in S(0) : 0.782316
# active components = 50
Iteration # 3287 fraction < 0.5 in S(0) : 0.78232
# active components = 50
Iteration # 3288 fraction < 0.5 in S(0) : 0.782323
# active components = 50
Iteration # 3289 fraction < 0.5 in S(0) : 0.782324
# active components = 50
Iteration # 3290 fraction < 0.5 in S(0) : 0.782328
# active components = 50
Iteration # 3291 fraction < 0.5 in S(0) : 0.78233
# active components = 50
Iteration # 3292 fraction < 0.5 in S(0) : 0.782333
# active components = 50
Iteration # 3293 fraction < 0.5 in S(0) : 0.782335
# active components = 50
Iteration # 3294 fraction < 0.5 in S(0) : 0.782337
# active components = 50
Iteration # 3295 fraction < 0.5 in S(0) : 0.78234
# active components = 50
Iteration # 3296 fraction < 0.5 in S(0) : 0.782343
# active components = 50
Iteration # 3297 fraction < 0.5 in S(0) : 0.782343
# active components = 50
Iteration # 3298 fraction < 0.5 in S(0) : 0.782346
# active components = 50
Iteration # 3299 fraction < 0.5 in S(0) : 0.782349
# active components = 50
Iteration # 3300 fraction < 0.5 in S(0) : 0.782352
# active components = 50
Iteration # 3301 fraction < 0.5 in S(0) : 0.782352
# active components = 50
Iteration # 3302 fraction < 0.5 in S(0) : 0.782358
# active components = 50
Iteration # 3303 fraction < 0.5 in S(0) : 0.78236
# active components = 50
Iteration # 3304 fraction < 0.5 in S(0) : 0.782363
# active components = 50
Iteration # 3305 fraction < 0.5 in S(0) : 0.782365
# active components = 50
Iteration # 3306 fraction < 0.5 in S(0) : 0.782367
# active components = 50
Iteration # 3307 fraction < 0.5 in S(0) : 0.782374
# active components = 50
Iteration # 3308 fraction < 0.5 in S(0) : 0.782377
# active components = 50
Iteration # 3309 fraction < 0.5 in S(0) : 0.782378
# active components = 50
Iteration # 3310 fraction < 0.5 in S(0) : 0.78238
# active components = 50
Iteration # 3311 fraction < 0.5 in S(0) : 0.782381
# active components = 50
Iteration # 3312 fraction < 0.5 in S(0) : 0.782385
# active components = 50
Iteration # 3313 fraction < 0.5 in S(0) : 0.782387
# active components = 50
Iteration # 3314 fraction < 0.5 in S(0) : 0.782389
# active components = 50
Iteration # 3315 fraction < 0.5 in S(0) : 0.78239
# active components = 50
Iteration # 3316 fraction < 0.5 in S(0) : 0.78239
# active components = 50
Iteration # 3317 fraction < 0.5 in S(0) : 0.782391
# active components = 50
Iteration # 3318 fraction < 0.5 in S(0) : 0.782393
# active components = 50
Iteration # 3319 fraction < 0.5 in S(0) : 0.782396
# active components = 50
Iteration # 3320 fraction < 0.5 in S(0) : 0.782397
# active components = 50
Iteration # 3321 fraction < 0.5 in S(0) : 0.782399
# active components = 50
Iteration # 3322 fraction < 0.5 in S(0) : 0.7824
# active components = 50
Iteration # 3323 fraction < 0.5 in S(0) : 0.782401
# active components = 50
Iteration # 3324 fraction < 0.5 in S(0) : 0.782405
# active components = 50
Iteration # 3325 fraction < 0.5 in S(0) : 0.782406
# active components = 50
Iteration # 3326 fraction < 0.5 in S(0) : 0.782409
# active components = 50
Iteration # 3327 fraction < 0.5 in S(0) : 0.782411
# active components = 50
Iteration # 3328 fraction < 0.5 in S(0) : 0.782411
# active components = 50
Iteration # 3329 fraction < 0.5 in S(0) : 0.782413
# active components = 50
Iteration # 3330 fraction < 0.5 in S(0) : 0.782414
# active components = 50
Iteration # 3331 fraction < 0.5 in S(0) : 0.782416
# active components = 50
Iteration # 3332 fraction < 0.5 in S(0) : 0.782418
# active components = 50
Iteration # 3333 fraction < 0.5 in S(0) : 0.782419
# active components = 50
Iteration # 3334 fraction < 0.5 in S(0) : 0.782423
# active components = 50
Iteration # 3335 fraction < 0.5 in S(0) : 0.782428
# active components = 50
Iteration # 3336 fraction < 0.5 in S(0) : 0.782431
# active components = 50
Iteration # 3337 fraction < 0.5 in S(0) : 0.782434
# active components = 50
Iteration # 3338 fraction < 0.5 in S(0) : 0.782435
# active components = 50
Iteration # 3339 fraction < 0.5 in S(0) : 0.782438
# active components = 50
Iteration # 3340 fraction < 0.5 in S(0) : 0.782438
# active components = 50
Iteration # 3341 fraction < 0.5 in S(0) : 0.782441
# active components = 50
Iteration # 3342 fraction < 0.5 in S(0) : 0.782442
# active components = 50
Iteration # 3343 fraction < 0.5 in S(0) : 0.782447
# active components = 50
Iteration # 3344 fraction < 0.5 in S(0) : 0.782451
# active components = 50
Iteration # 3345 fraction < 0.5 in S(0) : 0.782452
# active components = 50
Iteration # 3346 fraction < 0.5 in S(0) : 0.782456
# active components = 50
Iteration # 3347 fraction < 0.5 in S(0) : 0.782459
# active components = 50
Iteration # 3348 fraction < 0.5 in S(0) : 0.782459
# active components = 50
Iteration # 3349 fraction < 0.5 in S(0) : 0.782463
# active components = 50
Iteration # 3350 fraction < 0.5 in S(0) : 0.782464
# active components = 50
Iteration # 3351 fraction < 0.5 in S(0) : 0.782469
# active components = 50
Iteration # 3352 fraction < 0.5 in S(0) : 0.782469
# active components = 50
Iteration # 3353 fraction < 0.5 in S(0) : 0.782473
# active components = 50
Iteration # 3354 fraction < 0.5 in S(0) : 0.782478
# active components = 50
Iteration # 3355 fraction < 0.5 in S(0) : 0.782483
# active components = 50
Iteration # 3356 fraction < 0.5 in S(0) : 0.782483
# active components = 50
Iteration # 3357 fraction < 0.5 in S(0) : 0.782487
# active components = 50
Iteration # 3358 fraction < 0.5 in S(0) : 0.782491
# active components = 50
Iteration # 3359 fraction < 0.5 in S(0) : 0.782492
# active components = 50
Iteration # 3360 fraction < 0.5 in S(0) : 0.782493
# active components = 50
Iteration # 3361 fraction < 0.5 in S(0) : 0.782495
# active components = 50
Iteration # 3362 fraction < 0.5 in S(0) : 0.782497
# active components = 50
Iteration # 3363 fraction < 0.5 in S(0) : 0.782497
# active components = 50
Iteration # 3364 fraction < 0.5 in S(0) : 0.7825
# active components = 50
Iteration # 3365 fraction < 0.5 in S(0) : 0.782505
# active components = 50
Iteration # 3366 fraction < 0.5 in S(0) : 0.782509
# active components = 50
Iteration # 3367 fraction < 0.5 in S(0) : 0.782511
# active components = 50
Iteration # 3368 fraction < 0.5 in S(0) : 0.782514
# active components = 50
Iteration # 3369 fraction < 0.5 in S(0) : 0.782516
# active components = 50
Iteration # 3370 fraction < 0.5 in S(0) : 0.78252
# active components = 50
Iteration # 3371 fraction < 0.5 in S(0) : 0.782523
# active components = 50
Iteration # 3372 fraction < 0.5 in S(0) : 0.782526
# active components = 50
Iteration # 3373 fraction < 0.5 in S(0) : 0.782526
# active components = 50
Iteration # 3374 fraction < 0.5 in S(0) : 0.782529
# active components = 50
Iteration # 3375 fraction < 0.5 in S(0) : 0.782533
# active components = 50
Iteration # 3376 fraction < 0.5 in S(0) : 0.782538
# active components = 50
Iteration # 3377 fraction < 0.5 in S(0) : 0.782542
# active components = 50
Iteration # 3378 fraction < 0.5 in S(0) : 0.782548
# active components = 50
Iteration # 3379 fraction < 0.5 in S(0) : 0.782549
# active components = 50
Iteration # 3380 fraction < 0.5 in S(0) : 0.782549
# active components = 50
Iteration # 3381 fraction < 0.5 in S(0) : 0.782553
# active components = 50
Iteration # 3382 fraction < 0.5 in S(0) : 0.782554
# active components = 50
Iteration # 3383 fraction < 0.5 in S(0) : 0.782555
# active components = 50
Iteration # 3384 fraction < 0.5 in S(0) : 0.782557
# active components = 50
Iteration # 3385 fraction < 0.5 in S(0) : 0.782558
# active components = 50
Iteration # 3386 fraction < 0.5 in S(0) : 0.78256
# active components = 50
Iteration # 3387 fraction < 0.5 in S(0) : 0.782566
# active components = 50
Iteration # 3388 fraction < 0.5 in S(0) : 0.782566
# active components = 50
Iteration # 3389 fraction < 0.5 in S(0) : 0.782569
# active components = 50
Iteration # 3390 fraction < 0.5 in S(0) : 0.782571
# active components = 50
Iteration # 3391 fraction < 0.5 in S(0) : 0.782576
# active components = 50
Iteration # 3392 fraction < 0.5 in S(0) : 0.782578
# active components = 50
Iteration # 3393 fraction < 0.5 in S(0) : 0.782582
# active components = 50
Iteration # 3394 fraction < 0.5 in S(0) : 0.782583
# active components = 50
Iteration # 3395 fraction < 0.5 in S(0) : 0.782585
# active components = 50
Iteration # 3396 fraction < 0.5 in S(0) : 0.782587
# active components = 50
Iteration # 3397 fraction < 0.5 in S(0) : 0.782593
# active components = 50
Iteration # 3398 fraction < 0.5 in S(0) : 0.782597
# active components = 50
Iteration # 3399 fraction < 0.5 in S(0) : 0.7826
# active components = 50
Iteration # 3400 fraction < 0.5 in S(0) : 0.782604
# active components = 50
Iteration # 3401 fraction < 0.5 in S(0) : 0.782606
# active components = 50
Iteration # 3402 fraction < 0.5 in S(0) : 0.782607
# active components = 50
Iteration # 3403 fraction < 0.5 in S(0) : 0.782609
# active components = 50
Iteration # 3404 fraction < 0.5 in S(0) : 0.782612
# active components = 50
Iteration # 3405 fraction < 0.5 in S(0) : 0.782611
# active components = 50
Iteration # 3406 fraction < 0.5 in S(0) : 0.782613
# active components = 50
Iteration # 3407 fraction < 0.5 in S(0) : 0.782612
# active components = 50
Iteration # 3408 fraction < 0.5 in S(0) : 0.782616
# active components = 50
Iteration # 3409 fraction < 0.5 in S(0) : 0.782618
# active components = 50
Iteration # 3410 fraction < 0.5 in S(0) : 0.782621
# active components = 50
Iteration # 3411 fraction < 0.5 in S(0) : 0.782625
# active components = 50
Iteration # 3412 fraction < 0.5 in S(0) : 0.78263
# active components = 50
Iteration # 3413 fraction < 0.5 in S(0) : 0.782633
# active components = 50
Iteration # 3414 fraction < 0.5 in S(0) : 0.782636
# active components = 50
Iteration # 3415 fraction < 0.5 in S(0) : 0.782639
# active components = 50
Iteration # 3416 fraction < 0.5 in S(0) : 0.782639
# active components = 50
Iteration # 3417 fraction < 0.5 in S(0) : 0.78264
# active components = 50
Iteration # 3418 fraction < 0.5 in S(0) : 0.782644
# active components = 50
Iteration # 3419 fraction < 0.5 in S(0) : 0.782645
# active components = 50
Iteration # 3420 fraction < 0.5 in S(0) : 0.782649
# active components = 50
Iteration # 3421 fraction < 0.5 in S(0) : 0.782649
# active components = 50
Iteration # 3422 fraction < 0.5 in S(0) : 0.782654
# active components = 50
Iteration # 3423 fraction < 0.5 in S(0) : 0.782658
# active components = 50
Iteration # 3424 fraction < 0.5 in S(0) : 0.782658
# active components = 50
Iteration # 3425 fraction < 0.5 in S(0) : 0.782658
# active components = 50
Iteration # 3426 fraction < 0.5 in S(0) : 0.78266
# active components = 50
Iteration # 3427 fraction < 0.5 in S(0) : 0.78266
# active components = 50
Iteration # 3428 fraction < 0.5 in S(0) : 0.782659
# active components = 50
Iteration # 3429 fraction < 0.5 in S(0) : 0.782664
# active components = 50
Iteration # 3430 fraction < 0.5 in S(0) : 0.782666
# active components = 50
Iteration # 3431 fraction < 0.5 in S(0) : 0.782672
# active components = 50
Iteration # 3432 fraction < 0.5 in S(0) : 0.782676
# active components = 50
Iteration # 3433 fraction < 0.5 in S(0) : 0.782678
# active components = 50
Iteration # 3434 fraction < 0.5 in S(0) : 0.782683
# active components = 50
Iteration # 3435 fraction < 0.5 in S(0) : 0.782691
# active components = 50
Iteration # 3436 fraction < 0.5 in S(0) : 0.782695
# active components = 50
Iteration # 3437 fraction < 0.5 in S(0) : 0.782697
# active components = 50
Iteration # 3438 fraction < 0.5 in S(0) : 0.782697
# active components = 50
Iteration # 3439 fraction < 0.5 in S(0) : 0.7827
# active components = 50
Iteration # 3440 fraction < 0.5 in S(0) : 0.782704
# active components = 50
Iteration # 3441 fraction < 0.5 in S(0) : 0.782706
# active components = 50
Iteration # 3442 fraction < 0.5 in S(0) : 0.782711
# active components = 50
Iteration # 3443 fraction < 0.5 in S(0) : 0.782715
# active components = 50
Iteration # 3444 fraction < 0.5 in S(0) : 0.78272
# active components = 50
Iteration # 3445 fraction < 0.5 in S(0) : 0.782722
# active components = 50
Iteration # 3446 fraction < 0.5 in S(0) : 0.782726
# active components = 50
Iteration # 3447 fraction < 0.5 in S(0) : 0.782731
# active components = 50
Iteration # 3448 fraction < 0.5 in S(0) : 0.782734
# active components = 50
Iteration # 3449 fraction < 0.5 in S(0) : 0.782733
# active components = 50
Iteration # 3450 fraction < 0.5 in S(0) : 0.782735
# active components = 50
Iteration # 3451 fraction < 0.5 in S(0) : 0.78274
# active components = 50
Iteration # 3452 fraction < 0.5 in S(0) : 0.782747
# active components = 50
Iteration # 3453 fraction < 0.5 in S(0) : 0.78275
# active components = 50
Iteration # 3454 fraction < 0.5 in S(0) : 0.782749
# active components = 50
Iteration # 3455 fraction < 0.5 in S(0) : 0.782752
# active components = 50
Iteration # 3456 fraction < 0.5 in S(0) : 0.782754
# active components = 50
Iteration # 3457 fraction < 0.5 in S(0) : 0.782755
# active components = 50
Iteration # 3458 fraction < 0.5 in S(0) : 0.782759
# active components = 50
Iteration # 3459 fraction < 0.5 in S(0) : 0.782761
# active components = 50
Iteration # 3460 fraction < 0.5 in S(0) : 0.782766
# active components = 50
Iteration # 3461 fraction < 0.5 in S(0) : 0.782766
# active components = 50
Iteration # 3462 fraction < 0.5 in S(0) : 0.782769
# active components = 50
Iteration # 3463 fraction < 0.5 in S(0) : 0.782772
# active components = 50
Iteration # 3464 fraction < 0.5 in S(0) : 0.782774
# active components = 50
Iteration # 3465 fraction < 0.5 in S(0) : 0.782776
# active components = 50
Iteration # 3466 fraction < 0.5 in S(0) : 0.78278
# active components = 50
Iteration # 3467 fraction < 0.5 in S(0) : 0.782783
# active components = 50
Iteration # 3468 fraction < 0.5 in S(0) : 0.782784
# active components = 50
Iteration # 3469 fraction < 0.5 in S(0) : 0.782788
# active components = 50
Iteration # 3470 fraction < 0.5 in S(0) : 0.782791
# active components = 50
Iteration # 3471 fraction < 0.5 in S(0) : 0.782792
# active components = 50
Iteration # 3472 fraction < 0.5 in S(0) : 0.782796
# active components = 50
Iteration # 3473 fraction < 0.5 in S(0) : 0.782801
# active components = 50
Iteration # 3474 fraction < 0.5 in S(0) : 0.782803
# active components = 50
Iteration # 3475 fraction < 0.5 in S(0) : 0.782804
# active components = 50
Iteration # 3476 fraction < 0.5 in S(0) : 0.782807
# active components = 50
Iteration # 3477 fraction < 0.5 in S(0) : 0.782808
# active components = 50
Iteration # 3478 fraction < 0.5 in S(0) : 0.78281
# active components = 50
Iteration # 3479 fraction < 0.5 in S(0) : 0.782812
# active components = 50
Iteration # 3480 fraction < 0.5 in S(0) : 0.782815
# active components = 50
Iteration # 3481 fraction < 0.5 in S(0) : 0.782817
# active components = 50
Iteration # 3482 fraction < 0.5 in S(0) : 0.782821
# active components = 50
Iteration # 3483 fraction < 0.5 in S(0) : 0.782825
# active components = 50
Iteration # 3484 fraction < 0.5 in S(0) : 0.78283
# active components = 50
Iteration # 3485 fraction < 0.5 in S(0) : 0.782833
# active components = 50
Iteration # 3486 fraction < 0.5 in S(0) : 0.782836
# active components = 50
Iteration # 3487 fraction < 0.5 in S(0) : 0.782838
# active components = 50
Iteration # 3488 fraction < 0.5 in S(0) : 0.78284
# active components = 50
Iteration # 3489 fraction < 0.5 in S(0) : 0.782841
# active components = 50
Iteration # 3490 fraction < 0.5 in S(0) : 0.782843
# active components = 50
Iteration # 3491 fraction < 0.5 in S(0) : 0.782843
# active components = 50
Iteration # 3492 fraction < 0.5 in S(0) : 0.782845
# active components = 50
Iteration # 3493 fraction < 0.5 in S(0) : 0.782847
# active components = 50
Iteration # 3494 fraction < 0.5 in S(0) : 0.782849
# active components = 50
Iteration # 3495 fraction < 0.5 in S(0) : 0.782853
# active components = 50
Iteration # 3496 fraction < 0.5 in S(0) : 0.782855
# active components = 50
Iteration # 3497 fraction < 0.5 in S(0) : 0.782857
# active components = 50
Iteration # 3498 fraction < 0.5 in S(0) : 0.782864
# active components = 50
Iteration # 3499 fraction < 0.5 in S(0) : 0.782866
# active components = 50
Iteration # 3500 fraction < 0.5 in S(0) : 0.782868
# active components = 50
Iteration # 3501 fraction < 0.5 in S(0) : 0.782869
# active components = 50
Iteration # 3502 fraction < 0.5 in S(0) : 0.782872
# active components = 50
Iteration # 3503 fraction < 0.5 in S(0) : 0.782875
# active components = 50
Iteration # 3504 fraction < 0.5 in S(0) : 0.782877
# active components = 50
Iteration # 3505 fraction < 0.5 in S(0) : 0.782878
# active components = 50
Iteration # 3506 fraction < 0.5 in S(0) : 0.782879
# active components = 50
Iteration # 3507 fraction < 0.5 in S(0) : 0.782884
# active components = 50
Iteration # 3508 fraction < 0.5 in S(0) : 0.782892
# active components = 50
Iteration # 3509 fraction < 0.5 in S(0) : 0.782892
# active components = 50
Iteration # 3510 fraction < 0.5 in S(0) : 0.7829
# active components = 50
Iteration # 3511 fraction < 0.5 in S(0) : 0.782902
# active components = 50
Iteration # 3512 fraction < 0.5 in S(0) : 0.782907
# active components = 50
Iteration # 3513 fraction < 0.5 in S(0) : 0.782907
# active components = 50
Iteration # 3514 fraction < 0.5 in S(0) : 0.782907
# active components = 50
Iteration # 3515 fraction < 0.5 in S(0) : 0.782911
# active components = 50
Iteration # 3516 fraction < 0.5 in S(0) : 0.782912
# active components = 50
Iteration # 3517 fraction < 0.5 in S(0) : 0.782918
# active components = 50
Iteration # 3518 fraction < 0.5 in S(0) : 0.78292
# active components = 50
Iteration # 3519 fraction < 0.5 in S(0) : 0.782925
# active components = 50
Iteration # 3520 fraction < 0.5 in S(0) : 0.782931
# active components = 50
Iteration # 3521 fraction < 0.5 in S(0) : 0.782931
# active components = 50
Iteration # 3522 fraction < 0.5 in S(0) : 0.782932
# active components = 50
Iteration # 3523 fraction < 0.5 in S(0) : 0.782935
# active components = 50
Iteration # 3524 fraction < 0.5 in S(0) : 0.782942
# active components = 50
Iteration # 3525 fraction < 0.5 in S(0) : 0.782946
# active components = 50
Iteration # 3526 fraction < 0.5 in S(0) : 0.782946
# active components = 50
Iteration # 3527 fraction < 0.5 in S(0) : 0.78295
# active components = 50
Iteration # 3528 fraction < 0.5 in S(0) : 0.782953
# active components = 50
Iteration # 3529 fraction < 0.5 in S(0) : 0.782957
# active components = 50
Iteration # 3530 fraction < 0.5 in S(0) : 0.782959
# active components = 50
Iteration # 3531 fraction < 0.5 in S(0) : 0.78296
# active components = 50
Iteration # 3532 fraction < 0.5 in S(0) : 0.78296
# active components = 50
Iteration # 3533 fraction < 0.5 in S(0) : 0.782963
# active components = 50
Iteration # 3534 fraction < 0.5 in S(0) : 0.78297
# active components = 50
Iteration # 3535 fraction < 0.5 in S(0) : 0.782973
# active components = 50
Iteration # 3536 fraction < 0.5 in S(0) : 0.782974
# active components = 50
Iteration # 3537 fraction < 0.5 in S(0) : 0.782976
# active components = 50
Iteration # 3538 fraction < 0.5 in S(0) : 0.782976
# active components = 50
Iteration # 3539 fraction < 0.5 in S(0) : 0.782978
# active components = 50
Iteration # 3540 fraction < 0.5 in S(0) : 0.782979
# active components = 50
Iteration # 3541 fraction < 0.5 in S(0) : 0.782984
# active components = 50
Iteration # 3542 fraction < 0.5 in S(0) : 0.782988
# active components = 50
Iteration # 3543 fraction < 0.5 in S(0) : 0.782996
# active components = 50
Iteration # 3544 fraction < 0.5 in S(0) : 0.782997
# active components = 50
Iteration # 3545 fraction < 0.5 in S(0) : 0.783
# active components = 50
Iteration # 3546 fraction < 0.5 in S(0) : 0.783002
# active components = 50
Iteration # 3547 fraction < 0.5 in S(0) : 0.783004
# active components = 50
Iteration # 3548 fraction < 0.5 in S(0) : 0.783005
# active components = 50
Iteration # 3549 fraction < 0.5 in S(0) : 0.783008
# active components = 50
Iteration # 3550 fraction < 0.5 in S(0) : 0.783012
# active components = 50
Iteration # 3551 fraction < 0.5 in S(0) : 0.783018
# active components = 50
Iteration # 3552 fraction < 0.5 in S(0) : 0.783018
# active components = 50
Iteration # 3553 fraction < 0.5 in S(0) : 0.783024
# active components = 50
Iteration # 3554 fraction < 0.5 in S(0) : 0.783026
# active components = 50
Iteration # 3555 fraction < 0.5 in S(0) : 0.783029
# active components = 50
Iteration # 3556 fraction < 0.5 in S(0) : 0.783029
# active components = 50
Iteration # 3557 fraction < 0.5 in S(0) : 0.783031
# active components = 50
Iteration # 3558 fraction < 0.5 in S(0) : 0.783034
# active components = 50
Iteration # 3559 fraction < 0.5 in S(0) : 0.783035
# active components = 50
Iteration # 3560 fraction < 0.5 in S(0) : 0.783038
# active components = 50
Iteration # 3561 fraction < 0.5 in S(0) : 0.783038
# active components = 50
Iteration # 3562 fraction < 0.5 in S(0) : 0.783041
# active components = 50
Iteration # 3563 fraction < 0.5 in S(0) : 0.783042
# active components = 50
Iteration # 3564 fraction < 0.5 in S(0) : 0.783045
# active components = 50
Iteration # 3565 fraction < 0.5 in S(0) : 0.783048
# active components = 50
Iteration # 3566 fraction < 0.5 in S(0) : 0.78305
# active components = 50
Iteration # 3567 fraction < 0.5 in S(0) : 0.783055
# active components = 50
Iteration # 3568 fraction < 0.5 in S(0) : 0.783056
# active components = 50
Iteration # 3569 fraction < 0.5 in S(0) : 0.783056
# active components = 50
Iteration # 3570 fraction < 0.5 in S(0) : 0.78306
# active components = 50
Iteration # 3571 fraction < 0.5 in S(0) : 0.783065
# active components = 50
Iteration # 3572 fraction < 0.5 in S(0) : 0.783065
# active components = 50
Iteration # 3573 fraction < 0.5 in S(0) : 0.783068
# active components = 50
Iteration # 3574 fraction < 0.5 in S(0) : 0.783071
# active components = 50
Iteration # 3575 fraction < 0.5 in S(0) : 0.783073
# active components = 50
Iteration # 3576 fraction < 0.5 in S(0) : 0.783074
# active components = 50
Iteration # 3577 fraction < 0.5 in S(0) : 0.783078
# active components = 50
Iteration # 3578 fraction < 0.5 in S(0) : 0.783079
# active components = 50
Iteration # 3579 fraction < 0.5 in S(0) : 0.783083
# active components = 50
Iteration # 3580 fraction < 0.5 in S(0) : 0.783086
# active components = 50
Iteration # 3581 fraction < 0.5 in S(0) : 0.783088
# active components = 50
Iteration # 3582 fraction < 0.5 in S(0) : 0.783091
# active components = 50
Iteration # 3583 fraction < 0.5 in S(0) : 0.783094
# active components = 50
Iteration # 3584 fraction < 0.5 in S(0) : 0.783098
# active components = 50
Iteration # 3585 fraction < 0.5 in S(0) : 0.7831
# active components = 50
Iteration # 3586 fraction < 0.5 in S(0) : 0.783102
# active components = 50
Iteration # 3587 fraction < 0.5 in S(0) : 0.783106
# active components = 50
Iteration # 3588 fraction < 0.5 in S(0) : 0.783112
# active components = 50
Iteration # 3589 fraction < 0.5 in S(0) : 0.783112
# active components = 50
Iteration # 3590 fraction < 0.5 in S(0) : 0.783118
# active components = 50
Iteration # 3591 fraction < 0.5 in S(0) : 0.78312
# active components = 50
Iteration # 3592 fraction < 0.5 in S(0) : 0.783125
# active components = 50
Iteration # 3593 fraction < 0.5 in S(0) : 0.783131
# active components = 50
Iteration # 3594 fraction < 0.5 in S(0) : 0.783133
# active components = 50
Iteration # 3595 fraction < 0.5 in S(0) : 0.783136
# active components = 50
Iteration # 3596 fraction < 0.5 in S(0) : 0.78314
# active components = 50
Iteration # 3597 fraction < 0.5 in S(0) : 0.783141
# active components = 50
Iteration # 3598 fraction < 0.5 in S(0) : 0.783145
# active components = 50
Iteration # 3599 fraction < 0.5 in S(0) : 0.783147
# active components = 50
Iteration # 3600 fraction < 0.5 in S(0) : 0.783151
# active components = 50
Iteration # 3601 fraction < 0.5 in S(0) : 0.783153
# active components = 50
Iteration # 3602 fraction < 0.5 in S(0) : 0.783155
# active components = 50
Iteration # 3603 fraction < 0.5 in S(0) : 0.783158
# active components = 50
Iteration # 3604 fraction < 0.5 in S(0) : 0.78316
# active components = 50
Iteration # 3605 fraction < 0.5 in S(0) : 0.783165
# active components = 50
Iteration # 3606 fraction < 0.5 in S(0) : 0.783167
# active components = 50
Iteration # 3607 fraction < 0.5 in S(0) : 0.783171
# active components = 50
Iteration # 3608 fraction < 0.5 in S(0) : 0.783171
# active components = 50
Iteration # 3609 fraction < 0.5 in S(0) : 0.783173
# active components = 50
Iteration # 3610 fraction < 0.5 in S(0) : 0.783173
# active components = 50
Iteration # 3611 fraction < 0.5 in S(0) : 0.783178
# active components = 50
Iteration # 3612 fraction < 0.5 in S(0) : 0.783183
# active components = 50
Iteration # 3613 fraction < 0.5 in S(0) : 0.783194
# active components = 50
Iteration # 3614 fraction < 0.5 in S(0) : 0.783195
# active components = 50
Iteration # 3615 fraction < 0.5 in S(0) : 0.783199
# active components = 50
Iteration # 3616 fraction < 0.5 in S(0) : 0.783201
# active components = 50
Iteration # 3617 fraction < 0.5 in S(0) : 0.783204
# active components = 50
Iteration # 3618 fraction < 0.5 in S(0) : 0.783205
# active components = 50
Iteration # 3619 fraction < 0.5 in S(0) : 0.783206
# active components = 50
Iteration # 3620 fraction < 0.5 in S(0) : 0.783208
# active components = 50
Iteration # 3621 fraction < 0.5 in S(0) : 0.783212
# active components = 50
Iteration # 3622 fraction < 0.5 in S(0) : 0.783213
# active components = 50
Iteration # 3623 fraction < 0.5 in S(0) : 0.783214
# active components = 50
Iteration # 3624 fraction < 0.5 in S(0) : 0.783215
# active components = 50
Iteration # 3625 fraction < 0.5 in S(0) : 0.783217
# active components = 50
Iteration # 3626 fraction < 0.5 in S(0) : 0.783217
# active components = 50
Iteration # 3627 fraction < 0.5 in S(0) : 0.783219
# active components = 50
Iteration # 3628 fraction < 0.5 in S(0) : 0.783223
# active components = 50
Iteration # 3629 fraction < 0.5 in S(0) : 0.783226
# active components = 50
Iteration # 3630 fraction < 0.5 in S(0) : 0.783228
# active components = 50
Iteration # 3631 fraction < 0.5 in S(0) : 0.78323
# active components = 50
Iteration # 3632 fraction < 0.5 in S(0) : 0.783235
# active components = 50
Iteration # 3633 fraction < 0.5 in S(0) : 0.783236
# active components = 50
Iteration # 3634 fraction < 0.5 in S(0) : 0.783237
# active components = 50
Iteration # 3635 fraction < 0.5 in S(0) : 0.783241
# active components = 50
Iteration # 3636 fraction < 0.5 in S(0) : 0.783244
# active components = 50
Iteration # 3637 fraction < 0.5 in S(0) : 0.783246
# active components = 50
Iteration # 3638 fraction < 0.5 in S(0) : 0.783251
# active components = 50
Iteration # 3639 fraction < 0.5 in S(0) : 0.783257
# active components = 50
Iteration # 3640 fraction < 0.5 in S(0) : 0.783263
# active components = 50
Iteration # 3641 fraction < 0.5 in S(0) : 0.783268
# active components = 50
Iteration # 3642 fraction < 0.5 in S(0) : 0.783272
# active components = 50
Iteration # 3643 fraction < 0.5 in S(0) : 0.783276
# active components = 50
Iteration # 3644 fraction < 0.5 in S(0) : 0.783278
# active components = 50
Iteration # 3645 fraction < 0.5 in S(0) : 0.783283
# active components = 50
Iteration # 3646 fraction < 0.5 in S(0) : 0.783287
# active components = 50
Iteration # 3647 fraction < 0.5 in S(0) : 0.783288
# active components = 50
Iteration # 3648 fraction < 0.5 in S(0) : 0.78329
# active components = 50
Iteration # 3649 fraction < 0.5 in S(0) : 0.783295
# active components = 50
Iteration # 3650 fraction < 0.5 in S(0) : 0.783299
# active components = 50
Iteration # 3651 fraction < 0.5 in S(0) : 0.783301
# active components = 50
Iteration # 3652 fraction < 0.5 in S(0) : 0.783302
# active components = 50
Iteration # 3653 fraction < 0.5 in S(0) : 0.783303
# active components = 50
Iteration # 3654 fraction < 0.5 in S(0) : 0.783303
# active components = 50
Iteration # 3655 fraction < 0.5 in S(0) : 0.78331
# active components = 50
Iteration # 3656 fraction < 0.5 in S(0) : 0.783315
# active components = 50
Iteration # 3657 fraction < 0.5 in S(0) : 0.783319
# active components = 50
Iteration # 3658 fraction < 0.5 in S(0) : 0.783321
# active components = 50
Iteration # 3659 fraction < 0.5 in S(0) : 0.783323
# active components = 50
Iteration # 3660 fraction < 0.5 in S(0) : 0.783324
# active components = 50
Iteration # 3661 fraction < 0.5 in S(0) : 0.783324
# active components = 50
Iteration # 3662 fraction < 0.5 in S(0) : 0.783327
# active components = 50
Iteration # 3663 fraction < 0.5 in S(0) : 0.783329
# active components = 50
Iteration # 3664 fraction < 0.5 in S(0) : 0.783332
# active components = 50
Iteration # 3665 fraction < 0.5 in S(0) : 0.783333
# active components = 50
Iteration # 3666 fraction < 0.5 in S(0) : 0.783339
# active components = 50
Iteration # 3667 fraction < 0.5 in S(0) : 0.783344
# active components = 50
Iteration # 3668 fraction < 0.5 in S(0) : 0.783345
# active components = 50
Iteration # 3669 fraction < 0.5 in S(0) : 0.783351
# active components = 50
Iteration # 3670 fraction < 0.5 in S(0) : 0.783355
# active components = 50
Iteration # 3671 fraction < 0.5 in S(0) : 0.783356
# active components = 50
Iteration # 3672 fraction < 0.5 in S(0) : 0.783359
# active components = 50
Iteration # 3673 fraction < 0.5 in S(0) : 0.78336
# active components = 50
Iteration # 3674 fraction < 0.5 in S(0) : 0.783365
# active components = 50
Iteration # 3675 fraction < 0.5 in S(0) : 0.783367
# active components = 50
Iteration # 3676 fraction < 0.5 in S(0) : 0.783372
# active components = 50
Iteration # 3677 fraction < 0.5 in S(0) : 0.783376
# active components = 50
Iteration # 3678 fraction < 0.5 in S(0) : 0.783379
# active components = 50
Iteration # 3679 fraction < 0.5 in S(0) : 0.783382
# active components = 50
Iteration # 3680 fraction < 0.5 in S(0) : 0.783387
# active components = 50
Iteration # 3681 fraction < 0.5 in S(0) : 0.783392
# active components = 50
Iteration # 3682 fraction < 0.5 in S(0) : 0.783396
# active components = 50
Iteration # 3683 fraction < 0.5 in S(0) : 0.783396
# active components = 50
Iteration # 3684 fraction < 0.5 in S(0) : 0.7834
# active components = 50
Iteration # 3685 fraction < 0.5 in S(0) : 0.7834
# active components = 50
Iteration # 3686 fraction < 0.5 in S(0) : 0.783405
# active components = 50
Iteration # 3687 fraction < 0.5 in S(0) : 0.783406
# active components = 50
Iteration # 3688 fraction < 0.5 in S(0) : 0.78341
# active components = 50
Iteration # 3689 fraction < 0.5 in S(0) : 0.783414
# active components = 50
Iteration # 3690 fraction < 0.5 in S(0) : 0.783414
# active components = 50
Iteration # 3691 fraction < 0.5 in S(0) : 0.783416
# active components = 50
Iteration # 3692 fraction < 0.5 in S(0) : 0.783419
# active components = 50
Iteration # 3693 fraction < 0.5 in S(0) : 0.783422
# active components = 50
Iteration # 3694 fraction < 0.5 in S(0) : 0.783423
# active components = 50
Iteration # 3695 fraction < 0.5 in S(0) : 0.783425
# active components = 50
Iteration # 3696 fraction < 0.5 in S(0) : 0.783429
# active components = 50
Iteration # 3697 fraction < 0.5 in S(0) : 0.783432
# active components = 50
Iteration # 3698 fraction < 0.5 in S(0) : 0.783434
# active components = 50
Iteration # 3699 fraction < 0.5 in S(0) : 0.783437
# active components = 50
Iteration # 3700 fraction < 0.5 in S(0) : 0.783442
# active components = 50
Iteration # 3701 fraction < 0.5 in S(0) : 0.783447
# active components = 50
Iteration # 3702 fraction < 0.5 in S(0) : 0.783449
# active components = 50
Iteration # 3703 fraction < 0.5 in S(0) : 0.783449
# active components = 50
Iteration # 3704 fraction < 0.5 in S(0) : 0.78345
# active components = 50
Iteration # 3705 fraction < 0.5 in S(0) : 0.783452
# active components = 50
Iteration # 3706 fraction < 0.5 in S(0) : 0.783456
# active components = 50
Iteration # 3707 fraction < 0.5 in S(0) : 0.783459
# active components = 50
Iteration # 3708 fraction < 0.5 in S(0) : 0.783465
# active components = 50
Iteration # 3709 fraction < 0.5 in S(0) : 0.783467
# active components = 50
Iteration # 3710 fraction < 0.5 in S(0) : 0.783469
# active components = 50
Iteration # 3711 fraction < 0.5 in S(0) : 0.78347
# active components = 50
Iteration # 3712 fraction < 0.5 in S(0) : 0.783475
# active components = 50
Iteration # 3713 fraction < 0.5 in S(0) : 0.783476
# active components = 50
Iteration # 3714 fraction < 0.5 in S(0) : 0.783478
# active components = 50
Iteration # 3715 fraction < 0.5 in S(0) : 0.783484
# active components = 50
Iteration # 3716 fraction < 0.5 in S(0) : 0.783488
# active components = 50
Iteration # 3717 fraction < 0.5 in S(0) : 0.783492
# active components = 50
Iteration # 3718 fraction < 0.5 in S(0) : 0.783496
# active components = 50
Iteration # 3719 fraction < 0.5 in S(0) : 0.783498
# active components = 50
Iteration # 3720 fraction < 0.5 in S(0) : 0.7835
# active components = 50
Iteration # 3721 fraction < 0.5 in S(0) : 0.783503
# active components = 50
Iteration # 3722 fraction < 0.5 in S(0) : 0.783505
# active components = 50
Iteration # 3723 fraction < 0.5 in S(0) : 0.783511
# active components = 50
Iteration # 3724 fraction < 0.5 in S(0) : 0.783514
# active components = 50
Iteration # 3725 fraction < 0.5 in S(0) : 0.783518
# active components = 50
Iteration # 3726 fraction < 0.5 in S(0) : 0.783521
# active components = 50
Iteration # 3727 fraction < 0.5 in S(0) : 0.783523
# active components = 50
Iteration # 3728 fraction < 0.5 in S(0) : 0.783524
# active components = 50
Iteration # 3729 fraction < 0.5 in S(0) : 0.783529
# active components = 50
Iteration # 3730 fraction < 0.5 in S(0) : 0.783532
# active components = 50
Iteration # 3731 fraction < 0.5 in S(0) : 0.783536
# active components = 50
Iteration # 3732 fraction < 0.5 in S(0) : 0.783541
# active components = 50
Iteration # 3733 fraction < 0.5 in S(0) : 0.783545
# active components = 50
Iteration # 3734 fraction < 0.5 in S(0) : 0.783549
# active components = 50
Iteration # 3735 fraction < 0.5 in S(0) : 0.783553
# active components = 50
Iteration # 3736 fraction < 0.5 in S(0) : 0.783553
# active components = 50
Iteration # 3737 fraction < 0.5 in S(0) : 0.783555
# active components = 50
Iteration # 3738 fraction < 0.5 in S(0) : 0.783553
# active components = 50
Iteration # 3739 fraction < 0.5 in S(0) : 0.783555
# active components = 50
Iteration # 3740 fraction < 0.5 in S(0) : 0.783559
# active components = 50
Iteration # 3741 fraction < 0.5 in S(0) : 0.783562
# active components = 50
Iteration # 3742 fraction < 0.5 in S(0) : 0.783567
# active components = 50
Iteration # 3743 fraction < 0.5 in S(0) : 0.783572
# active components = 50
Iteration # 3744 fraction < 0.5 in S(0) : 0.783575
# active components = 50
Iteration # 3745 fraction < 0.5 in S(0) : 0.783577
# active components = 50
Iteration # 3746 fraction < 0.5 in S(0) : 0.783579
# active components = 50
Iteration # 3747 fraction < 0.5 in S(0) : 0.783581
# active components = 50
Iteration # 3748 fraction < 0.5 in S(0) : 0.783584
# active components = 50
Iteration # 3749 fraction < 0.5 in S(0) : 0.783585
# active components = 50
Iteration # 3750 fraction < 0.5 in S(0) : 0.783588
# active components = 50
Iteration # 3751 fraction < 0.5 in S(0) : 0.783595
# active components = 50
Iteration # 3752 fraction < 0.5 in S(0) : 0.783598
# active components = 50
Iteration # 3753 fraction < 0.5 in S(0) : 0.783601
# active components = 50
Iteration # 3754 fraction < 0.5 in S(0) : 0.783603
# active components = 50
Iteration # 3755 fraction < 0.5 in S(0) : 0.783605
# active components = 50
Iteration # 3756 fraction < 0.5 in S(0) : 0.783608
# active components = 50
Iteration # 3757 fraction < 0.5 in S(0) : 0.783615
# active components = 50
Iteration # 3758 fraction < 0.5 in S(0) : 0.783617
# active components = 50
Iteration # 3759 fraction < 0.5 in S(0) : 0.783617
# active components = 50
Iteration # 3760 fraction < 0.5 in S(0) : 0.783617
# active components = 50
Iteration # 3761 fraction < 0.5 in S(0) : 0.783621
# active components = 50
Iteration # 3762 fraction < 0.5 in S(0) : 0.783623
# active components = 50
Iteration # 3763 fraction < 0.5 in S(0) : 0.783626
# active components = 50
Iteration # 3764 fraction < 0.5 in S(0) : 0.783627
# active components = 50
Iteration # 3765 fraction < 0.5 in S(0) : 0.78363
# active components = 50
Iteration # 3766 fraction < 0.5 in S(0) : 0.783631
# active components = 50
Iteration # 3767 fraction < 0.5 in S(0) : 0.783633
# active components = 50
Iteration # 3768 fraction < 0.5 in S(0) : 0.783639
# active components = 50
Iteration # 3769 fraction < 0.5 in S(0) : 0.783641
# active components = 50
Iteration # 3770 fraction < 0.5 in S(0) : 0.783649
# active components = 50
Iteration # 3771 fraction < 0.5 in S(0) : 0.783657
# active components = 50
Iteration # 3772 fraction < 0.5 in S(0) : 0.783659
# active components = 50
Iteration # 3773 fraction < 0.5 in S(0) : 0.78366
# active components = 50
Iteration # 3774 fraction < 0.5 in S(0) : 0.783661
# active components = 50
Iteration # 3775 fraction < 0.5 in S(0) : 0.783666
# active components = 50
Iteration # 3776 fraction < 0.5 in S(0) : 0.783669
# active components = 50
Iteration # 3777 fraction < 0.5 in S(0) : 0.783676
# active components = 50
Iteration # 3778 fraction < 0.5 in S(0) : 0.783679
# active components = 50
Iteration # 3779 fraction < 0.5 in S(0) : 0.783684
# active components = 50
Iteration # 3780 fraction < 0.5 in S(0) : 0.783686
# active components = 50
Iteration # 3781 fraction < 0.5 in S(0) : 0.783687
# active components = 50
Iteration # 3782 fraction < 0.5 in S(0) : 0.783689
# active components = 50
Iteration # 3783 fraction < 0.5 in S(0) : 0.783693
# active components = 50
Iteration # 3784 fraction < 0.5 in S(0) : 0.783696
# active components = 50
Iteration # 3785 fraction < 0.5 in S(0) : 0.783701
# active components = 50
Iteration # 3786 fraction < 0.5 in S(0) : 0.783706
# active components = 50
Iteration # 3787 fraction < 0.5 in S(0) : 0.783708
# active components = 50
Iteration # 3788 fraction < 0.5 in S(0) : 0.783712
# active components = 50
Iteration # 3789 fraction < 0.5 in S(0) : 0.783713
# active components = 50
Iteration # 3790 fraction < 0.5 in S(0) : 0.783715
# active components = 50
Iteration # 3791 fraction < 0.5 in S(0) : 0.78372
# active components = 50
Iteration # 3792 fraction < 0.5 in S(0) : 0.78372
# active components = 50
Iteration # 3793 fraction < 0.5 in S(0) : 0.783723
# active components = 50
Iteration # 3794 fraction < 0.5 in S(0) : 0.783729
# active components = 50
Iteration # 3795 fraction < 0.5 in S(0) : 0.783733
# active components = 50
Iteration # 3796 fraction < 0.5 in S(0) : 0.783733
# active components = 50
Iteration # 3797 fraction < 0.5 in S(0) : 0.783736
# active components = 50
Iteration # 3798 fraction < 0.5 in S(0) : 0.78374
# active components = 50
Iteration # 3799 fraction < 0.5 in S(0) : 0.783742
# active components = 50
Iteration # 3800 fraction < 0.5 in S(0) : 0.783743
# active components = 50
Iteration # 3801 fraction < 0.5 in S(0) : 0.783746
# active components = 50
Iteration # 3802 fraction < 0.5 in S(0) : 0.783746
# active components = 50
Iteration # 3803 fraction < 0.5 in S(0) : 0.78375
# active components = 50
Iteration # 3804 fraction < 0.5 in S(0) : 0.783757
# active components = 50
Iteration # 3805 fraction < 0.5 in S(0) : 0.78376
# active components = 50
Iteration # 3806 fraction < 0.5 in S(0) : 0.783765
# active components = 50
Iteration # 3807 fraction < 0.5 in S(0) : 0.78377
# active components = 50
Iteration # 3808 fraction < 0.5 in S(0) : 0.783773
# active components = 50
Iteration # 3809 fraction < 0.5 in S(0) : 0.783776
# active components = 50
Iteration # 3810 fraction < 0.5 in S(0) : 0.783779
# active components = 50
Iteration # 3811 fraction < 0.5 in S(0) : 0.783785
# active components = 50
Iteration # 3812 fraction < 0.5 in S(0) : 0.783788
# active components = 50
Iteration # 3813 fraction < 0.5 in S(0) : 0.783793
# active components = 50
Iteration # 3814 fraction < 0.5 in S(0) : 0.783796
# active components = 50
Iteration # 3815 fraction < 0.5 in S(0) : 0.7838
# active components = 50
Iteration # 3816 fraction < 0.5 in S(0) : 0.783811
# active components = 50
Iteration # 3817 fraction < 0.5 in S(0) : 0.783814
# active components = 50
Iteration # 3818 fraction < 0.5 in S(0) : 0.783819
# active components = 50
Iteration # 3819 fraction < 0.5 in S(0) : 0.783824
# active components = 50
Iteration # 3820 fraction < 0.5 in S(0) : 0.783828
# active components = 50
Iteration # 3821 fraction < 0.5 in S(0) : 0.78383
# active components = 50
Iteration # 3822 fraction < 0.5 in S(0) : 0.783833
# active components = 50
Iteration # 3823 fraction < 0.5 in S(0) : 0.783838
# active components = 50
Iteration # 3824 fraction < 0.5 in S(0) : 0.783844
# active components = 50
Iteration # 3825 fraction < 0.5 in S(0) : 0.783849
# active components = 50
Iteration # 3826 fraction < 0.5 in S(0) : 0.783853
# active components = 50
Iteration # 3827 fraction < 0.5 in S(0) : 0.783854
# active components = 50
Iteration # 3828 fraction < 0.5 in S(0) : 0.78386
# active components = 50
Iteration # 3829 fraction < 0.5 in S(0) : 0.783865
# active components = 50
Iteration # 3830 fraction < 0.5 in S(0) : 0.783867
# active components = 50
Iteration # 3831 fraction < 0.5 in S(0) : 0.783873
# active components = 50
Iteration # 3832 fraction < 0.5 in S(0) : 0.783875
# active components = 50
Iteration # 3833 fraction < 0.5 in S(0) : 0.783879
# active components = 50
Iteration # 3834 fraction < 0.5 in S(0) : 0.783881
# active components = 50
Iteration # 3835 fraction < 0.5 in S(0) : 0.783887
# active components = 50
Iteration # 3836 fraction < 0.5 in S(0) : 0.783894
# active components = 50
Iteration # 3837 fraction < 0.5 in S(0) : 0.783894
# active components = 50
Iteration # 3838 fraction < 0.5 in S(0) : 0.783896
# active components = 50
Iteration # 3839 fraction < 0.5 in S(0) : 0.783903
# active components = 50
Iteration # 3840 fraction < 0.5 in S(0) : 0.783908
# active components = 50
Iteration # 3841 fraction < 0.5 in S(0) : 0.783911
# active components = 50
Iteration # 3842 fraction < 0.5 in S(0) : 0.783913
# active components = 50
Iteration # 3843 fraction < 0.5 in S(0) : 0.783917
# active components = 50
Iteration # 3844 fraction < 0.5 in S(0) : 0.783921
# active components = 50
Iteration # 3845 fraction < 0.5 in S(0) : 0.783922
# active components = 50
Iteration # 3846 fraction < 0.5 in S(0) : 0.783928
# active components = 50
Iteration # 3847 fraction < 0.5 in S(0) : 0.783932
# active components = 50
Iteration # 3848 fraction < 0.5 in S(0) : 0.783935
# active components = 50
Iteration # 3849 fraction < 0.5 in S(0) : 0.783937
# active components = 50
Iteration # 3850 fraction < 0.5 in S(0) : 0.783938
# active components = 50
Iteration # 3851 fraction < 0.5 in S(0) : 0.783942
# active components = 50
Iteration # 3852 fraction < 0.5 in S(0) : 0.783946
# active components = 50
Iteration # 3853 fraction < 0.5 in S(0) : 0.783946
# active components = 50
Iteration # 3854 fraction < 0.5 in S(0) : 0.783948
# active components = 50
Iteration # 3855 fraction < 0.5 in S(0) : 0.783955
# active components = 50
Iteration # 3856 fraction < 0.5 in S(0) : 0.783959
# active components = 50
Iteration # 3857 fraction < 0.5 in S(0) : 0.783962
# active components = 50
Iteration # 3858 fraction < 0.5 in S(0) : 0.783967
# active components = 50
Iteration # 3859 fraction < 0.5 in S(0) : 0.783971
# active components = 50
Iteration # 3860 fraction < 0.5 in S(0) : 0.783973
# active components = 50
Iteration # 3861 fraction < 0.5 in S(0) : 0.783977
# active components = 50
Iteration # 3862 fraction < 0.5 in S(0) : 0.783979
# active components = 50
Iteration # 3863 fraction < 0.5 in S(0) : 0.783981
# active components = 50
Iteration # 3864 fraction < 0.5 in S(0) : 0.783982
# active components = 50
Iteration # 3865 fraction < 0.5 in S(0) : 0.783984
# active components = 50
Iteration # 3866 fraction < 0.5 in S(0) : 0.783987
# active components = 50
Iteration # 3867 fraction < 0.5 in S(0) : 0.783992
# active components = 50
Iteration # 3868 fraction < 0.5 in S(0) : 0.783996
# active components = 50
Iteration # 3869 fraction < 0.5 in S(0) : 0.784003
# active components = 50
Iteration # 3870 fraction < 0.5 in S(0) : 0.784008
# active components = 50
Iteration # 3871 fraction < 0.5 in S(0) : 0.784012
# active components = 50
Iteration # 3872 fraction < 0.5 in S(0) : 0.784016
# active components = 50
Iteration # 3873 fraction < 0.5 in S(0) : 0.784018
# active components = 50
Iteration # 3874 fraction < 0.5 in S(0) : 0.784021
# active components = 50
Iteration # 3875 fraction < 0.5 in S(0) : 0.784023
# active components = 50
Iteration # 3876 fraction < 0.5 in S(0) : 0.784029
# active components = 50
Iteration # 3877 fraction < 0.5 in S(0) : 0.784032
# active components = 50
Iteration # 3878 fraction < 0.5 in S(0) : 0.784035
# active components = 50
Iteration # 3879 fraction < 0.5 in S(0) : 0.784042
# active components = 50
Iteration # 3880 fraction < 0.5 in S(0) : 0.784043
# active components = 50
Iteration # 3881 fraction < 0.5 in S(0) : 0.784045
# active components = 50
Iteration # 3882 fraction < 0.5 in S(0) : 0.784046
# active components = 50
Iteration # 3883 fraction < 0.5 in S(0) : 0.78405
# active components = 50
Iteration # 3884 fraction < 0.5 in S(0) : 0.784054
# active components = 50
Iteration # 3885 fraction < 0.5 in S(0) : 0.784054
# active components = 50
Iteration # 3886 fraction < 0.5 in S(0) : 0.784055
# active components = 50
Iteration # 3887 fraction < 0.5 in S(0) : 0.78406
# active components = 50
Iteration # 3888 fraction < 0.5 in S(0) : 0.784064
# active components = 50
Iteration # 3889 fraction < 0.5 in S(0) : 0.784066
# active components = 50
Iteration # 3890 fraction < 0.5 in S(0) : 0.784068
# active components = 50
Iteration # 3891 fraction < 0.5 in S(0) : 0.784071
# active components = 50
Iteration # 3892 fraction < 0.5 in S(0) : 0.784074
# active components = 50
Iteration # 3893 fraction < 0.5 in S(0) : 0.784075
# active components = 50
Iteration # 3894 fraction < 0.5 in S(0) : 0.784076
# active components = 50
Iteration # 3895 fraction < 0.5 in S(0) : 0.78408
# active components = 50
Iteration # 3896 fraction < 0.5 in S(0) : 0.784081
# active components = 50
Iteration # 3897 fraction < 0.5 in S(0) : 0.784084
# active components = 50
Iteration # 3898 fraction < 0.5 in S(0) : 0.784085
# active components = 50
Iteration # 3899 fraction < 0.5 in S(0) : 0.784086
# active components = 50
Iteration # 3900 fraction < 0.5 in S(0) : 0.784089
# active components = 50
Iteration # 3901 fraction < 0.5 in S(0) : 0.784092
# active components = 50
Iteration # 3902 fraction < 0.5 in S(0) : 0.784095
# active components = 50
Iteration # 3903 fraction < 0.5 in S(0) : 0.784097
# active components = 50
Iteration # 3904 fraction < 0.5 in S(0) : 0.7841
# active components = 50
Iteration # 3905 fraction < 0.5 in S(0) : 0.784101
# active components = 50
Iteration # 3906 fraction < 0.5 in S(0) : 0.784104
# active components = 50
Iteration # 3907 fraction < 0.5 in S(0) : 0.784105
# active components = 50
Iteration # 3908 fraction < 0.5 in S(0) : 0.784109
# active components = 50
Iteration # 3909 fraction < 0.5 in S(0) : 0.784109
# active components = 50
Iteration # 3910 fraction < 0.5 in S(0) : 0.784114
# active components = 50
Iteration # 3911 fraction < 0.5 in S(0) : 0.784116
# active components = 50
Iteration # 3912 fraction < 0.5 in S(0) : 0.784121
# active components = 50
Iteration # 3913 fraction < 0.5 in S(0) : 0.784123
# active components = 50
Iteration # 3914 fraction < 0.5 in S(0) : 0.784128
# active components = 50
Iteration # 3915 fraction < 0.5 in S(0) : 0.784134
# active components = 50
Iteration # 3916 fraction < 0.5 in S(0) : 0.784135
# active components = 50
Iteration # 3917 fraction < 0.5 in S(0) : 0.784139
# active components = 50
Iteration # 3918 fraction < 0.5 in S(0) : 0.784144
# active components = 50
Iteration # 3919 fraction < 0.5 in S(0) : 0.784147
# active components = 50
Iteration # 3920 fraction < 0.5 in S(0) : 0.784149
# active components = 50
Iteration # 3921 fraction < 0.5 in S(0) : 0.784156
# active components = 50
Iteration # 3922 fraction < 0.5 in S(0) : 0.784159
# active components = 50
Iteration # 3923 fraction < 0.5 in S(0) : 0.784162
# active components = 50
Iteration # 3924 fraction < 0.5 in S(0) : 0.784167
# active components = 50
Iteration # 3925 fraction < 0.5 in S(0) : 0.784172
# active components = 50
Iteration # 3926 fraction < 0.5 in S(0) : 0.784175
# active components = 50
Iteration # 3927 fraction < 0.5 in S(0) : 0.78418
# active components = 50
Iteration # 3928 fraction < 0.5 in S(0) : 0.784181
# active components = 50
Iteration # 3929 fraction < 0.5 in S(0) : 0.784184
# active components = 50
Iteration # 3930 fraction < 0.5 in S(0) : 0.784188
# active components = 50
Iteration # 3931 fraction < 0.5 in S(0) : 0.784189
# active components = 50
Iteration # 3932 fraction < 0.5 in S(0) : 0.784192
# active components = 50
Iteration # 3933 fraction < 0.5 in S(0) : 0.784193
# active components = 50
Iteration # 3934 fraction < 0.5 in S(0) : 0.784198
# active components = 50
Iteration # 3935 fraction < 0.5 in S(0) : 0.784201
# active components = 50
Iteration # 3936 fraction < 0.5 in S(0) : 0.784201
# active components = 50
Iteration # 3937 fraction < 0.5 in S(0) : 0.784202
# active components = 50
Iteration # 3938 fraction < 0.5 in S(0) : 0.784203
# active components = 50
Iteration # 3939 fraction < 0.5 in S(0) : 0.784208
# active components = 50
Iteration # 3940 fraction < 0.5 in S(0) : 0.784212
# active components = 50
Iteration # 3941 fraction < 0.5 in S(0) : 0.784215
# active components = 50
Iteration # 3942 fraction < 0.5 in S(0) : 0.784222
# active components = 50
Iteration # 3943 fraction < 0.5 in S(0) : 0.784225
# active components = 50
Iteration # 3944 fraction < 0.5 in S(0) : 0.784229
# active components = 50
Iteration # 3945 fraction < 0.5 in S(0) : 0.784231
# active components = 50
Iteration # 3946 fraction < 0.5 in S(0) : 0.784232
# active components = 50
Iteration # 3947 fraction < 0.5 in S(0) : 0.784234
# active components = 50
Iteration # 3948 fraction < 0.5 in S(0) : 0.784238
# active components = 50
Iteration # 3949 fraction < 0.5 in S(0) : 0.78424
# active components = 50
Iteration # 3950 fraction < 0.5 in S(0) : 0.784243
# active components = 50
Iteration # 3951 fraction < 0.5 in S(0) : 0.784242
# active components = 50
Iteration # 3952 fraction < 0.5 in S(0) : 0.784247
# active components = 50
Iteration # 3953 fraction < 0.5 in S(0) : 0.784249
# active components = 50
Iteration # 3954 fraction < 0.5 in S(0) : 0.78425
# active components = 50
Iteration # 3955 fraction < 0.5 in S(0) : 0.784253
# active components = 50
Iteration # 3956 fraction < 0.5 in S(0) : 0.784255
# active components = 50
Iteration # 3957 fraction < 0.5 in S(0) : 0.78426
# active components = 50
Iteration # 3958 fraction < 0.5 in S(0) : 0.784262
# active components = 50
Iteration # 3959 fraction < 0.5 in S(0) : 0.784264
# active components = 50
Iteration # 3960 fraction < 0.5 in S(0) : 0.78427
# active components = 50
Iteration # 3961 fraction < 0.5 in S(0) : 0.784275
# active components = 50
Iteration # 3962 fraction < 0.5 in S(0) : 0.784279
# active components = 50
Iteration # 3963 fraction < 0.5 in S(0) : 0.784281
# active components = 50
Iteration # 3964 fraction < 0.5 in S(0) : 0.784287
# active components = 50
Iteration # 3965 fraction < 0.5 in S(0) : 0.784294
# active components = 50
Iteration # 3966 fraction < 0.5 in S(0) : 0.784297
# active components = 50
Iteration # 3967 fraction < 0.5 in S(0) : 0.784299
# active components = 50
Iteration # 3968 fraction < 0.5 in S(0) : 0.784302
# active components = 50
Iteration # 3969 fraction < 0.5 in S(0) : 0.784302
# active components = 50
Iteration # 3970 fraction < 0.5 in S(0) : 0.784305
# active components = 50
Iteration # 3971 fraction < 0.5 in S(0) : 0.784306
# active components = 50
Iteration # 3972 fraction < 0.5 in S(0) : 0.784311
# active components = 50
Iteration # 3973 fraction < 0.5 in S(0) : 0.784314
# active components = 50
Iteration # 3974 fraction < 0.5 in S(0) : 0.784318
# active components = 50
Iteration # 3975 fraction < 0.5 in S(0) : 0.784318
# active components = 50
Iteration # 3976 fraction < 0.5 in S(0) : 0.78432
# active components = 50
Iteration # 3977 fraction < 0.5 in S(0) : 0.784321
# active components = 50
Iteration # 3978 fraction < 0.5 in S(0) : 0.784328
# active components = 50
Iteration # 3979 fraction < 0.5 in S(0) : 0.784335
# active components = 50
Iteration # 3980 fraction < 0.5 in S(0) : 0.784341
# active components = 50
Iteration # 3981 fraction < 0.5 in S(0) : 0.784342
# active components = 50
Iteration # 3982 fraction < 0.5 in S(0) : 0.784345
# active components = 50
Iteration # 3983 fraction < 0.5 in S(0) : 0.784351
# active components = 50
Iteration # 3984 fraction < 0.5 in S(0) : 0.784355
# active components = 50
Iteration # 3985 fraction < 0.5 in S(0) : 0.784357
# active components = 50
Iteration # 3986 fraction < 0.5 in S(0) : 0.784359
# active components = 50
Iteration # 3987 fraction < 0.5 in S(0) : 0.784362
# active components = 50
Iteration # 3988 fraction < 0.5 in S(0) : 0.784362
# active components = 50
Iteration # 3989 fraction < 0.5 in S(0) : 0.784365
# active components = 50
Iteration # 3990 fraction < 0.5 in S(0) : 0.784369
# active components = 50
Iteration # 3991 fraction < 0.5 in S(0) : 0.784372
# active components = 50
Iteration # 3992 fraction < 0.5 in S(0) : 0.784374
# active components = 50
Iteration # 3993 fraction < 0.5 in S(0) : 0.784379
# active components = 50
Iteration # 3994 fraction < 0.5 in S(0) : 0.784383
# active components = 50
Iteration # 3995 fraction < 0.5 in S(0) : 0.784385
# active components = 50
Iteration # 3996 fraction < 0.5 in S(0) : 0.784389
# active components = 50
Iteration # 3997 fraction < 0.5 in S(0) : 0.784392
# active components = 50
Iteration # 3998 fraction < 0.5 in S(0) : 0.784394
# active components = 50
Iteration # 3999 fraction < 0.5 in S(0) : 0.784396
# active components = 50
Iteration # 4000 fraction < 0.5 in S(0) : 0.784402
saving current set of estimates
# active components = 50
Iteration # 4001 fraction < 0.5 in S(0) : 0.784405
# active components = 50
Iteration # 4002 fraction < 0.5 in S(0) : 0.78441
# active components = 50
Iteration # 4003 fraction < 0.5 in S(0) : 0.784415
# active components = 50
Iteration # 4004 fraction < 0.5 in S(0) : 0.784418
# active components = 50
Iteration # 4005 fraction < 0.5 in S(0) : 0.784422
# active components = 50
Iteration # 4006 fraction < 0.5 in S(0) : 0.784422
# active components = 50
Iteration # 4007 fraction < 0.5 in S(0) : 0.784427
# active components = 50
Iteration # 4008 fraction < 0.5 in S(0) : 0.784434
# active components = 50
Iteration # 4009 fraction < 0.5 in S(0) : 0.784436
# active components = 50
Iteration # 4010 fraction < 0.5 in S(0) : 0.784437
# active components = 50
Iteration # 4011 fraction < 0.5 in S(0) : 0.784441
# active components = 50
Iteration # 4012 fraction < 0.5 in S(0) : 0.784442
# active components = 50
Iteration # 4013 fraction < 0.5 in S(0) : 0.784445
# active components = 50
Iteration # 4014 fraction < 0.5 in S(0) : 0.784448
# active components = 50
Iteration # 4015 fraction < 0.5 in S(0) : 0.784451
# active components = 50
Iteration # 4016 fraction < 0.5 in S(0) : 0.784456
# active components = 50
Iteration # 4017 fraction < 0.5 in S(0) : 0.784459
# active components = 50
Iteration # 4018 fraction < 0.5 in S(0) : 0.78446
# active components = 50
Iteration # 4019 fraction < 0.5 in S(0) : 0.784466
# active components = 50
Iteration # 4020 fraction < 0.5 in S(0) : 0.784469
# active components = 50
Iteration # 4021 fraction < 0.5 in S(0) : 0.784476
# active components = 50
Iteration # 4022 fraction < 0.5 in S(0) : 0.784477
# active components = 50
Iteration # 4023 fraction < 0.5 in S(0) : 0.78448
# active components = 50
Iteration # 4024 fraction < 0.5 in S(0) : 0.784481
# active components = 50
Iteration # 4025 fraction < 0.5 in S(0) : 0.784487
# active components = 50
Iteration # 4026 fraction < 0.5 in S(0) : 0.784488
# active components = 50
Iteration # 4027 fraction < 0.5 in S(0) : 0.784494
# active components = 50
Iteration # 4028 fraction < 0.5 in S(0) : 0.784494
# active components = 50
Iteration # 4029 fraction < 0.5 in S(0) : 0.784498
# active components = 50
Iteration # 4030 fraction < 0.5 in S(0) : 0.784501
# active components = 50
Iteration # 4031 fraction < 0.5 in S(0) : 0.784509
# active components = 50
Iteration # 4032 fraction < 0.5 in S(0) : 0.78451
# active components = 50
Iteration # 4033 fraction < 0.5 in S(0) : 0.784515
# active components = 50
Iteration # 4034 fraction < 0.5 in S(0) : 0.784517
# active components = 50
Iteration # 4035 fraction < 0.5 in S(0) : 0.784519
# active components = 50
Iteration # 4036 fraction < 0.5 in S(0) : 0.784522
# active components = 50
Iteration # 4037 fraction < 0.5 in S(0) : 0.784527
# active components = 50
Iteration # 4038 fraction < 0.5 in S(0) : 0.78453
# active components = 50
Iteration # 4039 fraction < 0.5 in S(0) : 0.784534
# active components = 50
Iteration # 4040 fraction < 0.5 in S(0) : 0.784535
# active components = 50
Iteration # 4041 fraction < 0.5 in S(0) : 0.784541
# active components = 50
Iteration # 4042 fraction < 0.5 in S(0) : 0.784543
# active components = 50
Iteration # 4043 fraction < 0.5 in S(0) : 0.784548
# active components = 50
Iteration # 4044 fraction < 0.5 in S(0) : 0.784552
# active components = 50
Iteration # 4045 fraction < 0.5 in S(0) : 0.784557
# active components = 50
Iteration # 4046 fraction < 0.5 in S(0) : 0.78456
# active components = 50
Iteration # 4047 fraction < 0.5 in S(0) : 0.784561
# active components = 50
Iteration # 4048 fraction < 0.5 in S(0) : 0.784569
# active components = 50
Iteration # 4049 fraction < 0.5 in S(0) : 0.784572
# active components = 50
Iteration # 4050 fraction < 0.5 in S(0) : 0.784575
# active components = 50
Iteration # 4051 fraction < 0.5 in S(0) : 0.78458
# active components = 50
Iteration # 4052 fraction < 0.5 in S(0) : 0.784582
# active components = 50
Iteration # 4053 fraction < 0.5 in S(0) : 0.784585
# active components = 50
Iteration # 4054 fraction < 0.5 in S(0) : 0.784589
# active components = 50
Iteration # 4055 fraction < 0.5 in S(0) : 0.784592
# active components = 50
Iteration # 4056 fraction < 0.5 in S(0) : 0.784595
# active components = 50
Iteration # 4057 fraction < 0.5 in S(0) : 0.784599
# active components = 50
Iteration # 4058 fraction < 0.5 in S(0) : 0.784604
# active components = 50
Iteration # 4059 fraction < 0.5 in S(0) : 0.784605
# active components = 50
Iteration # 4060 fraction < 0.5 in S(0) : 0.784606
# active components = 50
Iteration # 4061 fraction < 0.5 in S(0) : 0.784611
# active components = 50
Iteration # 4062 fraction < 0.5 in S(0) : 0.784617
# active components = 50
Iteration # 4063 fraction < 0.5 in S(0) : 0.78462
# active components = 50
Iteration # 4064 fraction < 0.5 in S(0) : 0.784626
# active components = 50
Iteration # 4065 fraction < 0.5 in S(0) : 0.784632
# active components = 50
Iteration # 4066 fraction < 0.5 in S(0) : 0.784635
# active components = 50
Iteration # 4067 fraction < 0.5 in S(0) : 0.784637
# active components = 50
Iteration # 4068 fraction < 0.5 in S(0) : 0.784639
# active components = 50
Iteration # 4069 fraction < 0.5 in S(0) : 0.78464
# active components = 50
Iteration # 4070 fraction < 0.5 in S(0) : 0.784641
# active components = 50
Iteration # 4071 fraction < 0.5 in S(0) : 0.784646
# active components = 50
Iteration # 4072 fraction < 0.5 in S(0) : 0.784649
# active components = 50
Iteration # 4073 fraction < 0.5 in S(0) : 0.78465
# active components = 50
Iteration # 4074 fraction < 0.5 in S(0) : 0.784654
# active components = 50
Iteration # 4075 fraction < 0.5 in S(0) : 0.784655
# active components = 50
Iteration # 4076 fraction < 0.5 in S(0) : 0.784657
# active components = 50
Iteration # 4077 fraction < 0.5 in S(0) : 0.784662
# active components = 50
Iteration # 4078 fraction < 0.5 in S(0) : 0.784664
# active components = 50
Iteration # 4079 fraction < 0.5 in S(0) : 0.784669
# active components = 50
Iteration # 4080 fraction < 0.5 in S(0) : 0.784671
# active components = 50
Iteration # 4081 fraction < 0.5 in S(0) : 0.784677
# active components = 50
Iteration # 4082 fraction < 0.5 in S(0) : 0.784679
# active components = 50
Iteration # 4083 fraction < 0.5 in S(0) : 0.784683
# active components = 50
Iteration # 4084 fraction < 0.5 in S(0) : 0.784688
# active components = 50
Iteration # 4085 fraction < 0.5 in S(0) : 0.784694
# active components = 50
Iteration # 4086 fraction < 0.5 in S(0) : 0.7847
# active components = 50
Iteration # 4087 fraction < 0.5 in S(0) : 0.784704
# active components = 50
Iteration # 4088 fraction < 0.5 in S(0) : 0.784709
# active components = 50
Iteration # 4089 fraction < 0.5 in S(0) : 0.784712
# active components = 50
Iteration # 4090 fraction < 0.5 in S(0) : 0.784713
# active components = 50
Iteration # 4091 fraction < 0.5 in S(0) : 0.784716
# active components = 50
Iteration # 4092 fraction < 0.5 in S(0) : 0.784718
# active components = 50
Iteration # 4093 fraction < 0.5 in S(0) : 0.78472
# active components = 50
Iteration # 4094 fraction < 0.5 in S(0) : 0.784721
# active components = 50
Iteration # 4095 fraction < 0.5 in S(0) : 0.784723
# active components = 50
Iteration # 4096 fraction < 0.5 in S(0) : 0.784731
# active components = 50
Iteration # 4097 fraction < 0.5 in S(0) : 0.784733
# active components = 50
Iteration # 4098 fraction < 0.5 in S(0) : 0.784733
# active components = 50
Iteration # 4099 fraction < 0.5 in S(0) : 0.784737
# active components = 50
Iteration # 4100 fraction < 0.5 in S(0) : 0.784743
# active components = 50
Iteration # 4101 fraction < 0.5 in S(0) : 0.784749
# active components = 50
Iteration # 4102 fraction < 0.5 in S(0) : 0.78475
# active components = 50
Iteration # 4103 fraction < 0.5 in S(0) : 0.784753
# active components = 50
Iteration # 4104 fraction < 0.5 in S(0) : 0.784755
# active components = 50
Iteration # 4105 fraction < 0.5 in S(0) : 0.784758
# active components = 50
Iteration # 4106 fraction < 0.5 in S(0) : 0.784759
# active components = 50
Iteration # 4107 fraction < 0.5 in S(0) : 0.784764
# active components = 50
Iteration # 4108 fraction < 0.5 in S(0) : 0.784768
# active components = 50
Iteration # 4109 fraction < 0.5 in S(0) : 0.78477
# active components = 50
Iteration # 4110 fraction < 0.5 in S(0) : 0.784776
# active components = 50
Iteration # 4111 fraction < 0.5 in S(0) : 0.784778
# active components = 50
Iteration # 4112 fraction < 0.5 in S(0) : 0.78478
# active components = 50
Iteration # 4113 fraction < 0.5 in S(0) : 0.784784
# active components = 50
Iteration # 4114 fraction < 0.5 in S(0) : 0.784789
# active components = 50
Iteration # 4115 fraction < 0.5 in S(0) : 0.784791
# active components = 50
Iteration # 4116 fraction < 0.5 in S(0) : 0.784799
# active components = 50
Iteration # 4117 fraction < 0.5 in S(0) : 0.784803
# active components = 50
Iteration # 4118 fraction < 0.5 in S(0) : 0.784805
# active components = 50
Iteration # 4119 fraction < 0.5 in S(0) : 0.784808
# active components = 50
Iteration # 4120 fraction < 0.5 in S(0) : 0.784813
# active components = 50
Iteration # 4121 fraction < 0.5 in S(0) : 0.784813
# active components = 50
Iteration # 4122 fraction < 0.5 in S(0) : 0.784815
# active components = 50
Iteration # 4123 fraction < 0.5 in S(0) : 0.78482
# active components = 50
Iteration # 4124 fraction < 0.5 in S(0) : 0.784824
# active components = 50
Iteration # 4125 fraction < 0.5 in S(0) : 0.784826
# active components = 50
Iteration # 4126 fraction < 0.5 in S(0) : 0.784833
# active components = 50
Iteration # 4127 fraction < 0.5 in S(0) : 0.784836
# active components = 50
Iteration # 4128 fraction < 0.5 in S(0) : 0.784835
# active components = 50
Iteration # 4129 fraction < 0.5 in S(0) : 0.784841
# active components = 50
Iteration # 4130 fraction < 0.5 in S(0) : 0.784846
# active components = 50
Iteration # 4131 fraction < 0.5 in S(0) : 0.784851
# active components = 50
Iteration # 4132 fraction < 0.5 in S(0) : 0.784854
# active components = 50
Iteration # 4133 fraction < 0.5 in S(0) : 0.784856
# active components = 50
Iteration # 4134 fraction < 0.5 in S(0) : 0.784859
# active components = 50
Iteration # 4135 fraction < 0.5 in S(0) : 0.784866
# active components = 50
Iteration # 4136 fraction < 0.5 in S(0) : 0.784868
# active components = 50
Iteration # 4137 fraction < 0.5 in S(0) : 0.784871
# active components = 50
Iteration # 4138 fraction < 0.5 in S(0) : 0.784872
# active components = 50
Iteration # 4139 fraction < 0.5 in S(0) : 0.784872
# active components = 50
Iteration # 4140 fraction < 0.5 in S(0) : 0.784874
# active components = 50
Iteration # 4141 fraction < 0.5 in S(0) : 0.784877
# active components = 50
Iteration # 4142 fraction < 0.5 in S(0) : 0.784878
# active components = 50
Iteration # 4143 fraction < 0.5 in S(0) : 0.784878
# active components = 50
Iteration # 4144 fraction < 0.5 in S(0) : 0.784882
# active components = 50
Iteration # 4145 fraction < 0.5 in S(0) : 0.784883
# active components = 50
Iteration # 4146 fraction < 0.5 in S(0) : 0.784886
# active components = 50
Iteration # 4147 fraction < 0.5 in S(0) : 0.784891
# active components = 50
Iteration # 4148 fraction < 0.5 in S(0) : 0.784894
# active components = 50
Iteration # 4149 fraction < 0.5 in S(0) : 0.784898
# active components = 50
Iteration # 4150 fraction < 0.5 in S(0) : 0.784899
# active components = 50
Iteration # 4151 fraction < 0.5 in S(0) : 0.784902
# active components = 50
Iteration # 4152 fraction < 0.5 in S(0) : 0.784907
# active components = 50
Iteration # 4153 fraction < 0.5 in S(0) : 0.784912
# active components = 50
Iteration # 4154 fraction < 0.5 in S(0) : 0.784913
# active components = 50
Iteration # 4155 fraction < 0.5 in S(0) : 0.784917
# active components = 50
Iteration # 4156 fraction < 0.5 in S(0) : 0.784921
# active components = 50
Iteration # 4157 fraction < 0.5 in S(0) : 0.784922
# active components = 50
Iteration # 4158 fraction < 0.5 in S(0) : 0.784926
# active components = 50
Iteration # 4159 fraction < 0.5 in S(0) : 0.784927
# active components = 50
Iteration # 4160 fraction < 0.5 in S(0) : 0.784929
# active components = 50
Iteration # 4161 fraction < 0.5 in S(0) : 0.784933
# active components = 50
Iteration # 4162 fraction < 0.5 in S(0) : 0.784936
# active components = 50
Iteration # 4163 fraction < 0.5 in S(0) : 0.784943
# active components = 50
Iteration # 4164 fraction < 0.5 in S(0) : 0.784948
# active components = 50
Iteration # 4165 fraction < 0.5 in S(0) : 0.784952
# active components = 50
Iteration # 4166 fraction < 0.5 in S(0) : 0.784957
# active components = 50
Iteration # 4167 fraction < 0.5 in S(0) : 0.784959
# active components = 50
Iteration # 4168 fraction < 0.5 in S(0) : 0.784967
# active components = 50
Iteration # 4169 fraction < 0.5 in S(0) : 0.784971
# active components = 50
Iteration # 4170 fraction < 0.5 in S(0) : 0.784974
# active components = 50
Iteration # 4171 fraction < 0.5 in S(0) : 0.784975
# active components = 50
Iteration # 4172 fraction < 0.5 in S(0) : 0.78498
# active components = 50
Iteration # 4173 fraction < 0.5 in S(0) : 0.784983
# active components = 50
Iteration # 4174 fraction < 0.5 in S(0) : 0.784985
# active components = 50
Iteration # 4175 fraction < 0.5 in S(0) : 0.784991
# active components = 50
Iteration # 4176 fraction < 0.5 in S(0) : 0.784991
# active components = 50
Iteration # 4177 fraction < 0.5 in S(0) : 0.784993
# active components = 50
Iteration # 4178 fraction < 0.5 in S(0) : 0.784996
# active components = 50
Iteration # 4179 fraction < 0.5 in S(0) : 0.785003
# active components = 50
Iteration # 4180 fraction < 0.5 in S(0) : 0.785005
# active components = 50
Iteration # 4181 fraction < 0.5 in S(0) : 0.785006
# active components = 50
Iteration # 4182 fraction < 0.5 in S(0) : 0.78501
# active components = 50
Iteration # 4183 fraction < 0.5 in S(0) : 0.785011
# active components = 50
Iteration # 4184 fraction < 0.5 in S(0) : 0.785016
# active components = 50
Iteration # 4185 fraction < 0.5 in S(0) : 0.78502
# active components = 50
Iteration # 4186 fraction < 0.5 in S(0) : 0.785026
# active components = 50
Iteration # 4187 fraction < 0.5 in S(0) : 0.785032
# active components = 50
Iteration # 4188 fraction < 0.5 in S(0) : 0.785034
# active components = 50
Iteration # 4189 fraction < 0.5 in S(0) : 0.785036
# active components = 50
Iteration # 4190 fraction < 0.5 in S(0) : 0.78504
# active components = 50
Iteration # 4191 fraction < 0.5 in S(0) : 0.785047
# active components = 50
Iteration # 4192 fraction < 0.5 in S(0) : 0.785047
# active components = 50
Iteration # 4193 fraction < 0.5 in S(0) : 0.785052
# active components = 50
Iteration # 4194 fraction < 0.5 in S(0) : 0.785053
# active components = 50
Iteration # 4195 fraction < 0.5 in S(0) : 0.785062
# active components = 50
Iteration # 4196 fraction < 0.5 in S(0) : 0.785066
# active components = 50
Iteration # 4197 fraction < 0.5 in S(0) : 0.785069
# active components = 50
Iteration # 4198 fraction < 0.5 in S(0) : 0.785071
# active components = 50
Iteration # 4199 fraction < 0.5 in S(0) : 0.785076
# active components = 50
Iteration # 4200 fraction < 0.5 in S(0) : 0.785082
# active components = 50
Iteration # 4201 fraction < 0.5 in S(0) : 0.785084
# active components = 50
Iteration # 4202 fraction < 0.5 in S(0) : 0.785087
# active components = 50
Iteration # 4203 fraction < 0.5 in S(0) : 0.785091
# active components = 50
Iteration # 4204 fraction < 0.5 in S(0) : 0.785097
# active components = 50
Iteration # 4205 fraction < 0.5 in S(0) : 0.785099
# active components = 50
Iteration # 4206 fraction < 0.5 in S(0) : 0.785101
# active components = 50
Iteration # 4207 fraction < 0.5 in S(0) : 0.785102
# active components = 50
Iteration # 4208 fraction < 0.5 in S(0) : 0.785105
# active components = 50
Iteration # 4209 fraction < 0.5 in S(0) : 0.785109
# active components = 50
Iteration # 4210 fraction < 0.5 in S(0) : 0.785112
# active components = 50
Iteration # 4211 fraction < 0.5 in S(0) : 0.785118
# active components = 50
Iteration # 4212 fraction < 0.5 in S(0) : 0.785121
# active components = 50
Iteration # 4213 fraction < 0.5 in S(0) : 0.785123
# active components = 50
Iteration # 4214 fraction < 0.5 in S(0) : 0.785125
# active components = 50
Iteration # 4215 fraction < 0.5 in S(0) : 0.785132
# active components = 50
Iteration # 4216 fraction < 0.5 in S(0) : 0.785137
# active components = 50
Iteration # 4217 fraction < 0.5 in S(0) : 0.785139
# active components = 50
Iteration # 4218 fraction < 0.5 in S(0) : 0.78514
# active components = 50
Iteration # 4219 fraction < 0.5 in S(0) : 0.785141
# active components = 50
Iteration # 4220 fraction < 0.5 in S(0) : 0.785145
# active components = 50
Iteration # 4221 fraction < 0.5 in S(0) : 0.785147
# active components = 50
Iteration # 4222 fraction < 0.5 in S(0) : 0.785149
# active components = 50
Iteration # 4223 fraction < 0.5 in S(0) : 0.785152
# active components = 50
Iteration # 4224 fraction < 0.5 in S(0) : 0.785155
# active components = 50
Iteration # 4225 fraction < 0.5 in S(0) : 0.785165
# active components = 50
Iteration # 4226 fraction < 0.5 in S(0) : 0.785168
# active components = 50
Iteration # 4227 fraction < 0.5 in S(0) : 0.78517
# active components = 50
Iteration # 4228 fraction < 0.5 in S(0) : 0.785175
# active components = 50
Iteration # 4229 fraction < 0.5 in S(0) : 0.785178
# active components = 50
Iteration # 4230 fraction < 0.5 in S(0) : 0.785182
# active components = 50
Iteration # 4231 fraction < 0.5 in S(0) : 0.785184
# active components = 50
Iteration # 4232 fraction < 0.5 in S(0) : 0.785185
# active components = 50
Iteration # 4233 fraction < 0.5 in S(0) : 0.785191
# active components = 50
Iteration # 4234 fraction < 0.5 in S(0) : 0.785195
# active components = 50
Iteration # 4235 fraction < 0.5 in S(0) : 0.785201
# active components = 50
Iteration # 4236 fraction < 0.5 in S(0) : 0.785208
# active components = 50
Iteration # 4237 fraction < 0.5 in S(0) : 0.785215
# active components = 50
Iteration # 4238 fraction < 0.5 in S(0) : 0.785221
# active components = 50
Iteration # 4239 fraction < 0.5 in S(0) : 0.785223
# active components = 50
Iteration # 4240 fraction < 0.5 in S(0) : 0.785231
# active components = 50
Iteration # 4241 fraction < 0.5 in S(0) : 0.785236
# active components = 50
Iteration # 4242 fraction < 0.5 in S(0) : 0.785239
# active components = 50
Iteration # 4243 fraction < 0.5 in S(0) : 0.785245
# active components = 50
Iteration # 4244 fraction < 0.5 in S(0) : 0.785248
# active components = 50
Iteration # 4245 fraction < 0.5 in S(0) : 0.785248
# active components = 50
Iteration # 4246 fraction < 0.5 in S(0) : 0.785248
# active components = 50
Iteration # 4247 fraction < 0.5 in S(0) : 0.785252
# active components = 50
Iteration # 4248 fraction < 0.5 in S(0) : 0.785256
# active components = 50
Iteration # 4249 fraction < 0.5 in S(0) : 0.785257
# active components = 50
Iteration # 4250 fraction < 0.5 in S(0) : 0.785263
# active components = 50
Iteration # 4251 fraction < 0.5 in S(0) : 0.785267
# active components = 50
Iteration # 4252 fraction < 0.5 in S(0) : 0.785268
# active components = 50
Iteration # 4253 fraction < 0.5 in S(0) : 0.78527
# active components = 50
Iteration # 4254 fraction < 0.5 in S(0) : 0.78527
# active components = 50
Iteration # 4255 fraction < 0.5 in S(0) : 0.785273
# active components = 50
Iteration # 4256 fraction < 0.5 in S(0) : 0.785277
# active components = 50
Iteration # 4257 fraction < 0.5 in S(0) : 0.785281
# active components = 50
Iteration # 4258 fraction < 0.5 in S(0) : 0.785283
# active components = 50
Iteration # 4259 fraction < 0.5 in S(0) : 0.785288
# active components = 50
Iteration # 4260 fraction < 0.5 in S(0) : 0.785292
# active components = 50
Iteration # 4261 fraction < 0.5 in S(0) : 0.785297
# active components = 50
Iteration # 4262 fraction < 0.5 in S(0) : 0.785303
# active components = 50
Iteration # 4263 fraction < 0.5 in S(0) : 0.785306
# active components = 50
Iteration # 4264 fraction < 0.5 in S(0) : 0.785314
# active components = 50
Iteration # 4265 fraction < 0.5 in S(0) : 0.785318
# active components = 50
Iteration # 4266 fraction < 0.5 in S(0) : 0.785321
# active components = 50
Iteration # 4267 fraction < 0.5 in S(0) : 0.785328
# active components = 50
Iteration # 4268 fraction < 0.5 in S(0) : 0.785332
# active components = 50
Iteration # 4269 fraction < 0.5 in S(0) : 0.785339
# active components = 50
Iteration # 4270 fraction < 0.5 in S(0) : 0.785344
# active components = 50
Iteration # 4271 fraction < 0.5 in S(0) : 0.785348
# active components = 50
Iteration # 4272 fraction < 0.5 in S(0) : 0.785355
# active components = 50
Iteration # 4273 fraction < 0.5 in S(0) : 0.785355
# active components = 50
Iteration # 4274 fraction < 0.5 in S(0) : 0.785359
# active components = 50
Iteration # 4275 fraction < 0.5 in S(0) : 0.785364
# active components = 50
Iteration # 4276 fraction < 0.5 in S(0) : 0.785369
# active components = 50
Iteration # 4277 fraction < 0.5 in S(0) : 0.785371
# active components = 50
Iteration # 4278 fraction < 0.5 in S(0) : 0.785375
# active components = 50
Iteration # 4279 fraction < 0.5 in S(0) : 0.785381
# active components = 50
Iteration # 4280 fraction < 0.5 in S(0) : 0.785384
# active components = 50
Iteration # 4281 fraction < 0.5 in S(0) : 0.78539
# active components = 50
Iteration # 4282 fraction < 0.5 in S(0) : 0.785394
# active components = 50
Iteration # 4283 fraction < 0.5 in S(0) : 0.785398
# active components = 50
Iteration # 4284 fraction < 0.5 in S(0) : 0.785401
# active components = 50
Iteration # 4285 fraction < 0.5 in S(0) : 0.785402
# active components = 50
Iteration # 4286 fraction < 0.5 in S(0) : 0.785403
# active components = 50
Iteration # 4287 fraction < 0.5 in S(0) : 0.785408
# active components = 50
Iteration # 4288 fraction < 0.5 in S(0) : 0.78541
# active components = 50
Iteration # 4289 fraction < 0.5 in S(0) : 0.78542
# active components = 50
Iteration # 4290 fraction < 0.5 in S(0) : 0.785424
# active components = 50
Iteration # 4291 fraction < 0.5 in S(0) : 0.785425
# active components = 50
Iteration # 4292 fraction < 0.5 in S(0) : 0.785428
# active components = 50
Iteration # 4293 fraction < 0.5 in S(0) : 0.785433
# active components = 50
Iteration # 4294 fraction < 0.5 in S(0) : 0.785438
# active components = 50
Iteration # 4295 fraction < 0.5 in S(0) : 0.785439
# active components = 50
Iteration # 4296 fraction < 0.5 in S(0) : 0.785444
# active components = 50
Iteration # 4297 fraction < 0.5 in S(0) : 0.785447
# active components = 50
Iteration # 4298 fraction < 0.5 in S(0) : 0.785452
# active components = 50
Iteration # 4299 fraction < 0.5 in S(0) : 0.785455
# active components = 50
Iteration # 4300 fraction < 0.5 in S(0) : 0.785462
# active components = 50
Iteration # 4301 fraction < 0.5 in S(0) : 0.785465
# active components = 50
Iteration # 4302 fraction < 0.5 in S(0) : 0.785467
# active components = 50
Iteration # 4303 fraction < 0.5 in S(0) : 0.78547
# active components = 50
Iteration # 4304 fraction < 0.5 in S(0) : 0.785471
# active components = 50
Iteration # 4305 fraction < 0.5 in S(0) : 0.785475
# active components = 50
Iteration # 4306 fraction < 0.5 in S(0) : 0.785478
# active components = 50
Iteration # 4307 fraction < 0.5 in S(0) : 0.78548
# active components = 50
Iteration # 4308 fraction < 0.5 in S(0) : 0.785485
# active components = 50
Iteration # 4309 fraction < 0.5 in S(0) : 0.785491
# active components = 50
Iteration # 4310 fraction < 0.5 in S(0) : 0.785492
# active components = 50
Iteration # 4311 fraction < 0.5 in S(0) : 0.785498
# active components = 50
Iteration # 4312 fraction < 0.5 in S(0) : 0.785501
# active components = 50
Iteration # 4313 fraction < 0.5 in S(0) : 0.785508
# active components = 50
Iteration # 4314 fraction < 0.5 in S(0) : 0.785511
# active components = 50
Iteration # 4315 fraction < 0.5 in S(0) : 0.785517
# active components = 50
Iteration # 4316 fraction < 0.5 in S(0) : 0.785518
# active components = 50
Iteration # 4317 fraction < 0.5 in S(0) : 0.785521
# active components = 50
Iteration # 4318 fraction < 0.5 in S(0) : 0.785526
# active components = 50
Iteration # 4319 fraction < 0.5 in S(0) : 0.785532
# active components = 50
Iteration # 4320 fraction < 0.5 in S(0) : 0.785539
# active components = 50
Iteration # 4321 fraction < 0.5 in S(0) : 0.785543
# active components = 50
Iteration # 4322 fraction < 0.5 in S(0) : 0.785548
# active components = 50
Iteration # 4323 fraction < 0.5 in S(0) : 0.785552
# active components = 50
Iteration # 4324 fraction < 0.5 in S(0) : 0.785554
# active components = 50
Iteration # 4325 fraction < 0.5 in S(0) : 0.785558
# active components = 50
Iteration # 4326 fraction < 0.5 in S(0) : 0.785561
# active components = 50
Iteration # 4327 fraction < 0.5 in S(0) : 0.785563
# active components = 50
Iteration # 4328 fraction < 0.5 in S(0) : 0.785564
# active components = 50
Iteration # 4329 fraction < 0.5 in S(0) : 0.785565
# active components = 50
Iteration # 4330 fraction < 0.5 in S(0) : 0.78557
# active components = 50
Iteration # 4331 fraction < 0.5 in S(0) : 0.78557
# active components = 50
Iteration # 4332 fraction < 0.5 in S(0) : 0.785574
# active components = 50
Iteration # 4333 fraction < 0.5 in S(0) : 0.785574
# active components = 50
Iteration # 4334 fraction < 0.5 in S(0) : 0.785575
# active components = 50
Iteration # 4335 fraction < 0.5 in S(0) : 0.785579
# active components = 50
Iteration # 4336 fraction < 0.5 in S(0) : 0.785579
# active components = 50
Iteration # 4337 fraction < 0.5 in S(0) : 0.785584
# active components = 50
Iteration # 4338 fraction < 0.5 in S(0) : 0.785588
# active components = 50
Iteration # 4339 fraction < 0.5 in S(0) : 0.78559
# active components = 50
Iteration # 4340 fraction < 0.5 in S(0) : 0.785593
# active components = 50
Iteration # 4341 fraction < 0.5 in S(0) : 0.785597
# active components = 50
Iteration # 4342 fraction < 0.5 in S(0) : 0.785603
# active components = 50
Iteration # 4343 fraction < 0.5 in S(0) : 0.785606
# active components = 50
Iteration # 4344 fraction < 0.5 in S(0) : 0.78561
# active components = 50
Iteration # 4345 fraction < 0.5 in S(0) : 0.785613
# active components = 50
Iteration # 4346 fraction < 0.5 in S(0) : 0.785616
# active components = 50
Iteration # 4347 fraction < 0.5 in S(0) : 0.78562
# active components = 50
Iteration # 4348 fraction < 0.5 in S(0) : 0.785622
# active components = 50
Iteration # 4349 fraction < 0.5 in S(0) : 0.785628
# active components = 50
Iteration # 4350 fraction < 0.5 in S(0) : 0.785633
# active components = 50
Iteration # 4351 fraction < 0.5 in S(0) : 0.785636
# active components = 50
Iteration # 4352 fraction < 0.5 in S(0) : 0.78564
# active components = 50
Iteration # 4353 fraction < 0.5 in S(0) : 0.785641
# active components = 50
Iteration # 4354 fraction < 0.5 in S(0) : 0.785646
# active components = 50
Iteration # 4355 fraction < 0.5 in S(0) : 0.785651
# active components = 50
Iteration # 4356 fraction < 0.5 in S(0) : 0.785655
# active components = 50
Iteration # 4357 fraction < 0.5 in S(0) : 0.785658
# active components = 50
Iteration # 4358 fraction < 0.5 in S(0) : 0.78566
# active components = 50
Iteration # 4359 fraction < 0.5 in S(0) : 0.785661
# active components = 50
Iteration # 4360 fraction < 0.5 in S(0) : 0.785668
# active components = 50
Iteration # 4361 fraction < 0.5 in S(0) : 0.785674
# active components = 50
Iteration # 4362 fraction < 0.5 in S(0) : 0.785677
# active components = 50
Iteration # 4363 fraction < 0.5 in S(0) : 0.78568
# active components = 50
Iteration # 4364 fraction < 0.5 in S(0) : 0.785684
# active components = 50
Iteration # 4365 fraction < 0.5 in S(0) : 0.785684
# active components = 50
Iteration # 4366 fraction < 0.5 in S(0) : 0.785685
# active components = 50
Iteration # 4367 fraction < 0.5 in S(0) : 0.785686
# active components = 50
Iteration # 4368 fraction < 0.5 in S(0) : 0.785689
# active components = 50
Iteration # 4369 fraction < 0.5 in S(0) : 0.78569
# active components = 50
Iteration # 4370 fraction < 0.5 in S(0) : 0.785691
# active components = 50
Iteration # 4371 fraction < 0.5 in S(0) : 0.785694
# active components = 50
Iteration # 4372 fraction < 0.5 in S(0) : 0.785702
# active components = 50
Iteration # 4373 fraction < 0.5 in S(0) : 0.785706
# active components = 50
Iteration # 4374 fraction < 0.5 in S(0) : 0.785708
# active components = 50
Iteration # 4375 fraction < 0.5 in S(0) : 0.785716
# active components = 50
Iteration # 4376 fraction < 0.5 in S(0) : 0.785717
# active components = 50
Iteration # 4377 fraction < 0.5 in S(0) : 0.78572
# active components = 50
Iteration # 4378 fraction < 0.5 in S(0) : 0.785728
# active components = 50
Iteration # 4379 fraction < 0.5 in S(0) : 0.78573
# active components = 50
Iteration # 4380 fraction < 0.5 in S(0) : 0.785731
# active components = 50
Iteration # 4381 fraction < 0.5 in S(0) : 0.785737
# active components = 50
Iteration # 4382 fraction < 0.5 in S(0) : 0.78574
# active components = 50
Iteration # 4383 fraction < 0.5 in S(0) : 0.785742
# active components = 50
Iteration # 4384 fraction < 0.5 in S(0) : 0.785743
# active components = 50
Iteration # 4385 fraction < 0.5 in S(0) : 0.785749
# active components = 50
Iteration # 4386 fraction < 0.5 in S(0) : 0.78575
# active components = 50
Iteration # 4387 fraction < 0.5 in S(0) : 0.785758
# active components = 50
Iteration # 4388 fraction < 0.5 in S(0) : 0.785761
# active components = 50
Iteration # 4389 fraction < 0.5 in S(0) : 0.785766
# active components = 50
Iteration # 4390 fraction < 0.5 in S(0) : 0.785768
# active components = 50
Iteration # 4391 fraction < 0.5 in S(0) : 0.785772
# active components = 50
Iteration # 4392 fraction < 0.5 in S(0) : 0.785776
# active components = 50
Iteration # 4393 fraction < 0.5 in S(0) : 0.785779
# active components = 50
Iteration # 4394 fraction < 0.5 in S(0) : 0.785784
# active components = 50
Iteration # 4395 fraction < 0.5 in S(0) : 0.785787
# active components = 50
Iteration # 4396 fraction < 0.5 in S(0) : 0.785788
# active components = 50
Iteration # 4397 fraction < 0.5 in S(0) : 0.785788
# active components = 50
Iteration # 4398 fraction < 0.5 in S(0) : 0.785791
# active components = 50
Iteration # 4399 fraction < 0.5 in S(0) : 0.785797
# active components = 50
Iteration # 4400 fraction < 0.5 in S(0) : 0.785798
# active components = 50
Iteration # 4401 fraction < 0.5 in S(0) : 0.785804
# active components = 50
Iteration # 4402 fraction < 0.5 in S(0) : 0.785807
# active components = 50
Iteration # 4403 fraction < 0.5 in S(0) : 0.785816
# active components = 50
Iteration # 4404 fraction < 0.5 in S(0) : 0.785818
# active components = 50
Iteration # 4405 fraction < 0.5 in S(0) : 0.785819
# active components = 50
Iteration # 4406 fraction < 0.5 in S(0) : 0.785819
# active components = 50
Iteration # 4407 fraction < 0.5 in S(0) : 0.785824
# active components = 50
Iteration # 4408 fraction < 0.5 in S(0) : 0.785829
# active components = 50
Iteration # 4409 fraction < 0.5 in S(0) : 0.785829
# active components = 50
Iteration # 4410 fraction < 0.5 in S(0) : 0.785831
# active components = 50
Iteration # 4411 fraction < 0.5 in S(0) : 0.785833
# active components = 50
Iteration # 4412 fraction < 0.5 in S(0) : 0.785836
# active components = 50
Iteration # 4413 fraction < 0.5 in S(0) : 0.785839
# active components = 50
Iteration # 4414 fraction < 0.5 in S(0) : 0.785841
# active components = 50
Iteration # 4415 fraction < 0.5 in S(0) : 0.785845
# active components = 50
Iteration # 4416 fraction < 0.5 in S(0) : 0.785847
# active components = 50
Iteration # 4417 fraction < 0.5 in S(0) : 0.785848
# active components = 50
Iteration # 4418 fraction < 0.5 in S(0) : 0.785854
# active components = 50
Iteration # 4419 fraction < 0.5 in S(0) : 0.785858
# active components = 50
Iteration # 4420 fraction < 0.5 in S(0) : 0.785862
# active components = 50
Iteration # 4421 fraction < 0.5 in S(0) : 0.785864
# active components = 50
Iteration # 4422 fraction < 0.5 in S(0) : 0.785868
# active components = 50
Iteration # 4423 fraction < 0.5 in S(0) : 0.78587
# active components = 50
Iteration # 4424 fraction < 0.5 in S(0) : 0.785874
# active components = 50
Iteration # 4425 fraction < 0.5 in S(0) : 0.785876
# active components = 50
Iteration # 4426 fraction < 0.5 in S(0) : 0.785878
# active components = 50
Iteration # 4427 fraction < 0.5 in S(0) : 0.785881
# active components = 50
Iteration # 4428 fraction < 0.5 in S(0) : 0.785883
# active components = 50
Iteration # 4429 fraction < 0.5 in S(0) : 0.785885
# active components = 50
Iteration # 4430 fraction < 0.5 in S(0) : 0.785891
# active components = 50
Iteration # 4431 fraction < 0.5 in S(0) : 0.785898
# active components = 50
Iteration # 4432 fraction < 0.5 in S(0) : 0.785901
# active components = 50
Iteration # 4433 fraction < 0.5 in S(0) : 0.785907
# active components = 50
Iteration # 4434 fraction < 0.5 in S(0) : 0.785912
# active components = 50
Iteration # 4435 fraction < 0.5 in S(0) : 0.785913
# active components = 50
Iteration # 4436 fraction < 0.5 in S(0) : 0.785916
# active components = 50
Iteration # 4437 fraction < 0.5 in S(0) : 0.785918
# active components = 50
Iteration # 4438 fraction < 0.5 in S(0) : 0.78592
# active components = 50
Iteration # 4439 fraction < 0.5 in S(0) : 0.785924
# active components = 50
Iteration # 4440 fraction < 0.5 in S(0) : 0.785928
# active components = 50
Iteration # 4441 fraction < 0.5 in S(0) : 0.785932
# active components = 50
Iteration # 4442 fraction < 0.5 in S(0) : 0.785935
# active components = 50
Iteration # 4443 fraction < 0.5 in S(0) : 0.785938
# active components = 50
Iteration # 4444 fraction < 0.5 in S(0) : 0.785945
# active components = 50
Iteration # 4445 fraction < 0.5 in S(0) : 0.785948
# active components = 50
Iteration # 4446 fraction < 0.5 in S(0) : 0.785948
# active components = 50
Iteration # 4447 fraction < 0.5 in S(0) : 0.785954
# active components = 50
Iteration # 4448 fraction < 0.5 in S(0) : 0.785957
# active components = 50
Iteration # 4449 fraction < 0.5 in S(0) : 0.78596
# active components = 50
Iteration # 4450 fraction < 0.5 in S(0) : 0.785964
# active components = 50
Iteration # 4451 fraction < 0.5 in S(0) : 0.785968
# active components = 50
Iteration # 4452 fraction < 0.5 in S(0) : 0.785971
# active components = 50
Iteration # 4453 fraction < 0.5 in S(0) : 0.785973
# active components = 50
Iteration # 4454 fraction < 0.5 in S(0) : 0.785978
# active components = 50
Iteration # 4455 fraction < 0.5 in S(0) : 0.785985
# active components = 50
Iteration # 4456 fraction < 0.5 in S(0) : 0.785987
# active components = 50
Iteration # 4457 fraction < 0.5 in S(0) : 0.785994
# active components = 50
Iteration # 4458 fraction < 0.5 in S(0) : 0.785996
# active components = 50
Iteration # 4459 fraction < 0.5 in S(0) : 0.786001
# active components = 50
Iteration # 4460 fraction < 0.5 in S(0) : 0.786004
# active components = 50
Iteration # 4461 fraction < 0.5 in S(0) : 0.786007
# active components = 50
Iteration # 4462 fraction < 0.5 in S(0) : 0.786012
# active components = 50
Iteration # 4463 fraction < 0.5 in S(0) : 0.786014
# active components = 50
Iteration # 4464 fraction < 0.5 in S(0) : 0.786017
# active components = 50
Iteration # 4465 fraction < 0.5 in S(0) : 0.78602
# active components = 50
Iteration # 4466 fraction < 0.5 in S(0) : 0.786024
# active components = 50
Iteration # 4467 fraction < 0.5 in S(0) : 0.786025
# active components = 50
Iteration # 4468 fraction < 0.5 in S(0) : 0.786032
# active components = 50
Iteration # 4469 fraction < 0.5 in S(0) : 0.786034
# active components = 50
Iteration # 4470 fraction < 0.5 in S(0) : 0.786035
# active components = 50
Iteration # 4471 fraction < 0.5 in S(0) : 0.786039
# active components = 50
Iteration # 4472 fraction < 0.5 in S(0) : 0.786042
# active components = 50
Iteration # 4473 fraction < 0.5 in S(0) : 0.786051
# active components = 50
Iteration # 4474 fraction < 0.5 in S(0) : 0.786054
# active components = 50
Iteration # 4475 fraction < 0.5 in S(0) : 0.786056
# active components = 50
Iteration # 4476 fraction < 0.5 in S(0) : 0.786061
# active components = 50
Iteration # 4477 fraction < 0.5 in S(0) : 0.786064
# active components = 50
Iteration # 4478 fraction < 0.5 in S(0) : 0.786065
# active components = 50
Iteration # 4479 fraction < 0.5 in S(0) : 0.78607
# active components = 50
Iteration # 4480 fraction < 0.5 in S(0) : 0.786072
# active components = 50
Iteration # 4481 fraction < 0.5 in S(0) : 0.786085
# active components = 50
Iteration # 4482 fraction < 0.5 in S(0) : 0.786088
# active components = 50
Iteration # 4483 fraction < 0.5 in S(0) : 0.78609
# active components = 50
Iteration # 4484 fraction < 0.5 in S(0) : 0.786092
# active components = 50
Iteration # 4485 fraction < 0.5 in S(0) : 0.786093
# active components = 50
Iteration # 4486 fraction < 0.5 in S(0) : 0.786094
# active components = 50
Iteration # 4487 fraction < 0.5 in S(0) : 0.786095
# active components = 50
Iteration # 4488 fraction < 0.5 in S(0) : 0.786096
# active components = 50
Iteration # 4489 fraction < 0.5 in S(0) : 0.7861
# active components = 50
Iteration # 4490 fraction < 0.5 in S(0) : 0.786103
# active components = 50
Iteration # 4491 fraction < 0.5 in S(0) : 0.786106
# active components = 50
Iteration # 4492 fraction < 0.5 in S(0) : 0.786109
# active components = 50
Iteration # 4493 fraction < 0.5 in S(0) : 0.786117
# active components = 50
Iteration # 4494 fraction < 0.5 in S(0) : 0.786119
# active components = 50
Iteration # 4495 fraction < 0.5 in S(0) : 0.786126
# active components = 50
Iteration # 4496 fraction < 0.5 in S(0) : 0.78613
# active components = 50
Iteration # 4497 fraction < 0.5 in S(0) : 0.786132
# active components = 50
Iteration # 4498 fraction < 0.5 in S(0) : 0.786134
# active components = 50
Iteration # 4499 fraction < 0.5 in S(0) : 0.786135
# active components = 50
Iteration # 4500 fraction < 0.5 in S(0) : 0.786139
# active components = 50
Iteration # 4501 fraction < 0.5 in S(0) : 0.786141
# active components = 50
Iteration # 4502 fraction < 0.5 in S(0) : 0.786144
# active components = 50
Iteration # 4503 fraction < 0.5 in S(0) : 0.786147
# active components = 50
Iteration # 4504 fraction < 0.5 in S(0) : 0.786148
# active components = 50
Iteration # 4505 fraction < 0.5 in S(0) : 0.786152
# active components = 50
Iteration # 4506 fraction < 0.5 in S(0) : 0.786156
# active components = 50
Iteration # 4507 fraction < 0.5 in S(0) : 0.786157
# active components = 50
Iteration # 4508 fraction < 0.5 in S(0) : 0.786159
# active components = 50
Iteration # 4509 fraction < 0.5 in S(0) : 0.786161
# active components = 50
Iteration # 4510 fraction < 0.5 in S(0) : 0.786164
# active components = 50
Iteration # 4511 fraction < 0.5 in S(0) : 0.786169
# active components = 50
Iteration # 4512 fraction < 0.5 in S(0) : 0.786175
# active components = 50
Iteration # 4513 fraction < 0.5 in S(0) : 0.786177
# active components = 50
Iteration # 4514 fraction < 0.5 in S(0) : 0.786177
# active components = 50
Iteration # 4515 fraction < 0.5 in S(0) : 0.786181
# active components = 50
Iteration # 4516 fraction < 0.5 in S(0) : 0.786184
# active components = 50
Iteration # 4517 fraction < 0.5 in S(0) : 0.786184
# active components = 50
Iteration # 4518 fraction < 0.5 in S(0) : 0.786193
# active components = 50
Iteration # 4519 fraction < 0.5 in S(0) : 0.786195
# active components = 50
Iteration # 4520 fraction < 0.5 in S(0) : 0.786197
# active components = 50
Iteration # 4521 fraction < 0.5 in S(0) : 0.786196
# active components = 50
Iteration # 4522 fraction < 0.5 in S(0) : 0.7862
# active components = 50
Iteration # 4523 fraction < 0.5 in S(0) : 0.786204
# active components = 50
Iteration # 4524 fraction < 0.5 in S(0) : 0.786208
# active components = 50
Iteration # 4525 fraction < 0.5 in S(0) : 0.786211
# active components = 50
Iteration # 4526 fraction < 0.5 in S(0) : 0.786215
# active components = 50
Iteration # 4527 fraction < 0.5 in S(0) : 0.786222
# active components = 50
Iteration # 4528 fraction < 0.5 in S(0) : 0.786225
# active components = 50
Iteration # 4529 fraction < 0.5 in S(0) : 0.786226
# active components = 50
Iteration # 4530 fraction < 0.5 in S(0) : 0.786234
# active components = 50
Iteration # 4531 fraction < 0.5 in S(0) : 0.786237
# active components = 50
Iteration # 4532 fraction < 0.5 in S(0) : 0.786246
# active components = 50
Iteration # 4533 fraction < 0.5 in S(0) : 0.78625
# active components = 50
Iteration # 4534 fraction < 0.5 in S(0) : 0.786251
# active components = 50
Iteration # 4535 fraction < 0.5 in S(0) : 0.786253
# active components = 50
Iteration # 4536 fraction < 0.5 in S(0) : 0.786254
# active components = 50
Iteration # 4537 fraction < 0.5 in S(0) : 0.786259
# active components = 50
Iteration # 4538 fraction < 0.5 in S(0) : 0.786261
# active components = 50
Iteration # 4539 fraction < 0.5 in S(0) : 0.786264
# active components = 50
Iteration # 4540 fraction < 0.5 in S(0) : 0.786268
# active components = 50
Iteration # 4541 fraction < 0.5 in S(0) : 0.786272
# active components = 50
Iteration # 4542 fraction < 0.5 in S(0) : 0.786276
# active components = 50
Iteration # 4543 fraction < 0.5 in S(0) : 0.786279
# active components = 50
Iteration # 4544 fraction < 0.5 in S(0) : 0.786284
# active components = 50
Iteration # 4545 fraction < 0.5 in S(0) : 0.786289
# active components = 50
Iteration # 4546 fraction < 0.5 in S(0) : 0.786291
# active components = 50
Iteration # 4547 fraction < 0.5 in S(0) : 0.7863
# active components = 50
Iteration # 4548 fraction < 0.5 in S(0) : 0.786306
# active components = 50
Iteration # 4549 fraction < 0.5 in S(0) : 0.78631
# active components = 50
Iteration # 4550 fraction < 0.5 in S(0) : 0.786317
# active components = 50
Iteration # 4551 fraction < 0.5 in S(0) : 0.78632
# active components = 50
Iteration # 4552 fraction < 0.5 in S(0) : 0.786324
# active components = 50
Iteration # 4553 fraction < 0.5 in S(0) : 0.786329
# active components = 50
Iteration # 4554 fraction < 0.5 in S(0) : 0.786335
# active components = 50
Iteration # 4555 fraction < 0.5 in S(0) : 0.786338
# active components = 50
Iteration # 4556 fraction < 0.5 in S(0) : 0.78634
# active components = 50
Iteration # 4557 fraction < 0.5 in S(0) : 0.786347
# active components = 50
Iteration # 4558 fraction < 0.5 in S(0) : 0.78635
# active components = 50
Iteration # 4559 fraction < 0.5 in S(0) : 0.786354
# active components = 50
Iteration # 4560 fraction < 0.5 in S(0) : 0.786357
# active components = 50
Iteration # 4561 fraction < 0.5 in S(0) : 0.786359
# active components = 50
Iteration # 4562 fraction < 0.5 in S(0) : 0.786362
# active components = 50
Iteration # 4563 fraction < 0.5 in S(0) : 0.786365
# active components = 50
Iteration # 4564 fraction < 0.5 in S(0) : 0.78637
# active components = 50
Iteration # 4565 fraction < 0.5 in S(0) : 0.786371
# active components = 50
Iteration # 4566 fraction < 0.5 in S(0) : 0.786374
# active components = 50
Iteration # 4567 fraction < 0.5 in S(0) : 0.786375
# active components = 50
Iteration # 4568 fraction < 0.5 in S(0) : 0.786376
# active components = 50
Iteration # 4569 fraction < 0.5 in S(0) : 0.786379
# active components = 50
Iteration # 4570 fraction < 0.5 in S(0) : 0.786388
# active components = 50
Iteration # 4571 fraction < 0.5 in S(0) : 0.786389
# active components = 50
Iteration # 4572 fraction < 0.5 in S(0) : 0.786392
# active components = 50
Iteration # 4573 fraction < 0.5 in S(0) : 0.786393
# active components = 50
Iteration # 4574 fraction < 0.5 in S(0) : 0.786397
# active components = 50
Iteration # 4575 fraction < 0.5 in S(0) : 0.786399
# active components = 50
Iteration # 4576 fraction < 0.5 in S(0) : 0.786401
# active components = 50
Iteration # 4577 fraction < 0.5 in S(0) : 0.786401
# active components = 50
Iteration # 4578 fraction < 0.5 in S(0) : 0.786402
# active components = 50
Iteration # 4579 fraction < 0.5 in S(0) : 0.786406
# active components = 50
Iteration # 4580 fraction < 0.5 in S(0) : 0.786408
# active components = 50
Iteration # 4581 fraction < 0.5 in S(0) : 0.786411
# active components = 50
Iteration # 4582 fraction < 0.5 in S(0) : 0.786412
# active components = 50
Iteration # 4583 fraction < 0.5 in S(0) : 0.786416
# active components = 50
Iteration # 4584 fraction < 0.5 in S(0) : 0.786418
# active components = 50
Iteration # 4585 fraction < 0.5 in S(0) : 0.786423
# active components = 50
Iteration # 4586 fraction < 0.5 in S(0) : 0.786425
# active components = 50
Iteration # 4587 fraction < 0.5 in S(0) : 0.786426
# active components = 50
Iteration # 4588 fraction < 0.5 in S(0) : 0.786427
# active components = 50
Iteration # 4589 fraction < 0.5 in S(0) : 0.786432
# active components = 50
Iteration # 4590 fraction < 0.5 in S(0) : 0.786438
# active components = 50
Iteration # 4591 fraction < 0.5 in S(0) : 0.786443
# active components = 50
Iteration # 4592 fraction < 0.5 in S(0) : 0.786445
# active components = 50
Iteration # 4593 fraction < 0.5 in S(0) : 0.786447
# active components = 50
Iteration # 4594 fraction < 0.5 in S(0) : 0.78645
# active components = 50
Iteration # 4595 fraction < 0.5 in S(0) : 0.786453
# active components = 50
Iteration # 4596 fraction < 0.5 in S(0) : 0.786459
# active components = 50
Iteration # 4597 fraction < 0.5 in S(0) : 0.786464
# active components = 50
Iteration # 4598 fraction < 0.5 in S(0) : 0.786469
# active components = 50
Iteration # 4599 fraction < 0.5 in S(0) : 0.786473
# active components = 50
Iteration # 4600 fraction < 0.5 in S(0) : 0.786477
# active components = 50
Iteration # 4601 fraction < 0.5 in S(0) : 0.786482
# active components = 50
Iteration # 4602 fraction < 0.5 in S(0) : 0.786487
# active components = 50
Iteration # 4603 fraction < 0.5 in S(0) : 0.786495
# active components = 50
Iteration # 4604 fraction < 0.5 in S(0) : 0.786498
# active components = 50
Iteration # 4605 fraction < 0.5 in S(0) : 0.7865
# active components = 50
Iteration # 4606 fraction < 0.5 in S(0) : 0.786505
# active components = 50
Iteration # 4607 fraction < 0.5 in S(0) : 0.786507
# active components = 50
Iteration # 4608 fraction < 0.5 in S(0) : 0.786509
# active components = 50
Iteration # 4609 fraction < 0.5 in S(0) : 0.78651
# active components = 50
Iteration # 4610 fraction < 0.5 in S(0) : 0.786513
# active components = 50
Iteration # 4611 fraction < 0.5 in S(0) : 0.786517
# active components = 50
Iteration # 4612 fraction < 0.5 in S(0) : 0.786519
# active components = 50
Iteration # 4613 fraction < 0.5 in S(0) : 0.786523
# active components = 50
Iteration # 4614 fraction < 0.5 in S(0) : 0.786528
# active components = 50
Iteration # 4615 fraction < 0.5 in S(0) : 0.786529
# active components = 50
Iteration # 4616 fraction < 0.5 in S(0) : 0.786535
# active components = 50
Iteration # 4617 fraction < 0.5 in S(0) : 0.786544
# active components = 50
Iteration # 4618 fraction < 0.5 in S(0) : 0.786547
# active components = 50
Iteration # 4619 fraction < 0.5 in S(0) : 0.786551
# active components = 50
Iteration # 4620 fraction < 0.5 in S(0) : 0.786554
# active components = 50
Iteration # 4621 fraction < 0.5 in S(0) : 0.786558
# active components = 50
Iteration # 4622 fraction < 0.5 in S(0) : 0.786563
# active components = 50
Iteration # 4623 fraction < 0.5 in S(0) : 0.786566
# active components = 50
Iteration # 4624 fraction < 0.5 in S(0) : 0.78657
# active components = 50
Iteration # 4625 fraction < 0.5 in S(0) : 0.786573
# active components = 50
Iteration # 4626 fraction < 0.5 in S(0) : 0.786576
# active components = 50
Iteration # 4627 fraction < 0.5 in S(0) : 0.786579
# active components = 50
Iteration # 4628 fraction < 0.5 in S(0) : 0.786583
# active components = 50
Iteration # 4629 fraction < 0.5 in S(0) : 0.786591
# active components = 50
Iteration # 4630 fraction < 0.5 in S(0) : 0.786596
# active components = 50
Iteration # 4631 fraction < 0.5 in S(0) : 0.786597
# active components = 50
Iteration # 4632 fraction < 0.5 in S(0) : 0.786607
# active components = 50
Iteration # 4633 fraction < 0.5 in S(0) : 0.786611
# active components = 50
Iteration # 4634 fraction < 0.5 in S(0) : 0.786615
# active components = 50
Iteration # 4635 fraction < 0.5 in S(0) : 0.786619
# active components = 50
Iteration # 4636 fraction < 0.5 in S(0) : 0.786622
# active components = 50
Iteration # 4637 fraction < 0.5 in S(0) : 0.786628
# active components = 50
Iteration # 4638 fraction < 0.5 in S(0) : 0.786631
# active components = 50
Iteration # 4639 fraction < 0.5 in S(0) : 0.786633
# active components = 50
Iteration # 4640 fraction < 0.5 in S(0) : 0.786635
# active components = 50
Iteration # 4641 fraction < 0.5 in S(0) : 0.786636
# active components = 50
Iteration # 4642 fraction < 0.5 in S(0) : 0.786639
# active components = 50
Iteration # 4643 fraction < 0.5 in S(0) : 0.786642
# active components = 50
Iteration # 4644 fraction < 0.5 in S(0) : 0.786646
# active components = 50
Iteration # 4645 fraction < 0.5 in S(0) : 0.78665
# active components = 50
Iteration # 4646 fraction < 0.5 in S(0) : 0.786655
# active components = 50
Iteration # 4647 fraction < 0.5 in S(0) : 0.786658
# active components = 50
Iteration # 4648 fraction < 0.5 in S(0) : 0.786664
# active components = 50
Iteration # 4649 fraction < 0.5 in S(0) : 0.786667
# active components = 50
Iteration # 4650 fraction < 0.5 in S(0) : 0.786671
# active components = 50
Iteration # 4651 fraction < 0.5 in S(0) : 0.786671
# active components = 50
Iteration # 4652 fraction < 0.5 in S(0) : 0.786673
# active components = 50
Iteration # 4653 fraction < 0.5 in S(0) : 0.786675
# active components = 50
Iteration # 4654 fraction < 0.5 in S(0) : 0.786679
# active components = 50
Iteration # 4655 fraction < 0.5 in S(0) : 0.786679
# active components = 50
Iteration # 4656 fraction < 0.5 in S(0) : 0.786681
# active components = 50
Iteration # 4657 fraction < 0.5 in S(0) : 0.786683
# active components = 50
Iteration # 4658 fraction < 0.5 in S(0) : 0.786685
# active components = 50
Iteration # 4659 fraction < 0.5 in S(0) : 0.786688
# active components = 50
Iteration # 4660 fraction < 0.5 in S(0) : 0.786693
# active components = 50
Iteration # 4661 fraction < 0.5 in S(0) : 0.786697
# active components = 50
Iteration # 4662 fraction < 0.5 in S(0) : 0.786698
# active components = 50
Iteration # 4663 fraction < 0.5 in S(0) : 0.786703
# active components = 50
Iteration # 4664 fraction < 0.5 in S(0) : 0.78671
# active components = 50
Iteration # 4665 fraction < 0.5 in S(0) : 0.786714
# active components = 50
Iteration # 4666 fraction < 0.5 in S(0) : 0.786716
# active components = 50
Iteration # 4667 fraction < 0.5 in S(0) : 0.786718
# active components = 50
Iteration # 4668 fraction < 0.5 in S(0) : 0.786719
# active components = 50
Iteration # 4669 fraction < 0.5 in S(0) : 0.786721
# active components = 50
Iteration # 4670 fraction < 0.5 in S(0) : 0.786725
# active components = 50
Iteration # 4671 fraction < 0.5 in S(0) : 0.786726
# active components = 50
Iteration # 4672 fraction < 0.5 in S(0) : 0.786729
# active components = 50
Iteration # 4673 fraction < 0.5 in S(0) : 0.78673
# active components = 50
Iteration # 4674 fraction < 0.5 in S(0) : 0.786735
# active components = 50
Iteration # 4675 fraction < 0.5 in S(0) : 0.78674
# active components = 50
Iteration # 4676 fraction < 0.5 in S(0) : 0.786744
# active components = 50
Iteration # 4677 fraction < 0.5 in S(0) : 0.786753
# active components = 50
Iteration # 4678 fraction < 0.5 in S(0) : 0.786753
# active components = 50
Iteration # 4679 fraction < 0.5 in S(0) : 0.78676
# active components = 50
Iteration # 4680 fraction < 0.5 in S(0) : 0.786768
# active components = 50
Iteration # 4681 fraction < 0.5 in S(0) : 0.78677
# active components = 50
Iteration # 4682 fraction < 0.5 in S(0) : 0.786772
# active components = 50
Iteration # 4683 fraction < 0.5 in S(0) : 0.786774
# active components = 50
Iteration # 4684 fraction < 0.5 in S(0) : 0.786776
# active components = 50
Iteration # 4685 fraction < 0.5 in S(0) : 0.786779
# active components = 50
Iteration # 4686 fraction < 0.5 in S(0) : 0.786779
# active components = 50
Iteration # 4687 fraction < 0.5 in S(0) : 0.786781
# active components = 50
Iteration # 4688 fraction < 0.5 in S(0) : 0.786788
# active components = 50
Iteration # 4689 fraction < 0.5 in S(0) : 0.786794
# active components = 50
Iteration # 4690 fraction < 0.5 in S(0) : 0.786797
# active components = 50
Iteration # 4691 fraction < 0.5 in S(0) : 0.786799
# active components = 50
Iteration # 4692 fraction < 0.5 in S(0) : 0.786802
# active components = 50
Iteration # 4693 fraction < 0.5 in S(0) : 0.786807
# active components = 50
Iteration # 4694 fraction < 0.5 in S(0) : 0.786811
# active components = 50
Iteration # 4695 fraction < 0.5 in S(0) : 0.786817
# active components = 50
Iteration # 4696 fraction < 0.5 in S(0) : 0.786823
# active components = 50
Iteration # 4697 fraction < 0.5 in S(0) : 0.786831
# active components = 50
Iteration # 4698 fraction < 0.5 in S(0) : 0.786833
# active components = 50
Iteration # 4699 fraction < 0.5 in S(0) : 0.786838
# active components = 50
Iteration # 4700 fraction < 0.5 in S(0) : 0.786842
# active components = 50
Iteration # 4701 fraction < 0.5 in S(0) : 0.786844
# active components = 50
Iteration # 4702 fraction < 0.5 in S(0) : 0.786847
# active components = 50
Iteration # 4703 fraction < 0.5 in S(0) : 0.786852
# active components = 50
Iteration # 4704 fraction < 0.5 in S(0) : 0.786856
# active components = 50
Iteration # 4705 fraction < 0.5 in S(0) : 0.786856
# active components = 50
Iteration # 4706 fraction < 0.5 in S(0) : 0.786859
# active components = 50
Iteration # 4707 fraction < 0.5 in S(0) : 0.786862
# active components = 50
Iteration # 4708 fraction < 0.5 in S(0) : 0.786864
# active components = 50
Iteration # 4709 fraction < 0.5 in S(0) : 0.786866
# active components = 50
Iteration # 4710 fraction < 0.5 in S(0) : 0.786868
# active components = 50
Iteration # 4711 fraction < 0.5 in S(0) : 0.786871
# active components = 50
Iteration # 4712 fraction < 0.5 in S(0) : 0.786873
# active components = 50
Iteration # 4713 fraction < 0.5 in S(0) : 0.786878
# active components = 50
Iteration # 4714 fraction < 0.5 in S(0) : 0.786884
# active components = 50
Iteration # 4715 fraction < 0.5 in S(0) : 0.786887
# active components = 50
Iteration # 4716 fraction < 0.5 in S(0) : 0.786888
# active components = 50
Iteration # 4717 fraction < 0.5 in S(0) : 0.78689
# active components = 50
Iteration # 4718 fraction < 0.5 in S(0) : 0.786892
# active components = 50
Iteration # 4719 fraction < 0.5 in S(0) : 0.786898
# active components = 50
Iteration # 4720 fraction < 0.5 in S(0) : 0.786902
# active components = 50
Iteration # 4721 fraction < 0.5 in S(0) : 0.786904
# active components = 50
Iteration # 4722 fraction < 0.5 in S(0) : 0.786906
# active components = 50
Iteration # 4723 fraction < 0.5 in S(0) : 0.786909
# active components = 50
Iteration # 4724 fraction < 0.5 in S(0) : 0.78691
# active components = 50
Iteration # 4725 fraction < 0.5 in S(0) : 0.786913
# active components = 50
Iteration # 4726 fraction < 0.5 in S(0) : 0.786916
# active components = 50
Iteration # 4727 fraction < 0.5 in S(0) : 0.78692
# active components = 50
Iteration # 4728 fraction < 0.5 in S(0) : 0.786923
# active components = 50
Iteration # 4729 fraction < 0.5 in S(0) : 0.786927
# active components = 50
Iteration # 4730 fraction < 0.5 in S(0) : 0.786931
# active components = 50
Iteration # 4731 fraction < 0.5 in S(0) : 0.786932
# active components = 50
Iteration # 4732 fraction < 0.5 in S(0) : 0.786935
# active components = 50
Iteration # 4733 fraction < 0.5 in S(0) : 0.786938
# active components = 50
Iteration # 4734 fraction < 0.5 in S(0) : 0.786942
# active components = 50
Iteration # 4735 fraction < 0.5 in S(0) : 0.786945
# active components = 50
Iteration # 4736 fraction < 0.5 in S(0) : 0.786948
# active components = 50
Iteration # 4737 fraction < 0.5 in S(0) : 0.786949
# active components = 50
Iteration # 4738 fraction < 0.5 in S(0) : 0.78695
# active components = 50
Iteration # 4739 fraction < 0.5 in S(0) : 0.786954
# active components = 50
Iteration # 4740 fraction < 0.5 in S(0) : 0.786956
# active components = 50
Iteration # 4741 fraction < 0.5 in S(0) : 0.786956
# active components = 50
Iteration # 4742 fraction < 0.5 in S(0) : 0.786958
# active components = 50
Iteration # 4743 fraction < 0.5 in S(0) : 0.786962
# active components = 50
Iteration # 4744 fraction < 0.5 in S(0) : 0.786964
# active components = 50
Iteration # 4745 fraction < 0.5 in S(0) : 0.786965
# active components = 50
Iteration # 4746 fraction < 0.5 in S(0) : 0.786966
# active components = 50
Iteration # 4747 fraction < 0.5 in S(0) : 0.786969
# active components = 50
Iteration # 4748 fraction < 0.5 in S(0) : 0.786971
# active components = 50
Iteration # 4749 fraction < 0.5 in S(0) : 0.786974
# active components = 50
Iteration # 4750 fraction < 0.5 in S(0) : 0.786981
# active components = 50
Iteration # 4751 fraction < 0.5 in S(0) : 0.786983
# active components = 50
Iteration # 4752 fraction < 0.5 in S(0) : 0.786986
# active components = 50
Iteration # 4753 fraction < 0.5 in S(0) : 0.786989
# active components = 50
Iteration # 4754 fraction < 0.5 in S(0) : 0.786992
# active components = 50
Iteration # 4755 fraction < 0.5 in S(0) : 0.786996
# active components = 50
Iteration # 4756 fraction < 0.5 in S(0) : 0.787
# active components = 50
Iteration # 4757 fraction < 0.5 in S(0) : 0.787001
# active components = 50
Iteration # 4758 fraction < 0.5 in S(0) : 0.787004
# active components = 50
Iteration # 4759 fraction < 0.5 in S(0) : 0.78701
# active components = 50
Iteration # 4760 fraction < 0.5 in S(0) : 0.787015
# active components = 50
Iteration # 4761 fraction < 0.5 in S(0) : 0.78702
# active components = 50
Iteration # 4762 fraction < 0.5 in S(0) : 0.787022
# active components = 50
Iteration # 4763 fraction < 0.5 in S(0) : 0.787027
# active components = 50
Iteration # 4764 fraction < 0.5 in S(0) : 0.78703
# active components = 50
Iteration # 4765 fraction < 0.5 in S(0) : 0.787032
# active components = 50
Iteration # 4766 fraction < 0.5 in S(0) : 0.787037
# active components = 50
Iteration # 4767 fraction < 0.5 in S(0) : 0.787039
# active components = 50
Iteration # 4768 fraction < 0.5 in S(0) : 0.787044
# active components = 50
Iteration # 4769 fraction < 0.5 in S(0) : 0.787049
# active components = 50
Iteration # 4770 fraction < 0.5 in S(0) : 0.78705
# active components = 50
Iteration # 4771 fraction < 0.5 in S(0) : 0.787051
# active components = 50
Iteration # 4772 fraction < 0.5 in S(0) : 0.787053
# active components = 50
Iteration # 4773 fraction < 0.5 in S(0) : 0.787057
# active components = 50
Iteration # 4774 fraction < 0.5 in S(0) : 0.787066
# active components = 50
Iteration # 4775 fraction < 0.5 in S(0) : 0.78707
# active components = 50
Iteration # 4776 fraction < 0.5 in S(0) : 0.787073
# active components = 50
Iteration # 4777 fraction < 0.5 in S(0) : 0.787075
# active components = 50
Iteration # 4778 fraction < 0.5 in S(0) : 0.787079
# active components = 50
Iteration # 4779 fraction < 0.5 in S(0) : 0.787081
# active components = 50
Iteration # 4780 fraction < 0.5 in S(0) : 0.787083
# active components = 50
Iteration # 4781 fraction < 0.5 in S(0) : 0.787085
# active components = 50
Iteration # 4782 fraction < 0.5 in S(0) : 0.78709
# active components = 50
Iteration # 4783 fraction < 0.5 in S(0) : 0.787092
# active components = 50
Iteration # 4784 fraction < 0.5 in S(0) : 0.787096
# active components = 50
Iteration # 4785 fraction < 0.5 in S(0) : 0.7871
# active components = 50
Iteration # 4786 fraction < 0.5 in S(0) : 0.787104
# active components = 50
Iteration # 4787 fraction < 0.5 in S(0) : 0.787107
# active components = 50
Iteration # 4788 fraction < 0.5 in S(0) : 0.787111
# active components = 50
Iteration # 4789 fraction < 0.5 in S(0) : 0.787118
# active components = 50
Iteration # 4790 fraction < 0.5 in S(0) : 0.787122
# active components = 50
Iteration # 4791 fraction < 0.5 in S(0) : 0.787122
# active components = 50
Iteration # 4792 fraction < 0.5 in S(0) : 0.787126
# active components = 50
Iteration # 4793 fraction < 0.5 in S(0) : 0.787132
# active components = 50
Iteration # 4794 fraction < 0.5 in S(0) : 0.787139
# active components = 50
Iteration # 4795 fraction < 0.5 in S(0) : 0.787145
# active components = 50
Iteration # 4796 fraction < 0.5 in S(0) : 0.787148
# active components = 50
Iteration # 4797 fraction < 0.5 in S(0) : 0.787151
# active components = 50
Iteration # 4798 fraction < 0.5 in S(0) : 0.787152
# active components = 50
Iteration # 4799 fraction < 0.5 in S(0) : 0.787156
# active components = 50
Iteration # 4800 fraction < 0.5 in S(0) : 0.787159
# active components = 50
Iteration # 4801 fraction < 0.5 in S(0) : 0.787161
# active components = 50
Iteration # 4802 fraction < 0.5 in S(0) : 0.787167
# active components = 50
Iteration # 4803 fraction < 0.5 in S(0) : 0.787174
# active components = 50
Iteration # 4804 fraction < 0.5 in S(0) : 0.787179
# active components = 50
Iteration # 4805 fraction < 0.5 in S(0) : 0.787182
# active components = 50
Iteration # 4806 fraction < 0.5 in S(0) : 0.787188
# active components = 50
Iteration # 4807 fraction < 0.5 in S(0) : 0.78719
# active components = 50
Iteration # 4808 fraction < 0.5 in S(0) : 0.787192
# active components = 50
Iteration # 4809 fraction < 0.5 in S(0) : 0.787194
# active components = 50
Iteration # 4810 fraction < 0.5 in S(0) : 0.787198
# active components = 50
Iteration # 4811 fraction < 0.5 in S(0) : 0.787201
# active components = 50
Iteration # 4812 fraction < 0.5 in S(0) : 0.787205
# active components = 50
Iteration # 4813 fraction < 0.5 in S(0) : 0.787209
# active components = 50
Iteration # 4814 fraction < 0.5 in S(0) : 0.787211
# active components = 50
Iteration # 4815 fraction < 0.5 in S(0) : 0.787212
# active components = 50
Iteration # 4816 fraction < 0.5 in S(0) : 0.787213
# active components = 50
Iteration # 4817 fraction < 0.5 in S(0) : 0.787215
# active components = 50
Iteration # 4818 fraction < 0.5 in S(0) : 0.787219
# active components = 50
Iteration # 4819 fraction < 0.5 in S(0) : 0.787223
# active components = 50
Iteration # 4820 fraction < 0.5 in S(0) : 0.787226
# active components = 50
Iteration # 4821 fraction < 0.5 in S(0) : 0.787229
# active components = 50
Iteration # 4822 fraction < 0.5 in S(0) : 0.787231
# active components = 50
Iteration # 4823 fraction < 0.5 in S(0) : 0.787236
# active components = 50
Iteration # 4824 fraction < 0.5 in S(0) : 0.787243
# active components = 50
Iteration # 4825 fraction < 0.5 in S(0) : 0.787244
# active components = 50
Iteration # 4826 fraction < 0.5 in S(0) : 0.787251
# active components = 50
Iteration # 4827 fraction < 0.5 in S(0) : 0.787255
# active components = 50
Iteration # 4828 fraction < 0.5 in S(0) : 0.787256
# active components = 50
Iteration # 4829 fraction < 0.5 in S(0) : 0.787257
# active components = 50
Iteration # 4830 fraction < 0.5 in S(0) : 0.787258
# active components = 50
Iteration # 4831 fraction < 0.5 in S(0) : 0.78726
# active components = 50
Iteration # 4832 fraction < 0.5 in S(0) : 0.787263
# active components = 50
Iteration # 4833 fraction < 0.5 in S(0) : 0.787264
# active components = 50
Iteration # 4834 fraction < 0.5 in S(0) : 0.787272
# active components = 50
Iteration # 4835 fraction < 0.5 in S(0) : 0.787272
# active components = 50
Iteration # 4836 fraction < 0.5 in S(0) : 0.787277
# active components = 50
Iteration # 4837 fraction < 0.5 in S(0) : 0.787281
# active components = 50
Iteration # 4838 fraction < 0.5 in S(0) : 0.787282
# active components = 50
Iteration # 4839 fraction < 0.5 in S(0) : 0.787283
# active components = 50
Iteration # 4840 fraction < 0.5 in S(0) : 0.787288
# active components = 50
Iteration # 4841 fraction < 0.5 in S(0) : 0.787291
# active components = 50
Iteration # 4842 fraction < 0.5 in S(0) : 0.787292
# active components = 50
Iteration # 4843 fraction < 0.5 in S(0) : 0.787296
# active components = 50
Iteration # 4844 fraction < 0.5 in S(0) : 0.787301
# active components = 50
Iteration # 4845 fraction < 0.5 in S(0) : 0.787309
# active components = 50
Iteration # 4846 fraction < 0.5 in S(0) : 0.787314
# active components = 50
Iteration # 4847 fraction < 0.5 in S(0) : 0.787318
# active components = 50
Iteration # 4848 fraction < 0.5 in S(0) : 0.787323
# active components = 50
Iteration # 4849 fraction < 0.5 in S(0) : 0.787325
# active components = 50
Iteration # 4850 fraction < 0.5 in S(0) : 0.787329
# active components = 50
Iteration # 4851 fraction < 0.5 in S(0) : 0.787333
# active components = 50
Iteration # 4852 fraction < 0.5 in S(0) : 0.787337
# active components = 50
Iteration # 4853 fraction < 0.5 in S(0) : 0.787344
# active components = 50
Iteration # 4854 fraction < 0.5 in S(0) : 0.787346
# active components = 50
Iteration # 4855 fraction < 0.5 in S(0) : 0.787351
# active components = 50
Iteration # 4856 fraction < 0.5 in S(0) : 0.787354
# active components = 50
Iteration # 4857 fraction < 0.5 in S(0) : 0.787359
# active components = 50
Iteration # 4858 fraction < 0.5 in S(0) : 0.787361
# active components = 50
Iteration # 4859 fraction < 0.5 in S(0) : 0.787364
# active components = 50
Iteration # 4860 fraction < 0.5 in S(0) : 0.787367
# active components = 50
Iteration # 4861 fraction < 0.5 in S(0) : 0.787369
# active components = 50
Iteration # 4862 fraction < 0.5 in S(0) : 0.787375
# active components = 50
Iteration # 4863 fraction < 0.5 in S(0) : 0.787379
# active components = 50
Iteration # 4864 fraction < 0.5 in S(0) : 0.787383
# active components = 50
Iteration # 4865 fraction < 0.5 in S(0) : 0.787384
# active components = 50
Iteration # 4866 fraction < 0.5 in S(0) : 0.787386
# active components = 50
Iteration # 4867 fraction < 0.5 in S(0) : 0.787388
# active components = 50
Iteration # 4868 fraction < 0.5 in S(0) : 0.787392
# active components = 50
Iteration # 4869 fraction < 0.5 in S(0) : 0.787393
# active components = 50
Iteration # 4870 fraction < 0.5 in S(0) : 0.787394
# active components = 50
Iteration # 4871 fraction < 0.5 in S(0) : 0.787399
# active components = 50
Iteration # 4872 fraction < 0.5 in S(0) : 0.787406
# active components = 50
Iteration # 4873 fraction < 0.5 in S(0) : 0.787408
# active components = 50
Iteration # 4874 fraction < 0.5 in S(0) : 0.787409
# active components = 50
Iteration # 4875 fraction < 0.5 in S(0) : 0.78741
# active components = 50
Iteration # 4876 fraction < 0.5 in S(0) : 0.787415
# active components = 50
Iteration # 4877 fraction < 0.5 in S(0) : 0.78742
# active components = 50
Iteration # 4878 fraction < 0.5 in S(0) : 0.787426
# active components = 50
Iteration # 4879 fraction < 0.5 in S(0) : 0.787427
# active components = 50
Iteration # 4880 fraction < 0.5 in S(0) : 0.787429
# active components = 50
Iteration # 4881 fraction < 0.5 in S(0) : 0.787432
# active components = 50
Iteration # 4882 fraction < 0.5 in S(0) : 0.787434
# active components = 50
Iteration # 4883 fraction < 0.5 in S(0) : 0.787441
# active components = 50
Iteration # 4884 fraction < 0.5 in S(0) : 0.787442
# active components = 50
Iteration # 4885 fraction < 0.5 in S(0) : 0.787443
# active components = 50
Iteration # 4886 fraction < 0.5 in S(0) : 0.787449
# active components = 50
Iteration # 4887 fraction < 0.5 in S(0) : 0.787451
# active components = 50
Iteration # 4888 fraction < 0.5 in S(0) : 0.787454
# active components = 50
Iteration # 4889 fraction < 0.5 in S(0) : 0.78746
# active components = 50
Iteration # 4890 fraction < 0.5 in S(0) : 0.787463
# active components = 50
Iteration # 4891 fraction < 0.5 in S(0) : 0.787468
# active components = 50
Iteration # 4892 fraction < 0.5 in S(0) : 0.787472
# active components = 50
Iteration # 4893 fraction < 0.5 in S(0) : 0.787475
# active components = 50
Iteration # 4894 fraction < 0.5 in S(0) : 0.787481
# active components = 50
Iteration # 4895 fraction < 0.5 in S(0) : 0.787486
# active components = 50
Iteration # 4896 fraction < 0.5 in S(0) : 0.787489
# active components = 50
Iteration # 4897 fraction < 0.5 in S(0) : 0.787496
# active components = 50
Iteration # 4898 fraction < 0.5 in S(0) : 0.787496
# active components = 50
Iteration # 4899 fraction < 0.5 in S(0) : 0.787497
# active components = 50
Iteration # 4900 fraction < 0.5 in S(0) : 0.787505
# active components = 50
Iteration # 4901 fraction < 0.5 in S(0) : 0.787507
# active components = 50
Iteration # 4902 fraction < 0.5 in S(0) : 0.787509
# active components = 50
Iteration # 4903 fraction < 0.5 in S(0) : 0.787514
# active components = 50
Iteration # 4904 fraction < 0.5 in S(0) : 0.787517
# active components = 50
Iteration # 4905 fraction < 0.5 in S(0) : 0.787518
# active components = 50
Iteration # 4906 fraction < 0.5 in S(0) : 0.787523
# active components = 50
Iteration # 4907 fraction < 0.5 in S(0) : 0.787527
# active components = 50
Iteration # 4908 fraction < 0.5 in S(0) : 0.787529
# active components = 50
Iteration # 4909 fraction < 0.5 in S(0) : 0.787533
# active components = 50
Iteration # 4910 fraction < 0.5 in S(0) : 0.787534
# active components = 50
Iteration # 4911 fraction < 0.5 in S(0) : 0.78754
# active components = 50
Iteration # 4912 fraction < 0.5 in S(0) : 0.787543
# active components = 50
Iteration # 4913 fraction < 0.5 in S(0) : 0.787548
# active components = 50
Iteration # 4914 fraction < 0.5 in S(0) : 0.787555
# active components = 50
Iteration # 4915 fraction < 0.5 in S(0) : 0.787557
# active components = 50
Iteration # 4916 fraction < 0.5 in S(0) : 0.787563
# active components = 50
Iteration # 4917 fraction < 0.5 in S(0) : 0.787566
# active components = 50
Iteration # 4918 fraction < 0.5 in S(0) : 0.787566
# active components = 50
Iteration # 4919 fraction < 0.5 in S(0) : 0.787569
# active components = 50
Iteration # 4920 fraction < 0.5 in S(0) : 0.787572
# active components = 50
Iteration # 4921 fraction < 0.5 in S(0) : 0.787574
# active components = 50
Iteration # 4922 fraction < 0.5 in S(0) : 0.787576
# active components = 50
Iteration # 4923 fraction < 0.5 in S(0) : 0.787578
# active components = 50
Iteration # 4924 fraction < 0.5 in S(0) : 0.78758
# active components = 50
Iteration # 4925 fraction < 0.5 in S(0) : 0.787584
# active components = 50
Iteration # 4926 fraction < 0.5 in S(0) : 0.78759
# active components = 50
Iteration # 4927 fraction < 0.5 in S(0) : 0.787593
# active components = 50
Iteration # 4928 fraction < 0.5 in S(0) : 0.787594
# active components = 50
Iteration # 4929 fraction < 0.5 in S(0) : 0.787596
# active components = 50
Iteration # 4930 fraction < 0.5 in S(0) : 0.787601
# active components = 50
Iteration # 4931 fraction < 0.5 in S(0) : 0.787601
# active components = 50
Iteration # 4932 fraction < 0.5 in S(0) : 0.787605
# active components = 50
Iteration # 4933 fraction < 0.5 in S(0) : 0.787606
# active components = 50
Iteration # 4934 fraction < 0.5 in S(0) : 0.787607
# active components = 50
Iteration # 4935 fraction < 0.5 in S(0) : 0.78761
# active components = 50
Iteration # 4936 fraction < 0.5 in S(0) : 0.787615
# active components = 50
Iteration # 4937 fraction < 0.5 in S(0) : 0.787619
# active components = 50
Iteration # 4938 fraction < 0.5 in S(0) : 0.787621
# active components = 50
Iteration # 4939 fraction < 0.5 in S(0) : 0.787623
# active components = 50
Iteration # 4940 fraction < 0.5 in S(0) : 0.787627
# active components = 50
Iteration # 4941 fraction < 0.5 in S(0) : 0.787631
# active components = 50
Iteration # 4942 fraction < 0.5 in S(0) : 0.787634
# active components = 50
Iteration # 4943 fraction < 0.5 in S(0) : 0.787638
# active components = 50
Iteration # 4944 fraction < 0.5 in S(0) : 0.787644
# active components = 50
Iteration # 4945 fraction < 0.5 in S(0) : 0.787648
# active components = 50
Iteration # 4946 fraction < 0.5 in S(0) : 0.787649
# active components = 50
Iteration # 4947 fraction < 0.5 in S(0) : 0.787654
# active components = 50
Iteration # 4948 fraction < 0.5 in S(0) : 0.787657
# active components = 50
Iteration # 4949 fraction < 0.5 in S(0) : 0.787659
# active components = 50
Iteration # 4950 fraction < 0.5 in S(0) : 0.787661
# active components = 50
Iteration # 4951 fraction < 0.5 in S(0) : 0.787665
# active components = 50
Iteration # 4952 fraction < 0.5 in S(0) : 0.787669
# active components = 50
Iteration # 4953 fraction < 0.5 in S(0) : 0.78767
# active components = 50
Iteration # 4954 fraction < 0.5 in S(0) : 0.78767
# active components = 50
Iteration # 4955 fraction < 0.5 in S(0) : 0.787673
# active components = 50
Iteration # 4956 fraction < 0.5 in S(0) : 0.787676
# active components = 50
Iteration # 4957 fraction < 0.5 in S(0) : 0.78768
# active components = 50
Iteration # 4958 fraction < 0.5 in S(0) : 0.787685
# active components = 50
Iteration # 4959 fraction < 0.5 in S(0) : 0.787686
# active components = 50
Iteration # 4960 fraction < 0.5 in S(0) : 0.787689
# active components = 50
Iteration # 4961 fraction < 0.5 in S(0) : 0.787693
# active components = 50
Iteration # 4962 fraction < 0.5 in S(0) : 0.787696
# active components = 50
Iteration # 4963 fraction < 0.5 in S(0) : 0.787699
# active components = 50
Iteration # 4964 fraction < 0.5 in S(0) : 0.787704
# active components = 50
Iteration # 4965 fraction < 0.5 in S(0) : 0.787706
# active components = 50
Iteration # 4966 fraction < 0.5 in S(0) : 0.787708
# active components = 50
Iteration # 4967 fraction < 0.5 in S(0) : 0.787713
# active components = 50
Iteration # 4968 fraction < 0.5 in S(0) : 0.787717
# active components = 50
Iteration # 4969 fraction < 0.5 in S(0) : 0.787718
# active components = 50
Iteration # 4970 fraction < 0.5 in S(0) : 0.787724
# active components = 50
Iteration # 4971 fraction < 0.5 in S(0) : 0.787728
# active components = 50
Iteration # 4972 fraction < 0.5 in S(0) : 0.787727
# active components = 50
Iteration # 4973 fraction < 0.5 in S(0) : 0.787731
# active components = 50
Iteration # 4974 fraction < 0.5 in S(0) : 0.787734
# active components = 50
Iteration # 4975 fraction < 0.5 in S(0) : 0.787739
# active components = 50
Iteration # 4976 fraction < 0.5 in S(0) : 0.78774
# active components = 50
Iteration # 4977 fraction < 0.5 in S(0) : 0.787742
# active components = 50
Iteration # 4978 fraction < 0.5 in S(0) : 0.787746
# active components = 50
Iteration # 4979 fraction < 0.5 in S(0) : 0.787751
# active components = 50
Iteration # 4980 fraction < 0.5 in S(0) : 0.787755
# active components = 50
Iteration # 4981 fraction < 0.5 in S(0) : 0.787758
# active components = 50
Iteration # 4982 fraction < 0.5 in S(0) : 0.78776
# active components = 50
Iteration # 4983 fraction < 0.5 in S(0) : 0.787767
# active components = 50
Iteration # 4984 fraction < 0.5 in S(0) : 0.787768
# active components = 50
Iteration # 4985 fraction < 0.5 in S(0) : 0.78777
# active components = 50
Iteration # 4986 fraction < 0.5 in S(0) : 0.787776
# active components = 50
Iteration # 4987 fraction < 0.5 in S(0) : 0.78778
# active components = 50
Iteration # 4988 fraction < 0.5 in S(0) : 0.787782
# active components = 50
Iteration # 4989 fraction < 0.5 in S(0) : 0.787786
# active components = 50
Iteration # 4990 fraction < 0.5 in S(0) : 0.787794
# active components = 50
Iteration # 4991 fraction < 0.5 in S(0) : 0.787796
# active components = 50
Iteration # 4992 fraction < 0.5 in S(0) : 0.787799
# active components = 50
Iteration # 4993 fraction < 0.5 in S(0) : 0.787802
# active components = 50
Iteration # 4994 fraction < 0.5 in S(0) : 0.787803
# active components = 50
Iteration # 4995 fraction < 0.5 in S(0) : 0.787805
# active components = 50
Iteration # 4996 fraction < 0.5 in S(0) : 0.787811
# active components = 50
Iteration # 4997 fraction < 0.5 in S(0) : 0.787814
# active components = 50
Iteration # 4998 fraction < 0.5 in S(0) : 0.787817
# active components = 50
Iteration # 4999 fraction < 0.5 in S(0) : 0.787821
# active components = 50
Iteration # 5000 fraction < 0.5 in S(0) : 0.787824
saving current set of estimates
# active components = 50
Iteration # 5001 fraction < 0.5 in S(0) : 0.787828
# active components = 50
Iteration # 5002 fraction < 0.5 in S(0) : 0.787833
# active components = 50
Iteration # 5003 fraction < 0.5 in S(0) : 0.787841
# active components = 50
Iteration # 5004 fraction < 0.5 in S(0) : 0.787843
# active components = 50
Iteration # 5005 fraction < 0.5 in S(0) : 0.787845
# active components = 50
Iteration # 5006 fraction < 0.5 in S(0) : 0.787849
# active components = 50
Iteration # 5007 fraction < 0.5 in S(0) : 0.787853
# active components = 50
Iteration # 5008 fraction < 0.5 in S(0) : 0.787855
# active components = 50
Iteration # 5009 fraction < 0.5 in S(0) : 0.787858
# active components = 50
Iteration # 5010 fraction < 0.5 in S(0) : 0.787866
# active components = 50
Iteration # 5011 fraction < 0.5 in S(0) : 0.787866
# active components = 50
Iteration # 5012 fraction < 0.5 in S(0) : 0.787869
# active components = 50
Iteration # 5013 fraction < 0.5 in S(0) : 0.787872
# active components = 50
Iteration # 5014 fraction < 0.5 in S(0) : 0.787878
# active components = 50
Iteration # 5015 fraction < 0.5 in S(0) : 0.787881
# active components = 50
Iteration # 5016 fraction < 0.5 in S(0) : 0.787885
# active components = 50
Iteration # 5017 fraction < 0.5 in S(0) : 0.787888
# active components = 50
Iteration # 5018 fraction < 0.5 in S(0) : 0.787892
# active components = 50
Iteration # 5019 fraction < 0.5 in S(0) : 0.787895
# active components = 50
Iteration # 5020 fraction < 0.5 in S(0) : 0.787896
# active components = 50
Iteration # 5021 fraction < 0.5 in S(0) : 0.787901
# active components = 50
Iteration # 5022 fraction < 0.5 in S(0) : 0.787904
# active components = 50
Iteration # 5023 fraction < 0.5 in S(0) : 0.787911
# active components = 50
Iteration # 5024 fraction < 0.5 in S(0) : 0.787913
# active components = 50
Iteration # 5025 fraction < 0.5 in S(0) : 0.787919
# active components = 50
Iteration # 5026 fraction < 0.5 in S(0) : 0.787922
# active components = 50
Iteration # 5027 fraction < 0.5 in S(0) : 0.787925
# active components = 50
Iteration # 5028 fraction < 0.5 in S(0) : 0.78793
# active components = 50
Iteration # 5029 fraction < 0.5 in S(0) : 0.787933
# active components = 50
Iteration # 5030 fraction < 0.5 in S(0) : 0.787939
# active components = 50
Iteration # 5031 fraction < 0.5 in S(0) : 0.78794
# active components = 50
Iteration # 5032 fraction < 0.5 in S(0) : 0.787941
# active components = 50
Iteration # 5033 fraction < 0.5 in S(0) : 0.787947
# active components = 50
Iteration # 5034 fraction < 0.5 in S(0) : 0.787948
# active components = 50
Iteration # 5035 fraction < 0.5 in S(0) : 0.787953
# active components = 50
Iteration # 5036 fraction < 0.5 in S(0) : 0.787956
# active components = 50
Iteration # 5037 fraction < 0.5 in S(0) : 0.787958
# active components = 50
Iteration # 5038 fraction < 0.5 in S(0) : 0.787958
# active components = 50
Iteration # 5039 fraction < 0.5 in S(0) : 0.787962
# active components = 50
Iteration # 5040 fraction < 0.5 in S(0) : 0.787965
# active components = 50
Iteration # 5041 fraction < 0.5 in S(0) : 0.787967
# active components = 50
Iteration # 5042 fraction < 0.5 in S(0) : 0.787971
# active components = 50
Iteration # 5043 fraction < 0.5 in S(0) : 0.787974
# active components = 50
Iteration # 5044 fraction < 0.5 in S(0) : 0.787975
# active components = 50
Iteration # 5045 fraction < 0.5 in S(0) : 0.787977
# active components = 50
Iteration # 5046 fraction < 0.5 in S(0) : 0.787984
# active components = 50
Iteration # 5047 fraction < 0.5 in S(0) : 0.787988
# active components = 50
Iteration # 5048 fraction < 0.5 in S(0) : 0.787991
# active components = 50
Iteration # 5049 fraction < 0.5 in S(0) : 0.787997
# active components = 50
Iteration # 5050 fraction < 0.5 in S(0) : 0.787999
# active components = 50
Iteration # 5051 fraction < 0.5 in S(0) : 0.788
# active components = 50
Iteration # 5052 fraction < 0.5 in S(0) : 0.788003
# active components = 50
Iteration # 5053 fraction < 0.5 in S(0) : 0.788004
# active components = 50
Iteration # 5054 fraction < 0.5 in S(0) : 0.788005
# active components = 50
Iteration # 5055 fraction < 0.5 in S(0) : 0.788005
# active components = 50
Iteration # 5056 fraction < 0.5 in S(0) : 0.78801
# active components = 50
Iteration # 5057 fraction < 0.5 in S(0) : 0.788012
# active components = 50
Iteration # 5058 fraction < 0.5 in S(0) : 0.788014
# active components = 50
Iteration # 5059 fraction < 0.5 in S(0) : 0.78802
# active components = 50
Iteration # 5060 fraction < 0.5 in S(0) : 0.788024
# active components = 50
Iteration # 5061 fraction < 0.5 in S(0) : 0.788027
# active components = 50
Iteration # 5062 fraction < 0.5 in S(0) : 0.788032
# active components = 50
Iteration # 5063 fraction < 0.5 in S(0) : 0.788033
# active components = 50
Iteration # 5064 fraction < 0.5 in S(0) : 0.788042
# active components = 50
Iteration # 5065 fraction < 0.5 in S(0) : 0.788045
# active components = 50
Iteration # 5066 fraction < 0.5 in S(0) : 0.788048
# active components = 50
Iteration # 5067 fraction < 0.5 in S(0) : 0.788051
# active components = 50
Iteration # 5068 fraction < 0.5 in S(0) : 0.788059
# active components = 50
Iteration # 5069 fraction < 0.5 in S(0) : 0.788063
# active components = 50
Iteration # 5070 fraction < 0.5 in S(0) : 0.788065
# active components = 50
Iteration # 5071 fraction < 0.5 in S(0) : 0.788068
# active components = 50
Iteration # 5072 fraction < 0.5 in S(0) : 0.788069
# active components = 50
Iteration # 5073 fraction < 0.5 in S(0) : 0.788078
# active components = 50
Iteration # 5074 fraction < 0.5 in S(0) : 0.788081
# active components = 50
Iteration # 5075 fraction < 0.5 in S(0) : 0.788083
# active components = 50
Iteration # 5076 fraction < 0.5 in S(0) : 0.788085
# active components = 50
Iteration # 5077 fraction < 0.5 in S(0) : 0.788087
# active components = 50
Iteration # 5078 fraction < 0.5 in S(0) : 0.78809
# active components = 50
Iteration # 5079 fraction < 0.5 in S(0) : 0.788095
# active components = 50
Iteration # 5080 fraction < 0.5 in S(0) : 0.788097
# active components = 50
Iteration # 5081 fraction < 0.5 in S(0) : 0.788101
# active components = 50
Iteration # 5082 fraction < 0.5 in S(0) : 0.788102
# active components = 50
Iteration # 5083 fraction < 0.5 in S(0) : 0.788106
# active components = 50
Iteration # 5084 fraction < 0.5 in S(0) : 0.788107
# active components = 50
Iteration # 5085 fraction < 0.5 in S(0) : 0.788111
# active components = 50
Iteration # 5086 fraction < 0.5 in S(0) : 0.788116
# active components = 50
Iteration # 5087 fraction < 0.5 in S(0) : 0.78812
# active components = 50
Iteration # 5088 fraction < 0.5 in S(0) : 0.788121
# active components = 50
Iteration # 5089 fraction < 0.5 in S(0) : 0.788126
# active components = 50
Iteration # 5090 fraction < 0.5 in S(0) : 0.788129
# active components = 50
Iteration # 5091 fraction < 0.5 in S(0) : 0.788134
# active components = 50
Iteration # 5092 fraction < 0.5 in S(0) : 0.788137
# active components = 50
Iteration # 5093 fraction < 0.5 in S(0) : 0.788142
# active components = 50
Iteration # 5094 fraction < 0.5 in S(0) : 0.788151
# active components = 50
Iteration # 5095 fraction < 0.5 in S(0) : 0.788157
# active components = 50
Iteration # 5096 fraction < 0.5 in S(0) : 0.788158
# active components = 50
Iteration # 5097 fraction < 0.5 in S(0) : 0.788161
# active components = 50
Iteration # 5098 fraction < 0.5 in S(0) : 0.788164
# active components = 50
Iteration # 5099 fraction < 0.5 in S(0) : 0.788164
# active components = 50
Iteration # 5100 fraction < 0.5 in S(0) : 0.788168
# active components = 50
Iteration # 5101 fraction < 0.5 in S(0) : 0.788172
# active components = 50
Iteration # 5102 fraction < 0.5 in S(0) : 0.788174
# active components = 50
Iteration # 5103 fraction < 0.5 in S(0) : 0.788177
# active components = 50
Iteration # 5104 fraction < 0.5 in S(0) : 0.788179
# active components = 50
Iteration # 5105 fraction < 0.5 in S(0) : 0.788182
# active components = 50
Iteration # 5106 fraction < 0.5 in S(0) : 0.788187
# active components = 50
Iteration # 5107 fraction < 0.5 in S(0) : 0.788188
# active components = 50
Iteration # 5108 fraction < 0.5 in S(0) : 0.788192
# active components = 50
Iteration # 5109 fraction < 0.5 in S(0) : 0.788195
# active components = 50
Iteration # 5110 fraction < 0.5 in S(0) : 0.788199
# active components = 50
Iteration # 5111 fraction < 0.5 in S(0) : 0.788202
# active components = 50
Iteration # 5112 fraction < 0.5 in S(0) : 0.788204
# active components = 50
Iteration # 5113 fraction < 0.5 in S(0) : 0.788208
# active components = 50
Iteration # 5114 fraction < 0.5 in S(0) : 0.788211
# active components = 50
Iteration # 5115 fraction < 0.5 in S(0) : 0.788214
# active components = 50
Iteration # 5116 fraction < 0.5 in S(0) : 0.788218
# active components = 50
Iteration # 5117 fraction < 0.5 in S(0) : 0.788227
# active components = 50
Iteration # 5118 fraction < 0.5 in S(0) : 0.78823
# active components = 50
Iteration # 5119 fraction < 0.5 in S(0) : 0.788233
# active components = 50
Iteration # 5120 fraction < 0.5 in S(0) : 0.788237
# active components = 50
Iteration # 5121 fraction < 0.5 in S(0) : 0.788238
# active components = 50
Iteration # 5122 fraction < 0.5 in S(0) : 0.788238
# active components = 50
Iteration # 5123 fraction < 0.5 in S(0) : 0.788241
# active components = 50
Iteration # 5124 fraction < 0.5 in S(0) : 0.788243
# active components = 50
Iteration # 5125 fraction < 0.5 in S(0) : 0.788246
# active components = 50
Iteration # 5126 fraction < 0.5 in S(0) : 0.788247
# active components = 50
Iteration # 5127 fraction < 0.5 in S(0) : 0.788249
# active components = 50
Iteration # 5128 fraction < 0.5 in S(0) : 0.788255
# active components = 50
Iteration # 5129 fraction < 0.5 in S(0) : 0.788259
# active components = 50
Iteration # 5130 fraction < 0.5 in S(0) : 0.78826
# active components = 50
Iteration # 5131 fraction < 0.5 in S(0) : 0.788262
# active components = 50
Iteration # 5132 fraction < 0.5 in S(0) : 0.788264
# active components = 50
Iteration # 5133 fraction < 0.5 in S(0) : 0.78827
# active components = 50
Iteration # 5134 fraction < 0.5 in S(0) : 0.788275
# active components = 50
Iteration # 5135 fraction < 0.5 in S(0) : 0.788278
# active components = 50
Iteration # 5136 fraction < 0.5 in S(0) : 0.78828
# active components = 50
Iteration # 5137 fraction < 0.5 in S(0) : 0.788282
# active components = 50
Iteration # 5138 fraction < 0.5 in S(0) : 0.788284
# active components = 50
Iteration # 5139 fraction < 0.5 in S(0) : 0.788287
# active components = 50
Iteration # 5140 fraction < 0.5 in S(0) : 0.788291
# active components = 50
Iteration # 5141 fraction < 0.5 in S(0) : 0.788294
# active components = 50
Iteration # 5142 fraction < 0.5 in S(0) : 0.788296
# active components = 50
Iteration # 5143 fraction < 0.5 in S(0) : 0.788301
# active components = 50
Iteration # 5144 fraction < 0.5 in S(0) : 0.788308
# active components = 50
Iteration # 5145 fraction < 0.5 in S(0) : 0.788315
# active components = 50
Iteration # 5146 fraction < 0.5 in S(0) : 0.788316
# active components = 50
Iteration # 5147 fraction < 0.5 in S(0) : 0.788316
# active components = 50
Iteration # 5148 fraction < 0.5 in S(0) : 0.788318
# active components = 50
Iteration # 5149 fraction < 0.5 in S(0) : 0.78832
# active components = 50
Iteration # 5150 fraction < 0.5 in S(0) : 0.788322
# active components = 50
Iteration # 5151 fraction < 0.5 in S(0) : 0.788324
# active components = 50
Iteration # 5152 fraction < 0.5 in S(0) : 0.788325
# active components = 50
Iteration # 5153 fraction < 0.5 in S(0) : 0.788328
# active components = 50
Iteration # 5154 fraction < 0.5 in S(0) : 0.788335
# active components = 50
Iteration # 5155 fraction < 0.5 in S(0) : 0.788337
# active components = 50
Iteration # 5156 fraction < 0.5 in S(0) : 0.788337
# active components = 50
Iteration # 5157 fraction < 0.5 in S(0) : 0.788342
# active components = 50
Iteration # 5158 fraction < 0.5 in S(0) : 0.788343
# active components = 50
Iteration # 5159 fraction < 0.5 in S(0) : 0.788346
# active components = 50
Iteration # 5160 fraction < 0.5 in S(0) : 0.788351
# active components = 50
Iteration # 5161 fraction < 0.5 in S(0) : 0.788356
# active components = 50
Iteration # 5162 fraction < 0.5 in S(0) : 0.788358
# active components = 50
Iteration # 5163 fraction < 0.5 in S(0) : 0.788362
# active components = 50
Iteration # 5164 fraction < 0.5 in S(0) : 0.788364
# active components = 50
Iteration # 5165 fraction < 0.5 in S(0) : 0.788368
# active components = 50
Iteration # 5166 fraction < 0.5 in S(0) : 0.788369
# active components = 50
Iteration # 5167 fraction < 0.5 in S(0) : 0.788373
# active components = 50
Iteration # 5168 fraction < 0.5 in S(0) : 0.788379
# active components = 50
Iteration # 5169 fraction < 0.5 in S(0) : 0.788383
# active components = 50
Iteration # 5170 fraction < 0.5 in S(0) : 0.788386
# active components = 50
Iteration # 5171 fraction < 0.5 in S(0) : 0.788391
# active components = 50
Iteration # 5172 fraction < 0.5 in S(0) : 0.788396
# active components = 50
Iteration # 5173 fraction < 0.5 in S(0) : 0.788399
# active components = 50
Iteration # 5174 fraction < 0.5 in S(0) : 0.788402
# active components = 50
Iteration # 5175 fraction < 0.5 in S(0) : 0.788408
# active components = 50
Iteration # 5176 fraction < 0.5 in S(0) : 0.78841
# active components = 50
Iteration # 5177 fraction < 0.5 in S(0) : 0.788413
# active components = 50
Iteration # 5178 fraction < 0.5 in S(0) : 0.788418
# active components = 50
Iteration # 5179 fraction < 0.5 in S(0) : 0.788422
# active components = 50
Iteration # 5180 fraction < 0.5 in S(0) : 0.788427
# active components = 50
Iteration # 5181 fraction < 0.5 in S(0) : 0.78843
# active components = 50
Iteration # 5182 fraction < 0.5 in S(0) : 0.788434
# active components = 50
Iteration # 5183 fraction < 0.5 in S(0) : 0.788436
# active components = 50
Iteration # 5184 fraction < 0.5 in S(0) : 0.788439
# active components = 50
Iteration # 5185 fraction < 0.5 in S(0) : 0.788447
# active components = 50
Iteration # 5186 fraction < 0.5 in S(0) : 0.788448
# active components = 50
Iteration # 5187 fraction < 0.5 in S(0) : 0.788449
# active components = 50
Iteration # 5188 fraction < 0.5 in S(0) : 0.788451
# active components = 50
Iteration # 5189 fraction < 0.5 in S(0) : 0.788454
# active components = 50
Iteration # 5190 fraction < 0.5 in S(0) : 0.788456
# active components = 50
Iteration # 5191 fraction < 0.5 in S(0) : 0.788457
# active components = 50
Iteration # 5192 fraction < 0.5 in S(0) : 0.788462
# active components = 50
Iteration # 5193 fraction < 0.5 in S(0) : 0.788465
# active components = 50
Iteration # 5194 fraction < 0.5 in S(0) : 0.788472
# active components = 50
Iteration # 5195 fraction < 0.5 in S(0) : 0.788472
# active components = 50
Iteration # 5196 fraction < 0.5 in S(0) : 0.788475
# active components = 50
Iteration # 5197 fraction < 0.5 in S(0) : 0.788477
# active components = 50
Iteration # 5198 fraction < 0.5 in S(0) : 0.788482
# active components = 50
Iteration # 5199 fraction < 0.5 in S(0) : 0.788485
# active components = 50
Iteration # 5200 fraction < 0.5 in S(0) : 0.788486
# active components = 50
Iteration # 5201 fraction < 0.5 in S(0) : 0.788489
# active components = 50
Iteration # 5202 fraction < 0.5 in S(0) : 0.788491
# active components = 50
Iteration # 5203 fraction < 0.5 in S(0) : 0.788492
# active components = 50
Iteration # 5204 fraction < 0.5 in S(0) : 0.788497
# active components = 50
Iteration # 5205 fraction < 0.5 in S(0) : 0.788501
# active components = 50
Iteration # 5206 fraction < 0.5 in S(0) : 0.788506
# active components = 50
Iteration # 5207 fraction < 0.5 in S(0) : 0.788511
# active components = 50
Iteration # 5208 fraction < 0.5 in S(0) : 0.788516
# active components = 50
Iteration # 5209 fraction < 0.5 in S(0) : 0.788522
# active components = 50
Iteration # 5210 fraction < 0.5 in S(0) : 0.788525
# active components = 50
Iteration # 5211 fraction < 0.5 in S(0) : 0.788526
# active components = 50
Iteration # 5212 fraction < 0.5 in S(0) : 0.788527
# active components = 50
Iteration # 5213 fraction < 0.5 in S(0) : 0.788529
# active components = 50
Iteration # 5214 fraction < 0.5 in S(0) : 0.788532
# active components = 50
Iteration # 5215 fraction < 0.5 in S(0) : 0.788536
# active components = 50
Iteration # 5216 fraction < 0.5 in S(0) : 0.788537
# active components = 50
Iteration # 5217 fraction < 0.5 in S(0) : 0.788538
# active components = 50
Iteration # 5218 fraction < 0.5 in S(0) : 0.788541
# active components = 50
Iteration # 5219 fraction < 0.5 in S(0) : 0.788542
# active components = 50
Iteration # 5220 fraction < 0.5 in S(0) : 0.788545
# active components = 50
Iteration # 5221 fraction < 0.5 in S(0) : 0.788547
# active components = 50
Iteration # 5222 fraction < 0.5 in S(0) : 0.788553
# active components = 50
Iteration # 5223 fraction < 0.5 in S(0) : 0.788557
# active components = 50
Iteration # 5224 fraction < 0.5 in S(0) : 0.788561
# active components = 50
Iteration # 5225 fraction < 0.5 in S(0) : 0.788563
# active components = 50
Iteration # 5226 fraction < 0.5 in S(0) : 0.788564
# active components = 50
Iteration # 5227 fraction < 0.5 in S(0) : 0.788567
# active components = 50
Iteration # 5228 fraction < 0.5 in S(0) : 0.788571
# active components = 50
Iteration # 5229 fraction < 0.5 in S(0) : 0.788576
# active components = 50
Iteration # 5230 fraction < 0.5 in S(0) : 0.788578
# active components = 50
Iteration # 5231 fraction < 0.5 in S(0) : 0.788584
# active components = 50
Iteration # 5232 fraction < 0.5 in S(0) : 0.788589
# active components = 50
Iteration # 5233 fraction < 0.5 in S(0) : 0.788592
# active components = 50
Iteration # 5234 fraction < 0.5 in S(0) : 0.788594
# active components = 50
Iteration # 5235 fraction < 0.5 in S(0) : 0.788598
# active components = 50
Iteration # 5236 fraction < 0.5 in S(0) : 0.788603
# active components = 50
Iteration # 5237 fraction < 0.5 in S(0) : 0.788605
# active components = 50
Iteration # 5238 fraction < 0.5 in S(0) : 0.788607
# active components = 50
Iteration # 5239 fraction < 0.5 in S(0) : 0.78861
# active components = 50
Iteration # 5240 fraction < 0.5 in S(0) : 0.788613
# active components = 50
Iteration # 5241 fraction < 0.5 in S(0) : 0.788618
# active components = 50
Iteration # 5242 fraction < 0.5 in S(0) : 0.788621
# active components = 50
Iteration # 5243 fraction < 0.5 in S(0) : 0.788628
# active components = 50
Iteration # 5244 fraction < 0.5 in S(0) : 0.788628
# active components = 50
Iteration # 5245 fraction < 0.5 in S(0) : 0.788632
# active components = 50
Iteration # 5246 fraction < 0.5 in S(0) : 0.788635
# active components = 50
Iteration # 5247 fraction < 0.5 in S(0) : 0.788638
# active components = 50
Iteration # 5248 fraction < 0.5 in S(0) : 0.788641
# active components = 50
Iteration # 5249 fraction < 0.5 in S(0) : 0.788643
# active components = 50
Iteration # 5250 fraction < 0.5 in S(0) : 0.788647
# active components = 50
Iteration # 5251 fraction < 0.5 in S(0) : 0.788647
# active components = 50
Iteration # 5252 fraction < 0.5 in S(0) : 0.788651
# active components = 50
Iteration # 5253 fraction < 0.5 in S(0) : 0.788653
# active components = 50
Iteration # 5254 fraction < 0.5 in S(0) : 0.78866
# active components = 50
Iteration # 5255 fraction < 0.5 in S(0) : 0.788664
# active components = 50
Iteration # 5256 fraction < 0.5 in S(0) : 0.788665
# active components = 50
Iteration # 5257 fraction < 0.5 in S(0) : 0.788667
# active components = 50
Iteration # 5258 fraction < 0.5 in S(0) : 0.788669
# active components = 50
Iteration # 5259 fraction < 0.5 in S(0) : 0.788674
# active components = 50
Iteration # 5260 fraction < 0.5 in S(0) : 0.788678
# active components = 50
Iteration # 5261 fraction < 0.5 in S(0) : 0.788682
# active components = 50
Iteration # 5262 fraction < 0.5 in S(0) : 0.788685
# active components = 50
Iteration # 5263 fraction < 0.5 in S(0) : 0.788691
# active components = 50
Iteration # 5264 fraction < 0.5 in S(0) : 0.788697
# active components = 50
Iteration # 5265 fraction < 0.5 in S(0) : 0.788706
# active components = 50
Iteration # 5266 fraction < 0.5 in S(0) : 0.788708
# active components = 50
Iteration # 5267 fraction < 0.5 in S(0) : 0.788715
# active components = 50
Iteration # 5268 fraction < 0.5 in S(0) : 0.788719
# active components = 50
Iteration # 5269 fraction < 0.5 in S(0) : 0.788721
[truncated: 359,568 more chars]
