# Supplementary material for: Unified single-cell analysis of testis gene regulation and pathology in five mouse strains
Source: eLife. 2019 Jun 25;8:e43966. doi: 10.7554/eLife.43966 (PMC6615865; doi:10.7554/eLife.43966)
Supplement: Supplementary file 4. [file elife-43966-supp4.zip › SDA_Supp_File_2/README.txt]

# SDA testisAtlas results

command.txt - bash command used to run SDA

log.txt - stdout from running SDA

V3_SDAmerged_mouse_V3_SDA_dimnames.rds - R object containing list of gene symbols and cell IDs (generated by SDAtools)

it10000 - folder containing results of SDA
	A - space separated matrix of cell scores
	free_energy - free energy estimates
	S1 - space separated matrix of Posterior Inclusion Probabilities (PIPs)
	X1 - space separated matrix of gene loadings

Perhaps the easiest way to load this data into R is to use the SDAtools package:

```{r}
remotes::install_github("marchinilab/SDAtools")
SDAresults <- SDAtools::load_results(results_folder = "../path/to/folder/containing/these/files",
				data_path="../path/to/folder/containing/these/files/")
```
