# Supplementary material for: Unified single-cell analysis of testis gene regulation and pathology in five mouse strains
Source: eLife. 2019 Jun 25;8:e43966. doi: 10.7554/eLife.43966 (PMC6615865; doi:10.7554/eLife.43966)
Supplement: Supplementary file 5. [file elife-43966-supp5.zip]

Archive with 4 entries (4 files):
- Supp_File_Motifs/README.txt
- Supp_File_Motifs/all_denovo_pwms_V3.meme
- Supp_File_Motifs/tomtom_summary_byQuery.tsv
- Supp_File_Motifs/tomtom_summary_byTarget.tsv
