# Supplementary material for: Unified single-cell analysis of testis gene regulation and pathology in five mouse strains
Source: eLife. 2019 Jun 25;8:e43966. doi: 10.7554/eLife.43966 (PMC6615865; doi:10.7554/eLife.43966)
Supplement: Supplementary file 5. [file elife-43966-supp5.zip › Supp_File_Motifs/README.txt]

all_denovo_pwms_V3.meme
All the inferred de novo motifs, in meme format.

tomtom_summary_byQuery.tsv
For each motif (Query), which is the best matched motif (by tomtom) in the HOCOMOCO database.

tomtom_summary_byTarget.tsv
For tomtom matches with E<0.001, for each Target.Name (HOCOMOCO motif name) which de novo motif matches best. This is the list of 123 motifs mentioned in the methods section.

NB the new de novo motifs (not in above list) are C5N.I57 (Stra8) and C17P.I37 (Crem-t)
