# Supplementary material for: Unified single-cell analysis of testis gene regulation and pathology in five mouse strains
Source: eLife. 2019 Jun 25;8:e43966. doi: 10.7554/eLife.43966 (PMC6615865; doi:10.7554/eLife.43966)
Supplement: Supplementary file 5. [file elife-43966-supp5.zip › Supp_File_Motifs/all_denovo_pwms_V3.meme]

MEME version 4

ALPHABET= ACGT

strands: + -

Background letter frequencies (from uniform background):
A 0.25000 C 0.25000 G 0.25000 T 0.25000


MOTIF C1P.I1

letter-probability matrix: alength= 4 w= 17 nsites= 20 E= 0
0.134921 0.174603 0.031746 0.658730
0.222222 0.063492 0.055556 0.658730
0.039683 0.277778 0.484127 0.198413
0.484127 0.198413 0.071429 0.246032
0.047619 0.103175 0.214286 0.634921
0.166667 0.158730 0.182540 0.492063
0.031746 0.023810 0.111111 0.833333
0.103175 0.253968 0.142857 0.500000
0.119048 0.420635 0.190476 0.269841
0.365079 0.079365 0.055556 0.500000
0.166667 0.174603 0.087302 0.571429
0.444444 0.111111 0.373016 0.071429
0.515873 0.031746 0.023810 0.428571
0.388889 0.261905 0.079365 0.269841
0.182540 0.261905 0.253968 0.301587
0.253968 0.087302 0.015873 0.642857
0.190476 0.373016 0.095238 0.341270

MOTIF C1P.I3

letter-probability matrix: alength= 4 w= 16 nsites= 20 E= 0
0.558621 0.027586 0.110345 0.303448
0.096552 0.158621 0.296552 0.448276
0.282759 0.089655 0.344828 0.282759
0.758621 0.055172 0.020690 0.165517
0.213793 0.137931 0.331034 0.317241
0.358621 0.062069 0.427586 0.151724
0.462069 0.034483 0.151724 0.351724
0.268966 0.455172 0.227586 0.048276
0.600000 0.020690 0.089655 0.289655
0.386207 0.034483 0.179310 0.400000
0.062069 0.158621 0.586207 0.193103
0.634483 0.220690 0.124138 0.020690
0.682759 0.055172 0.103448 0.158621
0.379310 0.034483 0.482759 0.103448
0.420690 0.096552 0.275862 0.206897
0.420690 0.020690 0.096552 0.462069

MOTIF C1P.I4

letter-probability matrix: alength= 4 w= 7 nsites= 20 E= 0
0.0122449 0.4326531 0.1224490 0.4326531
0.0204082 0.3959184 0.0734694 0.5102041
0.5673469 0.1551020 0.0040816 0.2734694
0.0040816 0.9346939 0.0122449 0.0489796
0.0489796 0.7836735 0.1142857 0.0530612
0.1387755 0.0285714 0.0775510 0.7551020
0.0897959 0.4857143 0.2448980 0.1795918

MOTIF C1P.I6

letter-probability matrix: alength= 4 w= 7 nsites= 20 E= 0
0.0371901 0.7190083 0.1528926 0.0909091
0.0743802 0.0661157 0.2561983 0.6033058
0.3099174 0.1239669 0.0206612 0.5454545
0.0082645 0.7768595 0.2107438 0.0041322
0.1363636 0.6074380 0.1115702 0.1446281
0.0206612 0.0247934 0.0661157 0.8884298
0.0289256 0.4462810 0.4586777 0.0661157

MOTIF C1P.I7

letter-probability matrix: alength= 4 w= 14 nsites= 20 E= 0
0.3898305 0.1016949 0.1694915 0.3389831
0.5932203 0.0338983 0.0084746 0.3644068
0.0847458 0.5000000 0.1355932 0.2796610
0.4406780 0.0932203 0.1271186 0.3389831
0.4237288 0.0508475 0.0593220 0.4661017
0.1016949 0.2966102 0.3050847 0.2966102
0.5169492 0.3135593 0.0932203 0.0762712
0.8474576 0.0508475 0.0169492 0.0847458
0.5254237 0.1016949 0.2627119 0.1101695
0.4915254 0.2542373 0.1949153 0.0593220
0.3898305 0.0932203 0.0169492 0.5000000
0.3305085 0.4661017 0.0847458 0.1186441
0.5508475 0.0593220 0.0423729 0.3474576
0.5932203 0.0254237 0.0677966 0.3135593

MOTIF C1P.I8

letter-probability matrix: alength= 4 w= 13 nsites= 20 E= 0
0.740 0.028 0.108 0.124
0.272 0.144 0.528 0.056
0.100 0.020 0.832 0.048
0.476 0.052 0.232 0.240
0.564 0.044 0.228 0.164
0.148 0.204 0.580 0.068
0.420 0.216 0.324 0.040
0.212 0.252 0.276 0.260
0.228 0.128 0.556 0.088
0.480 0.108 0.336 0.076
0.264 0.064 0.564 0.108
0.156 0.156 0.644 0.044
0.520 0.056 0.304 0.120

MOTIF C1P.I9

letter-probability matrix: alength= 4 w= 16 nsites= 20 E= 0
0.664430 0.060403 0.013423 0.261745
0.255034 0.208054 0.302013 0.234899
0.221477 0.120805 0.315436 0.342282
0.469799 0.026846 0.033557 0.469799
0.167785 0.402685 0.060403 0.369128
0.530201 0.080537 0.228188 0.161074
0.476510 0.114094 0.020134 0.389262
0.315436 0.161074 0.389262 0.134228
0.389262 0.187919 0.328859 0.093960
0.765101 0.127517 0.087248 0.020134
0.530201 0.221477 0.194631 0.053691
0.463087 0.281879 0.194631 0.060403
0.295302 0.013423 0.020134 0.671141
0.275168 0.395973 0.255034 0.073826
0.550336 0.127517 0.114094 0.208054
0.463087 0.087248 0.181208 0.268456

MOTIF C1P.I10

letter-probability matrix: alength= 4 w= 6 nsites= 20 E= 0
0.015748 0.401575 0.153543 0.429134
0.039370 0.464567 0.059055 0.437008
0.602362 0.098425 0.039370 0.259843
0.051181 0.889764 0.015748 0.043307
0.059055 0.744094 0.125984 0.070866
0.236220 0.011811 0.023622 0.728346

MOTIF C1P.I11

letter-probability matrix: alength= 4 w= 10 nsites= 20 E= 0
0.004065 0.536585 0.154472 0.304878
0.191057 0.500000 0.056911 0.252033
0.276423 0.235772 0.113821 0.373984
0.093496 0.658537 0.077236 0.170732
0.036585 0.638211 0.292683 0.032520
0.341463 0.065041 0.081301 0.512195
0.223577 0.313008 0.085366 0.378049
0.040650 0.630081 0.288618 0.040650
0.345528 0.353659 0.016260 0.284553
0.065041 0.471545 0.020325 0.443089

MOTIF C1P.I12

letter-probability matrix: alength= 4 w= 5 nsites= 20 E= 0
0.8595041 0.0082645 0.0206612 0.1115702
0.0867769 0.0909091 0.7355372 0.0867769
0.0165289 0.2644628 0.6363636 0.0826446
0.8140496 0.0330579 0.0123967 0.1404959
0.5247934 0.0909091 0.3677686 0.0165289

MOTIF C1P.I13

letter-probability matrix: alength= 4 w= 18 nsites= 20 E= 0
0.1680672 0.2268908 0.0588235 0.5462185
0.1344538 0.2436975 0.0756303 0.5462185
0.0252101 0.2857143 0.3781513 0.3109244
0.5294118 0.0840336 0.0672269 0.3193277
0.1344538 0.0672269 0.1008403 0.6974790
0.1260504 0.1260504 0.3361345 0.4117647
0.1428571 0.0840336 0.1092437 0.6638655
0.0252101 0.4873950 0.0840336 0.4033613
0.1848739 0.1932773 0.1428571 0.4789916
0.2689076 0.0504202 0.0756303 0.6050420
0.1848739 0.1932773 0.3445378 0.2773109
0.4537815 0.1680672 0.2268908 0.1512605
0.6638655 0.0084034 0.0420168 0.2857143
0.3025210 0.2268908 0.1596639 0.3109244
0.2436975 0.0504202 0.3529412 0.3529412
0.3109244 0.0756303 0.0756303 0.5378151
0.0924370 0.1848739 0.1680672 0.5546218
0.1260504 0.4789916 0.0672269 0.3277311

MOTIF C1P.I15

letter-probability matrix: alength= 4 w= 7 nsites= 20 E= 0
0.020161 0.512097 0.076613 0.391129
0.016129 0.620968 0.112903 0.250000
0.483871 0.028226 0.068548 0.419355
0.092742 0.741935 0.016129 0.149194
0.020161 0.737903 0.129032 0.112903
0.141129 0.141129 0.028226 0.689516
0.060484 0.540323 0.092742 0.306452

MOTIF C1P.I16

letter-probability matrix: alength= 4 w= 9 nsites= 20 E= 0
0.2151899 0.2405063 0.0506329 0.4936709
0.0379747 0.6666667 0.1561181 0.1392405
0.3544304 0.1476793 0.4388186 0.0590717
0.3248945 0.0337553 0.4008439 0.2405063
0.3248945 0.0928270 0.3881857 0.1940928
0.0379747 0.0717300 0.8438819 0.0464135
0.3291139 0.2658228 0.0084388 0.3966245
0.1223629 0.3966245 0.0548523 0.4261603
0.1223629 0.1012658 0.7172996 0.0590717

MOTIF C1P.I17

letter-probability matrix: alength= 4 w= 10 nsites= 20 E= 0
0.087302 0.392857 0.107143 0.412698
0.103175 0.496032 0.071429 0.329365
0.440476 0.261905 0.043651 0.253968
0.027778 0.626984 0.059524 0.285714
0.015873 0.805556 0.162698 0.015873
0.396825 0.055556 0.158730 0.388889
0.265873 0.301587 0.075397 0.357143
0.051587 0.674603 0.186508 0.087302
0.174603 0.293651 0.087302 0.444444
0.059524 0.547619 0.035714 0.357143

MOTIF C1P.I18

letter-probability matrix: alength= 4 w= 6 nsites= 20 E= 0
0.7800830 0.0290456 0.1078838 0.0829876
0.0995851 0.1784232 0.6431535 0.0788382
0.0539419 0.0580913 0.8340249 0.0539419
0.5228216 0.0082988 0.0829876 0.3858921
0.4896266 0.1161826 0.3485477 0.0456432
0.2489627 0.2738589 0.4522822 0.0248963

MOTIF C1P.I19

letter-probability matrix: alength= 4 w= 13 nsites= 20 E= 0
0.1592920 0.0088496 0.1858407 0.6460177
0.0973451 0.0088496 0.1858407 0.7079646
0.1592920 0.1150442 0.6194690 0.1061947
0.0353982 0.1415929 0.1946903 0.6283186
0.1150442 0.4955752 0.1150442 0.2743363
0.1150442 0.0265487 0.0442478 0.8141593
0.3805310 0.0176991 0.1061947 0.4955752
0.1592920 0.2477876 0.3097345 0.2831858
0.3274336 0.2477876 0.0973451 0.3274336
0.4513274 0.1061947 0.0884956 0.3539823
0.2566372 0.1238938 0.1858407 0.4336283
0.1681416 0.1769912 0.2300885 0.4247788
0.3539823 0.0176991 0.0176991 0.6106195

MOTIF C1P.I20

letter-probability matrix: alength= 4 w= 8 nsites= 20 E= 0
0.1004367 0.1877729 0.1615721 0.5502183
0.1353712 0.2794760 0.5065502 0.0786026
0.2401747 0.0436681 0.4366812 0.2794760
0.2052402 0.0305677 0.2489083 0.5152838
0.0349345 0.4061135 0.4104803 0.1484716
0.0742358 0.1659389 0.5152838 0.2445415
0.1048035 0.1790393 0.0043668 0.7117904
0.0480349 0.1353712 0.6550218 0.1615721

MOTIF C1P.I21

letter-probability matrix: alength= 4 w= 13 nsites= 20 E= 0
0.574713 0.080460 0.034483 0.310345
0.160920 0.425287 0.126437 0.287356
0.080460 0.229885 0.494253 0.195402
0.482759 0.022989 0.091954 0.402299
0.103448 0.160920 0.057471 0.678161
0.080460 0.264368 0.551724 0.103448
0.367816 0.172414 0.091954 0.367816
0.310345 0.149425 0.080460 0.459770
0.241379 0.229885 0.218391 0.310345
0.011494 0.195402 0.310345 0.482759
0.218391 0.034483 0.057471 0.689655
0.034483 0.034483 0.448276 0.482759
0.356322 0.057471 0.252874 0.333333

MOTIF C1P.I22

letter-probability matrix: alength= 4 w= 16 nsites= 20 E= 0
0.034483 0.609195 0.275862 0.080460
0.080460 0.666667 0.229885 0.022989
0.057471 0.011494 0.735632 0.195402
0.022989 0.655172 0.091954 0.229885
0.022989 0.367816 0.471264 0.137931
0.091954 0.540230 0.356322 0.011494
0.068966 0.448276 0.057471 0.425287
0.022989 0.574713 0.367816 0.034483
0.057471 0.275862 0.609195 0.057471
0.080460 0.505747 0.137931 0.275862
0.034483 0.379310 0.379310 0.206897
0.034483 0.298851 0.609195 0.057471
0.022989 0.827586 0.068966 0.080460
0.022989 0.678161 0.045977 0.252874
0.068966 0.172414 0.678161 0.080460
0.057471 0.712644 0.126437 0.103448

MOTIF C1P.I24

letter-probability matrix: alength= 4 w= 8 nsites= 20 E= 0
0.067227 0.319328 0.088235 0.525210
0.054622 0.231092 0.647059 0.067227
0.138655 0.016807 0.415966 0.428571
0.231092 0.109244 0.281513 0.378151
0.096639 0.298319 0.571429 0.033613
0.214286 0.210084 0.264706 0.310924
0.016807 0.394958 0.021008 0.567227
0.050420 0.016807 0.651261 0.281513

MOTIF C1P.I25

letter-probability matrix: alength= 4 w= 11 nsites= 20 E= 0
0.032258 0.508065 0.064516 0.395161
0.032258 0.596774 0.213710 0.157258
0.084677 0.193548 0.116935 0.604839
0.096774 0.233871 0.229839 0.439516
0.032258 0.185484 0.758065 0.024194
0.181452 0.334677 0.286290 0.197581
0.088710 0.270161 0.072581 0.568548
0.096774 0.294355 0.326613 0.282258
0.100806 0.544355 0.189516 0.165323
0.052419 0.479839 0.044355 0.423387
0.068548 0.120968 0.375000 0.435484

MOTIF C1P.I27

letter-probability matrix: alength= 4 w= 12 nsites= 20 E= 0
0.0252101 0.0420168 0.9243697 0.0084034
0.0168067 0.6554622 0.0168067 0.3109244
0.0336134 0.5882353 0.1512605 0.2268908
0.1260504 0.4285714 0.3781513 0.0672269
0.0840336 0.6302521 0.0504202 0.2352941
0.1848739 0.4621849 0.2857143 0.0672269
0.2016807 0.0084034 0.7226891 0.0672269
0.0420168 0.5882353 0.1932773 0.1764706
0.0084034 0.7226891 0.1680672 0.1008403
0.1596639 0.2773109 0.2857143 0.2773109
0.0336134 0.8487395 0.0420168 0.0756303
0.0504202 0.5378151 0.3949580 0.0168067

MOTIF C1P.I28

letter-probability matrix: alength= 4 w= 15 nsites= 20 E= 0
0.2635659 0.0620155 0.0930233 0.5813953
0.2790698 0.0387597 0.1937984 0.4883721
0.3488372 0.1085271 0.0387597 0.5038760
0.0775194 0.0542636 0.3023256 0.5658915
0.2248062 0.2868217 0.3875969 0.1007752
0.1782946 0.0620155 0.0387597 0.7209302
0.0542636 0.0775194 0.1240310 0.7441860
0.2325581 0.0465116 0.2945736 0.4263566
0.1007752 0.3100775 0.1782946 0.4108527
0.4418605 0.0310078 0.1472868 0.3798450
0.1007752 0.1705426 0.4728682 0.2558140
0.5193798 0.1240310 0.0387597 0.3178295
0.2325581 0.0310078 0.1162791 0.6201550
0.2790698 0.1317829 0.2403101 0.3488372
0.2558140 0.0387597 0.0077519 0.6976744

MOTIF C1P.I29

letter-probability matrix: alength= 4 w= 6 nsites= 20 E= 0
0.918803 0.012821 0.021368 0.047009
0.521368 0.098291 0.329060 0.051282
0.017094 0.222222 0.658120 0.102564
0.384615 0.521368 0.064103 0.029915
0.858974 0.021368 0.064103 0.055556
0.448718 0.119658 0.414530 0.017094

MOTIF C1P.I32

letter-probability matrix: alength= 4 w= 9 nsites= 20 E= 0
0.486486 0.114865 0.195946 0.202703
0.918919 0.054054 0.013514 0.013514
0.716216 0.027027 0.033784 0.222973
0.060811 0.270270 0.574324 0.094595
0.439189 0.020270 0.027027 0.513514
0.452703 0.202703 0.222973 0.121622
0.472973 0.283784 0.081081 0.162162
0.777027 0.074324 0.040541 0.108108
0.614865 0.060811 0.128378 0.195946

MOTIF C1P.I33

letter-probability matrix: alength= 4 w= 15 nsites= 20 E= 0
0.2529412 0.4235294 0.1529412 0.1705882
0.3529412 0.1058824 0.4705882 0.0705882
0.2470588 0.1058824 0.5470588 0.1000000
0.1000000 0.7470588 0.0941176 0.0588235
0.0470588 0.6411765 0.0588235 0.2529412
0.0764706 0.8941176 0.0117647 0.0176471
0.0764706 0.9058824 0.0058824 0.0117647
0.2764706 0.0117647 0.5470588 0.1647059
0.0411765 0.9117647 0.0176471 0.0294118
0.0117647 0.9647059 0.0117647 0.0117647
0.0117647 0.7705882 0.0176471 0.2000000
0.1235294 0.6000000 0.0529412 0.2235294
0.1117647 0.6294118 0.1294118 0.1294118
0.2000000 0.3882353 0.1529412 0.2588235
0.1470588 0.2882353 0.2529412 0.3117647

MOTIF C1P.I35

letter-probability matrix: alength= 4 w= 17 nsites= 20 E= 0
0.1604938 0.5617284 0.1172840 0.1604938
0.0740741 0.3950617 0.3271605 0.2037037
0.1049383 0.4629630 0.1728395 0.2592593
0.1666667 0.6111111 0.1234568 0.0987654
0.1728395 0.4876543 0.1851852 0.1543210
0.3518519 0.1851852 0.3086420 0.1543210
0.1234568 0.1358025 0.6358025 0.1049383
0.0864198 0.7407407 0.0987654 0.0740741
0.0493827 0.6358025 0.0370370 0.2777778
0.0493827 0.9074074 0.0123457 0.0308642
0.0925926 0.8209877 0.0123457 0.0740741
0.1666667 0.0123457 0.5308642 0.2901235
0.0802469 0.8703704 0.0123457 0.0370370
0.0123457 0.9506173 0.0308642 0.0061728
0.0061728 0.7098765 0.0246914 0.2592593
0.1666667 0.6111111 0.0864198 0.1358025
0.0679012 0.6049383 0.0864198 0.2407407

MOTIF C1P.I36

letter-probability matrix: alength= 4 w= 14 nsites= 20 E= 0
0.835714 0.028571 0.050000 0.085714
0.407143 0.014286 0.335714 0.242857
0.235714 0.371429 0.100000 0.292857
0.550000 0.021429 0.014286 0.414286
0.221429 0.228571 0.364286 0.185714
0.485714 0.342857 0.071429 0.100000
0.692857 0.050000 0.035714 0.221429
0.778571 0.021429 0.057143 0.142857
0.350000 0.285714 0.300000 0.064286
0.407143 0.400000 0.164286 0.028571
0.507143 0.064286 0.078571 0.350000
0.285714 0.400000 0.100000 0.214286
0.478571 0.242857 0.085714 0.192857
0.678571 0.114286 0.021429 0.185714

MOTIF C1P.I37

letter-probability matrix: alength= 4 w= 17 nsites= 20 E= 0
0.1466667 0.6000000 0.1266667 0.1266667
0.0333333 0.4133333 0.3666667 0.1866667
0.1533333 0.4533333 0.2266667 0.1666667
0.0866667 0.5466667 0.1800000 0.1866667
0.1666667 0.4866667 0.1600000 0.1866667
0.2000000 0.2933333 0.3933333 0.1133333
0.1266667 0.1133333 0.6733333 0.0866667
0.0733333 0.6733333 0.1266667 0.1266667
0.0200000 0.6866667 0.0666667 0.2266667
0.0533333 0.8666667 0.0200000 0.0600000
0.0933333 0.8133333 0.0066667 0.0866667
0.1133333 0.0200000 0.5533333 0.3133333
0.0600000 0.8800000 0.0533333 0.0066667
0.0066667 0.9666667 0.0133333 0.0133333
0.0133333 0.6600000 0.0333333 0.2933333
0.1533333 0.6133333 0.0400000 0.1933333
0.0466667 0.6666667 0.1466667 0.1400000

MOTIF C1P.I38

letter-probability matrix: alength= 4 w= 17 nsites= 20 E= 0
0.235669 0.070064 0.605096 0.089172
0.159236 0.095541 0.624204 0.121019
0.280255 0.019108 0.681529 0.019108
0.019108 0.044586 0.910828 0.025478
0.019108 0.025478 0.866242 0.089172
0.267516 0.515924 0.050955 0.165605
0.070064 0.031847 0.834395 0.063694
0.057325 0.019108 0.872611 0.050955
0.248408 0.050955 0.643312 0.057325
0.050955 0.082803 0.783439 0.082803
0.095541 0.694268 0.082803 0.127389
0.133758 0.356688 0.273885 0.235669
0.184713 0.171975 0.426752 0.216561
0.133758 0.114650 0.592357 0.159236
0.210191 0.197452 0.496815 0.095541
0.254777 0.318471 0.337580 0.089172
0.171975 0.133758 0.547771 0.146497

MOTIF C1P.I40

letter-probability matrix: alength= 4 w= 10 nsites= 20 E= 0
0.2151899 0.0569620 0.6075949 0.1202532
0.0696203 0.8101266 0.0632911 0.0569620
0.0886076 0.6392405 0.0443038 0.2278481
0.0443038 0.8797468 0.0126582 0.0632911
0.0506329 0.8987342 0.0126582 0.0379747
0.1518987 0.0126582 0.5886076 0.2468354
0.0063291 0.9493671 0.0126582 0.0316456
0.0126582 0.9746835 0.0063291 0.0063291
0.0126582 0.7468354 0.0189873 0.2215190
0.1518987 0.6202532 0.0189873 0.2088608

MOTIF C1P.I41

letter-probability matrix: alength= 4 w= 14 nsites= 20 E= 0
0.202454 0.153374 0.564417 0.079755
0.214724 0.055215 0.613497 0.116564
0.263804 0.030675 0.699387 0.006135
0.012270 0.006135 0.950920 0.030675
0.036810 0.012270 0.920245 0.030675
0.282209 0.588957 0.006135 0.122699
0.067485 0.012270 0.822086 0.098160
0.024540 0.018405 0.865031 0.092025
0.245399 0.030675 0.674847 0.049080
0.079755 0.079755 0.760736 0.079755
0.092025 0.680982 0.122699 0.104294
0.055215 0.453988 0.141104 0.349693
0.134969 0.177914 0.460123 0.226994
0.110429 0.190184 0.546012 0.153374

MOTIF C1P.I42

letter-probability matrix: alength= 4 w= 14 nsites= 20 E= 0
0.163743 0.157895 0.584795 0.093567
0.245614 0.052632 0.596491 0.105263
0.222222 0.029240 0.725146 0.023392
0.011696 0.005848 0.970760 0.011696
0.046784 0.040936 0.883041 0.029240
0.251462 0.538012 0.011696 0.198830
0.029240 0.017544 0.883041 0.070175
0.046784 0.023392 0.853801 0.076023
0.269006 0.023392 0.654971 0.052632
0.093567 0.070175 0.748538 0.087719
0.070175 0.654971 0.128655 0.146199
0.052632 0.432749 0.146199 0.368421
0.157895 0.163743 0.467836 0.210526
0.134503 0.198830 0.479532 0.187135

MOTIF C1P.I43

letter-probability matrix: alength= 4 w= 4 nsites= 20 E= 0
0.0458333 0.0291667 0.0416667 0.8833333
0.0041667 0.7666667 0.2125000 0.0166667
0.0791667 0.5000000 0.1500000 0.2708333
0.2166667 0.0541667 0.0458333 0.6833333

MOTIF C1P.I45

letter-probability matrix: alength= 4 w= 16 nsites= 20 E= 0
0.224719 0.157303 0.528090 0.089888
0.196629 0.140449 0.550562 0.112360
0.264045 0.067416 0.528090 0.140449
0.297753 0.039326 0.657303 0.005618
0.016854 0.016854 0.955056 0.011236
0.050562 0.005618 0.887640 0.056180
0.241573 0.528090 0.011236 0.219101
0.028090 0.011236 0.865169 0.095506
0.028090 0.016854 0.887640 0.067416
0.264045 0.033708 0.634831 0.067416
0.050562 0.078652 0.769663 0.101124
0.095506 0.612360 0.123596 0.168539
0.078652 0.415730 0.162921 0.342697
0.185393 0.146067 0.449438 0.219101
0.157303 0.196629 0.533708 0.112360
0.207865 0.202247 0.398876 0.191011

MOTIF C1P.I46

letter-probability matrix: alength= 4 w= 11 nsites= 20 E= 0
0.2108844 0.0816327 0.6326531 0.0748299
0.0816327 0.7074830 0.1088435 0.1020408
0.0748299 0.6870748 0.0408163 0.1972789
0.0884354 0.8503401 0.0136054 0.0476190
0.0612245 0.8979592 0.0136054 0.0272109
0.2176871 0.0204082 0.5986395 0.1632653
0.0340136 0.9251701 0.0068027 0.0340136
0.0068027 0.9591837 0.0272109 0.0068027
0.0272109 0.8095238 0.0136054 0.1496599
0.1156463 0.5714286 0.0272109 0.2857143
0.0952381 0.4965986 0.1564626 0.2517007

MOTIF C1P.I47

letter-probability matrix: alength= 4 w= 17 nsites= 20 E= 0
0.1644737 0.4868421 0.1447368 0.2039474
0.0526316 0.3486842 0.3750000 0.2236842
0.0789474 0.4802632 0.2763158 0.1644737
0.1644737 0.6118421 0.1315789 0.0921053
0.2105263 0.4144737 0.1578947 0.2171053
0.2828947 0.2434211 0.3355263 0.1381579
0.1052632 0.0986842 0.7039474 0.0921053
0.0657895 0.7500000 0.1052632 0.0789474
0.0328947 0.6315789 0.0328947 0.3026316
0.0855263 0.8552632 0.0065789 0.0526316
0.0657895 0.8421053 0.0131579 0.0789474
0.1250000 0.0131579 0.5526316 0.3092105
0.0592105 0.8947368 0.0197368 0.0263158
0.0065789 0.9144737 0.0592105 0.0197368
0.0131579 0.7039474 0.0328947 0.2500000
0.1710526 0.5460526 0.0921053 0.1907895
0.0657895 0.5723684 0.1644737 0.1973684

MOTIF C1P.I48

letter-probability matrix: alength= 4 w= 17 nsites= 20 E= 0
0.549618 0.015267 0.297710 0.137405
0.351145 0.030534 0.358779 0.259542
0.412214 0.099237 0.473282 0.015267
0.908397 0.015267 0.053435 0.022901
0.503817 0.175573 0.106870 0.213740
0.526718 0.053435 0.274809 0.145038
0.251908 0.137405 0.274809 0.335878
0.236641 0.106870 0.458015 0.198473
0.427481 0.038168 0.419847 0.114504
0.763359 0.030534 0.038168 0.167939
0.664122 0.083969 0.137405 0.114504
0.213740 0.213740 0.496183 0.076336
0.297710 0.221374 0.068702 0.412214
0.335878 0.068702 0.190840 0.404580
0.290076 0.167939 0.320611 0.221374
0.442748 0.038168 0.328244 0.190840
0.496183 0.022901 0.236641 0.244275

MOTIF C1P.I50

letter-probability matrix: alength= 4 w= 14 nsites= 20 E= 0
0.2193548 0.1677419 0.5483871 0.0645161
0.2451613 0.0709677 0.5677419 0.1161290
0.2516129 0.0258065 0.7096774 0.0129032
0.0064516 0.0129032 0.9677419 0.0129032
0.0193548 0.0129032 0.9354839 0.0322581
0.2580645 0.5741935 0.0064516 0.1612903
0.0516129 0.0129032 0.8322581 0.1032258
0.0580645 0.0258065 0.8774194 0.0387097
0.2451613 0.0580645 0.6451613 0.0516129
0.0645161 0.1354839 0.7483871 0.0516129
0.0967742 0.6129032 0.1419355 0.1483871
0.1096774 0.4322581 0.1483871 0.3096774
0.1612903 0.1290323 0.4516129 0.2580645
0.0451613 0.2258065 0.5483871 0.1806452

MOTIF C1P.I51

letter-probability matrix: alength= 4 w= 13 nsites= 20 E= 0
0.2515723 0.4088050 0.1257862 0.2138365
0.2704403 0.1698113 0.4339623 0.1257862
0.1194969 0.1257862 0.5911950 0.1635220
0.0754717 0.7358491 0.1257862 0.0628931
0.0251572 0.6792453 0.0503145 0.2452830
0.1132075 0.8238994 0.0125786 0.0503145
0.0377358 0.9245283 0.0125786 0.0251572
0.1886792 0.0125786 0.5534591 0.2452830
0.0377358 0.8993711 0.0314465 0.0314465
0.0062893 0.9685535 0.0125786 0.0125786
0.0125786 0.7547170 0.0188679 0.2138365
0.1635220 0.4716981 0.0566038 0.3081761
0.0754717 0.5849057 0.1698113 0.1698113

MOTIF C1P.I54

letter-probability matrix: alength= 4 w= 17 nsites= 20 E= 0
0.1461538 0.6538462 0.1076923 0.0923077
0.0461538 0.3384615 0.3923077 0.2230769
0.1000000 0.4153846 0.3076923 0.1769231
0.1461538 0.5692308 0.1230769 0.1615385
0.1846154 0.4538462 0.1230769 0.2384615
0.2153846 0.2461538 0.3923077 0.1461538
0.1076923 0.1153846 0.7000000 0.0769231
0.1153846 0.6538462 0.1230769 0.1076923
0.0461538 0.6461538 0.0384615 0.2692308
0.0538462 0.8769231 0.0076923 0.0615385
0.0307692 0.9000000 0.0153846 0.0538462
0.1230769 0.0230769 0.5461538 0.3076923
0.0538462 0.9076923 0.0153846 0.0230769
0.0230769 0.9307692 0.0230769 0.0230769
0.0076923 0.6846154 0.0230769 0.2846154
0.1384615 0.6230769 0.1000000 0.1384615
0.0923077 0.5923077 0.1384615 0.1769231

MOTIF C1P.I55

letter-probability matrix: alength= 4 w= 7 nsites= 20 E= 0
0.2642276 0.3333333 0.0975610 0.3048780
0.0081301 0.6788618 0.1056911 0.2073171
0.1869919 0.3048780 0.0284553 0.4796748
0.0243902 0.0609756 0.2195122 0.6951220
0.0406504 0.8373984 0.0731707 0.0487805
0.1300813 0.7520325 0.0406504 0.0772358
0.0325203 0.1138211 0.0121951 0.8414634

MOTIF C1P.I56

letter-probability matrix: alength= 4 w= 10 nsites= 20 E= 0
0.2345679 0.0802469 0.4814815 0.2037037
0.0246914 0.9259259 0.0308642 0.0185185
0.1049383 0.6851852 0.0370370 0.1728395
0.0740741 0.8333333 0.0123457 0.0802469
0.0246914 0.8950617 0.0432099 0.0370370
0.2777778 0.0185185 0.4197531 0.2839506
0.0432099 0.8148148 0.0246914 0.1172840
0.0061728 0.9753086 0.0061728 0.0123457
0.0370370 0.7901235 0.0370370 0.1358025
0.1234568 0.5123457 0.0370370 0.3271605

MOTIF C1P.I57

letter-probability matrix: alength= 4 w= 16 nsites= 20 E= 0
0.343284 0.037313 0.201493 0.417910
0.432836 0.044776 0.343284 0.179104
0.611940 0.022388 0.134328 0.231343
0.723881 0.037313 0.022388 0.216418
0.589552 0.141791 0.111940 0.156716
0.343284 0.126866 0.291045 0.238806
0.559701 0.156716 0.044776 0.238806
0.149254 0.171642 0.597015 0.082090
0.723881 0.037313 0.223881 0.014925
0.522388 0.037313 0.194030 0.246269
0.559701 0.052239 0.246269 0.141791
0.380597 0.223881 0.358209 0.037313
0.298507 0.126866 0.111940 0.462687
0.276119 0.134328 0.328358 0.261194
0.611940 0.097015 0.179104 0.111940
0.798507 0.067164 0.097015 0.037313

MOTIF C1P.I58

letter-probability matrix: alength= 4 w= 7 nsites= 20 E= 0
0.0329218 0.6213992 0.0123457 0.3333333
0.1111111 0.5843621 0.1481481 0.1563786
0.7366255 0.0576132 0.1316872 0.0740741
0.0082305 0.7736626 0.0905350 0.1275720
0.0082305 0.2469136 0.3703704 0.3744856
0.2057613 0.1893004 0.0370370 0.5679012
0.0452675 0.6337449 0.1028807 0.2181070

MOTIF C1P.I59

letter-probability matrix: alength= 4 w= 10 nsites= 20 E= 0
0.345912 0.037736 0.496855 0.119497
0.176101 0.025157 0.767296 0.031447
0.012579 0.018868 0.949686 0.018868
0.075472 0.018868 0.880503 0.025157
0.257862 0.408805 0.018868 0.314465
0.081761 0.044025 0.855346 0.018868
0.031447 0.037736 0.880503 0.050314
0.213836 0.037736 0.691824 0.056604
0.037736 0.012579 0.867925 0.081761
0.238994 0.534591 0.056604 0.169811

MOTIF C1P.I60

letter-probability matrix: alength= 4 w= 5 nsites= 20 E= 0
0.040816 0.408163 0.151020 0.400000
0.167347 0.024490 0.069388 0.738776
0.130612 0.355102 0.416327 0.097959
0.081633 0.714286 0.130612 0.073469
0.138776 0.073469 0.044898 0.742857

MOTIF C1P.I61

letter-probability matrix: alength= 4 w= 13 nsites= 20 E= 0
0.4180328 0.0245902 0.2131148 0.3442623
0.5819672 0.1229508 0.0573770 0.2377049
0.4508197 0.0327869 0.2950820 0.2213115
0.2622951 0.1229508 0.3032787 0.3114754
0.4590164 0.2295082 0.1639344 0.1475410
0.8934426 0.0409836 0.0491803 0.0163934
0.5000000 0.1557377 0.1475410 0.1967213
0.6803279 0.0819672 0.1885246 0.0491803
0.6311475 0.0409836 0.2213115 0.1065574
0.3360656 0.0901639 0.3032787 0.2704918
0.0901639 0.3196721 0.3852459 0.2049180
0.7950820 0.0573770 0.0819672 0.0655738
0.8852459 0.0245902 0.0081967 0.0819672

MOTIF C1P.I62

letter-probability matrix: alength= 4 w= 17 nsites= 20 E= 0
0.203593 0.137725 0.604790 0.053892
0.287425 0.089820 0.485030 0.137725
0.215569 0.023952 0.688623 0.071856
0.017964 0.041916 0.928144 0.011976
0.071856 0.047904 0.772455 0.107784
0.335329 0.437126 0.011976 0.215569
0.053892 0.011976 0.856287 0.077844
0.101796 0.011976 0.832335 0.053892
0.215569 0.047904 0.706587 0.029940
0.029940 0.071856 0.832335 0.065868
0.125749 0.550898 0.191617 0.131737
0.173653 0.287425 0.275449 0.263473
0.305389 0.119760 0.449102 0.125749
0.089820 0.053892 0.700599 0.155689
0.209581 0.161677 0.473054 0.155689
0.251497 0.365269 0.329341 0.053892
0.215569 0.131737 0.425150 0.227545

MOTIF C1P.I64

letter-probability matrix: alength= 4 w= 13 nsites= 20 E= 0
0.6141079 0.0912863 0.2199170 0.0746888
0.3609959 0.0663900 0.5145228 0.0580913
0.5145228 0.0539419 0.4273859 0.0041494
0.7302905 0.0622407 0.1784232 0.0290456
0.6473029 0.1369295 0.1493776 0.0663900
0.3526971 0.2116183 0.4232365 0.0124481
0.2738589 0.1867220 0.2863071 0.2531120
0.0871369 0.0871369 0.7219917 0.1037344
0.5684647 0.0580913 0.3443983 0.0290456
0.7925311 0.1203320 0.0705394 0.0165975
0.4979253 0.1452282 0.2074689 0.1493776
0.0829876 0.2448133 0.6390041 0.0331950
0.4315353 0.1576763 0.0539419 0.3568465

MOTIF C1P.I65

letter-probability matrix: alength= 4 w= 18 nsites= 20 E= 0
0.228571 0.214286 0.335714 0.221429
0.471429 0.114286 0.042857 0.371429
0.342857 0.035714 0.207143 0.414286
0.407143 0.057143 0.278571 0.257143
0.528571 0.107143 0.121429 0.242857
0.550000 0.142857 0.078571 0.228571
0.507143 0.128571 0.121429 0.242857
0.378571 0.092857 0.364286 0.164286
0.592857 0.150000 0.128571 0.128571
0.335714 0.200000 0.350000 0.114286
0.842857 0.028571 0.042857 0.085714
0.500000 0.050000 0.114286 0.335714
0.607143 0.157143 0.178571 0.057143
0.600000 0.178571 0.171429 0.050000
0.235714 0.150000 0.385714 0.228571
0.078571 0.235714 0.442857 0.242857
0.742857 0.128571 0.050000 0.078571
0.828571 0.064286 0.042857 0.064286

MOTIF C1P.I66

letter-probability matrix: alength= 4 w= 6 nsites= 20 E= 0
0.639831 0.021186 0.144068 0.194915
0.152542 0.500000 0.305085 0.042373
0.271186 0.055085 0.500000 0.173729
0.118644 0.029661 0.012712 0.838983
0.021186 0.173729 0.699153 0.105932
0.453390 0.110169 0.377119 0.059322

MOTIF C1P.I67

letter-probability matrix: alength= 4 w= 17 nsites= 20 E= 0
0.381679 0.152672 0.114504 0.351145
0.328244 0.030534 0.251908 0.389313
0.526718 0.045802 0.221374 0.206107
0.534351 0.045802 0.236641 0.183206
0.519084 0.022901 0.145038 0.312977
0.488550 0.099237 0.145038 0.267176
0.320611 0.030534 0.450382 0.198473
0.458015 0.175573 0.083969 0.282443
0.374046 0.160305 0.343511 0.122137
0.763359 0.022901 0.190840 0.022901
0.656489 0.045802 0.068702 0.229008
0.671756 0.137405 0.099237 0.091603
0.458015 0.145038 0.244275 0.152672
0.297710 0.167939 0.229008 0.305344
0.137405 0.221374 0.435115 0.206107
0.793893 0.045802 0.053435 0.106870
0.854962 0.068702 0.030534 0.045802

MOTIF C1P.I68

letter-probability matrix: alength= 4 w= 6 nsites= 20 E= 0
0.024793 0.566116 0.016529 0.392562
0.119835 0.541322 0.202479 0.136364
0.884298 0.037190 0.053719 0.024793
0.020661 0.822314 0.053719 0.103306
0.016529 0.330579 0.433884 0.219008
0.140496 0.330579 0.012397 0.516529

MOTIF C1P.I69

letter-probability matrix: alength= 4 w= 11 nsites= 20 E= 0
0.2764706 0.0352941 0.5058824 0.1823529
0.1117647 0.0117647 0.8588235 0.0176471
0.0117647 0.0117647 0.9647059 0.0117647
0.0058824 0.0235294 0.9235294 0.0470588
0.2588235 0.5411765 0.0176471 0.1823529
0.0470588 0.0176471 0.8411765 0.0941176
0.0588235 0.0176471 0.8647059 0.0588235
0.2235294 0.0235294 0.7058824 0.0470588
0.0411765 0.0235294 0.8647059 0.0705882
0.1764706 0.5352941 0.1058824 0.1823529
0.1000000 0.3764706 0.2764706 0.2470588

MOTIF C1P.I71

letter-probability matrix: alength= 4 w= 11 nsites= 20 E= 0
0.2545455 0.0060606 0.5515152 0.1878788
0.0909091 0.0424242 0.8484848 0.0181818
0.0060606 0.0060606 0.9333333 0.0545455
0.0121212 0.0060606 0.9212121 0.0606061
0.1696970 0.5757576 0.0060606 0.2484848
0.0363636 0.0121212 0.8606061 0.0909091
0.0303030 0.0060606 0.8424242 0.1212121
0.1757576 0.0242424 0.7151515 0.0848485
0.0666667 0.0424242 0.8060606 0.0848485
0.1272727 0.5333333 0.1212121 0.2181818
0.0727273 0.4666667 0.1393939 0.3212121

MOTIF C1P.I72

letter-probability matrix: alength= 4 w= 17 nsites= 20 E= 0
0.3787879 0.1818182 0.0303030 0.4090909
0.4924242 0.0454545 0.2878788 0.1742424
0.5530303 0.0151515 0.2878788 0.1439394
0.5227273 0.0378788 0.2424242 0.1969697
0.5984848 0.0227273 0.2045455 0.1742424
0.5833333 0.0833333 0.2803030 0.0530303
0.1818182 0.2045455 0.3409091 0.2727273
0.6363636 0.0227273 0.2348485 0.1060606
0.4848485 0.0454545 0.3030303 0.1666667
0.7196970 0.0757576 0.1515152 0.0530303
0.7575758 0.1439394 0.0909091 0.0075758
0.4393939 0.0681818 0.3863636 0.1060606
0.4469697 0.1590909 0.0454545 0.3484848
0.1742424 0.2196970 0.4621212 0.1439394
0.5530303 0.0227273 0.3333333 0.0909091
0.6136364 0.0454545 0.1666667 0.1742424
0.7803030 0.0303030 0.0681818 0.1212121

MOTIF C1P.I73

letter-probability matrix: alength= 4 w= 17 nsites= 20 E= 0
0.2154696 0.4088398 0.1712707 0.2044199
0.0883978 0.3204420 0.3425414 0.2486188
0.1546961 0.5635359 0.1270718 0.1546961
0.0994475 0.6795580 0.1160221 0.1049724
0.2154696 0.4917127 0.1602210 0.1325967
0.3314917 0.2486188 0.2651934 0.1546961
0.1546961 0.0939227 0.5856354 0.1657459
0.0497238 0.8342541 0.0441989 0.0718232
0.0110497 0.7071823 0.0331492 0.2486188
0.0497238 0.8674033 0.0055249 0.0773481
0.0607735 0.8729282 0.0276243 0.0386740
0.2099448 0.0110497 0.4530387 0.3259669
0.0939227 0.8618785 0.0110497 0.0331492
0.0110497 0.9558011 0.0276243 0.0055249
0.0220994 0.7513812 0.0110497 0.2154696
0.1325967 0.5414365 0.0276243 0.2983425
0.0662983 0.6243094 0.0883978 0.2209945

MOTIF C1P.I74

letter-probability matrix: alength= 4 w= 17 nsites= 20 E= 0
0.1794872 0.1474359 0.0512821 0.6217949
0.1987179 0.0769231 0.0448718 0.6794872
0.0320513 0.1923077 0.1666667 0.6089744
0.2500000 0.3782051 0.2051282 0.1666667
0.4679487 0.0384615 0.1730769 0.3205128
0.1217949 0.2628205 0.1730769 0.4423077
0.0320513 0.0192308 0.2307692 0.7179487
0.0833333 0.0705128 0.1217949 0.7243590
0.0833333 0.2371795 0.0512821 0.6282051
0.1602564 0.3653846 0.0961538 0.3782051
0.5256410 0.1602564 0.0705128 0.2435897
0.0320513 0.3525641 0.0384615 0.5769231
0.3974359 0.1538462 0.0192308 0.4294872
0.3461538 0.0576923 0.0064103 0.5897436
0.2051282 0.2307692 0.0320513 0.5320513
0.1346154 0.4102564 0.0833333 0.3717949
0.5705128 0.1025641 0.0833333 0.2435897

MOTIF C1P.I75

letter-probability matrix: alength= 4 w= 11 nsites= 20 E= 0
0.3103448 0.1781609 0.3735632 0.1379310
0.2126437 0.0747126 0.5804598 0.1321839
0.0459770 0.8390805 0.0517241 0.0632184
0.0977011 0.7356322 0.0057471 0.1609195
0.0862069 0.8620690 0.0229885 0.0287356
0.0402299 0.9022989 0.0229885 0.0344828
0.2643678 0.0114943 0.5862069 0.1379310
0.0402299 0.9080460 0.0114943 0.0402299
0.0172414 0.9425287 0.0344828 0.0057471
0.0172414 0.8563218 0.0114943 0.1149425
0.1206897 0.6609195 0.0287356 0.1896552

MOTIF C1P.I77

letter-probability matrix: alength= 4 w= 10 nsites= 20 E= 0
0.156977 0.029070 0.674419 0.139535
0.133721 0.011628 0.831395 0.023256
0.005814 0.040698 0.941860 0.011628
0.034884 0.029070 0.901163 0.034884
0.255814 0.529070 0.017442 0.197674
0.069767 0.058140 0.808140 0.063953
0.023256 0.040698 0.906977 0.029070
0.232558 0.023256 0.691860 0.052326
0.063953 0.029070 0.883721 0.023256
0.180233 0.598837 0.052326 0.168605

MOTIF C1P.I78

letter-probability matrix: alength= 4 w= 21 nsites= 20 E= 0
0.5815603 0.0070922 0.2269504 0.1843972
0.5531915 0.0638298 0.0425532 0.3404255
0.5673759 0.0283688 0.1773050 0.2269504
0.3829787 0.1489362 0.2056738 0.2624113
0.5390071 0.0567376 0.0567376 0.3475177
0.2482270 0.3546099 0.1560284 0.2411348
0.5957447 0.1134752 0.1560284 0.1347518
0.5248227 0.0425532 0.0780142 0.3546099
0.3546099 0.2340426 0.2765957 0.1347518
0.6595745 0.0567376 0.0283688 0.2553191
0.2907801 0.3120567 0.1347518 0.2624113
0.3687943 0.2482270 0.1631206 0.2198582
0.5744681 0.0992908 0.1702128 0.1560284
0.8085106 0.1063830 0.0780142 0.0070922
0.8297872 0.0354610 0.0709220 0.0638298
0.2695035 0.2127660 0.1843972 0.3333333
0.3049645 0.1418440 0.1914894 0.3617021
0.2624113 0.2978723 0.3404255 0.0992908
0.3758865 0.2482270 0.2340426 0.1418440
0.5886525 0.0354610 0.0283688 0.3475177
0.5035461 0.0283688 0.1985816 0.2695035

MOTIF C1P.I79

letter-probability matrix: alength= 4 w= 10 nsites= 20 E= 0
0.2307692 0.0384615 0.6153846 0.1153846
0.1428571 0.0054945 0.8351648 0.0164835
0.0054945 0.0054945 0.9670330 0.0219780
0.0604396 0.0164835 0.8791209 0.0439560
0.2637363 0.5109890 0.0054945 0.2197802
0.0714286 0.0054945 0.9010989 0.0219780
0.0219780 0.0329670 0.9065934 0.0384615
0.2582418 0.0054945 0.6758242 0.0604396
0.0879121 0.0164835 0.8186813 0.0769231
0.1868132 0.6043956 0.0384615 0.1703297

MOTIF C1P.I81

letter-probability matrix: alength= 4 w= 10 nsites= 20 E= 0
0.2783505 0.0309278 0.6185567 0.0721649
0.1597938 0.0103093 0.8041237 0.0257732
0.0154639 0.0103093 0.9690722 0.0051546
0.0412371 0.0051546 0.8917526 0.0618557
0.2268041 0.5103093 0.0051546 0.2577320
0.0360825 0.0360825 0.8350515 0.0927835
0.0206186 0.0360825 0.8917526 0.0515464
0.1907216 0.0463918 0.7113402 0.0515464
0.0979381 0.0206186 0.8453608 0.0360825
0.1340206 0.5309278 0.1288660 0.2061856

MOTIF C1P.I82

letter-probability matrix: alength= 4 w= 21 nsites= 20 E= 0
0.341463 0.042683 0.115854 0.500000
0.213415 0.225610 0.256098 0.304878
0.475610 0.158537 0.176829 0.189024
0.573171 0.048780 0.042683 0.335366
0.310976 0.018293 0.292683 0.378049
0.280488 0.176829 0.231707 0.310976
0.493902 0.158537 0.067073 0.280488
0.506098 0.042683 0.103659 0.347561
0.487805 0.042683 0.103659 0.365854
0.457317 0.115854 0.158537 0.268293
0.329268 0.042683 0.432927 0.195122
0.445122 0.176829 0.298780 0.079268
0.548780 0.268293 0.140244 0.042683
0.603659 0.079268 0.024390 0.292683
0.689024 0.042683 0.189024 0.079268
0.408537 0.097561 0.134146 0.359756
0.140244 0.207317 0.432927 0.219512
0.695122 0.018293 0.018293 0.268293
0.524390 0.128049 0.268293 0.079268
0.628049 0.048780 0.067073 0.256098
0.518293 0.067073 0.042683 0.371951

MOTIF C1P.I83

letter-probability matrix: alength= 4 w= 23 nsites= 20 E= 0
0.333333 0.142857 0.163265 0.360544
0.476190 0.040816 0.013605 0.469388
0.408163 0.102041 0.034014 0.455782
0.102041 0.258503 0.224490 0.414966
0.190476 0.047619 0.020408 0.741497
0.312925 0.401361 0.129252 0.156463
0.353741 0.163265 0.074830 0.408163
0.074830 0.020408 0.115646 0.789116
0.394558 0.061224 0.108844 0.435374
0.040816 0.129252 0.285714 0.544218
0.108844 0.306122 0.149660 0.435374
0.170068 0.136054 0.020408 0.673469
0.258503 0.217687 0.278912 0.244898
0.551020 0.122449 0.068027 0.258503
0.299320 0.265306 0.115646 0.319728
0.319728 0.142857 0.142857 0.394558
0.292517 0.231293 0.095238 0.380952
0.278912 0.231293 0.027211 0.462585
0.319728 0.224490 0.054422 0.401361
0.231293 0.095238 0.170068 0.503401
0.238095 0.278912 0.061224 0.421769
0.489796 0.102041 0.047619 0.360544
0.387755 0.088435 0.088435 0.435374

MOTIF C1P.I84

letter-probability matrix: alength= 4 w= 26 nsites= 20 E= 0
0.1481481 0.1703704 0.2666667 0.4148148
0.4222222 0.1333333 0.0074074 0.4370370
0.2740741 0.1629630 0.1407407 0.4222222
0.3851852 0.1259259 0.3111111 0.1777778
0.2074074 0.1185185 0.2962963 0.3777778
0.2000000 0.1185185 0.0888889 0.5925926
0.5703704 0.1407407 0.1777778 0.1111111
0.6222222 0.0814815 0.2592593 0.0370370
0.4814815 0.1037037 0.1185185 0.2962963
0.3925926 0.2592593 0.1185185 0.2296296
0.3185185 0.1851852 0.0148148 0.4814815
0.2740741 0.2370370 0.1037037 0.3851852
0.2518519 0.1777778 0.2444444 0.3259259
0.4592593 0.0148148 0.2370370 0.2888889
0.5037037 0.2444444 0.2074074 0.0444444
0.4666667 0.2148148 0.1037037 0.2148148
0.5777778 0.1629630 0.0814815 0.1777778
0.5259259 0.1333333 0.0444444 0.2962963
0.5851852 0.0222222 0.3185185 0.0740741
0.4962963 0.0518519 0.1703704 0.2814815
0.6444444 0.1407407 0.1407407 0.0740741
0.5037037 0.1111111 0.1703704 0.2148148
0.3777778 0.0666667 0.0666667 0.4888889
0.4962963 0.2148148 0.0296296 0.2592593
0.5777778 0.1777778 0.0666667 0.1777778
0.5185185 0.0666667 0.0962963 0.3185185

MOTIF C1P.I85

letter-probability matrix: alength= 4 w= 26 nsites= 20 E= 0
0.4788732 0.0985915 0.0211268 0.4014085
0.4014085 0.2253521 0.1338028 0.2394366
0.4014085 0.1760563 0.2042254 0.2183099
0.5281690 0.1267606 0.0140845 0.3309859
0.2887324 0.4014085 0.1549296 0.1549296
0.2323944 0.2042254 0.0281690 0.5352113
0.4788732 0.0422535 0.1619718 0.3169014
0.4366197 0.0140845 0.1690141 0.3802817
0.3521127 0.2323944 0.2253521 0.1901408
0.6056338 0.3239437 0.0140845 0.0563380
0.5915493 0.0704225 0.0352113 0.3028169
0.2676056 0.1830986 0.1267606 0.4225352
0.4859155 0.0422535 0.0704225 0.4014085
0.3169014 0.0070423 0.4366197 0.2394366
0.5000000 0.1408451 0.1971831 0.1619718
0.3239437 0.2887324 0.1901408 0.1971831
0.4929577 0.1690141 0.0845070 0.2535211
0.3239437 0.0915493 0.0633803 0.5211268
0.5422535 0.0352113 0.0563380 0.3661972
0.3521127 0.3028169 0.1901408 0.1549296
0.7253521 0.1408451 0.0563380 0.0774648
0.4014085 0.1549296 0.1830986 0.2605634
0.7746479 0.0492958 0.0352113 0.1408451
0.4929577 0.1830986 0.0633803 0.2605634
0.4366197 0.0563380 0.1901408 0.3169014
0.4084507 0.2042254 0.1338028 0.2535211

MOTIF C1P.I86

letter-probability matrix: alength= 4 w= 23 nsites= 20 E= 0
0.23125 0.11875 0.09375 0.55625
0.30000 0.12500 0.16875 0.40625
0.20625 0.19375 0.19375 0.40625
0.36250 0.08125 0.02500 0.53125
0.21875 0.28750 0.23750 0.25625
0.41250 0.22500 0.00625 0.35625
0.21875 0.26250 0.02500 0.49375
0.05625 0.10000 0.03750 0.80625
0.30000 0.01250 0.23125 0.45625
0.13750 0.14375 0.26250 0.45625
0.40000 0.20625 0.25000 0.14375
0.09375 0.25625 0.03750 0.61250
0.23125 0.10625 0.02500 0.63750
0.12500 0.07500 0.18750 0.61250
0.21250 0.31875 0.22500 0.24375
0.31250 0.13750 0.08750 0.46250
0.28125 0.05625 0.39375 0.26875
0.46875 0.01875 0.03750 0.47500
0.28750 0.06250 0.14375 0.50625
0.26875 0.13750 0.09375 0.50000
0.48750 0.38125 0.01875 0.11250
0.25000 0.35000 0.06250 0.33750
0.41875 0.17500 0.05625 0.35000

MOTIF C1P.I87

letter-probability matrix: alength= 4 w= 25 nsites= 20 E= 0
0.260870 0.123188 0.159420 0.456522
0.398551 0.202899 0.195652 0.202899
0.391304 0.101449 0.094203 0.413043
0.268116 0.050725 0.275362 0.405797
0.130435 0.043478 0.304348 0.521739
0.405797 0.108696 0.195652 0.289855
0.507246 0.152174 0.072464 0.268116
0.413043 0.079710 0.057971 0.449275
0.311594 0.268116 0.021739 0.398551
0.355072 0.173913 0.159420 0.311594
0.340580 0.217391 0.239130 0.202899
0.710145 0.050725 0.130435 0.108696
0.775362 0.065217 0.028986 0.130435
0.652174 0.028986 0.253623 0.065217
0.231884 0.173913 0.268116 0.326087
0.449275 0.137681 0.246377 0.166667
0.565217 0.137681 0.094203 0.202899
0.746377 0.137681 0.043478 0.072464
0.673913 0.043478 0.115942 0.166667
0.362319 0.021739 0.217391 0.398551
0.086957 0.500000 0.188406 0.224638
0.471014 0.021739 0.057971 0.449275
0.449275 0.043478 0.311594 0.195652
0.500000 0.166667 0.079710 0.253623
0.478261 0.123188 0.065217 0.333333

MOTIF C1P.I88

letter-probability matrix: alength= 4 w= 28 nsites= 20 E= 0
0.5190840 0.0229008 0.1297710 0.3282443
0.2977099 0.2519084 0.2290076 0.2213740
0.2061069 0.0916031 0.2137405 0.4885496
0.3053435 0.0152672 0.3587786 0.3206107
0.0610687 0.1221374 0.1374046 0.6793893
0.2213740 0.1145038 0.1526718 0.5114504
0.4122137 0.1450382 0.1221374 0.3206107
0.5419847 0.1679389 0.0916031 0.1984733
0.2900763 0.0076336 0.1679389 0.5343511
0.1603053 0.0763359 0.1526718 0.6106870
0.2595420 0.0763359 0.0152672 0.6488550
0.1908397 0.1984733 0.1145038 0.4961832
0.2595420 0.1145038 0.1297710 0.4961832
0.1526718 0.2442748 0.1068702 0.4961832
0.3511450 0.0152672 0.1145038 0.5190840
0.0381679 0.0916031 0.4580153 0.4122137
0.2595420 0.2213740 0.0534351 0.4656489
0.1679389 0.2671756 0.0076336 0.5572519
0.4580153 0.3129771 0.0763359 0.1526718
0.4427481 0.0763359 0.1374046 0.3435115
0.1679389 0.1603053 0.3969466 0.2748092
0.3969466 0.0229008 0.1221374 0.4580153
0.2213740 0.2061069 0.2137405 0.3587786
0.2519084 0.1908397 0.0305344 0.5267176
0.3664122 0.0458015 0.1145038 0.4732824
0.1297710 0.0916031 0.2061069 0.5725191
0.3969466 0.3587786 0.0916031 0.1526718
0.3893130 0.2442748 0.0763359 0.2900763

MOTIF C1P.I90

letter-probability matrix: alength= 4 w= 20 nsites= 20 E= 0
0.0621469 0.1638418 0.5988701 0.1751412
0.0451977 0.7796610 0.0790960 0.0960452
0.0734463 0.7853107 0.0225989 0.1186441
0.0395480 0.8135593 0.1073446 0.0395480
0.1186441 0.8135593 0.0451977 0.0225989
0.1355932 0.0056497 0.6101695 0.2485876
0.0056497 0.9604520 0.0169492 0.0169492
0.0056497 0.9265537 0.0395480 0.0282486
0.0564972 0.8022599 0.0621469 0.0790960
0.1525424 0.4237288 0.0338983 0.3898305
0.0903955 0.3559322 0.3898305 0.1638418
0.1073446 0.5028249 0.1864407 0.2033898
0.0960452 0.6158192 0.2033898 0.0847458
0.0960452 0.5536723 0.1525424 0.1977401
0.1581921 0.4858757 0.1807910 0.1751412
0.1638418 0.6214689 0.1412429 0.0734463
0.0734463 0.5197740 0.2542373 0.1525424
0.1016949 0.4011299 0.1525424 0.3446328
0.0395480 0.6271186 0.2259887 0.1073446
0.0734463 0.5649718 0.2711864 0.0903955

MOTIF C2P.I1

letter-probability matrix: alength= 4 w= 10 nsites= 20 E= 0
0.500000 0.062992 0.417323 0.019685
0.157480 0.149606 0.570866 0.122047
0.015748 0.196850 0.783465 0.003937
0.409449 0.011811 0.346457 0.232283
0.165354 0.291339 0.106299 0.437008
0.007874 0.137795 0.846457 0.007874
0.232283 0.188976 0.444882 0.133858
0.326772 0.192913 0.204724 0.275591
0.023622 0.051181 0.921260 0.003937
0.503937 0.023622 0.397638 0.074803

MOTIF C2P.I2

letter-probability matrix: alength= 4 w= 6 nsites= 20 E= 0
0.0197628 0.5138340 0.2252964 0.2411067
0.0316206 0.1067194 0.3003953 0.5612648
0.4031621 0.0079051 0.0355731 0.5533597
0.0158103 0.6996047 0.2608696 0.0237154
0.0632411 0.8063241 0.0395257 0.0909091
0.0316206 0.0553360 0.0276680 0.8853755

MOTIF C2P.I3

letter-probability matrix: alength= 4 w= 11 nsites= 20 E= 0
0.047244 0.779528 0.011811 0.161417
0.137795 0.322835 0.118110 0.421260
0.066929 0.228346 0.350394 0.354331
0.003937 0.925197 0.055118 0.015748
0.295276 0.192913 0.181102 0.330709
0.118110 0.287402 0.433071 0.161417
0.011811 0.956693 0.015748 0.015748
0.393701 0.338583 0.015748 0.251969
0.141732 0.188976 0.330709 0.338583
0.011811 0.940945 0.027559 0.019685
0.165354 0.425197 0.102362 0.307087

MOTIF C2P.I4

letter-probability matrix: alength= 4 w= 13 nsites= 20 E= 0
0.544304 0.392405 0.025316 0.037975
0.481013 0.265823 0.189873 0.063291
0.303797 0.025316 0.189873 0.481013
0.202532 0.126582 0.037975 0.632911
0.594937 0.189873 0.037975 0.177215
0.455696 0.177215 0.037975 0.329114
0.683544 0.227848 0.037975 0.050633
0.354430 0.063291 0.417722 0.164557
0.746835 0.025316 0.189873 0.037975
0.113924 0.227848 0.278481 0.379747
0.696203 0.063291 0.063291 0.177215
0.569620 0.101266 0.215190 0.113924
0.164557 0.405063 0.164557 0.265823

MOTIF C2P.I5

letter-probability matrix: alength= 4 w= 11 nsites= 20 E= 0
0.0079051 0.3003953 0.6719368 0.0197628
0.5098814 0.0197628 0.3952569 0.0750988
0.2411067 0.0671937 0.3162055 0.3754941
0.0079051 0.1146245 0.8656126 0.0118577
0.2964427 0.2450593 0.3833992 0.0750988
0.2213439 0.3557312 0.0869565 0.3359684
0.0237154 0.0553360 0.8814229 0.0395257
0.4150198 0.0790514 0.4624506 0.0434783
0.2924901 0.2569170 0.2924901 0.1581028
0.2173913 0.1976285 0.5256917 0.0592885
0.1581028 0.2411067 0.3992095 0.2015810

MOTIF C2P.I6

letter-probability matrix: alength= 4 w= 11 nsites= 20 E= 0
0.196850 0.299213 0.145669 0.358268
0.007874 0.944882 0.007874 0.039370
0.129921 0.307087 0.181102 0.381890
0.133858 0.377953 0.299213 0.188976
0.003937 0.956693 0.023622 0.015748
0.444882 0.153543 0.287402 0.114173
0.342520 0.110236 0.102362 0.444882
0.003937 0.921260 0.070866 0.003937
0.137795 0.437008 0.177165 0.248031
0.023622 0.519685 0.055118 0.401575
0.102362 0.700787 0.106299 0.090551

MOTIF C2P.I7

letter-probability matrix: alength= 4 w= 14 nsites= 20 E= 0
0.0517928 0.6772908 0.1155378 0.1553785
0.1752988 0.2470120 0.2430279 0.3346614
0.1354582 0.3585657 0.0836653 0.4223108
0.0159363 0.8844622 0.0517928 0.0478088
0.2191235 0.1832669 0.2749004 0.3227092
0.0876494 0.4780876 0.1952191 0.2390438
0.0199203 0.8047809 0.1593625 0.0159363
0.5338645 0.1792829 0.1155378 0.1713147
0.3266932 0.0996016 0.1155378 0.4581673
0.0278884 0.8047809 0.1434263 0.0239044
0.0677291 0.5577689 0.1115538 0.2629482
0.0318725 0.4581673 0.0039841 0.5059761
0.1035857 0.4501992 0.3147410 0.1314741
0.2629482 0.2589641 0.3705179 0.1075697

MOTIF C2P.I8

letter-probability matrix: alength= 4 w= 10 nsites= 20 E= 0
0.114754 0.131148 0.196721 0.557377
0.147541 0.163934 0.180328 0.508197
0.688525 0.245902 0.032787 0.032787
0.213115 0.098361 0.098361 0.590164
0.229508 0.016393 0.032787 0.721311
0.016393 0.049180 0.442623 0.491803
0.360656 0.016393 0.196721 0.426230
0.278689 0.049180 0.065574 0.606557
0.573770 0.049180 0.049180 0.327869
0.196721 0.065574 0.065574 0.672131

MOTIF C2P.I10

letter-probability matrix: alength= 4 w= 11 nsites= 20 E= 0
0.042254 0.028169 0.042254 0.887324
0.366197 0.239437 0.211268 0.183099
0.281690 0.169014 0.070423 0.478873
0.084507 0.281690 0.098592 0.535211
0.056338 0.028169 0.056338 0.859155
0.478873 0.056338 0.183099 0.281690
0.225352 0.140845 0.098592 0.535211
0.563380 0.140845 0.112676 0.183099
0.239437 0.267606 0.042254 0.450704
0.042254 0.014085 0.239437 0.704225
0.028169 0.084507 0.309859 0.577465

MOTIF C2P.I11

letter-probability matrix: alength= 4 w= 14 nsites= 20 E= 0
0.609195 0.034483 0.172414 0.183908
0.367816 0.034483 0.218391 0.379310
0.195402 0.160920 0.505747 0.137931
0.770115 0.068966 0.080460 0.080460
0.563218 0.114943 0.080460 0.241379
0.287356 0.206897 0.482759 0.022989
0.356322 0.057471 0.264368 0.321839
0.344828 0.126437 0.080460 0.448276
0.068966 0.149425 0.517241 0.264368
0.781609 0.103448 0.045977 0.068966
0.574713 0.114943 0.103448 0.206897
0.689655 0.045977 0.229885 0.034483
0.379310 0.045977 0.436782 0.137931
0.448276 0.080460 0.045977 0.425287

MOTIF C2P.I12

letter-probability matrix: alength= 4 w= 12 nsites= 20 E= 0
0.220 0.392 0.100 0.288
0.008 0.812 0.008 0.172
0.060 0.324 0.272 0.344
0.080 0.576 0.160 0.184
0.036 0.788 0.068 0.108
0.344 0.032 0.508 0.116
0.280 0.408 0.072 0.240
0.008 0.888 0.092 0.012
0.256 0.464 0.112 0.168
0.048 0.448 0.036 0.468
0.020 0.712 0.204 0.064
0.328 0.132 0.312 0.228

MOTIF C2P.I13

letter-probability matrix: alength= 4 w= 13 nsites= 20 E= 0
0.1952191 0.3585657 0.1952191 0.2509960
0.0398406 0.6573705 0.0956175 0.2071713
0.0916335 0.2470120 0.2988048 0.3625498
0.1075697 0.4342629 0.0398406 0.4183267
0.0278884 0.9083665 0.0517928 0.0119522
0.2031873 0.1633466 0.3824701 0.2509960
0.0677291 0.5378486 0.2191235 0.1752988
0.0278884 0.7808765 0.1593625 0.0318725
0.4143426 0.1673307 0.1952191 0.2231076
0.2509960 0.2350598 0.0677291 0.4462151
0.0079681 0.7928287 0.1673307 0.0318725
0.1155378 0.4701195 0.1593625 0.2549801
0.0517928 0.3824701 0.0318725 0.5338645

MOTIF C2P.I15

letter-probability matrix: alength= 4 w= 8 nsites= 20 E= 0
0.0478088 0.4103586 0.0876494 0.4541833
0.0159363 0.9163347 0.0517928 0.0159363
0.3984064 0.0637450 0.2589641 0.2788845
0.0996016 0.4661355 0.2669323 0.1673307
0.0039841 0.9322709 0.0478088 0.0159363
0.3944223 0.3027888 0.1075697 0.1952191
0.1553785 0.3784861 0.0677291 0.3984064
0.0159363 0.6414343 0.3306773 0.0119522

MOTIF C2P.I17

letter-probability matrix: alength= 4 w= 11 nsites= 20 E= 0
0.240506 0.126582 0.063291 0.569620
0.443038 0.329114 0.126582 0.101266
0.367089 0.139241 0.075949 0.417722
0.113924 0.227848 0.164557 0.493671
0.063291 0.025316 0.063291 0.848101
0.379747 0.025316 0.354430 0.240506
0.126582 0.215190 0.063291 0.594937
0.493671 0.265823 0.050633 0.189873
0.177215 0.379747 0.025316 0.417722
0.025316 0.126582 0.189873 0.658228
0.050633 0.139241 0.177215 0.632911

MOTIF C2P.I18

letter-probability matrix: alength= 4 w= 15 nsites= 20 E= 0
0.602564 0.025641 0.256410 0.115385
0.294872 0.051282 0.192308 0.461538
0.192308 0.192308 0.564103 0.051282
0.576923 0.294872 0.051282 0.076923
0.705128 0.115385 0.076923 0.102564
0.371795 0.179487 0.371795 0.076923
0.435897 0.051282 0.205128 0.307692
0.448718 0.051282 0.076923 0.423077
0.269231 0.166667 0.192308 0.371795
0.602564 0.217949 0.115385 0.064103
0.512821 0.153846 0.115385 0.217949
0.730769 0.128205 0.025641 0.115385
0.230769 0.051282 0.423077 0.294872
0.743590 0.102564 0.051282 0.102564
0.525641 0.243590 0.115385 0.115385

MOTIF C2P.I19

letter-probability matrix: alength= 4 w= 7 nsites= 20 E= 0
0.293103 0.017241 0.017241 0.672414
0.206897 0.034483 0.034483 0.724138
0.086207 0.034483 0.017241 0.862069
0.465517 0.206897 0.258621 0.068966
0.189655 0.206897 0.017241 0.586207
0.603448 0.051724 0.017241 0.327586
0.120690 0.068966 0.172414 0.637931

MOTIF C2P.I20

letter-probability matrix: alength= 4 w= 10 nsites= 20 E= 0
0.1185771 0.7865613 0.0039526 0.0909091
0.1936759 0.4347826 0.0158103 0.3557312
0.1778656 0.2173913 0.4703557 0.1343874
0.1897233 0.7233202 0.0671937 0.0197628
0.4466403 0.4229249 0.0948617 0.0355731
0.3280632 0.0118577 0.3992095 0.2608696
0.0790514 0.8656126 0.0316206 0.0237154
0.1857708 0.5138340 0.0711462 0.2292490
0.1106719 0.3952569 0.2292490 0.2648221
0.1936759 0.6284585 0.1067194 0.0711462

MOTIF C2P.I21

letter-probability matrix: alength= 4 w= 6 nsites= 20 E= 0
0.0358566 0.5537849 0.3027888 0.1075697
0.0039841 0.2390438 0.2071713 0.5498008
0.0637450 0.2270916 0.0637450 0.6454183
0.0318725 0.3944223 0.4621514 0.1115538
0.0398406 0.5697211 0.3585657 0.0318725
0.0318725 0.1235060 0.0717131 0.7729084

MOTIF C2P.I22

letter-probability matrix: alength= 4 w= 13 nsites= 20 E= 0
0.2459677 0.0483871 0.6008065 0.1048387
0.5080645 0.1975806 0.1572581 0.1370968
0.1088710 0.0201613 0.8266129 0.0443548
0.2822581 0.0161290 0.5362903 0.1653226
0.1169355 0.3185484 0.3306452 0.2338710
0.0040323 0.3548387 0.5201613 0.1209677
0.2540323 0.2419355 0.3951613 0.1088710
0.2500000 0.3225806 0.0725806 0.3548387
0.1733871 0.0322581 0.7701613 0.0241935
0.1935484 0.0766129 0.6451613 0.0846774
0.2983871 0.2661290 0.2822581 0.1532258
0.1411290 0.0483871 0.7177419 0.0927419
0.2782258 0.1088710 0.4072581 0.2056452

MOTIF C2P.I23

letter-probability matrix: alength= 4 w= 11 nsites= 20 E= 0
0.108787 0.167364 0.246862 0.476987
0.012552 0.619247 0.079498 0.288703
0.016736 0.769874 0.112971 0.100418
0.297071 0.041841 0.280335 0.380753
0.146444 0.280335 0.305439 0.267782
0.025105 0.560669 0.359833 0.054393
0.297071 0.171548 0.158996 0.372385
0.100418 0.464435 0.046025 0.389121
0.012552 0.619247 0.347280 0.020921
0.117155 0.556485 0.117155 0.209205
0.058577 0.389121 0.016736 0.535565

MOTIF C2P.I24

letter-probability matrix: alength= 4 w= 10 nsites= 20 E= 0
0.0482456 0.8333333 0.0570175 0.0614035
0.2938596 0.3508772 0.0307018 0.3245614
0.1008772 0.2105263 0.5701754 0.1184211
0.1315789 0.8333333 0.0087719 0.0263158
0.4605263 0.3684211 0.1008772 0.0701754
0.2412281 0.0350877 0.4561404 0.2675439
0.0877193 0.8552632 0.0087719 0.0482456
0.2719298 0.5307018 0.0438596 0.1535088
0.1622807 0.3377193 0.2850877 0.2149123
0.1359649 0.7061404 0.0789474 0.0789474

MOTIF C2P.I25

letter-probability matrix: alength= 4 w= 10 nsites= 20 E= 0
0.109756 0.792683 0.020325 0.077236
0.231707 0.341463 0.028455 0.398374
0.142276 0.300813 0.447154 0.109756
0.060976 0.849593 0.032520 0.056911
0.471545 0.321138 0.113821 0.093496
0.345528 0.016260 0.455285 0.182927
0.081301 0.845528 0.024390 0.048780
0.138211 0.674797 0.036585 0.150407
0.130081 0.345528 0.227642 0.296748
0.150407 0.686992 0.028455 0.134146

MOTIF C2P.I26

letter-probability matrix: alength= 4 w= 9 nsites= 20 E= 0
0.229167 0.166667 0.166667 0.437500
0.666667 0.208333 0.041667 0.083333
0.208333 0.020833 0.104167 0.666667
0.020833 0.083333 0.104167 0.791667
0.083333 0.104167 0.125000 0.687500
0.520833 0.125000 0.020833 0.333333
0.041667 0.145833 0.062500 0.750000
0.583333 0.041667 0.062500 0.312500
0.083333 0.291667 0.041667 0.583333

MOTIF C2P.I27

letter-probability matrix: alength= 4 w= 11 nsites= 20 E= 0
0.682927 0.060976 0.085366 0.170732
0.365854 0.060976 0.195122 0.378049
0.109756 0.243902 0.414634 0.231707
0.524390 0.170732 0.268293 0.036585
0.353659 0.121951 0.085366 0.439024
0.463415 0.048780 0.292683 0.195122
0.182927 0.036585 0.292683 0.487805
0.512195 0.085366 0.036585 0.365854
0.390244 0.317073 0.170732 0.121951
0.853659 0.085366 0.048780 0.012195
0.573171 0.036585 0.146341 0.243902

MOTIF C2P.I28

letter-probability matrix: alength= 4 w= 13 nsites= 20 E= 0
0.1495327 0.4579439 0.0841121 0.3084112
0.0373832 0.1401869 0.4018692 0.4205607
0.0934579 0.5233645 0.2523364 0.1308411
0.0186916 0.2336449 0.1588785 0.5887850
0.0841121 0.1588785 0.7102804 0.0467290
0.8691589 0.0186916 0.1028037 0.0093458
0.0280374 0.0373832 0.0373832 0.8971963
0.0280374 0.0093458 0.0747664 0.8878505
0.0280374 0.0186916 0.9158879 0.0373832
0.0467290 0.0186916 0.9158879 0.0186916
0.0560748 0.5794393 0.0654206 0.2990654
0.0280374 0.2149533 0.1495327 0.6074766
0.2990654 0.1308411 0.4485981 0.1214953

MOTIF C2P.I29

letter-probability matrix: alength= 4 w= 15 nsites= 20 E= 0
0.2429907 0.1401869 0.4672897 0.1495327
0.1869159 0.2242991 0.4672897 0.1214953
0.1401869 0.4672897 0.0747664 0.3177570
0.0373832 0.1588785 0.3364486 0.4672897
0.0560748 0.5233645 0.2336449 0.1869159
0.0373832 0.2523364 0.1495327 0.5607477
0.0747664 0.1401869 0.7476636 0.0373832
0.8785047 0.0186916 0.0934579 0.0093458
0.0373832 0.0373832 0.0280374 0.8971963
0.0093458 0.0093458 0.1401869 0.8411215
0.0093458 0.0093458 0.9252336 0.0560748
0.0654206 0.0093458 0.9158879 0.0093458
0.0654206 0.6261682 0.0373832 0.2710280
0.0373832 0.1962617 0.2056075 0.5607477
0.2616822 0.1401869 0.4485981 0.1495327

MOTIF C2P.I30

letter-probability matrix: alength= 4 w= 9 nsites= 20 E= 0
0.4603175 0.0634921 0.4444444 0.0317460
0.0396825 0.0079365 0.4285714 0.5238095
0.1031746 0.1428571 0.7380952 0.0158730
0.7420635 0.0198413 0.1190476 0.1190476
0.3095238 0.4166667 0.1150794 0.1587302
0.0357143 0.3214286 0.5992063 0.0436508
0.2976190 0.1111111 0.0396825 0.5515873
0.1706349 0.2896825 0.4246032 0.1150794
0.3769841 0.0714286 0.5238095 0.0277778

MOTIF C2P.I31

letter-probability matrix: alength= 4 w= 13 nsites= 20 E= 0
0.178947 0.463158 0.031579 0.326316
0.052632 0.136842 0.378947 0.431579
0.063158 0.557895 0.221053 0.157895
0.021053 0.252632 0.105263 0.621053
0.042105 0.200000 0.705263 0.052632
0.842105 0.021053 0.126316 0.010526
0.021053 0.021053 0.031579 0.926316
0.010526 0.010526 0.021053 0.957895
0.010526 0.010526 0.894737 0.084211
0.042105 0.010526 0.936842 0.010526
0.063158 0.642105 0.052632 0.242105
0.042105 0.221053 0.073684 0.663158
0.294737 0.157895 0.410526 0.136842

MOTIF C2P.I32

letter-probability matrix: alength= 4 w= 13 nsites= 20 E= 0
0.1538462 0.4134615 0.0673077 0.3653846
0.0480769 0.1634615 0.3269231 0.4615385
0.0384615 0.5096154 0.2500000 0.2019231
0.0288462 0.2500000 0.0673077 0.6538462
0.0673077 0.2115385 0.7019231 0.0192308
0.8365385 0.0480769 0.1057692 0.0096154
0.0576923 0.0384615 0.0096154 0.8942308
0.0480769 0.0192308 0.0769231 0.8557692
0.0096154 0.0096154 0.9038462 0.0769231
0.0384615 0.0096154 0.9326923 0.0192308
0.0384615 0.6923077 0.0288462 0.2403846
0.0576923 0.2211538 0.1057692 0.6153846
0.2596154 0.1538462 0.4423077 0.1442308

MOTIF C2P.I33

letter-probability matrix: alength= 4 w= 13 nsites= 20 E= 0
0.1217391 0.4521739 0.1826087 0.2434783
0.6434783 0.1043478 0.2173913 0.0347826
0.2608696 0.0173913 0.6434783 0.0782609
0.0086957 0.9304348 0.0173913 0.0434783
0.0695652 0.8695652 0.0521739 0.0086957
0.8956522 0.0347826 0.0173913 0.0521739
0.9130435 0.0086957 0.0434783 0.0347826
0.0086957 0.1565217 0.0521739 0.7826087
0.0608696 0.6956522 0.1652174 0.0782609
0.5826087 0.1043478 0.2521739 0.0608696
0.1565217 0.2782609 0.5217391 0.0434783
0.4260870 0.3739130 0.1739130 0.0260870
0.3739130 0.0782609 0.4260870 0.1217391

MOTIF C2P.I34

letter-probability matrix: alength= 4 w= 13 nsites= 20 E= 0
0.2100840 0.4033613 0.0504202 0.3361345
0.0504202 0.1680672 0.4033613 0.3781513
0.0504202 0.4705882 0.2857143 0.1932773
0.0168067 0.3277311 0.1008403 0.5546218
0.0504202 0.1680672 0.6974790 0.0840336
0.7899160 0.0168067 0.1680672 0.0252101
0.0252101 0.0084034 0.0168067 0.9495798
0.0420168 0.0420168 0.0420168 0.8739496
0.0084034 0.0336134 0.8571429 0.1008403
0.0756303 0.0336134 0.8571429 0.0336134
0.0504202 0.6050420 0.0420168 0.3025210
0.0588235 0.2268908 0.1260504 0.5882353
0.2689076 0.2016807 0.3949580 0.1344538

MOTIF C2P.I35

letter-probability matrix: alength= 4 w= 14 nsites= 20 E= 0
0.161290 0.268817 0.440860 0.129032
0.107527 0.483871 0.053763 0.354839
0.043011 0.086022 0.354839 0.516129
0.107527 0.505376 0.258065 0.129032
0.032258 0.268817 0.129032 0.569892
0.086022 0.193548 0.677419 0.043011
0.881720 0.010753 0.096774 0.010753
0.021505 0.043011 0.010753 0.924731
0.053763 0.010753 0.043011 0.892473
0.021505 0.010753 0.913978 0.053763
0.043011 0.010753 0.935484 0.010753
0.032258 0.634409 0.032258 0.301075
0.010753 0.204301 0.150538 0.634409
0.301075 0.172043 0.408602 0.118280

MOTIF C2P.I36

letter-probability matrix: alength= 4 w= 17 nsites= 20 E= 0
0.0874317 0.5409836 0.2240437 0.1475410
0.3497268 0.2622951 0.1530055 0.2349727
0.3497268 0.1366120 0.4644809 0.0491803
0.1366120 0.0765027 0.7049180 0.0819672
0.0819672 0.7595628 0.0327869 0.1256831
0.0218579 0.7595628 0.0437158 0.1748634
0.1584699 0.7868852 0.0163934 0.0382514
0.0273224 0.9125683 0.0163934 0.0437158
0.0983607 0.0054645 0.8797814 0.0163934
0.0054645 0.9508197 0.0054645 0.0382514
0.0437158 0.8961749 0.0491803 0.0109290
0.0109290 0.7759563 0.0218579 0.1912568
0.1639344 0.6338798 0.0546448 0.1475410
0.0491803 0.5683060 0.1256831 0.2568306
0.1311475 0.3497268 0.1912568 0.3278689
0.1092896 0.4371585 0.3333333 0.1202186
0.1584699 0.4808743 0.3224044 0.0382514

MOTIF C2P.I37

letter-probability matrix: alength= 4 w= 13 nsites= 20 E= 0
0.1982759 0.2931034 0.3706897 0.1379310
0.1724138 0.3965517 0.0689655 0.3620690
0.0431034 0.1379310 0.3448276 0.4741379
0.0689655 0.5172414 0.2672414 0.1465517
0.0344828 0.2758621 0.0431034 0.6465517
0.0948276 0.1724138 0.6982759 0.0344828
0.8103448 0.0344828 0.1465517 0.0086207
0.0603448 0.0258621 0.0086207 0.9051724
0.0258621 0.0172414 0.1120690 0.8448276
0.0086207 0.0086207 0.8706897 0.1120690
0.0603448 0.0086207 0.8706897 0.0603448
0.0517241 0.6206897 0.0603448 0.2672414
0.0948276 0.1896552 0.0948276 0.6206897

MOTIF C2P.I38

letter-probability matrix: alength= 4 w= 12 nsites= 20 E= 0
0.1810345 0.4051724 0.0603448 0.3534483
0.0517241 0.1637931 0.3793103 0.4051724
0.0689655 0.5517241 0.2241379 0.1551724
0.0517241 0.2672414 0.0775862 0.6034483
0.0862069 0.1551724 0.6982759 0.0603448
0.7672414 0.0086207 0.1982759 0.0258621
0.0258621 0.0086207 0.0086207 0.9568966
0.0172414 0.0431034 0.0172414 0.9224138
0.0086207 0.0086207 0.8965517 0.0862069
0.0603448 0.0086207 0.9137931 0.0172414
0.0689655 0.6293103 0.0344828 0.2672414
0.0948276 0.2500000 0.1120690 0.5431034

MOTIF C2P.I39

letter-probability matrix: alength= 4 w= 14 nsites= 20 E= 0
0.1559633 0.2293578 0.4770642 0.1376147
0.1009174 0.4770642 0.0550459 0.3669725
0.0550459 0.1834862 0.2844037 0.4770642
0.0733945 0.4954128 0.2935780 0.1376147
0.0642202 0.2935780 0.1009174 0.5412844
0.0733945 0.2293578 0.6605505 0.0366972
0.7889908 0.0366972 0.1559633 0.0183486
0.0275229 0.0183486 0.0091743 0.9449541
0.0183486 0.0091743 0.0733945 0.8990826
0.0091743 0.0091743 0.9082569 0.0733945
0.0366972 0.0091743 0.8990826 0.0550459
0.0458716 0.6055046 0.0183486 0.3302752
0.0917431 0.2477064 0.1376147 0.5229358
0.1651376 0.2293578 0.4678899 0.1376147

MOTIF C2P.I40

letter-probability matrix: alength= 4 w= 12 nsites= 20 E= 0
0.5652174 0.0956522 0.2347826 0.1043478
0.2956522 0.0347826 0.6260870 0.0434783
0.0260870 0.9043478 0.0086957 0.0608696
0.1043478 0.8347826 0.0260870 0.0347826
0.8869565 0.0434783 0.0086957 0.0608696
0.9391304 0.0173913 0.0260870 0.0173913
0.0173913 0.1478261 0.0173913 0.8173913
0.0521739 0.7565217 0.1130435 0.0782609
0.5565217 0.1043478 0.3043478 0.0347826
0.1304348 0.3217391 0.5043478 0.0434783
0.4173913 0.3652174 0.1652174 0.0521739
0.3913043 0.0869565 0.3826087 0.1391304

MOTIF C2P.I41

letter-probability matrix: alength= 4 w= 13 nsites= 20 E= 0
0.1250000 0.4553571 0.2142857 0.2053571
0.5625000 0.1160714 0.2053571 0.1160714
0.3125000 0.0267857 0.6071429 0.0535714
0.0446429 0.8660714 0.0089286 0.0803571
0.0982143 0.8750000 0.0178571 0.0089286
0.9107143 0.0535714 0.0178571 0.0178571
0.9464286 0.0089286 0.0357143 0.0089286
0.0089286 0.1250000 0.0089286 0.8571429
0.0446429 0.7232143 0.1785714 0.0535714
0.5446429 0.0982143 0.2857143 0.0714286
0.1517857 0.2767857 0.5178571 0.0535714
0.4732143 0.2946429 0.1785714 0.0535714
0.3750000 0.0446429 0.4375000 0.1428571

MOTIF C2P.I42

letter-probability matrix: alength= 4 w= 13 nsites= 20 E= 0
0.092784 0.371134 0.288660 0.247423
0.597938 0.092784 0.288660 0.020619
0.247423 0.041237 0.659794 0.051546
0.041237 0.865979 0.020619 0.072165
0.041237 0.938144 0.010309 0.010309
0.927835 0.010309 0.030928 0.030928
0.927835 0.020619 0.020619 0.030928
0.020619 0.144330 0.010309 0.824742
0.041237 0.680412 0.216495 0.061856
0.567010 0.082474 0.309278 0.041237
0.175258 0.257732 0.515464 0.051546
0.484536 0.309278 0.144330 0.061856
0.391753 0.030928 0.432990 0.144330

MOTIF C2P.I43

letter-probability matrix: alength= 4 w= 13 nsites= 20 E= 0
0.171717 0.464646 0.060606 0.303030
0.030303 0.131313 0.363636 0.474747
0.080808 0.535354 0.282828 0.101010
0.020202 0.292929 0.101010 0.585859
0.050505 0.222222 0.707071 0.020202
0.808081 0.010101 0.151515 0.030303
0.010101 0.030303 0.020202 0.939394
0.040404 0.010101 0.030303 0.919192
0.020202 0.020202 0.888889 0.070707
0.020202 0.010101 0.949495 0.020202
0.060606 0.606061 0.040404 0.292929
0.070707 0.242424 0.121212 0.565657
0.222222 0.161616 0.484848 0.131313

MOTIF C2P.I44

letter-probability matrix: alength= 4 w= 13 nsites= 20 E= 0
0.1467890 0.4311927 0.0825688 0.3394495
0.0458716 0.1376147 0.3577982 0.4587156
0.0550459 0.5229358 0.2660550 0.1559633
0.0183486 0.2752294 0.0917431 0.6146789
0.1009174 0.1743119 0.6972477 0.0275229
0.8073394 0.0091743 0.1743119 0.0091743
0.0275229 0.0275229 0.0091743 0.9357798
0.0366972 0.0275229 0.0183486 0.9174312
0.0366972 0.0091743 0.8899083 0.0642202
0.0550459 0.0091743 0.8990826 0.0366972
0.0642202 0.6055046 0.0275229 0.3027523
0.0550459 0.2018349 0.1192661 0.6238532
0.2385321 0.2018349 0.4128440 0.1467890

MOTIF C2P.I45

letter-probability matrix: alength= 4 w= 13 nsites= 20 E= 0
0.173913 0.413043 0.086957 0.326087
0.043478 0.108696 0.380435 0.467391
0.054348 0.586957 0.228261 0.130435
0.065217 0.239130 0.076087 0.619565
0.076087 0.184783 0.728261 0.010870
0.826087 0.010870 0.152174 0.010870
0.010870 0.021739 0.010870 0.956522
0.010870 0.010870 0.032609 0.945652
0.010870 0.032609 0.869565 0.086957
0.021739 0.010870 0.956522 0.010870
0.076087 0.608696 0.021739 0.293478
0.097826 0.250000 0.130435 0.521739
0.219780 0.186813 0.450549 0.142857

MOTIF C2P.I46

letter-probability matrix: alength= 4 w= 18 nsites= 20 E= 0
0.142857 0.079365 0.174603 0.603175
0.111111 0.095238 0.444444 0.349206
0.222222 0.333333 0.095238 0.349206
0.079365 0.206349 0.126984 0.587302
0.238095 0.142857 0.587302 0.031746
0.079365 0.047619 0.746032 0.126984
0.222222 0.015873 0.650794 0.111111
0.777778 0.095238 0.095238 0.031746
0.476190 0.206349 0.253968 0.063492
0.539683 0.079365 0.015873 0.365079
0.031746 0.222222 0.079365 0.666667
0.158730 0.095238 0.650794 0.095238
0.333333 0.222222 0.111111 0.333333
0.746032 0.063492 0.111111 0.079365
0.174603 0.111111 0.682540 0.031746
0.031746 0.095238 0.095238 0.777778
0.079365 0.253968 0.063492 0.603175
0.174603 0.349206 0.238095 0.238095

MOTIF C2P.I48

letter-probability matrix: alength= 4 w= 13 nsites= 20 E= 0
0.105263 0.442105 0.221053 0.231579
0.645833 0.104167 0.187500 0.062500
0.343750 0.010417 0.614583 0.031250
0.031250 0.937500 0.010417 0.020833
0.083333 0.885417 0.020833 0.010417
0.927083 0.010417 0.041667 0.020833
0.906250 0.041667 0.031250 0.020833
0.010417 0.208333 0.020833 0.760417
0.052083 0.729167 0.177083 0.041667
0.562500 0.135417 0.281250 0.020833
0.166667 0.291667 0.468750 0.072917
0.406250 0.343750 0.166667 0.083333
0.333333 0.083333 0.375000 0.208333

MOTIF C2P.I49

letter-probability matrix: alength= 4 w= 12 nsites= 20 E= 0
0.6634615 0.0865385 0.1730769 0.0769231
0.3173077 0.0384615 0.6057692 0.0384615
0.0384615 0.8942308 0.0096154 0.0576923
0.0769231 0.8653846 0.0288462 0.0288462
0.9326923 0.0288462 0.0192308 0.0192308
0.8942308 0.0384615 0.0192308 0.0480769
0.0096154 0.2115385 0.0288462 0.7500000
0.0384615 0.6730769 0.2115385 0.0769231
0.5480769 0.0961538 0.3173077 0.0384615
0.1057692 0.2596154 0.5384615 0.0961538
0.4519231 0.3365385 0.1538462 0.0576923
0.2788462 0.0961538 0.4423077 0.1826923

MOTIF C2P.I50

letter-probability matrix: alength= 4 w= 14 nsites= 20 E= 0
0.233333 0.222222 0.411111 0.133333
0.177778 0.500000 0.055556 0.266667
0.055556 0.144444 0.344444 0.455556
0.066667 0.522222 0.255556 0.155556
0.033333 0.200000 0.111111 0.655556
0.044444 0.155556 0.766667 0.033333
0.777778 0.044444 0.166667 0.011111
0.044444 0.044444 0.011111 0.900000
0.055556 0.033333 0.022222 0.888889
0.022222 0.044444 0.866667 0.066667
0.044444 0.011111 0.933333 0.011111
0.033333 0.577778 0.033333 0.355556
0.055556 0.177778 0.144444 0.622222
0.266667 0.166667 0.444444 0.122222

MOTIF C2P.I51

letter-probability matrix: alength= 4 w= 13 nsites= 20 E= 0
0.091837 0.479592 0.204082 0.224490
0.612245 0.102041 0.204082 0.081633
0.346939 0.040816 0.591837 0.020408
0.051020 0.918367 0.010204 0.020408
0.112245 0.857143 0.020408 0.010204
0.948980 0.020408 0.020408 0.010204
0.897959 0.010204 0.030612 0.061224
0.020408 0.153061 0.040816 0.785714
0.051020 0.693878 0.193878 0.061224
0.622449 0.102041 0.234694 0.040816
0.193878 0.255102 0.489796 0.061224
0.489796 0.265306 0.173469 0.071429
0.306122 0.071429 0.448980 0.173469

MOTIF C2P.I52

letter-probability matrix: alength= 4 w= 13 nsites= 20 E= 0
0.129032 0.505376 0.161290 0.204301
0.612903 0.129032 0.182796 0.075269
0.376344 0.021505 0.559140 0.043011
0.032258 0.913978 0.021505 0.032258
0.075269 0.881720 0.032258 0.010753
0.935484 0.010753 0.010753 0.043011
0.924731 0.010753 0.032258 0.032258
0.021505 0.204301 0.021505 0.752688
0.021505 0.741935 0.161290 0.075269
0.569892 0.075269 0.311828 0.043011
0.118280 0.268817 0.526882 0.086022
0.473118 0.301075 0.139785 0.086022
0.258065 0.086022 0.483871 0.172043

MOTIF C2P.I54

letter-probability matrix: alength= 4 w= 13 nsites= 20 E= 0
0.2254902 0.4509804 0.0784314 0.2450980
0.0392157 0.1470588 0.2941176 0.5196078
0.1274510 0.4705882 0.2745098 0.1274510
0.0588235 0.2647059 0.0980392 0.5784314
0.0588235 0.2156863 0.6764706 0.0490196
0.7450980 0.0294118 0.2058824 0.0196078
0.0392157 0.0392157 0.0588235 0.8627451
0.0392157 0.0490196 0.0098039 0.9019608
0.0196078 0.0294118 0.8823529 0.0686275
0.0098039 0.0098039 0.9509804 0.0294118
0.0294118 0.5392157 0.0294118 0.4019608
0.1176471 0.1862745 0.1078431 0.5882353
0.2549020 0.1862745 0.4705882 0.0882353

MOTIF C2P.I55

letter-probability matrix: alength= 4 w= 9 nsites= 20 E= 0
0.021505 0.204301 0.494624 0.279570
0.107527 0.086022 0.139785 0.666667
0.709677 0.096774 0.064516 0.129032
0.032258 0.236559 0.139785 0.591398
0.376344 0.032258 0.118280 0.473118
0.161290 0.172043 0.075269 0.591398
0.645161 0.215054 0.118280 0.021505
0.612903 0.053763 0.118280 0.215054
0.720430 0.010753 0.236559 0.032258

MOTIF C2P.I56

letter-probability matrix: alength= 4 w= 15 nsites= 20 E= 0
0.605263 0.131579 0.092105 0.171053
0.434211 0.157895 0.157895 0.250000
0.039474 0.552632 0.052632 0.355263
0.302632 0.118421 0.157895 0.421053
0.631579 0.039474 0.039474 0.289474
0.105263 0.644737 0.131579 0.118421
0.565789 0.210526 0.052632 0.171053
0.355263 0.105263 0.013158 0.526316
0.197368 0.118421 0.092105 0.592105
0.315789 0.026316 0.052632 0.605263
0.065789 0.513158 0.052632 0.368421
0.276316 0.592105 0.052632 0.078947
0.052632 0.618421 0.052632 0.276316
0.631579 0.039474 0.078947 0.250000
0.223684 0.105263 0.276316 0.394737

MOTIF C2P.I57

letter-probability matrix: alength= 4 w= 9 nsites= 20 E= 0
0.048193 0.192771 0.048193 0.710843
0.325301 0.084337 0.048193 0.542169
0.072289 0.144578 0.144578 0.638554
0.469880 0.084337 0.228916 0.216867
0.409639 0.240964 0.024096 0.325301
0.614458 0.132530 0.216867 0.036145
0.132530 0.024096 0.048193 0.795181
0.686747 0.132530 0.072289 0.108434
0.313253 0.457831 0.144578 0.084337

MOTIF C2P.I58

letter-probability matrix: alength= 4 w= 13 nsites= 20 E= 0
0.153061 0.459184 0.153061 0.234694
0.663265 0.091837 0.193878 0.051020
0.204082 0.091837 0.653061 0.051020
0.040816 0.897959 0.051020 0.010204
0.061224 0.918367 0.010204 0.010204
0.826531 0.081633 0.030612 0.061224
0.857143 0.010204 0.051020 0.081633
0.010204 0.163265 0.020408 0.806122
0.030612 0.632653 0.255102 0.081633
0.530612 0.183673 0.244898 0.040816
0.112245 0.326531 0.469388 0.091837
0.438776 0.326531 0.163265 0.071429
0.326531 0.081633 0.408163 0.183673

MOTIF C2P.I59

letter-probability matrix: alength= 4 w= 9 nsites= 20 E= 0
0.033708 0.112360 0.561798 0.292135
0.022472 0.011236 0.247191 0.719101
0.674157 0.022472 0.112360 0.191011
0.123596 0.179775 0.101124 0.595506
0.359551 0.067416 0.179775 0.393258
0.235955 0.235955 0.044944 0.483146
0.662921 0.202247 0.056180 0.078652
0.696629 0.011236 0.067416 0.224719
0.685393 0.011236 0.247191 0.056180

MOTIF C2P.I60

letter-probability matrix: alength= 4 w= 10 nsites= 20 E= 0
0.535865 0.215190 0.071730 0.177215
0.046414 0.265823 0.654008 0.033755
0.172996 0.624473 0.189873 0.012658
0.827004 0.042194 0.050633 0.080169
0.232068 0.198312 0.535865 0.033755
0.050633 0.523207 0.354430 0.071730
0.493671 0.291139 0.046414 0.168776
0.400844 0.097046 0.388186 0.113924
0.324895 0.400844 0.257384 0.016878
0.350211 0.375527 0.135021 0.139241

MOTIF C2P.I61

letter-probability matrix: alength= 4 w= 11 nsites= 20 E= 0
0.239583 0.062500 0.343750 0.354167
0.281250 0.270833 0.322917 0.125000
0.052083 0.041667 0.604167 0.302083
0.031250 0.093750 0.270833 0.604167
0.677083 0.114583 0.031250 0.177083
0.072917 0.312500 0.114583 0.500000
0.385417 0.083333 0.187500 0.343750
0.166667 0.145833 0.052083 0.635417
0.718750 0.135417 0.125000 0.020833
0.635417 0.010417 0.125000 0.229167
0.687500 0.052083 0.187500 0.072917

MOTIF C2P.I62

letter-probability matrix: alength= 4 w= 10 nsites= 20 E= 0
0.064103 0.205128 0.448718 0.282051
0.051282 0.076923 0.153846 0.717949
0.730769 0.076923 0.064103 0.128205
0.102564 0.064103 0.115385 0.717949
0.397436 0.051282 0.192308 0.358974
0.153846 0.217949 0.064103 0.564103
0.628205 0.141026 0.153846 0.076923
0.653846 0.038462 0.089744 0.217949
0.692308 0.064103 0.179487 0.064103
0.179487 0.269231 0.192308 0.358974

MOTIF C2P.I63

letter-probability matrix: alength= 4 w= 9 nsites= 20 E= 0
0.056180 0.146067 0.067416 0.730337
0.179775 0.056180 0.033708 0.730337
0.022472 0.078652 0.224719 0.674157
0.471910 0.033708 0.314607 0.179775
0.415730 0.202247 0.044944 0.337079
0.685393 0.112360 0.179775 0.022472
0.101124 0.101124 0.056180 0.741573
0.651685 0.168539 0.089888 0.089888
0.348315 0.460674 0.146067 0.044944

MOTIF C2P.I64

letter-probability matrix: alength= 4 w= 13 nsites= 20 E= 0
0.089109 0.425743 0.247525 0.237624
0.514851 0.148515 0.267327 0.069307
0.306931 0.029703 0.613861 0.049505
0.029703 0.900990 0.019802 0.049505
0.059406 0.891089 0.039604 0.009901
0.920792 0.019802 0.049505 0.009901
0.891089 0.009901 0.029703 0.069307
0.009901 0.118812 0.009901 0.861386
0.029703 0.673267 0.267327 0.029703
0.673267 0.059406 0.217822 0.049505
0.128713 0.217822 0.564356 0.089109
0.485149 0.306931 0.138614 0.069307
0.326733 0.069307 0.445545 0.158416

MOTIF C2P.I65

letter-probability matrix: alength= 4 w= 13 nsites= 20 E= 0
0.132075 0.452830 0.113208 0.301887
0.113208 0.198113 0.254717 0.433962
0.094340 0.518868 0.273585 0.113208
0.028302 0.292453 0.188679 0.490566
0.047170 0.235849 0.669811 0.047170
0.830189 0.018868 0.141509 0.009434
0.047170 0.028302 0.037736 0.886792
0.037736 0.018868 0.018868 0.924528
0.028302 0.047170 0.867925 0.056604
0.047170 0.018868 0.915094 0.018868
0.028302 0.622642 0.009434 0.339623
0.084906 0.235849 0.103774 0.575472
0.273585 0.207547 0.433962 0.084906

MOTIF C2P.I66

letter-probability matrix: alength= 4 w= 13 nsites= 20 E= 0
0.1284404 0.4403670 0.0917431 0.3394495
0.1192661 0.1926606 0.2752294 0.4128440
0.1100917 0.5504587 0.2752294 0.0642202
0.0366972 0.2568807 0.1651376 0.5412844
0.0550459 0.2293578 0.6697248 0.0458716
0.8348624 0.0458716 0.1009174 0.0183486
0.0091743 0.0733945 0.0642202 0.8532110
0.0550459 0.0366972 0.0275229 0.8807339
0.0091743 0.0183486 0.9174312 0.0550459
0.0183486 0.0366972 0.9266055 0.0183486
0.0091743 0.6238532 0.0275229 0.3394495
0.0275229 0.2018349 0.1651376 0.6055046
0.2385321 0.1559633 0.5321101 0.0733945

MOTIF C2P.I67

letter-probability matrix: alength= 4 w= 19 nsites= 20 E= 0
0.0601852 0.2685185 0.4907407 0.1805556
0.1990741 0.1990741 0.4259259 0.1759259
0.3611111 0.1805556 0.3287037 0.1296296
0.2592593 0.1388889 0.5787037 0.0231481
0.1712963 0.0462963 0.5555556 0.2268519
0.1574074 0.0092593 0.7824074 0.0509259
0.0462963 0.0092593 0.8842593 0.0601852
0.0046296 0.0092593 0.9722222 0.0138889
0.0231481 0.8240741 0.0092593 0.1435185
0.0601852 0.0046296 0.9027778 0.0324074
0.0092593 0.0277778 0.7731481 0.1898148
0.1666667 0.0138889 0.7685185 0.0509259
0.1481481 0.0787037 0.6666667 0.1064815
0.0833333 0.6666667 0.0925926 0.1574074
0.0972222 0.4444444 0.1666667 0.2916667
0.2361111 0.1574074 0.2638889 0.3425926
0.1712963 0.2361111 0.4537037 0.1388889
0.2361111 0.1944444 0.4398148 0.1296296
0.1250000 0.2500000 0.5462963 0.0787037

MOTIF C2P.I68

letter-probability matrix: alength= 4 w= 9 nsites= 20 E= 0
0.062500 0.080357 0.526786 0.330357
0.035714 0.017857 0.098214 0.848214
0.553571 0.107143 0.196429 0.142857
0.044643 0.321429 0.133929 0.500000
0.294643 0.035714 0.071429 0.598214
0.116071 0.125000 0.017857 0.741071
0.562500 0.089286 0.258929 0.089286
0.419643 0.151786 0.142857 0.285714
0.767857 0.098214 0.089286 0.044643

MOTIF C2P.I69

letter-probability matrix: alength= 4 w= 13 nsites= 20 E= 0
0.0762712 0.4745763 0.2288136 0.2203390
0.6271186 0.1440678 0.1949153 0.0338983
0.2966102 0.0593220 0.6101695 0.0338983
0.0508475 0.9152542 0.0169492 0.0169492
0.0508475 0.9067797 0.0254237 0.0169492
0.8813559 0.0423729 0.0254237 0.0508475
0.8389831 0.0338983 0.0338983 0.0932203
0.0084746 0.1610169 0.0169492 0.8135593
0.0593220 0.6949153 0.2118644 0.0338983
0.5677966 0.1355932 0.2372881 0.0593220
0.1271186 0.2033898 0.5762712 0.0932203
0.3983051 0.3135593 0.1864407 0.1016949
0.3644068 0.0508475 0.4576271 0.1271186

MOTIF C2P.I70

letter-probability matrix: alength= 4 w= 17 nsites= 20 E= 0
0.0769231 0.4977376 0.2443439 0.1809955
0.1312217 0.4072398 0.2036199 0.2579186
0.1312217 0.4615385 0.1990950 0.2081448
0.3619910 0.2398190 0.1583710 0.2398190
0.2986425 0.1900452 0.4524887 0.0588235
0.1312217 0.1131222 0.6787330 0.0769231
0.0995475 0.6153846 0.0904977 0.1945701
0.0633484 0.7737557 0.0090498 0.1538462
0.1809955 0.7782805 0.0271493 0.0135747
0.0407240 0.9185520 0.0090498 0.0316742
0.1266968 0.0090498 0.8325792 0.0316742
0.0135747 0.9638009 0.0045249 0.0180995
0.0452489 0.9004525 0.0045249 0.0497738
0.0452489 0.7556561 0.0045249 0.1945701
0.1809955 0.5656109 0.0723982 0.1809955
0.0407240 0.5610860 0.1040724 0.2941176
0.1176471 0.3212670 0.1855204 0.3755656

MOTIF C2P.I71

letter-probability matrix: alength= 4 w= 13 nsites= 20 E= 0
0.118812 0.465347 0.079208 0.336634
0.069307 0.138614 0.346535 0.445545
0.099010 0.554455 0.217822 0.128713
0.059406 0.198020 0.118812 0.623762
0.019802 0.207921 0.722772 0.049505
0.772277 0.029703 0.178218 0.019802
0.069307 0.059406 0.019802 0.851485
0.039604 0.049505 0.049505 0.861386
0.009901 0.029703 0.891089 0.069307
0.009901 0.009901 0.940594 0.039604
0.019802 0.673267 0.009901 0.297030
0.059406 0.237624 0.108911 0.594059
0.247525 0.128713 0.514851 0.108911

MOTIF C2P.I72

letter-probability matrix: alength= 4 w= 13 nsites= 20 E= 0
0.0840336 0.5798319 0.1344538 0.2016807
0.6050420 0.1428571 0.2100840 0.0420168
0.3109244 0.0252101 0.6134454 0.0504202
0.0504202 0.8907563 0.0168067 0.0420168
0.0672269 0.8907563 0.0252101 0.0168067
0.8823529 0.0336134 0.0504202 0.0336134
0.8571429 0.0336134 0.0588235 0.0504202
0.0252101 0.2100840 0.0252101 0.7394958
0.0084034 0.7226891 0.2184874 0.0504202
0.5546218 0.1932773 0.2016807 0.0504202
0.1092437 0.2184874 0.5882353 0.0840336
0.4873950 0.2605042 0.1428571 0.1092437
0.2521008 0.1512605 0.4621849 0.1344538

MOTIF C2P.I73

letter-probability matrix: alength= 4 w= 14 nsites= 20 E= 0
0.1562500 0.3593750 0.2187500 0.2656250
0.0781250 0.4218750 0.2343750 0.2656250
0.6250000 0.0781250 0.2656250 0.0312500
0.2343750 0.0390625 0.6562500 0.0703125
0.0468750 0.8750000 0.0234375 0.0546875
0.0312500 0.9531250 0.0078125 0.0078125
0.8593750 0.0156250 0.0703125 0.0546875
0.9062500 0.0546875 0.0234375 0.0156250
0.0156250 0.1328125 0.0390625 0.8125000
0.1015625 0.6015625 0.2109375 0.0859375
0.4843750 0.1640625 0.3125000 0.0390625
0.1328125 0.2421875 0.5312500 0.0937500
0.4765625 0.2578125 0.1718750 0.0937500
0.3203125 0.0703125 0.4843750 0.1250000

MOTIF C2P.I74

letter-probability matrix: alength= 4 w= 13 nsites= 20 E= 0
0.1162791 0.5116279 0.0775194 0.2945736
0.0775194 0.1395349 0.3100775 0.4728682
0.0852713 0.5271318 0.2945736 0.0930233
0.0775194 0.2945736 0.1162791 0.5116279
0.0697674 0.2248062 0.6589147 0.0465116
0.8217054 0.0077519 0.1550388 0.0155039
0.0697674 0.0310078 0.0310078 0.8682171
0.0310078 0.0232558 0.0465116 0.8992248
0.0310078 0.0232558 0.8837209 0.0620155
0.0232558 0.0077519 0.9379845 0.0310078
0.0542636 0.6279070 0.0387597 0.2790698
0.0775194 0.1937984 0.1085271 0.6201550
0.1937984 0.1937984 0.4496124 0.1627907

MOTIF C2P.I75

letter-probability matrix: alength= 4 w= 15 nsites= 20 E= 0
0.3472222 0.2222222 0.2916667 0.1388889
0.2638889 0.1064815 0.5972222 0.0324074
0.1388889 0.0694444 0.6342593 0.1574074
0.1666667 0.0092593 0.7777778 0.0462963
0.0185185 0.0138889 0.9351852 0.0324074
0.0138889 0.0324074 0.9490741 0.0046296
0.0370370 0.8055556 0.0046296 0.1527778
0.0231481 0.0277778 0.9212963 0.0277778
0.0277778 0.0324074 0.7685185 0.1712963
0.1712963 0.0046296 0.7962963 0.0277778
0.1666667 0.0509259 0.6990741 0.0833333
0.0740741 0.7037037 0.1064815 0.1157407
0.0648148 0.5185185 0.1666667 0.2500000
0.2546296 0.1481481 0.2824074 0.3148148
0.1203704 0.1898148 0.5972222 0.0925926

MOTIF C2P.I76

letter-probability matrix: alength= 4 w= 13 nsites= 20 E= 0
0.0887097 0.5000000 0.1774194 0.2338710
0.5645161 0.1693548 0.2419355 0.0241935
0.2580645 0.0322581 0.6451613 0.0645161
0.0564516 0.8951613 0.0241935 0.0241935
0.0322581 0.9516129 0.0080645 0.0080645
0.9032258 0.0080645 0.0403226 0.0483871
0.9112903 0.0403226 0.0322581 0.0161290
0.0080645 0.1370968 0.0241935 0.8306452
0.0483871 0.6854839 0.2177419 0.0483871
0.5241935 0.1451613 0.2822581 0.0483871
0.1290323 0.2741935 0.5322581 0.0645161
0.4596774 0.2661290 0.2177419 0.0564516
0.3387097 0.0725806 0.4596774 0.1290323

MOTIF C2P.I77

letter-probability matrix: alength= 4 w= 13 nsites= 20 E= 0
0.0873016 0.4603175 0.2460317 0.2063492
0.6269841 0.1190476 0.2222222 0.0317460
0.2857143 0.0317460 0.6587302 0.0238095
0.0238095 0.9365079 0.0079365 0.0317460
0.0634921 0.9206349 0.0079365 0.0079365
0.9365079 0.0158730 0.0396825 0.0079365
0.8650794 0.0476190 0.0158730 0.0714286
0.0079365 0.1825397 0.0238095 0.7857143
0.0238095 0.7301587 0.2063492 0.0396825
0.5476190 0.1428571 0.2539683 0.0555556
0.1428571 0.2301587 0.5079365 0.1190476
0.4285714 0.3174603 0.1507937 0.1031746
0.3730159 0.0793651 0.4603175 0.0873016

MOTIF C2P.I78

letter-probability matrix: alength= 4 w= 15 nsites= 20 E= 0
0.2500000 0.1842105 0.2565789 0.3092105
0.5263158 0.3552632 0.0657895 0.0526316
0.5197368 0.1907895 0.2171053 0.0723684
0.4934211 0.0723684 0.1710526 0.2631579
0.2302632 0.2105263 0.1907895 0.3684211
0.3947368 0.1513158 0.1447368 0.3092105
0.2894737 0.1513158 0.2697368 0.2894737
0.3223684 0.3289474 0.1381579 0.2105263
0.7171053 0.0460526 0.0723684 0.1644737
0.3684211 0.1776316 0.1907895 0.2631579
0.2039474 0.3815789 0.1973684 0.2171053
0.3486842 0.5460526 0.0197368 0.0855263
0.7565789 0.1381579 0.0263158 0.0789474
0.7697368 0.1315789 0.0855263 0.0131579
0.4144737 0.0065789 0.0328947 0.5460526

MOTIF C2P.I79

letter-probability matrix: alength= 4 w= 12 nsites= 20 E= 0
0.9006623 0.0463576 0.0264901 0.0264901
0.0596026 0.0198675 0.1456954 0.7748344
0.1059603 0.0066225 0.0463576 0.8410596
0.0198675 0.0066225 0.8543046 0.1192053
0.1854305 0.0198675 0.7417219 0.0529801
0.0198675 0.5165563 0.0264901 0.4370861
0.1059603 0.2317881 0.0397351 0.6225166
0.2317881 0.1523179 0.3443709 0.2715232
0.2450331 0.2847682 0.2317881 0.2384106
0.2052980 0.1456954 0.3245033 0.3245033
0.2847682 0.1192053 0.3245033 0.2715232
0.2251656 0.1324503 0.2582781 0.3841060

MOTIF C2P.I80

letter-probability matrix: alength= 4 w= 8 nsites= 20 E= 0
0.1224490 0.0408163 0.6244898 0.2122449
0.0122449 0.0081633 0.9469388 0.0326531
0.1959184 0.5306122 0.1795918 0.0938776
0.1265306 0.0122449 0.2081633 0.6530612
0.0081633 0.0734694 0.8816327 0.0367347
0.1183673 0.6448980 0.1877551 0.0489796
0.3020408 0.0367347 0.3102041 0.3510204
0.0979592 0.0204082 0.8489796 0.0326531

MOTIF C2P.I82

letter-probability matrix: alength= 4 w= 27 nsites= 20 E= 0
0.331429 0.114286 0.308571 0.245714
0.314286 0.028571 0.337143 0.320000
0.388571 0.137143 0.137143 0.337143
0.377143 0.251429 0.068571 0.302857
0.068571 0.308571 0.222857 0.400000
0.280000 0.051429 0.057143 0.611429
0.177143 0.228571 0.371429 0.222857
0.411429 0.177143 0.171429 0.240000
0.268571 0.074286 0.274286 0.382857
0.434286 0.148571 0.251429 0.165714
0.840000 0.017143 0.011429 0.131429
0.257143 0.348571 0.302857 0.091429
0.645714 0.120000 0.142857 0.091429
0.582857 0.028571 0.188571 0.200000
0.565714 0.120000 0.165714 0.148571
0.605714 0.040000 0.171429 0.182857
0.371429 0.291429 0.211429 0.125714
0.274286 0.194286 0.102857 0.428571
0.434286 0.177143 0.285714 0.102857
0.280000 0.108571 0.274286 0.337143
0.474286 0.240000 0.262857 0.022857
0.245714 0.142857 0.320000 0.291429
0.440000 0.137143 0.205714 0.217143
0.554286 0.062857 0.125714 0.257143
0.605714 0.125714 0.080000 0.188571
0.240000 0.228571 0.234286 0.297143
0.240000 0.171429 0.165714 0.422857

MOTIF C2P.I83

letter-probability matrix: alength= 4 w= 31 nsites= 20 E= 0
0.6075269 0.1075269 0.0645161 0.2204301
0.3225806 0.1720430 0.3440860 0.1612903
0.4731183 0.0591398 0.1774194 0.2903226
0.2150538 0.1559140 0.1559140 0.4731183
0.0967742 0.2634409 0.3387097 0.3010753
0.2741935 0.2903226 0.1774194 0.2580645
0.5215054 0.0967742 0.1236559 0.2580645
0.4032258 0.0107527 0.4946237 0.0913978
0.4784946 0.0268817 0.4086022 0.0860215
0.3817204 0.0483871 0.2634409 0.3064516
0.4892473 0.1666667 0.2204301 0.1236559
0.2741935 0.4408602 0.1021505 0.1827957
0.4946237 0.1612903 0.1075269 0.2365591
0.3118280 0.1344086 0.3817204 0.1720430
0.4838710 0.0053763 0.2526882 0.2580645
0.4193548 0.0698925 0.2741935 0.2365591
0.3494624 0.1935484 0.2204301 0.2365591
0.2956989 0.1129032 0.2258065 0.3655914
0.2365591 0.4301075 0.2043011 0.1290323
0.4032258 0.0268817 0.0752688 0.4946237
0.1989247 0.4677419 0.3172043 0.0161290
0.6075269 0.1021505 0.0698925 0.2204301
0.5053763 0.1666667 0.1989247 0.1290323
0.3602151 0.1236559 0.2956989 0.2204301
0.4892473 0.1827957 0.1397849 0.1881720
0.2580645 0.2096774 0.2741935 0.2580645
0.5698925 0.1344086 0.0860215 0.2096774
0.4569892 0.0913978 0.2688172 0.1827957
0.3870968 0.2849462 0.1720430 0.1559140
0.3763441 0.1182796 0.2419355 0.2634409
0.5161290 0.0107527 0.2526882 0.2204301

MOTIF C2P.I84

letter-probability matrix: alength= 4 w= 41 nsites= 20 E= 0
0.453947 0.032895 0.111842 0.401316
0.125000 0.223684 0.184211 0.467105
0.250000 0.335526 0.190789 0.223684
0.197368 0.289474 0.085526 0.427632
0.328947 0.230263 0.157895 0.282895
0.315789 0.210526 0.269737 0.203947
0.263158 0.223684 0.217105 0.296053
0.223684 0.236842 0.230263 0.309211
0.328947 0.125000 0.085526 0.460526
0.328947 0.263158 0.164474 0.243421
0.269737 0.250000 0.078947 0.401316
0.151316 0.322368 0.078947 0.447368
0.328947 0.223684 0.092105 0.355263
0.309211 0.151316 0.203947 0.335526
0.434211 0.289474 0.072368 0.203947
0.105263 0.328947 0.052632 0.513158
0.131579 0.342105 0.282895 0.243421
0.085526 0.276316 0.072368 0.565789
0.151316 0.256579 0.059211 0.532895
0.276316 0.105263 0.065789 0.552632
0.197368 0.269737 0.315789 0.217105
0.217105 0.105263 0.157895 0.519737
0.217105 0.164474 0.328947 0.289474
0.059211 0.328947 0.078947 0.532895
0.328947 0.263158 0.105263 0.302632
0.072368 0.250000 0.315789 0.361842
0.447368 0.092105 0.138158 0.322368
0.289474 0.236842 0.322368 0.151316
0.236842 0.375000 0.098684 0.289474
0.250000 0.322368 0.085526 0.342105
0.348684 0.302632 0.032895 0.315789
0.230263 0.256579 0.026316 0.486842
0.203947 0.348684 0.144737 0.302632
0.526316 0.032895 0.085526 0.355263
0.144737 0.361842 0.144737 0.348684
0.171053 0.184211 0.157895 0.486842
0.105263 0.157895 0.164474 0.572368
0.118421 0.131579 0.190789 0.559211
0.375000 0.361842 0.026316 0.236842
0.486842 0.171053 0.039474 0.302632
0.342105 0.256579 0.151316 0.250000

MOTIF C2P.I85

letter-probability matrix: alength= 4 w= 31 nsites= 20 E= 0
0.300578 0.156069 0.248555 0.294798
0.491329 0.104046 0.086705 0.317919
0.306358 0.086705 0.312139 0.294798
0.150289 0.167630 0.381503 0.300578
0.335260 0.190751 0.202312 0.271676
0.612717 0.063584 0.173410 0.150289
0.283237 0.098266 0.473988 0.144509
0.404624 0.011561 0.323699 0.260116
0.260116 0.115607 0.196532 0.427746
0.433526 0.092486 0.294798 0.179191
0.306358 0.369942 0.196532 0.127168
0.520231 0.167630 0.023121 0.289017
0.416185 0.121387 0.375723 0.086705
0.433526 0.028902 0.248555 0.289017
0.196532 0.236994 0.317919 0.248555
0.520231 0.225434 0.150289 0.104046
0.433526 0.109827 0.109827 0.346821
0.260116 0.375723 0.144509 0.219653
0.387283 0.034682 0.028902 0.549133
0.231214 0.537572 0.196532 0.034682
0.497110 0.109827 0.063584 0.329480
0.427746 0.115607 0.260116 0.196532
0.260116 0.190751 0.300578 0.248555
0.595376 0.028902 0.167630 0.208092
0.242775 0.098266 0.381503 0.277457
0.560694 0.236994 0.109827 0.092486
0.601156 0.161850 0.115607 0.121387
0.329480 0.294798 0.098266 0.277457
0.306358 0.069364 0.260116 0.364162
0.375723 0.144509 0.254335 0.225434
0.358382 0.075145 0.231214 0.335260

MOTIF C2P.I86

letter-probability matrix: alength= 4 w= 37 nsites= 20 E= 0
0.380368 0.288344 0.042945 0.288344
0.509202 0.159509 0.128834 0.202454
0.331288 0.226994 0.208589 0.233129
0.276074 0.245399 0.116564 0.361963
0.245399 0.208589 0.233129 0.312883
0.177914 0.300613 0.042945 0.478528
0.184049 0.392638 0.092025 0.331288
0.061350 0.576687 0.085890 0.276074
0.404908 0.067485 0.030675 0.496933
0.233129 0.196319 0.343558 0.226994
0.269939 0.214724 0.184049 0.331288
0.134969 0.208589 0.239264 0.417178
0.116564 0.134969 0.233129 0.515337
0.177914 0.233129 0.092025 0.496933
0.294479 0.153374 0.171779 0.380368
0.128834 0.067485 0.337423 0.466258
0.331288 0.184049 0.190184 0.294479
0.153374 0.404908 0.134969 0.306748
0.312883 0.263804 0.128834 0.294479
0.153374 0.386503 0.134969 0.325153
0.269939 0.239264 0.036810 0.453988
0.061350 0.141104 0.325153 0.472393
0.294479 0.079755 0.153374 0.472393
0.288344 0.190184 0.153374 0.368098
0.263804 0.325153 0.134969 0.276074
0.055215 0.177914 0.042945 0.723926
0.165644 0.447853 0.061350 0.325153
0.269939 0.110429 0.042945 0.576687
0.282209 0.337423 0.171779 0.208589
0.325153 0.312883 0.122699 0.239264
0.411043 0.190184 0.036810 0.361963
0.251534 0.104294 0.092025 0.552147
0.208589 0.251534 0.214724 0.325153
0.251534 0.300613 0.177914 0.269939
0.233129 0.257669 0.085890 0.423313
0.312883 0.079755 0.190184 0.417178
0.325153 0.294479 0.184049 0.196319

MOTIF C2P.I87

letter-probability matrix: alength= 4 w= 31 nsites= 20 E= 0
0.4166667 0.0347222 0.0555556 0.4930556
0.2777778 0.0972222 0.3125000 0.3125000
0.4166667 0.1458333 0.1875000 0.2500000
0.2152778 0.1736111 0.2430556 0.3680556
0.6041667 0.0069444 0.1319444 0.2569444
0.5000000 0.2222222 0.1666667 0.1111111
0.2708333 0.1736111 0.1388889 0.4166667
0.1805556 0.1944444 0.2361111 0.3888889
0.4097222 0.2638889 0.1319444 0.1944444
0.5277778 0.1666667 0.1180556 0.1875000
0.4861111 0.1666667 0.3194444 0.0277778
0.3194444 0.2500000 0.2013889 0.2291667
0.3611111 0.0763889 0.2083333 0.3541667
0.3541667 0.1180556 0.2083333 0.3194444
0.4513889 0.4097222 0.0069444 0.1319444
0.4236111 0.2222222 0.0763889 0.2777778
0.3263889 0.0833333 0.2708333 0.3194444
0.2847222 0.0833333 0.1597222 0.4722222
0.2361111 0.2500000 0.1875000 0.3263889
0.3472222 0.1319444 0.1666667 0.3541667
0.4444444 0.1666667 0.1736111 0.2152778
0.3750000 0.2986111 0.2500000 0.0763889
0.5833333 0.0625000 0.0555556 0.2986111
0.4930556 0.1666667 0.3333333 0.0069444
0.5763889 0.2777778 0.0138889 0.1319444
0.5972222 0.1319444 0.1319444 0.1388889
0.2708333 0.3333333 0.1111111 0.2847222
0.4791667 0.0486111 0.0763889 0.3958333
0.2361111 0.0625000 0.4027778 0.2986111
0.3472222 0.0694444 0.2777778 0.3055556
0.4583333 0.0486111 0.2430556 0.2500000

MOTIF C2P.I88

letter-probability matrix: alength= 4 w= 25 nsites= 20 E= 0
0.13125 0.02500 0.06250 0.78125
0.24375 0.03125 0.11875 0.60625
0.19375 0.15625 0.48125 0.16875
0.42500 0.10625 0.18750 0.28125
0.15625 0.27500 0.21250 0.35625
0.28750 0.05625 0.11875 0.53750
0.18750 0.36250 0.23125 0.21875
0.25625 0.18750 0.12500 0.43125
0.17500 0.13125 0.25000 0.44375
0.19375 0.18750 0.18750 0.43125
0.33125 0.11875 0.13750 0.41250
0.25000 0.06250 0.27500 0.41250
0.24375 0.03125 0.09375 0.63125
0.18750 0.35000 0.26875 0.19375
0.17500 0.09375 0.13125 0.60000
0.15625 0.26250 0.15625 0.42500
0.25625 0.12500 0.06250 0.55625
0.12500 0.25625 0.20000 0.41875
0.22500 0.17500 0.03750 0.56250
0.33750 0.29375 0.10625 0.26250
0.21250 0.23750 0.13125 0.41875
0.27500 0.08125 0.14375 0.50000
0.26875 0.11250 0.28125 0.33750
0.45000 0.03750 0.10625 0.40625
0.32500 0.16875 0.24375 0.26250

MOTIF C2P.I89

letter-probability matrix: alength= 4 w= 37 nsites= 20 E= 0
0.3533333 0.2000000 0.1600000 0.2866667
0.4466667 0.0266667 0.2200000 0.3066667
0.2600000 0.1266667 0.2866667 0.3266667
0.3000000 0.1666667 0.3533333 0.1800000
0.4066667 0.0800000 0.0933333 0.4200000
0.5133333 0.1000000 0.0800000 0.3066667
0.4666667 0.1600000 0.1666667 0.2066667
0.3400000 0.2000000 0.1600000 0.3000000
0.2800000 0.1000000 0.3133333 0.3066667
0.2533333 0.2400000 0.3866667 0.1200000
0.7266667 0.0066667 0.0933333 0.1733333
0.3866667 0.1200000 0.3200000 0.1733333
0.4333333 0.0400000 0.1933333 0.3333333
0.2800000 0.1066667 0.3000000 0.3133333
0.4466667 0.2533333 0.1200000 0.1800000
0.3200000 0.1933333 0.1933333 0.2933333
0.2133333 0.2866667 0.2333333 0.2666667
0.1333333 0.0133333 0.1800000 0.6733333
0.2333333 0.1400000 0.5666667 0.0600000
0.3600000 0.0066667 0.1466667 0.4866667
0.3066667 0.2133333 0.3133333 0.1666667
0.3333333 0.2266667 0.2066667 0.2333333
0.5133333 0.0800000 0.0866667 0.3200000
0.3133333 0.3133333 0.2533333 0.1200000
0.6266667 0.2533333 0.0200000 0.1000000
0.4066667 0.4133333 0.0733333 0.1066667
0.2933333 0.2800000 0.0666667 0.3600000
0.5000000 0.0400000 0.1333333 0.3266667
0.3800000 0.0533333 0.3466667 0.2200000
0.2600000 0.2466667 0.2466667 0.2466667
0.4266667 0.1200000 0.2000000 0.2533333
0.4733333 0.1000000 0.3133333 0.1133333
0.2133333 0.2000000 0.3733333 0.2133333
0.3066667 0.2066667 0.2200000 0.2666667
0.3600000 0.0666667 0.0800000 0.4933333
0.3733333 0.1933333 0.1266667 0.3066667
0.2066667 0.1733333 0.2866667 0.3333333

MOTIF C2P.I90

letter-probability matrix: alength= 4 w= 20 nsites= 20 E= 0
0.0521327 0.3033175 0.5213270 0.1232227
0.0521327 0.3270142 0.4691943 0.1516588
0.1706161 0.2511848 0.4265403 0.1516588
0.3317536 0.2417062 0.2843602 0.1421801
0.2606635 0.1232227 0.5876777 0.0284360
0.1563981 0.0663507 0.6255924 0.1516588
0.1800948 0.0094787 0.7867299 0.0236967
0.0236967 0.0426540 0.9289100 0.0047393
0.0094787 0.0142180 0.9620853 0.0142180
0.0473934 0.8672986 0.0047393 0.0805687
0.0473934 0.0047393 0.9289100 0.0189573
0.0284360 0.0284360 0.8246445 0.1184834
0.1848341 0.0379147 0.7677725 0.0094787
0.1706161 0.0710900 0.6824645 0.0758294
0.0568720 0.7582938 0.0947867 0.0900474
0.0616114 0.5071090 0.1658768 0.2654028
0.1753555 0.1706161 0.3033175 0.3507109
0.1090047 0.2274882 0.5924171 0.0710900
0.2227488 0.2559242 0.4075829 0.1137441
0.1374408 0.3175355 0.4834123 0.0616114

MOTIF C3P.I2

letter-probability matrix: alength= 4 w= 8 nsites= 20 E= 0
0.162393 0.029915 0.726496 0.081197
0.008547 0.064103 0.901709 0.025641
0.017094 0.098291 0.017094 0.867521
0.320513 0.038462 0.623932 0.017094
0.717949 0.038462 0.217949 0.025641
0.094017 0.132479 0.713675 0.059829
0.085470 0.175214 0.213675 0.525641
0.418803 0.085470 0.371795 0.123932

MOTIF C3P.I4

letter-probability matrix: alength= 4 w= 10 nsites= 20 E= 0
0.056911 0.666667 0.024390 0.252033
0.069106 0.597561 0.040650 0.292683
0.430894 0.126016 0.138211 0.304878
0.077236 0.691057 0.195122 0.036585
0.016260 0.495935 0.199187 0.288618
0.288618 0.020325 0.040650 0.650407
0.191057 0.308943 0.113821 0.386179
0.028455 0.878049 0.089431 0.004065
0.056911 0.288618 0.036585 0.617886
0.048780 0.276423 0.048780 0.626016

MOTIF C3P.I5

letter-probability matrix: alength= 4 w= 14 nsites= 20 E= 0
0.500000 0.161417 0.303150 0.035433
0.472441 0.161417 0.311024 0.055118
0.129921 0.220472 0.629921 0.019685
0.665354 0.090551 0.228346 0.015748
0.362205 0.082677 0.074803 0.480315
0.062992 0.039370 0.877953 0.019685
0.240157 0.129921 0.606299 0.023622
0.539370 0.283465 0.051181 0.125984
0.283465 0.125984 0.543307 0.047244
0.181102 0.082677 0.665354 0.070866
0.204724 0.397638 0.090551 0.307087
0.192913 0.114173 0.539370 0.153543
0.318898 0.106299 0.472441 0.102362
0.366142 0.165354 0.334646 0.133858

MOTIF C3P.I7

letter-probability matrix: alength= 4 w= 8 nsites= 20 E= 0
0.137441 0.047393 0.758294 0.056872
0.018957 0.052133 0.890995 0.037915
0.014218 0.189573 0.018957 0.777251
0.274882 0.042654 0.601896 0.080569
0.710900 0.061611 0.180095 0.047393
0.142180 0.142180 0.687204 0.028436
0.075829 0.094787 0.293839 0.535545
0.407583 0.099526 0.379147 0.113744

MOTIF C3P.I8

letter-probability matrix: alength= 4 w= 8 nsites= 20 E= 0
0.2270916 0.5498008 0.1314741 0.0916335
0.7529880 0.0079681 0.2310757 0.0079681
0.1513944 0.6932271 0.0916335 0.0637450
0.1115538 0.6613546 0.2191235 0.0079681
0.7729084 0.1513944 0.0079681 0.0677291
0.1274900 0.0358566 0.1513944 0.6852590
0.0079681 0.2310757 0.7011952 0.0597610
0.3904382 0.1354582 0.3904382 0.0836653

MOTIF C3P.I9

letter-probability matrix: alength= 4 w= 8 nsites= 20 E= 0
0.1217391 0.1130435 0.7260870 0.0391304
0.0086957 0.0739130 0.9130435 0.0043478
0.0304348 0.1956522 0.0695652 0.7043478
0.3173913 0.0173913 0.5956522 0.0695652
0.7521739 0.0608696 0.1565217 0.0304348
0.0869565 0.1695652 0.7043478 0.0391304
0.0391304 0.1521739 0.2695652 0.5391304
0.3652174 0.0695652 0.4086957 0.1565217

MOTIF C3P.I10

letter-probability matrix: alength= 4 w= 12 nsites= 20 E= 0
0.398374 0.264228 0.304878 0.032520
0.532520 0.060976 0.365854 0.040650
0.219512 0.162602 0.597561 0.020325
0.544715 0.211382 0.215447 0.028455
0.593496 0.146341 0.048780 0.211382
0.085366 0.166667 0.723577 0.024390
0.199187 0.256098 0.475610 0.069106
0.711382 0.247967 0.016260 0.024390
0.418699 0.109756 0.443089 0.028455
0.081301 0.077236 0.825203 0.016260
0.361789 0.333333 0.044715 0.260163
0.353659 0.040650 0.516260 0.089431

MOTIF C3P.I11

letter-probability matrix: alength= 4 w= 11 nsites= 20 E= 0
0.0790514 0.3715415 0.1501976 0.3992095
0.4505929 0.3675889 0.1304348 0.0513834
0.0395257 0.5691700 0.2332016 0.1581028
0.0869565 0.3675889 0.0474308 0.4980237
0.0395257 0.7667984 0.0079051 0.1857708
0.7747036 0.0434783 0.1620553 0.0197628
0.0395257 0.7193676 0.1778656 0.0632411
0.0434783 0.8498024 0.0316206 0.0750988
0.2964427 0.3003953 0.1620553 0.2411067
0.1778656 0.2766798 0.1462451 0.3992095
0.0197628 0.5296443 0.3636364 0.0869565

MOTIF C3P.I12

letter-probability matrix: alength= 4 w= 9 nsites= 20 E= 0
0.732 0.064 0.160 0.044
0.200 0.140 0.648 0.012
0.276 0.288 0.344 0.092
0.908 0.012 0.020 0.060
0.136 0.160 0.616 0.088
0.112 0.344 0.480 0.064
0.544 0.276 0.012 0.168
0.616 0.020 0.328 0.036
0.152 0.092 0.716 0.040

MOTIF C3P.I13

letter-probability matrix: alength= 4 w= 8 nsites= 20 E= 0
0.117155 0.066946 0.744770 0.071130
0.066946 0.079498 0.836820 0.016736
0.012552 0.326360 0.016736 0.644351
0.288703 0.012552 0.627615 0.071130
0.728033 0.112971 0.104603 0.054393
0.066946 0.154812 0.736402 0.041841
0.054393 0.100418 0.297071 0.548117
0.384937 0.133891 0.384937 0.096234

MOTIF C3P.I14

letter-probability matrix: alength= 4 w= 16 nsites= 20 E= 0
0.068548 0.338710 0.076613 0.516129
0.145161 0.411290 0.169355 0.274194
0.084677 0.451613 0.233871 0.229839
0.145161 0.407258 0.064516 0.383065
0.189516 0.302419 0.229839 0.278226
0.270161 0.052419 0.459677 0.217742
0.020161 0.649194 0.056452 0.274194
0.024194 0.504032 0.133065 0.338710
0.197581 0.116935 0.169355 0.516129
0.068548 0.568548 0.173387 0.189516
0.052419 0.741935 0.088710 0.116935
0.298387 0.100806 0.137097 0.463710
0.064516 0.379032 0.072581 0.483871
0.024194 0.733871 0.092742 0.149194
0.052419 0.447581 0.161290 0.338710
0.052419 0.245968 0.237903 0.463710

MOTIF C3P.I15

letter-probability matrix: alength= 4 w= 9 nsites= 20 E= 0
0.7763158 0.0307018 0.1842105 0.0087719
0.1885965 0.1578947 0.6491228 0.0043860
0.2631579 0.1140351 0.5263158 0.0964912
0.8815789 0.0394737 0.0263158 0.0526316
0.3333333 0.1096491 0.4298246 0.1271930
0.1403509 0.2587719 0.5657895 0.0350877
0.4692982 0.1973684 0.1535088 0.1798246
0.5921053 0.0701754 0.3114035 0.0263158
0.2105263 0.0964912 0.6491228 0.0438596

MOTIF C3P.I16

letter-probability matrix: alength= 4 w= 10 nsites= 20 E= 0
0.069264 0.666667 0.090909 0.173160
0.298701 0.467532 0.064935 0.168831
0.229437 0.155844 0.502165 0.112554
0.030303 0.735931 0.112554 0.121212
0.679654 0.229437 0.043290 0.047619
0.134199 0.181818 0.614719 0.069264
0.047619 0.809524 0.025974 0.116883
0.186147 0.705628 0.025974 0.082251
0.480519 0.164502 0.190476 0.164502
0.142857 0.562771 0.134199 0.160173

MOTIF C3P.I17

letter-probability matrix: alength= 4 w= 8 nsites= 20 E= 0
0.204 0.656 0.048 0.092
0.872 0.028 0.080 0.020
0.060 0.396 0.456 0.088
0.160 0.596 0.172 0.072
0.648 0.112 0.056 0.184
0.304 0.128 0.372 0.196
0.020 0.568 0.344 0.068
0.688 0.136 0.096 0.080

MOTIF C3P.I18

letter-probability matrix: alength= 4 w= 8 nsites= 20 E= 0
0.157480 0.086614 0.716535 0.039370
0.027559 0.047244 0.889764 0.035433
0.035433 0.248031 0.169291 0.547244
0.318898 0.023622 0.511811 0.145669
0.755906 0.137795 0.062992 0.043307
0.051181 0.165354 0.755906 0.027559
0.074803 0.118110 0.291339 0.515748
0.448819 0.078740 0.350394 0.122047

MOTIF C3P.I19

letter-probability matrix: alength= 4 w= 14 nsites= 20 E= 0
0.075697 0.354582 0.151394 0.418327
0.079681 0.585657 0.055777 0.278884
0.059761 0.589641 0.083665 0.266932
0.346614 0.099602 0.318725 0.235060
0.095618 0.553785 0.254980 0.095618
0.107570 0.362550 0.187251 0.342629
0.035857 0.027888 0.278884 0.657371
0.063745 0.609562 0.111554 0.215139
0.067729 0.864542 0.051793 0.015936
0.274900 0.051793 0.131474 0.541833
0.023904 0.151394 0.211155 0.613546
0.047809 0.458167 0.366534 0.127490
0.131474 0.346614 0.171315 0.350598
0.027888 0.298805 0.151394 0.521912

MOTIF C3P.I20

letter-probability matrix: alength= 4 w= 10 nsites= 20 E= 0
0.061947 0.517699 0.088496 0.331858
0.066372 0.668142 0.088496 0.176991
0.238938 0.057522 0.336283 0.367257
0.070796 0.566372 0.110619 0.252212
0.022124 0.752212 0.176991 0.048673
0.491150 0.159292 0.070796 0.278761
0.035398 0.123894 0.154867 0.685841
0.013274 0.367257 0.451327 0.168142
0.039823 0.194690 0.380531 0.384956
0.013274 0.398230 0.035398 0.553097

MOTIF C3P.I21

letter-probability matrix: alength= 4 w= 10 nsites= 20 E= 0
0.170124 0.157676 0.327801 0.344398
0.082988 0.506224 0.020747 0.390041
0.037344 0.767635 0.174274 0.020747
0.394191 0.423237 0.037344 0.145228
0.029046 0.016598 0.099585 0.854772
0.024896 0.290456 0.572614 0.112033
0.041494 0.294606 0.377593 0.286307
0.037344 0.286307 0.062241 0.614108
0.082988 0.195021 0.402490 0.319502
0.261411 0.356846 0.248963 0.132780

MOTIF C3P.I22

letter-probability matrix: alength= 4 w= 6 nsites= 20 E= 0
0.2250 0.1250 0.0375 0.6125
0.4000 0.2125 0.0875 0.3000
0.1125 0.2125 0.2000 0.4750
0.4625 0.0750 0.0625 0.4000
0.6500 0.0625 0.0375 0.2500
0.6500 0.1875 0.0375 0.1250

MOTIF C3P.I23

letter-probability matrix: alength= 4 w= 9 nsites= 20 E= 0
0.0368852 0.7377049 0.0532787 0.1721311
0.0081967 0.2704918 0.0696721 0.6516393
0.0491803 0.1352459 0.2540984 0.5614754
0.0860656 0.5942623 0.2704918 0.0491803
0.1106557 0.5327869 0.1188525 0.2377049
0.0532787 0.0286885 0.1311475 0.7868852
0.0491803 0.3360656 0.3114754 0.3032787
0.0122951 0.6065574 0.1680328 0.2131148
0.0245902 0.1721311 0.0409836 0.7622951

MOTIF C3P.I24

letter-probability matrix: alength= 4 w= 10 nsites= 20 E= 0
0.384615 0.283401 0.271255 0.060729
0.708502 0.056680 0.198381 0.036437
0.109312 0.170040 0.708502 0.012146
0.263158 0.020243 0.663968 0.052632
0.716599 0.125506 0.048583 0.109312
0.356275 0.141700 0.344130 0.157895
0.174089 0.186235 0.603239 0.036437
0.489879 0.194332 0.141700 0.174089
0.348178 0.125506 0.453441 0.072874
0.210526 0.024291 0.720648 0.044534

MOTIF C3P.I26

letter-probability matrix: alength= 4 w= 6 nsites= 20 E= 0
0.181818 0.077922 0.064935 0.675325
0.870130 0.012987 0.025974 0.090909
0.025974 0.454545 0.116883 0.402597
0.428571 0.168831 0.025974 0.376623
0.506494 0.090909 0.116883 0.285714
0.610390 0.051948 0.142857 0.194805

MOTIF C3P.I27

letter-probability matrix: alength= 4 w= 16 nsites= 20 E= 0
0.532787 0.151639 0.303279 0.012295
0.418033 0.168033 0.323770 0.090164
0.188525 0.262295 0.512295 0.036885
0.422131 0.163934 0.385246 0.028689
0.450820 0.266393 0.053279 0.229508
0.131148 0.032787 0.721311 0.114754
0.237705 0.139344 0.606557 0.016393
0.622951 0.225410 0.098361 0.053279
0.389344 0.188525 0.323770 0.098361
0.053279 0.266393 0.606557 0.073770
0.266393 0.352459 0.077869 0.303279
0.352459 0.081967 0.434426 0.131148
0.209016 0.090164 0.627049 0.073770
0.299180 0.204918 0.401639 0.094262
0.422131 0.102459 0.274590 0.200820
0.372951 0.172131 0.430328 0.024590

MOTIF C3P.I28

letter-probability matrix: alength= 4 w= 18 nsites= 20 E= 0
0.3222222 0.1111111 0.4444444 0.1222222
0.1444444 0.2333333 0.5166667 0.1055556
0.1555556 0.2388889 0.4555556 0.1500000
0.3111111 0.1500000 0.3722222 0.1666667
0.3166667 0.1166667 0.5277778 0.0388889
0.2111111 0.1000000 0.6000000 0.0888889
0.2111111 0.0388889 0.7166667 0.0333333
0.0666667 0.0222222 0.9055556 0.0055556
0.0611111 0.0222222 0.8888889 0.0277778
0.1555556 0.6888889 0.0166667 0.1388889
0.0055556 0.0055556 0.9666667 0.0222222
0.0222222 0.0500000 0.7944444 0.1333333
0.2444444 0.0277778 0.6555556 0.0722222
0.1777778 0.1111111 0.6611111 0.0500000
0.1277778 0.5833333 0.1388889 0.1500000
0.0500000 0.4055556 0.2888889 0.2555556
0.1722222 0.2222222 0.2888889 0.3166667
0.2666667 0.1277778 0.4777778 0.1277778

MOTIF C3P.I29

letter-probability matrix: alength= 4 w= 15 nsites= 20 E= 0
0.2067039 0.1955307 0.3854749 0.2122905
0.3575419 0.1396648 0.3184358 0.1843575
0.2960894 0.1620112 0.4581006 0.0837989
0.1787709 0.0726257 0.5530726 0.1955307
0.2346369 0.0335196 0.7150838 0.0167598
0.0111732 0.0167598 0.9385475 0.0335196
0.0055866 0.0167598 0.9329609 0.0446927
0.0949721 0.7430168 0.0167598 0.1452514
0.1061453 0.0223464 0.8435754 0.0279330
0.0167598 0.0111732 0.7877095 0.1843575
0.1787709 0.0167598 0.7486034 0.0558659
0.0893855 0.1340782 0.6983240 0.0782123
0.1452514 0.6480447 0.0223464 0.1843575
0.0502793 0.4022346 0.2681564 0.2793296
0.1675978 0.1564246 0.3743017 0.3016760

MOTIF C3P.I31

letter-probability matrix: alength= 4 w= 13 nsites= 20 E= 0
0.297872 0.388298 0.079787 0.234043
0.239362 0.287234 0.430851 0.042553
0.202128 0.122340 0.617021 0.058511
0.069149 0.691489 0.127660 0.111702
0.069149 0.648936 0.026596 0.255319
0.164894 0.797872 0.015957 0.021277
0.015957 0.893617 0.010638 0.079787
0.138298 0.010638 0.718085 0.132979
0.047872 0.914894 0.010638 0.026596
0.037234 0.930851 0.021277 0.010638
0.047872 0.744681 0.031915 0.175532
0.191489 0.510638 0.101064 0.196809
0.074468 0.526596 0.143617 0.255319

MOTIF C3P.I33

letter-probability matrix: alength= 4 w= 13 nsites= 20 E= 0
0.248705 0.300518 0.041451 0.409326
0.108808 0.119171 0.310881 0.461140
0.010363 0.492228 0.305699 0.191710
0.020725 0.176166 0.072539 0.730570
0.191710 0.227979 0.481865 0.098446
0.502591 0.103627 0.181347 0.212435
0.088083 0.165803 0.134715 0.611399
0.056995 0.031088 0.020725 0.891192
0.010363 0.025907 0.694301 0.269430
0.041451 0.279793 0.663212 0.015544
0.098446 0.430052 0.025907 0.445596
0.108808 0.145078 0.088083 0.658031
0.124352 0.238342 0.492228 0.145078

MOTIF C3P.I34

letter-probability matrix: alength= 4 w= 14 nsites= 20 E= 0
0.081761 0.534591 0.270440 0.113208
0.496855 0.119497 0.226415 0.157233
0.459119 0.050314 0.433962 0.056604
0.075472 0.786164 0.113208 0.025157
0.226415 0.660377 0.056604 0.056604
0.798742 0.018868 0.150943 0.031447
0.710692 0.050314 0.138365 0.100629
0.169811 0.119497 0.044025 0.666667
0.018868 0.496855 0.314465 0.169811
0.603774 0.106918 0.245283 0.044025
0.081761 0.264151 0.591195 0.062893
0.522013 0.320755 0.094340 0.062893
0.446541 0.062893 0.238994 0.251572
0.201258 0.169811 0.477987 0.150943

MOTIF C3P.I35

letter-probability matrix: alength= 4 w= 15 nsites= 20 E= 0
0.164557 0.056962 0.063291 0.715190
0.037975 0.025316 0.443038 0.493671
0.139241 0.158228 0.639241 0.063291
0.227848 0.145570 0.126582 0.500000
0.297468 0.139241 0.272152 0.291139
0.246835 0.170886 0.316456 0.265823
0.050633 0.360759 0.037975 0.550633
0.158228 0.031646 0.132911 0.677215
0.189873 0.107595 0.443038 0.259494
0.025316 0.088608 0.468354 0.417722
0.221519 0.044304 0.031646 0.702532
0.126582 0.044304 0.468354 0.360759
0.227848 0.025316 0.468354 0.278481
0.082278 0.215190 0.221519 0.481013
0.183544 0.253165 0.018987 0.544304

MOTIF C3P.I37

letter-probability matrix: alength= 4 w= 18 nsites= 20 E= 0
0.3048780 0.1097561 0.4207317 0.1646341
0.2560976 0.0853659 0.5426829 0.1158537
0.2134146 0.0853659 0.5365854 0.1646341
0.2439024 0.0304878 0.7134146 0.0121951
0.0426829 0.0060976 0.9329268 0.0182927
0.0609756 0.0304878 0.8353659 0.0731707
0.1158537 0.7560976 0.0121951 0.1158537
0.1219512 0.0060976 0.8658537 0.0060976
0.0243902 0.0182927 0.8536585 0.1036585
0.2804878 0.0426829 0.6097561 0.0670732
0.1402439 0.0914634 0.6829268 0.0853659
0.0731707 0.6829268 0.1036585 0.1402439
0.0609756 0.3536585 0.2682927 0.3170732
0.2012195 0.1341463 0.3536585 0.3109756
0.2804878 0.1951220 0.4573171 0.0670732
0.2439024 0.2500000 0.4451220 0.0609756
0.2073171 0.2073171 0.4451220 0.1402439
0.0243902 0.2987805 0.5792683 0.0975610

MOTIF C3P.I38

letter-probability matrix: alength= 4 w= 15 nsites= 20 E= 0
0.104575 0.143791 0.457516 0.294118
0.137255 0.483660 0.189542 0.189542
0.300654 0.281046 0.032680 0.385621
0.084967 0.124183 0.359477 0.431373
0.058824 0.503268 0.254902 0.183007
0.019608 0.222222 0.065359 0.692810
0.098039 0.287582 0.562092 0.052288
0.581699 0.117647 0.150327 0.150327
0.071895 0.117647 0.117647 0.692810
0.045752 0.045752 0.019608 0.888889
0.019608 0.065359 0.725490 0.189542
0.039216 0.143791 0.797386 0.019608
0.084967 0.405229 0.026144 0.483660
0.084967 0.209150 0.163399 0.542484
0.130719 0.281046 0.464052 0.124183

MOTIF C3P.I39

letter-probability matrix: alength= 4 w= 19 nsites= 20 E= 0
0.162791 0.372093 0.220930 0.244186
0.098837 0.581395 0.273256 0.046512
0.116279 0.482558 0.209302 0.191860
0.075581 0.447674 0.220930 0.255814
0.127907 0.441860 0.162791 0.267442
0.319767 0.308140 0.151163 0.220930
0.302326 0.290698 0.360465 0.046512
0.063953 0.081395 0.779070 0.075581
0.081395 0.627907 0.098837 0.191860
0.093023 0.593023 0.029070 0.284884
0.145349 0.831395 0.017442 0.005814
0.011628 0.872093 0.023256 0.093023
0.104651 0.029070 0.738372 0.127907
0.069767 0.872093 0.011628 0.046512
0.023256 0.883721 0.046512 0.046512
0.034884 0.645349 0.040698 0.279070
0.156977 0.546512 0.087209 0.209302
0.098837 0.552326 0.133721 0.215116
0.203488 0.383721 0.122093 0.290698

MOTIF C3P.I40

letter-probability matrix: alength= 4 w= 13 nsites= 20 E= 0
0.2702703 0.0864865 0.5189189 0.1243243
0.2216216 0.0864865 0.5567568 0.1351351
0.1891892 0.0108108 0.7675676 0.0324324
0.0108108 0.0054054 0.9729730 0.0108108
0.0270270 0.0162162 0.9135135 0.0432432
0.1621622 0.6432432 0.0054054 0.1891892
0.0486486 0.0108108 0.9243243 0.0162162
0.0108108 0.0324324 0.8054054 0.1513514
0.3189189 0.0162162 0.5567568 0.1081081
0.1567568 0.0864865 0.6648649 0.0918919
0.1135135 0.6540541 0.0648649 0.1675676
0.0486486 0.4108108 0.2270270 0.3135135
0.2162162 0.1459459 0.3081081 0.3297297

MOTIF C3P.I41

letter-probability matrix: alength= 4 w= 13 nsites= 20 E= 0
0.2839506 0.3580247 0.0802469 0.2777778
0.2777778 0.2037037 0.4629630 0.0555556
0.1543210 0.0864198 0.6728395 0.0864198
0.0493827 0.6728395 0.1172840 0.1604938
0.0617284 0.6790123 0.0123457 0.2469136
0.1913580 0.7716049 0.0061728 0.0308642
0.0370370 0.8827160 0.0185185 0.0617284
0.1481481 0.0123457 0.6851852 0.1543210
0.0370370 0.9320988 0.0061728 0.0246914
0.0432099 0.9197531 0.0123457 0.0246914
0.0185185 0.7901235 0.0061728 0.1851852
0.1419753 0.5061728 0.1111111 0.2407407
0.0925926 0.5493827 0.1543210 0.2037037

MOTIF C3P.I42

letter-probability matrix: alength= 4 w= 14 nsites= 20 E= 0
0.464968 0.159236 0.101911 0.273885
0.509554 0.050955 0.229299 0.210191
0.343949 0.477707 0.012739 0.165605
0.426752 0.433121 0.031847 0.108280
0.229299 0.312102 0.184713 0.273885
0.649682 0.203822 0.095541 0.050955
0.273885 0.477707 0.216561 0.031847
0.853503 0.012739 0.070064 0.063694
0.318471 0.114650 0.522293 0.044586
0.191083 0.535032 0.082803 0.191083
0.197452 0.560510 0.044586 0.197452
0.681529 0.159236 0.076433 0.082803
0.471338 0.452229 0.031847 0.044586
0.484076 0.248408 0.082803 0.184713

MOTIF C3P.I43

letter-probability matrix: alength= 4 w= 13 nsites= 20 E= 0
0.1492537 0.4626866 0.2462687 0.1417910
0.5373134 0.1492537 0.2089552 0.1044776
0.5074627 0.0149254 0.3880597 0.0895522
0.0074627 0.8955224 0.0746269 0.0223881
0.2164179 0.6791045 0.0522388 0.0522388
0.8805970 0.0597015 0.0447761 0.0149254
0.6716418 0.0970149 0.1417910 0.0895522
0.1044776 0.1567164 0.0746269 0.6641791
0.0746269 0.5298507 0.2537313 0.1417910
0.6865672 0.0447761 0.2388060 0.0298507
0.1268657 0.2910448 0.5074627 0.0746269
0.4328358 0.3582090 0.1492537 0.0597015
0.3507463 0.0522388 0.3059701 0.2910448

MOTIF C3P.I44

letter-probability matrix: alength= 4 w= 14 nsites= 20 E= 0
0.272222 0.055556 0.294444 0.377778
0.033333 0.044444 0.422222 0.500000
0.050000 0.083333 0.211111 0.655556
0.250000 0.011111 0.527778 0.211111
0.066667 0.022222 0.661111 0.250000
0.027778 0.461111 0.216667 0.294444
0.083333 0.066667 0.061111 0.788889
0.077778 0.238889 0.472222 0.211111
0.122222 0.127778 0.244444 0.505556
0.305556 0.177778 0.288889 0.227778
0.061111 0.050000 0.433333 0.455556
0.172222 0.011111 0.400000 0.416667
0.172222 0.266667 0.111111 0.450000
0.411111 0.105556 0.150000 0.333333

MOTIF C3P.I46

letter-probability matrix: alength= 4 w= 15 nsites= 20 E= 0
0.358824 0.300000 0.105882 0.235294
0.288235 0.258824 0.417647 0.035294
0.111765 0.100000 0.676471 0.111765
0.052941 0.652941 0.135294 0.158824
0.100000 0.623529 0.011765 0.264706
0.147059 0.817647 0.023529 0.011765
0.023529 0.905882 0.029412 0.041176
0.129412 0.011765 0.723529 0.135294
0.029412 0.900000 0.017647 0.052941
0.029412 0.947059 0.011765 0.011765
0.076471 0.694118 0.017647 0.211765
0.217647 0.470588 0.100000 0.211765
0.064706 0.523529 0.158824 0.252941
0.188235 0.341176 0.158824 0.311765
0.152941 0.464706 0.152941 0.229412

MOTIF C3P.I47

letter-probability matrix: alength= 4 w= 13 nsites= 20 E= 0
0.121212 0.575758 0.212121 0.090909
0.666667 0.060606 0.181818 0.090909
0.363636 0.040404 0.494949 0.101010
0.040404 0.878788 0.050505 0.030303
0.171717 0.727273 0.080808 0.020202
0.898990 0.030303 0.050505 0.020202
0.808081 0.070707 0.080808 0.040404
0.060606 0.131313 0.060606 0.747475
0.060606 0.545455 0.252525 0.141414
0.676768 0.030303 0.252525 0.040404
0.111111 0.262626 0.505051 0.121212
0.494949 0.282828 0.131313 0.090909
0.343434 0.030303 0.434343 0.191919

MOTIF C3P.I48

letter-probability matrix: alength= 4 w= 13 nsites= 20 E= 0
0.1507937 0.5079365 0.2301587 0.1111111
0.7619048 0.0555556 0.1269841 0.0555556
0.3809524 0.0714286 0.4444444 0.1031746
0.0634921 0.7698413 0.1587302 0.0079365
0.1507937 0.7539683 0.0634921 0.0317460
0.9761905 0.0079365 0.0079365 0.0079365
0.7222222 0.0714286 0.1507937 0.0555556
0.1269841 0.1746032 0.0952381 0.6031746
0.0952381 0.5396825 0.2142857 0.1507937
0.6349206 0.0396825 0.2142857 0.1111111
0.1904762 0.2301587 0.4920635 0.0873016
0.4365079 0.2936508 0.1666667 0.1031746
0.4047619 0.0396825 0.3650794 0.1904762

MOTIF C3P.I50

letter-probability matrix: alength= 4 w= 12 nsites= 20 E= 0
0.2738095 0.0833333 0.4821429 0.1607143
0.1726190 0.0178571 0.7738095 0.0357143
0.0119048 0.0059524 0.9761905 0.0059524
0.0238095 0.0535714 0.8928571 0.0297619
0.1726190 0.6785714 0.0178571 0.1309524
0.0595238 0.0119048 0.9226190 0.0059524
0.0178571 0.0535714 0.7500000 0.1785714
0.1904762 0.0119048 0.7261905 0.0714286
0.1071429 0.1547619 0.6845238 0.0535714
0.1130952 0.6666667 0.0714286 0.1488095
0.0535714 0.3988095 0.2857143 0.2619048
0.2738095 0.0833333 0.2857143 0.3571429

MOTIF C3P.I52

letter-probability matrix: alength= 4 w= 13 nsites= 20 E= 0
0.1142857 0.5214286 0.2928571 0.0714286
0.6357143 0.1071429 0.1357143 0.1214286
0.3642857 0.0785714 0.4500000 0.1071429
0.0214286 0.7785714 0.1071429 0.0928571
0.2000000 0.7000000 0.0928571 0.0071429
0.8428571 0.0428571 0.0571429 0.0571429
0.7428571 0.0857143 0.1142857 0.0571429
0.1071429 0.1571429 0.0857143 0.6500000
0.1071429 0.5285714 0.2357143 0.1285714
0.6142857 0.0928571 0.1857143 0.1071429
0.1285714 0.3000000 0.4642857 0.1071429
0.4500000 0.3000000 0.1571429 0.0928571
0.4071429 0.0642857 0.3214286 0.2071429

MOTIF C3P.I53

letter-probability matrix: alength= 4 w= 17 nsites= 20 E= 0
0.3205128 0.3269231 0.1730769 0.1794872
0.2243590 0.3525641 0.3333333 0.0897436
0.1282051 0.1602564 0.5576923 0.1538462
0.0256410 0.6987179 0.1538462 0.1217949
0.0961538 0.7051282 0.0384615 0.1602564
0.1794872 0.7628205 0.0192308 0.0384615
0.0256410 0.8910256 0.0320513 0.0512821
0.1089744 0.0128205 0.7307692 0.1474359
0.0128205 0.9102564 0.0384615 0.0384615
0.0064103 0.9615385 0.0064103 0.0256410
0.0192308 0.7628205 0.0512821 0.1666667
0.1217949 0.5384615 0.0961538 0.2435897
0.0384615 0.4935897 0.1666667 0.3012821
0.1923077 0.3205128 0.1730769 0.3141026
0.1089744 0.5192308 0.1794872 0.1923077
0.1153846 0.4294872 0.2948718 0.1602564
0.1025641 0.4358974 0.1666667 0.2948718

MOTIF C3P.I55

letter-probability matrix: alength= 4 w= 6 nsites= 20 E= 0
0.042169 0.198795 0.012048 0.746988
0.180723 0.156627 0.024096 0.638554
0.054217 0.108434 0.186747 0.650602
0.445783 0.168675 0.331325 0.054217
0.084337 0.066265 0.054217 0.795181
0.620482 0.024096 0.198795 0.156627

MOTIF C3P.I56

letter-probability matrix: alength= 4 w= 6 nsites= 20 E= 0
0.253521 0.112676 0.021127 0.612676
0.739437 0.028169 0.014085 0.218310
0.077465 0.436620 0.126761 0.359155
0.697183 0.147887 0.035211 0.119718
0.732394 0.014085 0.021127 0.232394
0.704225 0.140845 0.133803 0.021127

MOTIF C3P.I57

letter-probability matrix: alength= 4 w= 6 nsites= 20 E= 0
0.224638 0.043478 0.036232 0.695652
0.652174 0.036232 0.057971 0.253623
0.065217 0.289855 0.137681 0.507246
0.557971 0.210145 0.036232 0.195652
0.717391 0.036232 0.036232 0.210145
0.644928 0.036232 0.304348 0.014493

MOTIF C3P.I58

letter-probability matrix: alength= 4 w= 16 nsites= 20 E= 0
0.0344828 0.5977011 0.1839080 0.1839080
0.3218391 0.3390805 0.1206897 0.2183908
0.2356322 0.2528736 0.3965517 0.1149425
0.1666667 0.1666667 0.5632184 0.1034483
0.0632184 0.6954023 0.0862069 0.1551724
0.1379310 0.6436782 0.0517241 0.1666667
0.1034483 0.8160920 0.0632184 0.0172414
0.0229885 0.8965517 0.0057471 0.0747126
0.1666667 0.0172414 0.6896552 0.1264368
0.0114943 0.9367816 0.0114943 0.0402299
0.0172414 0.9655172 0.0057471 0.0114943
0.0574713 0.6206897 0.0459770 0.2758621
0.1609195 0.5459770 0.0287356 0.2643678
0.0919540 0.4540230 0.1666667 0.2873563
0.1609195 0.3390805 0.1609195 0.3390805
0.1609195 0.6034483 0.0919540 0.1436782

MOTIF C3P.I59

letter-probability matrix: alength= 4 w= 12 nsites= 20 E= 0
0.119205 0.450331 0.099338 0.331126
0.165563 0.205298 0.218543 0.410596
0.105960 0.582781 0.059603 0.251656
0.125828 0.218543 0.059603 0.596026
0.139073 0.231788 0.476821 0.152318
0.589404 0.238411 0.066225 0.105960
0.033113 0.099338 0.026490 0.841060
0.052980 0.019868 0.033113 0.894040
0.066225 0.026490 0.682119 0.225166
0.019868 0.125828 0.735099 0.119205
0.112583 0.483444 0.013245 0.390728
0.092715 0.211921 0.066225 0.629139

MOTIF C3P.I60

letter-probability matrix: alength= 4 w= 19 nsites= 20 E= 0
0.1101322 0.4537445 0.2246696 0.2114537
0.1585903 0.4361233 0.2775330 0.1277533
0.1101322 0.4977974 0.1718062 0.2202643
0.1629956 0.5066079 0.0704846 0.2599119
0.1233480 0.2511013 0.3920705 0.2334802
0.1277533 0.3392070 0.2731278 0.2599119
0.1189427 0.6960352 0.0396476 0.1453744
0.2863436 0.1938326 0.1409692 0.3788546
0.0264317 0.7885463 0.1101322 0.0748899
0.0132159 0.3303965 0.0440529 0.6123348
0.0396476 0.0088106 0.2907489 0.6607930
0.0748899 0.8017621 0.0572687 0.0660793
0.0352423 0.7797357 0.0264317 0.1585903
0.0132159 0.2863436 0.1982379 0.5022026
0.0352423 0.2907489 0.3568282 0.3171806
0.0132159 0.2731278 0.1894273 0.5242291
0.0220264 0.4889868 0.0837004 0.4052863
0.0484581 0.3524229 0.1585903 0.4405286
0.0440529 0.5947137 0.1585903 0.2026432

MOTIF C3P.I61

letter-probability matrix: alength= 4 w= 18 nsites= 20 E= 0
0.0919540 0.5862069 0.1264368 0.1954023
0.3160920 0.2356322 0.1494253 0.2988506
0.2356322 0.2471264 0.4137931 0.1034483
0.1954023 0.0632184 0.6321839 0.1091954
0.0689655 0.6781609 0.1149425 0.1379310
0.0862069 0.6839080 0.0632184 0.1666667
0.0977011 0.8505747 0.0344828 0.0172414
0.0459770 0.8448276 0.0114943 0.0977011
0.1609195 0.0057471 0.6781609 0.1551724
0.0114943 0.9252874 0.0172414 0.0459770
0.0114943 0.9655172 0.0172414 0.0057471
0.0287356 0.7011494 0.0344828 0.2356322
0.1954023 0.4885057 0.0287356 0.2873563
0.0977011 0.5057471 0.1666667 0.2298851
0.2356322 0.2643678 0.1494253 0.3505747
0.2298851 0.4655172 0.1436782 0.1609195
0.1609195 0.3505747 0.2413793 0.2471264
0.0862069 0.3793103 0.3333333 0.2011494

MOTIF C3P.I62

letter-probability matrix: alength= 4 w= 14 nsites= 20 E= 0
0.466165 0.105263 0.270677 0.157895
0.120301 0.533835 0.300752 0.045113
0.676692 0.097744 0.142857 0.082707
0.443609 0.060150 0.421053 0.075188
0.157895 0.721805 0.082707 0.037594
0.180451 0.699248 0.037594 0.082707
0.894737 0.037594 0.037594 0.030075
0.849624 0.082707 0.052632 0.015038
0.142857 0.180451 0.030075 0.646617
0.097744 0.601504 0.172932 0.127820
0.563910 0.097744 0.270677 0.067669
0.165414 0.218045 0.511278 0.105263
0.458647 0.233083 0.203008 0.105263
0.466165 0.052632 0.300752 0.180451

MOTIF C3P.I63

letter-probability matrix: alength= 4 w= 16 nsites= 20 E= 0
0.1954023 0.1091954 0.5229885 0.1724138
0.3448276 0.1206897 0.3563218 0.1781609
0.2586207 0.1839080 0.5114943 0.0459770
0.2586207 0.0574713 0.5574713 0.1264368
0.2816092 0.0862069 0.6091954 0.0229885
0.0229885 0.0344828 0.9310345 0.0114943
0.0172414 0.0114943 0.9367816 0.0344828
0.1436782 0.6666667 0.0057471 0.1839080
0.0862069 0.0057471 0.8620690 0.0459770
0.0114943 0.0344828 0.8793103 0.0747126
0.1551724 0.0574713 0.6494253 0.1379310
0.1379310 0.0804598 0.7126437 0.0689655
0.1206897 0.5919540 0.1551724 0.1321839
0.1034483 0.4252874 0.3218391 0.1494253
0.2471264 0.1091954 0.3390805 0.3045977
0.1839080 0.1264368 0.6091954 0.0804598

MOTIF C3P.I64

letter-probability matrix: alength= 4 w= 19 nsites= 20 E= 0
0.156977 0.325581 0.500000 0.017442
0.366279 0.267442 0.302326 0.063953
0.087209 0.191860 0.569767 0.151163
0.122093 0.110465 0.662791 0.104651
0.319767 0.232558 0.215116 0.232558
0.244186 0.191860 0.534884 0.029070
0.215116 0.052326 0.569767 0.162791
0.337209 0.133721 0.505814 0.023256
0.023256 0.034884 0.895349 0.046512
0.005814 0.011628 0.953488 0.029070
0.098837 0.755814 0.017442 0.127907
0.011628 0.023256 0.901163 0.063953
0.034884 0.040698 0.726744 0.197674
0.104651 0.058140 0.715116 0.122093
0.098837 0.110465 0.697674 0.093023
0.122093 0.563953 0.186047 0.127907
0.122093 0.389535 0.354651 0.133721
0.250000 0.093023 0.331395 0.325581
0.162791 0.180233 0.581395 0.075581

MOTIF C3P.I65

letter-probability matrix: alength= 4 w= 16 nsites= 20 E= 0
0.213439 0.213439 0.541502 0.031621
0.332016 0.177866 0.466403 0.023715
0.442688 0.106719 0.383399 0.067194
0.466403 0.185771 0.312253 0.035573
0.320158 0.252964 0.411067 0.015810
0.592885 0.225296 0.162055 0.019763
0.158103 0.035573 0.770751 0.035573
0.039526 0.047431 0.885375 0.027668
0.699605 0.245059 0.027668 0.027668
0.675889 0.039526 0.268775 0.015810
0.086957 0.079051 0.810277 0.023715
0.296443 0.138340 0.288538 0.276680
0.189723 0.098814 0.620553 0.090909
0.312253 0.177866 0.403162 0.106719
0.193676 0.320158 0.391304 0.094862
0.316206 0.019763 0.458498 0.205534

MOTIF C3P.I67

letter-probability matrix: alength= 4 w= 20 nsites= 20 E= 0
0.127907 0.279070 0.546512 0.046512
0.267442 0.290698 0.343023 0.098837
0.145349 0.168605 0.563953 0.122093
0.180233 0.122093 0.604651 0.093023
0.296512 0.151163 0.302326 0.250000
0.244186 0.168605 0.540698 0.046512
0.250000 0.034884 0.581395 0.133721
0.319767 0.069767 0.604651 0.005814
0.011628 0.029070 0.930233 0.029070
0.011628 0.093023 0.883721 0.011628
0.145349 0.715116 0.017442 0.122093
0.052326 0.017442 0.883721 0.046512
0.011628 0.093023 0.750000 0.145349
0.093023 0.046512 0.779070 0.081395
0.127907 0.081395 0.697674 0.093023
0.133721 0.604651 0.116279 0.145349
0.087209 0.343023 0.447674 0.122093
0.290698 0.098837 0.343023 0.267442
0.151163 0.168605 0.581395 0.098837
0.116279 0.238372 0.511628 0.133721

MOTIF C3P.I68

letter-probability matrix: alength= 4 w= 13 nsites= 20 E= 0
0.151685 0.387640 0.039326 0.421348
0.078652 0.101124 0.314607 0.505618
0.067416 0.550562 0.191011 0.191011
0.089888 0.219101 0.073034 0.617978
0.191011 0.224719 0.460674 0.123596
0.522472 0.095506 0.174157 0.207865
0.022472 0.095506 0.162921 0.719101
0.016854 0.011236 0.039326 0.932584
0.044944 0.067416 0.735955 0.151685
0.078652 0.185393 0.674157 0.061798
0.056180 0.387640 0.112360 0.443820
0.044944 0.089888 0.084270 0.780899
0.084270 0.292135 0.573034 0.050562

MOTIF C3P.I69

letter-probability matrix: alength= 4 w= 7 nsites= 20 E= 0
0.028689 0.036885 0.877049 0.057377
0.352459 0.286885 0.065574 0.295082
0.073770 0.020492 0.389344 0.516393
0.065574 0.032787 0.844262 0.057377
0.118852 0.500000 0.336066 0.045082
0.159836 0.098361 0.053279 0.688525
0.069672 0.036885 0.868852 0.024590

MOTIF C3P.I70

letter-probability matrix: alength= 4 w= 13 nsites= 20 E= 0
0.132911 0.474684 0.284810 0.107595
0.746835 0.044304 0.164557 0.044304
0.468354 0.069620 0.411392 0.050633
0.050633 0.791139 0.107595 0.050633
0.189873 0.702532 0.050633 0.056962
0.924051 0.037975 0.012658 0.025316
0.734177 0.107595 0.088608 0.069620
0.170886 0.202532 0.101266 0.525316
0.158228 0.493671 0.196203 0.151899
0.550633 0.037975 0.272152 0.139241
0.132911 0.208861 0.588608 0.069620
0.582278 0.259494 0.069620 0.088608
0.481013 0.069620 0.360759 0.088608

MOTIF C3P.I71

letter-probability matrix: alength= 4 w= 22 nsites= 20 E= 0
0.10625 0.50000 0.25625 0.13750
0.12500 0.43125 0.30000 0.14375
0.08750 0.48750 0.23750 0.18750
0.09375 0.56250 0.14375 0.20000
0.31875 0.25000 0.15625 0.27500
0.18750 0.36250 0.33750 0.11250
0.11250 0.14375 0.61250 0.13125
0.06875 0.68125 0.10000 0.15000
0.08750 0.76875 0.06250 0.08125
0.08750 0.82500 0.02500 0.06250
0.05000 0.90000 0.01875 0.03125
0.11250 0.00625 0.77500 0.10625
0.01250 0.91875 0.06250 0.00625
0.03750 0.94375 0.01250 0.00625
0.01250 0.60000 0.09375 0.29375
0.16250 0.55000 0.01875 0.26875
0.02500 0.60000 0.18125 0.19375
0.27500 0.18125 0.20625 0.33750
0.07500 0.61875 0.16875 0.13750
0.16250 0.53125 0.22500 0.08125
0.06875 0.41250 0.29375 0.22500
0.04375 0.56875 0.27500 0.11250

MOTIF C3P.I72

letter-probability matrix: alength= 4 w= 12 nsites= 20 E= 0
0.133858 0.370079 0.039370 0.456693
0.102362 0.094488 0.283465 0.519685
0.094488 0.590551 0.181102 0.133858
0.023622 0.251969 0.039370 0.685039
0.110236 0.259843 0.496063 0.133858
0.614173 0.078740 0.165354 0.141732
0.055118 0.039370 0.039370 0.866142
0.023622 0.007874 0.031496 0.937008
0.023622 0.055118 0.779528 0.141732
0.031496 0.133858 0.787402 0.047244
0.023622 0.417323 0.062992 0.496063
0.094488 0.133858 0.062992 0.708661

MOTIF C3P.I73

letter-probability matrix: alength= 4 w= 23 nsites= 20 E= 0
0.0960452 0.1977401 0.5932203 0.1129944
0.2033898 0.1242938 0.5028249 0.1694915
0.3502825 0.1864407 0.3050847 0.1581921
0.2768362 0.1073446 0.5423729 0.0734463
0.2090395 0.0451977 0.6271186 0.1186441
0.1977401 0.0451977 0.7005650 0.0564972
0.0056497 0.0395480 0.9209040 0.0338983
0.0282486 0.0395480 0.9265537 0.0056497
0.1412429 0.7570621 0.0056497 0.0960452
0.0621469 0.0225989 0.8813559 0.0338983
0.0169492 0.0451977 0.7796610 0.1581921
0.1920904 0.0395480 0.7231638 0.0451977
0.1355932 0.1299435 0.6723164 0.0621469
0.1299435 0.6045198 0.1186441 0.1468927
0.0734463 0.4124294 0.3220339 0.1920904
0.1864407 0.1581921 0.3615819 0.2937853
0.1468927 0.1807910 0.5819209 0.0903955
0.1242938 0.2146893 0.5932203 0.0677966
0.1638418 0.3050847 0.4519774 0.0790960
0.1186441 0.2316384 0.5423729 0.1073446
0.1468927 0.3276836 0.4632768 0.0621469
0.0960452 0.2768362 0.4915254 0.1355932
0.1920904 0.2203390 0.5367232 0.0508475

MOTIF C3P.I74

letter-probability matrix: alength= 4 w= 17 nsites= 20 E= 0
0.1764706 0.3602941 0.0955882 0.3676471
0.1176471 0.0808824 0.2647059 0.5367647
0.1029412 0.5220588 0.1544118 0.2205882
0.0808824 0.2205882 0.0147059 0.6838235
0.2205882 0.2058824 0.4705882 0.1029412
0.5441176 0.1102941 0.1544118 0.1911765
0.0588235 0.0955882 0.0220588 0.8235294
0.0147059 0.0073529 0.0441176 0.9338235
0.0073529 0.0294118 0.7573529 0.2058824
0.0588235 0.0955882 0.7279412 0.1176471
0.0514706 0.4558824 0.0588235 0.4338235
0.0661765 0.0955882 0.0661765 0.7720588
0.1323529 0.2352941 0.5000000 0.1323529
0.1691176 0.3161765 0.1911765 0.3235294
0.2794118 0.1764706 0.2500000 0.2941176
0.3382353 0.1617647 0.3676471 0.1323529
0.1323529 0.2058824 0.2867647 0.3750000

MOTIF C3P.I75

letter-probability matrix: alength= 4 w= 21 nsites= 20 E= 0
0.3678161 0.1781609 0.2471264 0.2068966
0.3218391 0.0632184 0.5517241 0.0632184
0.1666667 0.0689655 0.6034483 0.1609195
0.1839080 0.0402299 0.7413793 0.0344828
0.0114943 0.0287356 0.9195402 0.0402299
0.0344828 0.0287356 0.8965517 0.0402299
0.1666667 0.7126437 0.0057471 0.1149425
0.0574713 0.0057471 0.9022989 0.0344828
0.0114943 0.0172414 0.8448276 0.1264368
0.2586207 0.0287356 0.6724138 0.0402299
0.0919540 0.1091954 0.7183908 0.0804598
0.1494253 0.6436782 0.0689655 0.1379310
0.1034483 0.3333333 0.3390805 0.2241379
0.2528736 0.0977011 0.4022989 0.2471264
0.2068966 0.1781609 0.5402299 0.0747126
0.0919540 0.2356322 0.5689655 0.1034483
0.2068966 0.2471264 0.4080460 0.1379310
0.0632184 0.2528736 0.5804598 0.1034483
0.1206897 0.3333333 0.4540230 0.0919540
0.1379310 0.1781609 0.5229885 0.1609195
0.2241379 0.1609195 0.5517241 0.0632184

MOTIF C3P.I76

letter-probability matrix: alength= 4 w= 25 nsites= 20 E= 0
0.1573604 0.2233503 0.4670051 0.1522843
0.1065990 0.2436548 0.4923858 0.1573604
0.1928934 0.1370558 0.4923858 0.1776650
0.3604061 0.1624365 0.2893401 0.1878173
0.2994924 0.1065990 0.4873096 0.1065990
0.2385787 0.0609137 0.5786802 0.1218274
0.2284264 0.0203046 0.7055838 0.0456853
0.0203046 0.0507614 0.8781726 0.0507614
0.0507614 0.0253807 0.9086294 0.0152284
0.2081218 0.6852792 0.0050761 0.1015228
0.0964467 0.0152284 0.8680203 0.0203046
0.0203046 0.0507614 0.8071066 0.1218274
0.2436548 0.0101523 0.7055838 0.0406091
0.1167513 0.1116751 0.6903553 0.0812183
0.1827411 0.5685279 0.1167513 0.1319797
0.1015228 0.3299492 0.3350254 0.2335025
0.2588832 0.1015228 0.4010152 0.2385787
0.1370558 0.1472081 0.5939086 0.1218274
0.1218274 0.2487310 0.5736041 0.0558376
0.1979695 0.2182741 0.4467005 0.1370558
0.1015228 0.1827411 0.5685279 0.1472081
0.1065990 0.3248731 0.4923858 0.0761421
0.1269036 0.2335025 0.4873096 0.1522843
0.2436548 0.2030457 0.5025381 0.0507614
0.2102564 0.2512821 0.4256410 0.1128205

MOTIF C3P.I78

letter-probability matrix: alength= 4 w= 24 nsites= 20 E= 0
0.1546961 0.2320442 0.4861878 0.1270718
0.1270718 0.2762431 0.4972376 0.0994475
0.1602210 0.1823204 0.4696133 0.1878453
0.3259669 0.2099448 0.3259669 0.1381215
0.3259669 0.1104972 0.4751381 0.0883978
0.2099448 0.0607735 0.6022099 0.1270718
0.2154696 0.0110497 0.7403315 0.0331492
0.0386740 0.0331492 0.8729282 0.0552486
0.0552486 0.0441989 0.8784530 0.0220994
0.2265193 0.7348066 0.0055249 0.0331492
0.0552486 0.0165746 0.8508287 0.0773481
0.0165746 0.0662983 0.7955801 0.1215470
0.1767956 0.0165746 0.7569061 0.0497238
0.1325967 0.0883978 0.6740331 0.1049724
0.0994475 0.6740331 0.0939227 0.1325967
0.0994475 0.3093923 0.3259669 0.2651934
0.2320442 0.1049724 0.3480663 0.3149171
0.1712707 0.1491713 0.5966851 0.0828729
0.1160221 0.2265193 0.5690608 0.0883978
0.1049724 0.2983425 0.4585635 0.1381215
0.0331492 0.2320442 0.6077348 0.1270718
0.1104972 0.2651934 0.5580110 0.0662983
0.0497238 0.2265193 0.5138122 0.2099448
0.1602210 0.2265193 0.5193370 0.0939227

MOTIF C3P.I79

letter-probability matrix: alength= 4 w= 24 nsites= 20 E= 0
0.1851852 0.1759259 0.1759259 0.4629630
0.3055556 0.2222222 0.1574074 0.3148148
0.4537037 0.1574074 0.1666667 0.2222222
0.4629630 0.1296296 0.1759259 0.2314815
0.2592593 0.2037037 0.3888889 0.1481481
0.5277778 0.1574074 0.1574074 0.1574074
0.3518519 0.1574074 0.3981481 0.0925926
0.4814815 0.1296296 0.1759259 0.2129630
0.5925926 0.1944444 0.0648148 0.1481481
0.3148148 0.5740741 0.0370370 0.0740741
0.1944444 0.1944444 0.0648148 0.5462963
0.6759259 0.0740741 0.1111111 0.1388889
0.3148148 0.5925926 0.0833333 0.0092593
0.6481481 0.0833333 0.0277778 0.2407407
0.6666667 0.0555556 0.0555556 0.2222222
0.2500000 0.1944444 0.4351852 0.1203704
0.4351852 0.0092593 0.1018519 0.4537037
0.3148148 0.3240741 0.1759259 0.1851852
0.4259259 0.4351852 0.0092593 0.1296296
0.3796296 0.4907407 0.0833333 0.0462963
0.5648148 0.1851852 0.1574074 0.0925926
0.3796296 0.1111111 0.2407407 0.2685185
0.5000000 0.1851852 0.2129630 0.1018519
0.5833333 0.0370370 0.2777778 0.1018519

MOTIF C3P.I80

letter-probability matrix: alength= 4 w= 24 nsites= 20 E= 0
0.2936508 0.0238095 0.1190476 0.5634921
0.1666667 0.1349206 0.1746032 0.5238095
0.3492063 0.0555556 0.2142857 0.3809524
0.2142857 0.3095238 0.4126984 0.0634921
0.1507937 0.2857143 0.0634921 0.5000000
0.1031746 0.1984127 0.0793651 0.6190476
0.0555556 0.1111111 0.1428571 0.6904762
0.1111111 0.1587302 0.2460317 0.4841270
0.1428571 0.0634921 0.2539683 0.5396825
0.2380952 0.0952381 0.4603175 0.2063492
0.2142857 0.0158730 0.3095238 0.4603175
0.0476190 0.2619048 0.3968254 0.2936508
0.2619048 0.0158730 0.0555556 0.6666667
0.1507937 0.2777778 0.3015873 0.2698413
0.0793651 0.0952381 0.1507937 0.6746032
0.2380952 0.0952381 0.1349206 0.5317460
0.1031746 0.0873016 0.4126984 0.3968254
0.2857143 0.0634921 0.1111111 0.5396825
0.4285714 0.1666667 0.2460317 0.1587302
0.2936508 0.1031746 0.2063492 0.3968254
0.1587302 0.1587302 0.1904762 0.4920635
0.3095238 0.3015873 0.0714286 0.3174603
0.0952381 0.2857143 0.1746032 0.4444444
0.2301587 0.0079365 0.1825397 0.5793651

MOTIF C3P.I81

letter-probability matrix: alength= 4 w= 14 nsites= 20 E= 0
0.163399 0.013072 0.307190 0.516340
0.202614 0.137255 0.241830 0.418301
0.535948 0.045752 0.078431 0.339869
0.137255 0.143791 0.261438 0.457516
0.307190 0.065359 0.052288 0.575163
0.111111 0.013072 0.091503 0.784314
0.287582 0.058824 0.464052 0.189542
0.163399 0.078431 0.143791 0.614379
0.379085 0.098039 0.150327 0.372549
0.098039 0.045752 0.450980 0.405229
0.254902 0.039216 0.352941 0.352941
0.065359 0.431373 0.169935 0.333333
0.281046 0.254902 0.202614 0.261438
0.320261 0.026144 0.013072 0.640523

MOTIF C3P.I82

letter-probability matrix: alength= 4 w= 15 nsites= 20 E= 0
0.073593 0.696970 0.147186 0.082251
0.038961 0.614719 0.134199 0.212121
0.203463 0.441558 0.160173 0.194805
0.277056 0.376623 0.225108 0.121212
0.099567 0.090909 0.645022 0.164502
0.021645 0.865801 0.012987 0.099567
0.069264 0.610390 0.069264 0.251082
0.069264 0.870130 0.025974 0.034632
0.082251 0.787879 0.051948 0.077922
0.168831 0.004329 0.636364 0.190476
0.017316 0.822511 0.095238 0.064935
0.034632 0.870130 0.021645 0.073593
0.021645 0.774892 0.025974 0.177489
0.103896 0.463203 0.121212 0.311688
0.103896 0.593074 0.164502 0.138528

MOTIF C3P.I83

letter-probability matrix: alength= 4 w= 19 nsites= 20 E= 0
0.136126 0.083770 0.628272 0.151832
0.078534 0.712042 0.157068 0.052356
0.047120 0.806283 0.057592 0.089005
0.099476 0.701571 0.115183 0.083770
0.031414 0.869110 0.041885 0.057592
0.073298 0.010471 0.806283 0.109948
0.015707 0.937173 0.026178 0.020942
0.031414 0.863874 0.062827 0.041885
0.015707 0.722513 0.083770 0.178010
0.120419 0.570681 0.104712 0.204188
0.041885 0.518325 0.293194 0.146597
0.146597 0.382199 0.324607 0.146597
0.146597 0.664921 0.109948 0.078534
0.052356 0.549738 0.235602 0.162304
0.094241 0.534031 0.193717 0.178010
0.036649 0.596859 0.230366 0.136126
0.162304 0.335079 0.293194 0.209424
0.094241 0.324607 0.387435 0.193717
0.078534 0.685864 0.167539 0.068063

MOTIF C3P.I84

letter-probability matrix: alength= 4 w= 18 nsites= 20 E= 0
0.4855072 0.0869565 0.0869565 0.3405797
0.5217391 0.1086957 0.1739130 0.1956522
0.5942029 0.0652174 0.2681159 0.0724638
0.3985507 0.1884058 0.1811594 0.2318841
0.4347826 0.2173913 0.2318841 0.1159420
0.4130435 0.0942029 0.0724638 0.4202899
0.4202899 0.3333333 0.0072464 0.2391304
0.4492754 0.4275362 0.0724638 0.0507246
0.5072464 0.0217391 0.2028986 0.2681159
0.4565217 0.0797101 0.1014493 0.3623188
0.3188406 0.3260870 0.3043478 0.0507246
0.7173913 0.0362319 0.0144928 0.2318841
0.6521739 0.1014493 0.0217391 0.2246377
0.5652174 0.0362319 0.1231884 0.2753623
0.3043478 0.1376812 0.1521739 0.4057971
0.3043478 0.2898551 0.1449275 0.2608696
0.5434783 0.0144928 0.1884058 0.2536232
0.5434783 0.1594203 0.1739130 0.1231884

MOTIF C3P.I85

letter-probability matrix: alength= 4 w= 26 nsites= 20 E= 0
0.3223684 0.1184211 0.1907895 0.3684211
0.5065789 0.0065789 0.2828947 0.2039474
0.3947368 0.1052632 0.4407895 0.0592105
0.5131579 0.1907895 0.0789474 0.2171053
0.5394737 0.1513158 0.2434211 0.0657895
0.5526316 0.1578947 0.0394737 0.2500000
0.4342105 0.1513158 0.0592105 0.3552632
0.1250000 0.3947368 0.2368421 0.2434211
0.6973684 0.0394737 0.1250000 0.1381579
0.6184211 0.1052632 0.1381579 0.1381579
0.0394737 0.2763158 0.5197368 0.1644737
0.6776316 0.0460526 0.1644737 0.1118421
0.5526316 0.0789474 0.3355263 0.0328947
0.5460526 0.1250000 0.1315789 0.1973684
0.3289474 0.3421053 0.0855263 0.2434211
0.2960526 0.2105263 0.2236842 0.2697368
0.3947368 0.0328947 0.3421053 0.2302632
0.4407895 0.1710526 0.1776316 0.2105263
0.5921053 0.0263158 0.2763158 0.1052632
0.3684211 0.0263158 0.1315789 0.4736842
0.2697368 0.0789474 0.2500000 0.4013158
0.3289474 0.0723684 0.0986842 0.5000000
0.2894737 0.1973684 0.2763158 0.2368421
0.2960526 0.1973684 0.1710526 0.3355263
0.3486842 0.1842105 0.1315789 0.3355263
0.3157895 0.0460526 0.2171053 0.4210526

MOTIF C3P.I86

letter-probability matrix: alength= 4 w= 22 nsites= 20 E= 0
0.366906 0.071942 0.107914 0.453237
0.633094 0.043165 0.115108 0.208633
0.446043 0.187050 0.323741 0.043165
0.474820 0.223022 0.014388 0.287770
0.647482 0.086331 0.194245 0.071942
0.517986 0.136691 0.035971 0.309353
0.359712 0.115108 0.064748 0.460432
0.179856 0.410072 0.302158 0.107914
0.741007 0.043165 0.093525 0.122302
0.438849 0.208633 0.201439 0.151079
0.179856 0.345324 0.374101 0.100719
0.726619 0.129496 0.043165 0.100719
0.604317 0.151079 0.151079 0.093525
0.510791 0.151079 0.057554 0.280576
0.352518 0.338129 0.122302 0.187050
0.266187 0.136691 0.122302 0.474820
0.352518 0.100719 0.273381 0.273381
0.402878 0.064748 0.208633 0.323741
0.482014 0.014388 0.258993 0.244604
0.417266 0.093525 0.079137 0.410072
0.273381 0.035971 0.309353 0.381295
0.273381 0.028777 0.057554 0.640288

MOTIF C3P.I87

letter-probability matrix: alength= 4 w= 22 nsites= 20 E= 0
0.6879433 0.0709220 0.0354610 0.2056738
0.4042553 0.2340426 0.0496454 0.3120567
0.4255319 0.1418440 0.1560284 0.2765957
0.1560284 0.1702128 0.0283688 0.6453901
0.2482270 0.2482270 0.0851064 0.4184397
0.3120567 0.2269504 0.0070922 0.4539007
0.3829787 0.1418440 0.1914894 0.2836879
0.1985816 0.0921986 0.2978723 0.4113475
0.2482270 0.1134752 0.1773050 0.4609929
0.1276596 0.1914894 0.1914894 0.4893617
0.1276596 0.0425532 0.1205674 0.7092199
0.1560284 0.2907801 0.2978723 0.2553191
0.1773050 0.1773050 0.2269504 0.4184397
0.0567376 0.1276596 0.0354610 0.7801418
0.0567376 0.3475177 0.3617021 0.2340426
0.4113475 0.0638298 0.1560284 0.3687943
0.3687943 0.0638298 0.0780142 0.4893617
0.1773050 0.2127660 0.0212766 0.5886525
0.1702128 0.0780142 0.2695035 0.4822695
0.0425532 0.3333333 0.1560284 0.4680851
0.2836879 0.1843972 0.0070922 0.5248227
0.4609929 0.0638298 0.1631206 0.3120567

MOTIF C3P.I88

letter-probability matrix: alength= 4 w= 27 nsites= 20 E= 0
0.1933702 0.2983425 0.4475138 0.0607735
0.1381215 0.1823204 0.5911602 0.0883978
0.1436464 0.2044199 0.5856354 0.0662983
0.1602210 0.2375691 0.5138122 0.0883978
0.2265193 0.1823204 0.4751381 0.1160221
0.2872928 0.2430939 0.4309392 0.0386740
0.2044199 0.1381215 0.5524862 0.1049724
0.2099448 0.0276243 0.7348066 0.0276243
0.0552486 0.0165746 0.9060773 0.0220994
0.0165746 0.1878453 0.7900552 0.0055249
0.1712707 0.6906077 0.0055249 0.1325967
0.0220994 0.0331492 0.9337017 0.0110497
0.0165746 0.1215470 0.7624309 0.0994475
0.0828729 0.0718232 0.7624309 0.0828729
0.0662983 0.1104972 0.7624309 0.0607735
0.1436464 0.5469613 0.1104972 0.1988950
0.0662983 0.3149171 0.4033149 0.2154696
0.1988950 0.1049724 0.5635359 0.1325967
0.1712707 0.1657459 0.5303867 0.1325967
0.0497238 0.2486188 0.6850829 0.0165746
0.1160221 0.2651934 0.5469613 0.0718232
0.1878453 0.2430939 0.4309392 0.1381215
0.0497238 0.2375691 0.5856354 0.1270718
0.0773481 0.2099448 0.6022099 0.1104972
0.1546961 0.1767956 0.5027624 0.1657459
0.1049724 0.3646409 0.4088398 0.1215470
0.0662983 0.2707182 0.5524862 0.1104972

MOTIF C3P.I89

letter-probability matrix: alength= 4 w= 27 nsites= 20 E= 0
0.117978 0.494382 0.320225 0.067416
0.112360 0.466292 0.297753 0.123596
0.123596 0.578652 0.089888 0.207865
0.089888 0.612360 0.213483 0.084270
0.134831 0.522472 0.314607 0.028090
0.106742 0.511236 0.241573 0.140449
0.067416 0.522472 0.303371 0.106742
0.016854 0.634831 0.320225 0.028090
0.123596 0.511236 0.146067 0.219101
0.112360 0.567416 0.129213 0.191011
0.207865 0.342697 0.365169 0.084270
0.235955 0.157303 0.505618 0.101124
0.067416 0.735955 0.084270 0.112360
0.056180 0.758427 0.039326 0.146067
0.157303 0.674157 0.140449 0.028090
0.140449 0.786517 0.028090 0.044944
0.129213 0.016854 0.792135 0.061798
0.016854 0.803371 0.151685 0.028090
0.022472 0.882022 0.056180 0.039326
0.067416 0.769663 0.044944 0.117978
0.101124 0.533708 0.168539 0.196629
0.028090 0.432584 0.269663 0.269663
0.134831 0.398876 0.269663 0.196629
0.123596 0.533708 0.219101 0.123596
0.106742 0.573034 0.219101 0.101124
0.106742 0.567416 0.129213 0.196629
0.073034 0.432584 0.308989 0.185393

MOTIF C3P.I90

letter-probability matrix: alength= 4 w= 22 nsites= 20 E= 0
0.6569343 0.0802920 0.0218978 0.2408759
0.4379562 0.1605839 0.0729927 0.3284672
0.5109489 0.1094891 0.1167883 0.2627737
0.1897810 0.1751825 0.0364964 0.5985401
0.2919708 0.2043796 0.0437956 0.4598540
0.3430657 0.1824818 0.0364964 0.4379562
0.3357664 0.1897810 0.1970803 0.2773723
0.1678832 0.1021898 0.2992701 0.4306569
0.3211679 0.1094891 0.1459854 0.4233577
0.1751825 0.1459854 0.1751825 0.5036496
0.0875912 0.0802920 0.1532847 0.6788321
0.1240876 0.2773723 0.4014599 0.1970803
0.1897810 0.1751825 0.2481752 0.3868613
0.0656934 0.0875912 0.0583942 0.7883212
0.0437956 0.3065693 0.4233577 0.2262774
0.4817518 0.0875912 0.1386861 0.2919708
0.3941606 0.1021898 0.0656934 0.4379562
0.1167883 0.1678832 0.1021898 0.6131387
0.2116788 0.0583942 0.2116788 0.5182482
0.1094891 0.3284672 0.1970803 0.3649635
0.2189781 0.2262774 0.0072993 0.5474453
0.4452555 0.0875912 0.1094891 0.3576642

MOTIF C4P.I1

letter-probability matrix: alength= 4 w= 10 nsites= 20 E= 0
0.318898 0.224409 0.417323 0.039370
0.562992 0.078740 0.173228 0.185039
0.145669 0.047244 0.771654 0.035433
0.015748 0.055118 0.917323 0.011811
0.133858 0.070866 0.043307 0.751969
0.271654 0.055118 0.515748 0.157480
0.551181 0.165354 0.275591 0.007874
0.177165 0.129921 0.637795 0.055118
0.228346 0.125984 0.287402 0.358268
0.157480 0.007874 0.811024 0.023622

MOTIF C4P.I2

letter-probability matrix: alength= 4 w= 10 nsites= 20 E= 0
0.052 0.684 0.092 0.172
0.336 0.332 0.148 0.184
0.092 0.696 0.028 0.184
0.020 0.276 0.084 0.620
0.160 0.508 0.020 0.312
0.772 0.060 0.048 0.120
0.016 0.924 0.016 0.044
0.008 0.776 0.068 0.148
0.200 0.144 0.068 0.588
0.052 0.452 0.228 0.268

MOTIF C4P.I3

letter-probability matrix: alength= 4 w= 8 nsites= 20 E= 0
0.0350877 0.5657895 0.0394737 0.3596491
0.0350877 0.8947368 0.0043860 0.0657895
0.4298246 0.0175439 0.2543860 0.2982456
0.0087719 0.5921053 0.0701754 0.3289474
0.0087719 0.7719298 0.1359649 0.0833333
0.4254386 0.1052632 0.0877193 0.3815789
0.2017544 0.4298246 0.0043860 0.3640351
0.0131579 0.6622807 0.2982456 0.0263158

MOTIF C4P.I4

letter-probability matrix: alength= 4 w= 12 nsites= 20 E= 0
0.0876494 0.7171315 0.0079681 0.1872510
0.3067729 0.3984064 0.1035857 0.1912351
0.0916335 0.0717131 0.6414343 0.1952191
0.0438247 0.7410359 0.0278884 0.1872510
0.2151394 0.4103586 0.1314741 0.2430279
0.1792829 0.2948207 0.4302789 0.0956175
0.0239044 0.6454183 0.0318725 0.2988048
0.0478088 0.6414343 0.0956175 0.2151394
0.5617530 0.0079681 0.2629482 0.1673307
0.0478088 0.8007968 0.0199203 0.1314741
0.0199203 0.6972112 0.0079681 0.2749004
0.2040000 0.3080000 0.2760000 0.2120000

MOTIF C4P.I6

letter-probability matrix: alength= 4 w= 10 nsites= 20 E= 0
0.257384 0.021097 0.666667 0.054852
0.531646 0.037975 0.375527 0.054852
0.016878 0.139241 0.810127 0.033755
0.206751 0.021097 0.675105 0.097046
0.329114 0.118143 0.012658 0.540084
0.147679 0.215190 0.573840 0.063291
0.181435 0.101266 0.704641 0.012658
0.354430 0.206751 0.282700 0.156118
0.151899 0.084388 0.607595 0.156118
0.025316 0.021097 0.890295 0.063291

MOTIF C4P.I7

letter-probability matrix: alength= 4 w= 13 nsites= 20 E= 0
0.023810 0.841270 0.039683 0.095238
0.107143 0.242063 0.150794 0.500000
0.039683 0.650794 0.051587 0.257937
0.162698 0.281746 0.257937 0.297619
0.047619 0.273810 0.404762 0.273810
0.067460 0.694444 0.031746 0.206349
0.027778 0.734127 0.194444 0.043651
0.420635 0.031746 0.111111 0.436508
0.051587 0.662698 0.039683 0.246032
0.075397 0.678571 0.123016 0.123016
0.182540 0.253968 0.075397 0.488095
0.202381 0.464286 0.051587 0.281746
0.091270 0.595238 0.202381 0.111111

MOTIF C4P.I8

letter-probability matrix: alength= 4 w= 10 nsites= 20 E= 0
0.318725 0.051793 0.585657 0.043825
0.569721 0.043825 0.199203 0.187251
0.091633 0.075697 0.820717 0.011952
0.091633 0.039841 0.812749 0.055777
0.266932 0.035857 0.031873 0.665339
0.195219 0.079681 0.653386 0.071713
0.354582 0.111554 0.513944 0.019920
0.290837 0.175299 0.410359 0.123506
0.219124 0.067729 0.490040 0.223108
0.099602 0.031873 0.840637 0.027888

MOTIF C4P.I10

letter-probability matrix: alength= 4 w= 13 nsites= 20 E= 0
0.1581028 0.5138340 0.0830040 0.2450593
0.1264822 0.5296443 0.0869565 0.2569170
0.1462451 0.2252964 0.2964427 0.3320158
0.0790514 0.7391304 0.0039526 0.1778656
0.3122530 0.2687747 0.0632411 0.3557312
0.1462451 0.3794466 0.4110672 0.0632411
0.0118577 0.6679842 0.0790514 0.2411067
0.0553360 0.7628458 0.0632411 0.1185771
0.5098814 0.0395257 0.2292490 0.2213439
0.0869565 0.7193676 0.0197628 0.1739130
0.0237154 0.7944664 0.0750988 0.1067194
0.3003953 0.1897233 0.1581028 0.3517787
0.1422925 0.4664032 0.0592885 0.3320158

MOTIF C4P.I11

letter-probability matrix: alength= 4 w= 10 nsites= 20 E= 0
0.318725 0.179283 0.434263 0.067729
0.450199 0.091633 0.235060 0.223108
0.099602 0.027888 0.852590 0.019920
0.099602 0.031873 0.812749 0.055777
0.131474 0.131474 0.103586 0.633466
0.239044 0.059761 0.517928 0.183267
0.513944 0.087649 0.386454 0.011952
0.175299 0.127490 0.577689 0.119522
0.211155 0.087649 0.398406 0.302789
0.131474 0.015936 0.824701 0.027888

MOTIF C4P.I12

letter-probability matrix: alength= 4 w= 17 nsites= 20 E= 0
0.1769547 0.2427984 0.5679012 0.0123457
0.4609053 0.0205761 0.3662551 0.1522634
0.2263374 0.1563786 0.2386831 0.3786008
0.0658436 0.2633745 0.6090535 0.0617284
0.1522634 0.2016461 0.5020576 0.1440329
0.4115226 0.2222222 0.0246914 0.3415638
0.1193416 0.0493827 0.7983539 0.0329218
0.2510288 0.0823045 0.6584362 0.0082305
0.2592593 0.2427984 0.3497942 0.1481481
0.2674897 0.2345679 0.3374486 0.1604938
0.2098765 0.0329218 0.5802469 0.1769547
0.3004115 0.3827160 0.1728395 0.1440329
0.2510288 0.1069959 0.5843621 0.0576132
0.0740741 0.1275720 0.6543210 0.1440329
0.2386831 0.1975309 0.3004115 0.2633745
0.0658436 0.0864198 0.8065844 0.0411523
0.4485597 0.1358025 0.3415638 0.0740741

MOTIF C4P.I13

letter-probability matrix: alength= 4 w= 13 nsites= 20 E= 0
0.027559 0.748031 0.062992 0.161417
0.188976 0.255906 0.236220 0.318898
0.114173 0.637795 0.027559 0.220472
0.240157 0.354331 0.236220 0.169291
0.019685 0.263780 0.480315 0.236220
0.035433 0.712598 0.015748 0.236220
0.031496 0.641732 0.114173 0.212598
0.405512 0.106299 0.244094 0.244094
0.011811 0.755906 0.031496 0.200787
0.027559 0.787402 0.125984 0.059055
0.346457 0.114173 0.114173 0.425197
0.181102 0.496063 0.062992 0.259843
0.039370 0.637795 0.165354 0.157480

MOTIF C4P.I14

letter-probability matrix: alength= 4 w= 8 nsites= 20 E= 0
0.0082305 0.5555556 0.0370370 0.3991770
0.0576132 0.8189300 0.0370370 0.0864198
0.4938272 0.0123457 0.1481481 0.3456790
0.0370370 0.6419753 0.1440329 0.1769547
0.0041152 0.8230453 0.1481481 0.0246914
0.3786008 0.1152263 0.0329218 0.4732510
0.1399177 0.5267490 0.0246914 0.3086420
0.0205761 0.5884774 0.2839506 0.1069959

MOTIF C4P.I15

letter-probability matrix: alength= 4 w= 8 nsites= 20 E= 0
0.0699588 0.1934156 0.7283951 0.0082305
0.2263374 0.0205761 0.6131687 0.1399177
0.4115226 0.1069959 0.0905350 0.3909465
0.0823045 0.2098765 0.6419753 0.0658436
0.1522634 0.0905350 0.7078189 0.0493827
0.2469136 0.3415638 0.0493827 0.3621399
0.0493827 0.0411523 0.8559671 0.0534979
0.2386831 0.0041152 0.7201646 0.0370370

MOTIF C4P.I16

letter-probability matrix: alength= 4 w= 10 nsites= 20 E= 0
0.3651452 0.1618257 0.4315353 0.0414938
0.5020747 0.0124481 0.2821577 0.2033195
0.1037344 0.0497925 0.8423237 0.0041494
0.1037344 0.0539419 0.8298755 0.0124481
0.1493776 0.1784232 0.0207469 0.6514523
0.2821577 0.0248963 0.5643154 0.1286307
0.4937759 0.0954357 0.3817427 0.0290456
0.1535270 0.1535270 0.5809129 0.1120332
0.1701245 0.0871369 0.3941909 0.3485477
0.1701245 0.0041494 0.7634855 0.0622407

MOTIF C4P.I17

letter-probability matrix: alength= 4 w= 8 nsites= 20 E= 0
0.089796 0.220408 0.657143 0.032653
0.330612 0.020408 0.481633 0.167347
0.408163 0.122449 0.057143 0.412245
0.028571 0.167347 0.791837 0.012245
0.232653 0.028571 0.726531 0.012245
0.244898 0.273469 0.040816 0.440816
0.110204 0.073469 0.791837 0.024490
0.387755 0.012245 0.587755 0.012245

MOTIF C4P.I18

letter-probability matrix: alength= 4 w= 10 nsites= 20 E= 0
0.074803 0.862205 0.011811 0.051181
0.196850 0.543307 0.023622 0.236220
0.165354 0.248031 0.362205 0.224409
0.031496 0.606299 0.137795 0.224409
0.051181 0.606299 0.248031 0.094488
0.547244 0.035433 0.141732 0.275591
0.102362 0.637795 0.051181 0.208661
0.007874 0.964567 0.015748 0.011811
0.200787 0.358268 0.027559 0.413386
0.122047 0.492126 0.082677 0.303150

MOTIF C4P.I19

letter-probability matrix: alength= 4 w= 11 nsites= 20 E= 0
0.0585586 0.3108108 0.5540541 0.0765766
0.3288288 0.0720721 0.4729730 0.1261261
0.4009009 0.2342342 0.0495495 0.3153153
0.0945946 0.0225225 0.8288288 0.0540541
0.1306306 0.0045045 0.7342342 0.1306306
0.0630631 0.5270270 0.0405405 0.3693694
0.1576577 0.0450450 0.5720721 0.2252252
0.4324324 0.0675676 0.4864865 0.0135135
0.1936937 0.4549550 0.2477477 0.1036036
0.3063063 0.2072072 0.4054054 0.0810811
0.0990991 0.0090090 0.8423423 0.0495495

MOTIF C4P.I20

letter-probability matrix: alength= 4 w= 13 nsites= 20 E= 0
0.0991736 0.4834711 0.1363636 0.2809917
0.1157025 0.4297521 0.1157025 0.3388430
0.0826446 0.3388430 0.3801653 0.1983471
0.0082645 0.6157025 0.0991736 0.2768595
0.1157025 0.4958678 0.1528926 0.2355372
0.1528926 0.3264463 0.4214876 0.0991736
0.0247934 0.6074380 0.0371901 0.3305785
0.1322314 0.7396694 0.0123967 0.1157025
0.4462810 0.0082645 0.3636364 0.1818182
0.1198347 0.8181818 0.0165289 0.0454545
0.0082645 0.8057851 0.0330579 0.1528926
0.2603306 0.1487603 0.2520661 0.3388430
0.1859504 0.3057851 0.1033058 0.4049587

MOTIF C4P.I21

letter-probability matrix: alength= 4 w= 14 nsites= 20 E= 0
0.163090 0.326180 0.244635 0.266094
0.120172 0.566524 0.055794 0.257511
0.060086 0.360515 0.283262 0.296137
0.038627 0.643777 0.047210 0.270386
0.167382 0.412017 0.193133 0.227468
0.042918 0.287554 0.467811 0.201717
0.068670 0.643777 0.034335 0.253219
0.154506 0.708155 0.068670 0.068670
0.450644 0.042918 0.394850 0.111588
0.030043 0.725322 0.085837 0.158798
0.060086 0.845494 0.025751 0.068670
0.446352 0.133047 0.098712 0.321888
0.206009 0.450644 0.042918 0.300429
0.034335 0.480687 0.356223 0.128755

MOTIF C4P.I25

letter-probability matrix: alength= 4 w= 12 nsites= 20 E= 0
0.494624 0.258065 0.075269 0.172043
0.612903 0.236559 0.107527 0.043011
0.430108 0.365591 0.193548 0.010753
0.086022 0.032258 0.032258 0.849462
0.397849 0.032258 0.387097 0.182796
0.225806 0.537634 0.053763 0.182796
0.806452 0.096774 0.021505 0.075269
0.569892 0.129032 0.225806 0.075269
0.688172 0.032258 0.172043 0.107527
0.064516 0.526882 0.075269 0.333333
0.440860 0.225806 0.021505 0.311828
0.311828 0.344086 0.043011 0.301075

MOTIF C4P.I26

letter-probability matrix: alength= 4 w= 7 nsites= 20 E= 0
0.060 0.040 0.860 0.040
0.252 0.160 0.368 0.220
0.236 0.196 0.352 0.216
0.080 0.012 0.872 0.036
0.184 0.548 0.192 0.076
0.072 0.192 0.092 0.644
0.096 0.008 0.808 0.088

MOTIF C4P.I27

letter-probability matrix: alength= 4 w= 12 nsites= 20 E= 0
0.369048 0.023810 0.178571 0.428571
0.345238 0.023810 0.440476 0.190476
0.047619 0.119048 0.059524 0.773810
0.238095 0.202381 0.321429 0.238095
0.297619 0.023810 0.142857 0.535714
0.130952 0.107143 0.476190 0.285714
0.023810 0.095238 0.083333 0.797619
0.547619 0.023810 0.202381 0.226190
0.130952 0.380952 0.047619 0.440476
0.321429 0.011905 0.309524 0.357143
0.107143 0.238095 0.297619 0.357143
0.095238 0.011905 0.261905 0.630952

MOTIF C4P.I30

letter-probability matrix: alength= 4 w= 16 nsites= 20 E= 0
0.5737705 0.0737705 0.0901639 0.2622951
0.5573770 0.2459016 0.0655738 0.1311475
0.2377049 0.3688525 0.0901639 0.3032787
0.3934426 0.1721311 0.0819672 0.3524590
0.7459016 0.1065574 0.0245902 0.1229508
0.2704918 0.1229508 0.3032787 0.3032787
0.4590164 0.1311475 0.1557377 0.2540984
0.4262295 0.0327869 0.0163934 0.5245902
0.2540984 0.2868852 0.3606557 0.0983607
0.3196721 0.3442623 0.0409836 0.2950820
0.6885246 0.1311475 0.0081967 0.1721311
0.6311475 0.1393443 0.0983607 0.1311475
0.5491803 0.0491803 0.2950820 0.1065574
0.2868852 0.2213115 0.0491803 0.4426230
0.5737705 0.2704918 0.0983607 0.0573770
0.2295082 0.0245902 0.1393443 0.6065574

MOTIF C4P.I33

letter-probability matrix: alength= 4 w= 17 nsites= 20 E= 0
0.195652 0.268116 0.130435 0.405797
0.405797 0.115942 0.137681 0.340580
0.463768 0.108696 0.072464 0.355072
0.202899 0.108696 0.079710 0.608696
0.152174 0.152174 0.043478 0.652174
0.123188 0.036232 0.260870 0.579710
0.108696 0.297101 0.376812 0.217391
0.304348 0.065217 0.014493 0.615942
0.297101 0.043478 0.108696 0.550725
0.057971 0.398551 0.275362 0.268116
0.304348 0.043478 0.050725 0.601449
0.159420 0.282609 0.072464 0.485507
0.289855 0.079710 0.137681 0.492754
0.079710 0.057971 0.449275 0.413043
0.304348 0.123188 0.115942 0.456522
0.253623 0.260870 0.311594 0.173913
0.398551 0.043478 0.195652 0.362319

MOTIF C4P.I34

letter-probability matrix: alength= 4 w= 15 nsites= 20 E= 0
0.2102273 0.2500000 0.4886364 0.0511364
0.1136364 0.0795455 0.5511364 0.2556818
0.1875000 0.0681818 0.7329545 0.0113636
0.0056818 0.0340909 0.9488636 0.0113636
0.0454545 0.0056818 0.9318182 0.0170455
0.2272727 0.6136364 0.0056818 0.1534091
0.0340909 0.0397727 0.8806818 0.0454545
0.0568182 0.0113636 0.8522727 0.0795455
0.1818182 0.0568182 0.6363636 0.1250000
0.1590909 0.0625000 0.6931818 0.0852273
0.0909091 0.6193182 0.2272727 0.0625000
0.1363636 0.3806818 0.2727273 0.2102273
0.2329545 0.1363636 0.4147727 0.2159091
0.1590909 0.1818182 0.6079545 0.0511364
0.1363636 0.1420455 0.7159091 0.0056818

MOTIF C4P.I35

letter-probability matrix: alength= 4 w= 15 nsites= 20 E= 0
0.3740458 0.0152672 0.2137405 0.3969466
0.1068702 0.3969466 0.2137405 0.2824427
0.2137405 0.2213740 0.0610687 0.5038168
0.1450382 0.0076336 0.0458015 0.8015267
0.2290076 0.1755725 0.2748092 0.3206107
0.1221374 0.0763359 0.1832061 0.6183206
0.4732824 0.1984733 0.1297710 0.1984733
0.1832061 0.2442748 0.0458015 0.5267176
0.2137405 0.3511450 0.0381679 0.3969466
0.0229008 0.0458015 0.0152672 0.9160305
0.4045802 0.0458015 0.1450382 0.4045802
0.2366412 0.0916031 0.4503817 0.2213740
0.2137405 0.0687023 0.1908397 0.5267176
0.1908397 0.2213740 0.0458015 0.5419847
0.3511450 0.0534351 0.0152672 0.5801527

MOTIF C4P.I36

letter-probability matrix: alength= 4 w= 15 nsites= 20 E= 0
0.202247 0.230337 0.522472 0.044944
0.073034 0.112360 0.567416 0.247191
0.191011 0.039326 0.758427 0.011236
0.011236 0.061798 0.898876 0.028090
0.005618 0.011236 0.955056 0.028090
0.230337 0.634831 0.011236 0.123596
0.033708 0.044944 0.915730 0.005618
0.016854 0.011236 0.882022 0.089888
0.202247 0.005618 0.696629 0.095506
0.123596 0.050562 0.696629 0.129213
0.089888 0.612360 0.191011 0.106742
0.095506 0.348315 0.314607 0.241573
0.241573 0.174157 0.398876 0.185393
0.168539 0.191011 0.567416 0.073034
0.146067 0.202247 0.617978 0.033708

MOTIF C4P.I37

letter-probability matrix: alength= 4 w= 15 nsites= 20 E= 0
0.2114286 0.2114286 0.5200000 0.0571429
0.1542857 0.0971429 0.5314286 0.2171429
0.1314286 0.0285714 0.8285714 0.0114286
0.0057143 0.0228571 0.9600000 0.0114286
0.0342857 0.0057143 0.9485714 0.0114286
0.1942857 0.6285714 0.0057143 0.1714286
0.0171429 0.0171429 0.9600000 0.0057143
0.0285714 0.0285714 0.8742857 0.0685714
0.1771429 0.0228571 0.6400000 0.1600000
0.1828571 0.0685714 0.6857143 0.0628571
0.1142857 0.6057143 0.2000000 0.0800000
0.1485714 0.3600000 0.2628571 0.2285714
0.2742857 0.1771429 0.3371429 0.2114286
0.1771429 0.2228571 0.5371429 0.0628571
0.2057143 0.2000000 0.5828571 0.0114286

MOTIF C4P.I38

letter-probability matrix: alength= 4 w= 12 nsites= 20 E= 0
0.0873016 0.4126984 0.0634921 0.4365079
0.0555556 0.1746032 0.2539683 0.5158730
0.0396825 0.4365079 0.2301587 0.2936508
0.0476190 0.3333333 0.0634921 0.5555556
0.1190476 0.3730159 0.3412698 0.1666667
0.6904762 0.2380952 0.0396825 0.0317460
0.0238095 0.0476190 0.0158730 0.9126984
0.0634921 0.0079365 0.0079365 0.9206349
0.0793651 0.0158730 0.8015873 0.1031746
0.0634921 0.1190476 0.7301587 0.0873016
0.0396825 0.5079365 0.0317460 0.4206349
0.0873016 0.3015873 0.1031746 0.5079365

MOTIF C4P.I39

letter-probability matrix: alength= 4 w= 12 nsites= 20 E= 0
0.585586 0.099099 0.216216 0.099099
0.297297 0.027027 0.639640 0.036036
0.090090 0.864865 0.009009 0.036036
0.144144 0.810811 0.027027 0.018018
0.882883 0.027027 0.036036 0.054054
0.891892 0.063063 0.036036 0.009009
0.018018 0.036036 0.225225 0.720721
0.090090 0.432432 0.360360 0.117117
0.639640 0.063063 0.243243 0.054054
0.243243 0.252252 0.495495 0.009009
0.486486 0.270270 0.198198 0.045045
0.360360 0.036036 0.495495 0.108108

MOTIF C4P.I40

letter-probability matrix: alength= 4 w= 12 nsites= 20 E= 0
0.5408805 0.1572327 0.2012579 0.1006289
0.3522013 0.0062893 0.6037736 0.0377358
0.0880503 0.7735849 0.0754717 0.0628931
0.1886792 0.7232704 0.0628931 0.0251572
0.8993711 0.0062893 0.0188679 0.0754717
0.8616352 0.0566038 0.0503145 0.0314465
0.0377358 0.1132075 0.2704403 0.5786164
0.1572327 0.3333333 0.4150943 0.0943396
0.6163522 0.0440252 0.2955975 0.0440252
0.3459119 0.2201258 0.4088050 0.0251572
0.5094340 0.2264151 0.1949686 0.0691824
0.3962264 0.1194969 0.3522013 0.1320755

MOTIF C4P.I42

letter-probability matrix: alength= 4 w= 15 nsites= 20 E= 0
0.0118343 0.5739645 0.2071006 0.2071006
0.0650888 0.5384615 0.2189349 0.1775148
0.2366864 0.3195266 0.1597633 0.2840237
0.2721893 0.2011834 0.3905325 0.1360947
0.0946746 0.1715976 0.5680473 0.1656805
0.0532544 0.7159763 0.0532544 0.1775148
0.0887574 0.6982249 0.0295858 0.1834320
0.0946746 0.8698225 0.0236686 0.0118343
0.0177515 0.9289941 0.0177515 0.0355030
0.1775148 0.0059172 0.6686391 0.1479290
0.0118343 0.9408284 0.0177515 0.0295858
0.0295858 0.9289941 0.0355030 0.0059172
0.0118343 0.7928994 0.0059172 0.1893491
0.2130178 0.5680473 0.1124260 0.1065089
0.0769231 0.5266272 0.2130178 0.1834320

MOTIF C4P.I45

letter-probability matrix: alength= 4 w= 15 nsites= 20 E= 0
0.0172414 0.5919540 0.1724138 0.2183908
0.0747126 0.5804598 0.1839080 0.1609195
0.2413793 0.3735632 0.1551724 0.2298851
0.2931034 0.2011494 0.3620690 0.1436782
0.1321839 0.2068966 0.5689655 0.0919540
0.0574713 0.6781609 0.0747126 0.1896552
0.1609195 0.6379310 0.0229885 0.1781609
0.1034483 0.8505747 0.0114943 0.0344828
0.0344828 0.9367816 0.0057471 0.0229885
0.1781609 0.0057471 0.6724138 0.1436782
0.0229885 0.9252874 0.0229885 0.0287356
0.0229885 0.9367816 0.0287356 0.0114943
0.0057471 0.7873563 0.0632184 0.1436782
0.1896552 0.6264368 0.0804598 0.1034483
0.1271676 0.3930636 0.2138728 0.2658960

MOTIF C4P.I46

letter-probability matrix: alength= 4 w= 12 nsites= 20 E= 0
0.5636364 0.0909091 0.2454545 0.1000000
0.3818182 0.0090909 0.5545455 0.0545455
0.0727273 0.7727273 0.0818182 0.0727273
0.0636364 0.8909091 0.0090909 0.0363636
0.9545455 0.0090909 0.0272727 0.0090909
0.9090909 0.0363636 0.0363636 0.0181818
0.0363636 0.1363636 0.1090909 0.7181818
0.1909091 0.4000000 0.3363636 0.0727273
0.5818182 0.0090909 0.3363636 0.0727273
0.2454545 0.2272727 0.4636364 0.0636364
0.5363636 0.2000000 0.1909091 0.0727273
0.4090909 0.0727273 0.4000000 0.1181818

MOTIF C4P.I47

letter-probability matrix: alength= 4 w= 12 nsites= 20 E= 0
0.15 0.44 0.03 0.38
0.07 0.17 0.31 0.45
0.07 0.51 0.23 0.19
0.08 0.29 0.03 0.60
0.07 0.28 0.52 0.13
0.81 0.09 0.09 0.01
0.03 0.04 0.06 0.87
0.04 0.03 0.01 0.92
0.03 0.02 0.88 0.07
0.07 0.01 0.88 0.04
0.10 0.55 0.05 0.30
0.11 0.25 0.05 0.59

MOTIF C4P.I48

letter-probability matrix: alength= 4 w= 12 nsites= 20 E= 0
0.1818182 0.4462810 0.0165289 0.3553719
0.0661157 0.1818182 0.2561983 0.4958678
0.0247934 0.4876033 0.2314050 0.2561983
0.0330579 0.2644628 0.0661157 0.6363636
0.0743802 0.3223140 0.4380165 0.1652893
0.8264463 0.1074380 0.0495868 0.0165289
0.0165289 0.0578512 0.0330579 0.8925620
0.0661157 0.0661157 0.0330579 0.8347107
0.0413223 0.0082645 0.8429752 0.1074380
0.0826446 0.0909091 0.7851240 0.0413223
0.1074380 0.5619835 0.0247934 0.3057851
0.1983471 0.2975207 0.0991736 0.4049587

MOTIF C4P.I49

letter-probability matrix: alength= 4 w= 15 nsites= 20 E= 0
0.141104 0.061350 0.595092 0.202454
0.202454 0.006135 0.754601 0.036810
0.006135 0.036810 0.926380 0.030675
0.036810 0.012270 0.938650 0.012270
0.257669 0.601227 0.006135 0.134969
0.024540 0.036810 0.920245 0.018405
0.006135 0.030675 0.895706 0.067485
0.276074 0.006135 0.582822 0.134969
0.159509 0.055215 0.730061 0.055215
0.128834 0.570552 0.196319 0.104294
0.134969 0.453988 0.196319 0.214724
0.269939 0.110429 0.325153 0.294479
0.122699 0.251534 0.521472 0.104294
0.220859 0.159509 0.576687 0.042945
0.220859 0.343558 0.386503 0.049080

MOTIF C4P.I52

letter-probability matrix: alength= 4 w= 12 nsites= 20 E= 0
0.5303030 0.1287879 0.2500000 0.0909091
0.3257576 0.0075758 0.5984848 0.0681818
0.0378788 0.7954545 0.0909091 0.0757576
0.1363636 0.8181818 0.0303030 0.0151515
0.9090909 0.0151515 0.0227273 0.0530303
0.9166667 0.0303030 0.0303030 0.0227273
0.0151515 0.1136364 0.1742424 0.6969697
0.1590909 0.4469697 0.3106061 0.0833333
0.5606061 0.0681818 0.2803030 0.0909091
0.2045455 0.2424242 0.5000000 0.0530303
0.4393939 0.2803030 0.1666667 0.1136364
0.3333333 0.0303030 0.4696970 0.1666667

MOTIF C4P.I53

letter-probability matrix: alength= 4 w= 12 nsites= 20 E= 0
0.085366 0.512195 0.036585 0.365854
0.024390 0.195122 0.243902 0.536585
0.048780 0.573171 0.170732 0.207317
0.073171 0.329268 0.012195 0.585366
0.073171 0.365854 0.426829 0.134146
0.853659 0.060976 0.060976 0.024390
0.048780 0.048780 0.073171 0.829268
0.024390 0.012195 0.012195 0.951220
0.036585 0.012195 0.878049 0.073171
0.060976 0.036585 0.853659 0.048780
0.085366 0.560976 0.012195 0.341463
0.048780 0.304878 0.097561 0.548780

MOTIF C4P.I54

letter-probability matrix: alength= 4 w= 12 nsites= 20 E= 0
0.2589286 0.4107143 0.0625000 0.2678571
0.0625000 0.2857143 0.2857143 0.3660714
0.0625000 0.4821429 0.2410714 0.2142857
0.0446429 0.3035714 0.0982143 0.5535714
0.0892857 0.2946429 0.5089286 0.1071429
0.6607143 0.1785714 0.1339286 0.0267857
0.0267857 0.0357143 0.0446429 0.8928571
0.0267857 0.0446429 0.0625000 0.8660714
0.0267857 0.0089286 0.8214286 0.1428571
0.0625000 0.0178571 0.8839286 0.0357143
0.0446429 0.6250000 0.0357143 0.2946429
0.1250000 0.2767857 0.0446429 0.5535714

MOTIF C4P.I55

letter-probability matrix: alength= 4 w= 16 nsites= 20 E= 0
0.0843373 0.5361446 0.2710843 0.1084337
0.0602410 0.5662651 0.1686747 0.2048193
0.1084337 0.5662651 0.1746988 0.1506024
0.2590361 0.3734940 0.1024096 0.2650602
0.2168675 0.2108434 0.3975904 0.1746988
0.1084337 0.2168675 0.5843373 0.0903614
0.0481928 0.8072289 0.0240964 0.1204819
0.0843373 0.6385542 0.0662651 0.2108434
0.0542169 0.9156627 0.0120482 0.0180723
0.0301205 0.9216867 0.0120482 0.0361446
0.1686747 0.0060241 0.6445783 0.1807229
0.0120482 0.9638554 0.0180723 0.0060241
0.0361446 0.9156627 0.0301205 0.0180723
0.0542169 0.6867470 0.0662651 0.1927711
0.1626506 0.5602410 0.1084337 0.1686747
0.0602410 0.4518072 0.2409639 0.2469880

MOTIF C4P.I56

letter-probability matrix: alength= 4 w= 8 nsites= 20 E= 0
0.010989 0.373626 0.032967 0.582418
0.109890 0.043956 0.043956 0.802198
0.120879 0.054945 0.076923 0.747253
0.274725 0.230769 0.065934 0.428571
0.098901 0.021978 0.076923 0.802198
0.571429 0.076923 0.164835 0.186813
0.043956 0.065934 0.032967 0.857143
0.527473 0.098901 0.098901 0.274725

MOTIF C4P.I57

letter-probability matrix: alength= 4 w= 11 nsites= 20 E= 0
0.1875000 0.6339286 0.0803571 0.0982143
0.0982143 0.5491071 0.0178571 0.3348214
0.1607143 0.0982143 0.5892857 0.1517857
0.1741071 0.5758929 0.0982143 0.1517857
0.0937500 0.7589286 0.0089286 0.1383929
0.1919643 0.3080357 0.3169643 0.1830357
0.0625000 0.6428571 0.0446429 0.2500000
0.0223214 0.6830357 0.0267857 0.2678571
0.3482143 0.0178571 0.1562500 0.4776786
0.0803571 0.6562500 0.0625000 0.2008929
0.0491071 0.7544643 0.0892857 0.1071429

MOTIF C4P.I58

letter-probability matrix: alength= 4 w= 8 nsites= 20 E= 0
0.2650602 0.5301205 0.0160643 0.1887550
0.4698795 0.3052209 0.0401606 0.1847390
0.2168675 0.0843373 0.5943775 0.1044177
0.0281124 0.6827309 0.0361446 0.2530120
0.2208835 0.7309237 0.0361446 0.0120482
0.6425703 0.2489960 0.0923695 0.0160643
0.4136546 0.5421687 0.0040161 0.0401606
0.0843373 0.2530120 0.1365462 0.5261044

MOTIF C4P.I59

letter-probability matrix: alength= 4 w= 12 nsites= 20 E= 0
0.5035971 0.1079137 0.3453237 0.0431655
0.3165468 0.0503597 0.5035971 0.1294964
0.0503597 0.7841727 0.1007194 0.0647482
0.1007194 0.8417266 0.0503597 0.0071942
0.7985612 0.0071942 0.0719424 0.1223022
0.8848921 0.0503597 0.0215827 0.0431655
0.0431655 0.0791367 0.1870504 0.6906475
0.1510791 0.4748201 0.2733813 0.1007194
0.4604317 0.0647482 0.3884892 0.0863309
0.2158273 0.2733813 0.4244604 0.0863309
0.3884892 0.3381295 0.1726619 0.1007194
0.4388489 0.0287770 0.3741007 0.1582734

MOTIF C4P.I60

letter-probability matrix: alength= 4 w= 8 nsites= 20 E= 0
0.299213 0.476378 0.047244 0.177165
0.476378 0.224409 0.196850 0.102362
0.311024 0.106299 0.496063 0.086614
0.027559 0.740157 0.015748 0.216535
0.192913 0.724409 0.066929 0.015748
0.795276 0.165354 0.035433 0.003937
0.468504 0.472441 0.043307 0.015748
0.055118 0.236220 0.196850 0.511811

MOTIF C4P.I61

letter-probability matrix: alength= 4 w= 12 nsites= 20 E= 0
0.160377 0.443396 0.037736 0.358491
0.122642 0.235849 0.235849 0.405660
0.066038 0.509434 0.179245 0.245283
0.018868 0.358491 0.084906 0.537736
0.122642 0.320755 0.433962 0.122642
0.754717 0.150943 0.056604 0.037736
0.037736 0.028302 0.037736 0.896226
0.066038 0.047170 0.018868 0.867925
0.009434 0.009434 0.933962 0.047170
0.047170 0.037736 0.867925 0.047170
0.122642 0.537736 0.037736 0.301887
0.084906 0.330189 0.075472 0.509434

MOTIF C4P.I62

letter-probability matrix: alength= 4 w= 9 nsites= 20 E= 0
0.2317073 0.0406504 0.5650407 0.1626016
0.1829268 0.2845528 0.1463415 0.3861789
0.3943089 0.0081301 0.5772358 0.0203252
0.1016260 0.0731707 0.7235772 0.1016260
0.1097561 0.5406504 0.0284553 0.3211382
0.1341463 0.0243902 0.6300813 0.2113821
0.4146341 0.0569106 0.4308943 0.0975610
0.0406504 0.6585366 0.1544715 0.1463415
0.3333333 0.0975610 0.3699187 0.1991870

MOTIF C4P.I64

letter-probability matrix: alength= 4 w= 8 nsites= 20 E= 0
0.2166667 0.4875000 0.0583333 0.2375000
0.6833333 0.0958333 0.1500000 0.0708333
0.2166667 0.1583333 0.6000000 0.0250000
0.0833333 0.7250000 0.0333333 0.1583333
0.1250000 0.7916667 0.0500000 0.0333333
0.9166667 0.0583333 0.0166667 0.0083333
0.5541667 0.4291667 0.0125000 0.0041667
0.1083333 0.2625000 0.2333333 0.3958333

MOTIF C4P.I65

letter-probability matrix: alength= 4 w= 17 nsites= 20 E= 0
0.029940 0.538922 0.287425 0.143713
0.071856 0.580838 0.155689 0.191617
0.059880 0.628743 0.149701 0.161677
0.305389 0.323353 0.131737 0.239521
0.197605 0.185629 0.419162 0.197605
0.059880 0.245509 0.604790 0.089820
0.095808 0.670659 0.095808 0.137725
0.143713 0.688623 0.005988 0.161677
0.029940 0.922156 0.011976 0.035928
0.041916 0.880240 0.023952 0.053892
0.191617 0.011976 0.604790 0.191617
0.023952 0.946108 0.005988 0.023952
0.017964 0.910180 0.059880 0.011976
0.011976 0.778443 0.035928 0.173653
0.209581 0.562874 0.053892 0.173653
0.119760 0.491018 0.149701 0.239521
0.083832 0.365269 0.203593 0.347305

MOTIF C4P.I66

letter-probability matrix: alength= 4 w= 11 nsites= 20 E= 0
0.2024291 0.6153846 0.1214575 0.0607287
0.4817814 0.2226721 0.0931174 0.2024291
0.1214575 0.2874494 0.3400810 0.2510121
0.1417004 0.6072874 0.0080972 0.2429150
0.5182186 0.1578947 0.1376518 0.1862348
0.3076923 0.2591093 0.4291498 0.0040486
0.0323887 0.8097166 0.0121457 0.1457490
0.0485830 0.7894737 0.0647773 0.0971660
0.8906883 0.0526316 0.0242915 0.0323887
0.4412955 0.3846154 0.0647773 0.1093117
0.1578947 0.3319838 0.0364372 0.4736842

MOTIF C4P.I67

letter-probability matrix: alength= 4 w= 12 nsites= 20 E= 0
0.1879195 0.3557047 0.0268456 0.4295302
0.1275168 0.1342282 0.2885906 0.4496644
0.0134228 0.4966443 0.2416107 0.2483221
0.0738255 0.2550336 0.0402685 0.6308725
0.2214765 0.2617450 0.4228188 0.0939597
0.6241611 0.2348993 0.0738255 0.0671141
0.0604027 0.0134228 0.0134228 0.9127517
0.0805369 0.0469799 0.0201342 0.8523490
0.0536913 0.0268456 0.7382550 0.1812081
0.0134228 0.1140940 0.7785235 0.0939597
0.1140940 0.6107383 0.0067114 0.2684564
0.1208054 0.3221477 0.0604027 0.4966443

MOTIF C4P.I68

letter-probability matrix: alength= 4 w= 9 nsites= 20 E= 0
0.2040816 0.5020408 0.0979592 0.1959184
0.5632653 0.1755102 0.1387755 0.1224490
0.2775510 0.0897959 0.5428571 0.0897959
0.0244898 0.8081633 0.0326531 0.1346939
0.1061224 0.8285714 0.0285714 0.0367347
0.8612245 0.0693878 0.0571429 0.0122449
0.5265306 0.4408163 0.0040816 0.0285714
0.0122449 0.2530612 0.1877551 0.5469388
0.1352459 0.3770492 0.2786885 0.2090164

MOTIF C4P.I69

letter-probability matrix: alength= 4 w= 6 nsites= 20 E= 0
0.028226 0.076613 0.641129 0.254032
0.020161 0.112903 0.060484 0.806452
0.028226 0.141129 0.782258 0.048387
0.419355 0.048387 0.508065 0.024194
0.016129 0.641129 0.036290 0.306452
0.072581 0.020161 0.403226 0.504032

MOTIF C4P.I70

letter-probability matrix: alength= 4 w= 8 nsites= 20 E= 0
0.2139738 0.6419214 0.0349345 0.1091703
0.5676856 0.0873362 0.1441048 0.2008734
0.2314410 0.1048035 0.6506550 0.0131004
0.0305677 0.8384279 0.0174672 0.1135371
0.0960699 0.7772926 0.0524017 0.0742358
0.8864629 0.0349345 0.0174672 0.0611354
0.4541485 0.4803493 0.0305677 0.0349345
0.0043668 0.2882096 0.1615721 0.5458515

MOTIF C4P.I71

letter-probability matrix: alength= 4 w= 16 nsites= 20 E= 0
0.1009174 0.2568807 0.4128440 0.2293578
0.1834862 0.0091743 0.2568807 0.5504587
0.5596330 0.1376147 0.0550459 0.2477064
0.0825688 0.1834862 0.4403670 0.2935780
0.2293578 0.1284404 0.1651376 0.4770642
0.2385321 0.2935780 0.1284404 0.3394495
0.2660550 0.0458716 0.2110092 0.4770642
0.2110092 0.0366972 0.5321101 0.2201835
0.1926606 0.0183486 0.1009174 0.6880734
0.4403670 0.0733945 0.3761468 0.1100917
0.2568807 0.1834862 0.2018349 0.3577982
0.0458716 0.0825688 0.0550459 0.8165138
0.0733945 0.1834862 0.0917431 0.6513761
0.4770642 0.1100917 0.2477064 0.1651376
0.0550459 0.3119266 0.0917431 0.5412844
0.4036697 0.1467890 0.0183486 0.4311927

MOTIF C4P.I72

letter-probability matrix: alength= 4 w= 12 nsites= 20 E= 0
0.158228 0.373418 0.018987 0.449367
0.107595 0.145570 0.303797 0.443038
0.037975 0.455696 0.215190 0.291139
0.082278 0.253165 0.056962 0.607595
0.126582 0.303797 0.462025 0.107595
0.670886 0.227848 0.056962 0.044304
0.063291 0.113924 0.025316 0.797468
0.063291 0.012658 0.018987 0.905063
0.037975 0.018987 0.772152 0.170886
0.018987 0.183544 0.753165 0.044304
0.126582 0.544304 0.018987 0.310127
0.158228 0.291139 0.056962 0.493671

MOTIF C4P.I73

letter-probability matrix: alength= 4 w= 16 nsites= 20 E= 0
0.284615 0.061538 0.107692 0.546154
0.315385 0.061538 0.353846 0.269231
0.207692 0.123077 0.300000 0.369231
0.146154 0.038462 0.161538 0.653846
0.138462 0.200000 0.115385 0.546154
0.238462 0.015385 0.092308 0.653846
0.053846 0.100000 0.630769 0.215385
0.384615 0.169231 0.115385 0.330769
0.461538 0.015385 0.153846 0.369231
0.107692 0.215385 0.315385 0.361538
0.200000 0.030769 0.015385 0.753846
0.230769 0.169231 0.230769 0.369231
0.269231 0.092308 0.353846 0.284615
0.330769 0.069231 0.061538 0.538462
0.346154 0.161538 0.092308 0.400000
0.407692 0.015385 0.269231 0.307692

MOTIF C4P.I74

letter-probability matrix: alength= 4 w= 17 nsites= 20 E= 0
0.5328467 0.1605839 0.0145985 0.2919708
0.3941606 0.1824818 0.0291971 0.3941606
0.6350365 0.0875912 0.1094891 0.1678832
0.3357664 0.2627737 0.1021898 0.2992701
0.4014599 0.2846715 0.1313869 0.1824818
0.5328467 0.0875912 0.0437956 0.3357664
0.4233577 0.3065693 0.1094891 0.1605839
0.2189781 0.4014599 0.0364964 0.3430657
0.3868613 0.2627737 0.1094891 0.2408759
0.4452555 0.4306569 0.0218978 0.1021898
0.6569343 0.0145985 0.0802920 0.2481752
0.2992701 0.1678832 0.3795620 0.1532847
0.3430657 0.3649635 0.0802920 0.2116788
0.2481752 0.5839416 0.0802920 0.0875912
0.4817518 0.2846715 0.0072993 0.2262774
0.6423358 0.1605839 0.0802920 0.1167883
0.2262774 0.0583942 0.2992701 0.4160584

MOTIF C4P.I75

letter-probability matrix: alength= 4 w= 16 nsites= 20 E= 0
0.2083333 0.1302083 0.5677083 0.0937500
0.1875000 0.0625000 0.5208333 0.2291667
0.1510417 0.0208333 0.7916667 0.0364583
0.0312500 0.0260417 0.9270833 0.0156250
0.0260417 0.0364583 0.9322917 0.0052083
0.1770833 0.5677083 0.0052083 0.2500000
0.0468750 0.0364583 0.8958333 0.0208333
0.0156250 0.0052083 0.9218750 0.0572917
0.1406250 0.0208333 0.6458333 0.1927083
0.2187500 0.0520833 0.6666667 0.0625000
0.1354167 0.5364583 0.2239583 0.1041667
0.1562500 0.3541667 0.2708333 0.2187500
0.2916667 0.1145833 0.3281250 0.2656250
0.1562500 0.1927083 0.5781250 0.0729167
0.1354167 0.1770833 0.6145833 0.0729167
0.1302083 0.3229167 0.4947917 0.0520833

MOTIF C4P.I76

letter-probability matrix: alength= 4 w= 11 nsites= 20 E= 0
0.0281124 0.7630522 0.0200803 0.1887550
0.2489960 0.3614458 0.0401606 0.3493976
0.1084337 0.4136546 0.3975904 0.0803213
0.0160643 0.6104418 0.0682731 0.3052209
0.1847390 0.6666667 0.0200803 0.1285141
0.6947791 0.0401606 0.1847390 0.0803213
0.0281124 0.8072289 0.0401606 0.1244980
0.0080321 0.8755020 0.0321285 0.0843373
0.2811245 0.1967871 0.1445783 0.3775100
0.0883534 0.5100402 0.1124498 0.2891566
0.1044177 0.4297189 0.1566265 0.3092369

MOTIF C4P.I77

letter-probability matrix: alength= 4 w= 11 nsites= 20 E= 0
0.367521 0.051282 0.076923 0.504274
0.393162 0.068376 0.102564 0.435897
0.290598 0.282051 0.384615 0.042735
0.111111 0.119658 0.017094 0.752137
0.025641 0.068376 0.179487 0.726496
0.051282 0.034188 0.076923 0.837607
0.153846 0.059829 0.290598 0.495726
0.230769 0.350427 0.051282 0.367521
0.478632 0.153846 0.094017 0.273504
0.170940 0.136752 0.025641 0.666667
0.367521 0.042735 0.128205 0.461538

MOTIF C4P.I78

letter-probability matrix: alength= 4 w= 16 nsites= 20 E= 0
0.2376238 0.1336634 0.5297030 0.0990099
0.1831683 0.0742574 0.5247525 0.2178218
0.1435644 0.0198020 0.8316832 0.0049505
0.0049505 0.0346535 0.9257426 0.0346535
0.0148515 0.0297030 0.9504950 0.0049505
0.2376238 0.5049505 0.0049505 0.2524752
0.0594059 0.0148515 0.9158416 0.0099010
0.0148515 0.0049505 0.9405941 0.0396040
0.1782178 0.0396040 0.6287129 0.1534653
0.2376238 0.0594059 0.6237624 0.0792079
0.1534653 0.5148515 0.2326733 0.0990099
0.1534653 0.3217822 0.2821782 0.2425743
0.3019802 0.1188119 0.3663366 0.2128713
0.1683168 0.1930693 0.5940594 0.0445545
0.1782178 0.1683168 0.5940594 0.0594059
0.1138614 0.3069307 0.5049505 0.0742574

MOTIF C4P.I79

letter-probability matrix: alength= 4 w= 17 nsites= 20 E= 0
0.391608 0.132867 0.097902 0.377622
0.041958 0.041958 0.293706 0.622378
0.146853 0.027972 0.384615 0.440559
0.230769 0.034965 0.384615 0.349650
0.111888 0.174825 0.433566 0.279720
0.118881 0.363636 0.076923 0.440559
0.195804 0.097902 0.069930 0.636364
0.209790 0.069930 0.321678 0.398601
0.258741 0.090909 0.195804 0.454545
0.321678 0.013986 0.566434 0.097902
0.146853 0.202797 0.244755 0.405594
0.440559 0.076923 0.083916 0.398601
0.258741 0.034965 0.244755 0.461538
0.482517 0.090909 0.209790 0.216783
0.216783 0.097902 0.146853 0.538462
0.419580 0.034965 0.153846 0.391608
0.251748 0.027972 0.188811 0.531469

MOTIF C4P.I81

letter-probability matrix: alength= 4 w= 16 nsites= 20 E= 0
0.2303922 0.1666667 0.5588235 0.0441176
0.1421569 0.1127451 0.5000000 0.2450980
0.1470588 0.0196078 0.7990196 0.0343137
0.0196078 0.0245098 0.9166667 0.0392157
0.0196078 0.0588235 0.8970588 0.0245098
0.3137255 0.4656863 0.0147059 0.2058824
0.0441176 0.0392157 0.8823529 0.0343137
0.0098039 0.0098039 0.9068627 0.0735294
0.1470588 0.0196078 0.6666667 0.1666667
0.2696078 0.0539216 0.6225490 0.0539216
0.1470588 0.5147059 0.2107843 0.1274510
0.1323529 0.3235294 0.2892157 0.2549020
0.3529412 0.1323529 0.2843137 0.2303922
0.2058824 0.1470588 0.6029412 0.0441176
0.2058824 0.1421569 0.6127451 0.0392157
0.1519608 0.3088235 0.4901961 0.0490196

MOTIF C4P.I82

letter-probability matrix: alength= 4 w= 20 nsites= 20 E= 0
0.540541 0.135135 0.033784 0.290541
0.614865 0.114865 0.141892 0.128378
0.236486 0.324324 0.155405 0.283784
0.405405 0.067568 0.168919 0.358108
0.614865 0.067568 0.114865 0.202703
0.256757 0.331081 0.121622 0.290541
0.391892 0.277027 0.040541 0.290541
0.635135 0.027027 0.128378 0.209459
0.452703 0.175676 0.168919 0.202703
0.533784 0.155405 0.108108 0.202703
0.277027 0.263514 0.135135 0.324324
0.439189 0.148649 0.087838 0.324324
0.290541 0.486486 0.155405 0.067568
0.520270 0.020270 0.054054 0.405405
0.655405 0.060811 0.121622 0.162162
0.162162 0.229730 0.418919 0.189189
0.290541 0.290541 0.250000 0.168919
0.513514 0.074324 0.027027 0.385135
0.520270 0.094595 0.175676 0.209459
0.472973 0.060811 0.209459 0.256757

MOTIF C4P.I83

letter-probability matrix: alength= 4 w= 25 nsites= 20 E= 0
0.2733813 0.1294964 0.1223022 0.4748201
0.2805755 0.0431655 0.1798561 0.4964029
0.2086331 0.1079137 0.2374101 0.4460432
0.3093525 0.2374101 0.4100719 0.0431655
0.1438849 0.1726619 0.1510791 0.5323741
0.2805755 0.0719424 0.0431655 0.6043165
0.2374101 0.1223022 0.0287770 0.6115108
0.4892086 0.0575540 0.0503597 0.4028777
0.2230216 0.3381295 0.1798561 0.2589928
0.2446043 0.3453237 0.1510791 0.2589928
0.1798561 0.0359712 0.0071942 0.7769784
0.1942446 0.2733813 0.1366906 0.3956835
0.2230216 0.0719424 0.1366906 0.5683453
0.2086331 0.1079137 0.2949640 0.3884892
0.2014388 0.1079137 0.3021583 0.3884892
0.2661871 0.2158273 0.3381295 0.1798561
0.2158273 0.1870504 0.0647482 0.5323741
0.3093525 0.0575540 0.0071942 0.6258993
0.1942446 0.0359712 0.4316547 0.3381295
0.3956835 0.1223022 0.1582734 0.3237410
0.1870504 0.0791367 0.1151079 0.6187050
0.1223022 0.2374101 0.2446043 0.3956835
0.1798561 0.2374101 0.1438849 0.4388489
0.2302158 0.2014388 0.1079137 0.4604317
0.3309353 0.1654676 0.0935252 0.4100719

MOTIF C4P.I84

letter-probability matrix: alength= 4 w= 23 nsites= 20 E= 0
0.3862069 0.2965517 0.0206897 0.2965517
0.6620690 0.1931034 0.0275862 0.1172414
0.3448276 0.2965517 0.2275862 0.1310345
0.4068966 0.1241379 0.0206897 0.4482759
0.4068966 0.0068966 0.3793103 0.2068966
0.2827586 0.2758621 0.0689655 0.3724138
0.4482759 0.2413793 0.0896552 0.2206897
0.6482759 0.0827586 0.0758621 0.1931034
0.3724138 0.1931034 0.1862069 0.2482759
0.4551724 0.1724138 0.0068966 0.3655172
0.1724138 0.2827586 0.2137931 0.3310345
0.6344828 0.0689655 0.0965517 0.2000000
0.4620690 0.2965517 0.1724138 0.0689655
0.7310345 0.0275862 0.0137931 0.2275862
0.5310345 0.1034483 0.1103448 0.2551724
0.2551724 0.1586207 0.4620690 0.1241379
0.3310345 0.2482759 0.2137931 0.2068966
0.6620690 0.0827586 0.0689655 0.1862069
0.4758621 0.0137931 0.2068966 0.3034483
0.4275862 0.0896552 0.2413793 0.2413793
0.2896552 0.3241379 0.1172414 0.2689655
0.4000000 0.1724138 0.0896552 0.3379310
0.2896552 0.1586207 0.0758621 0.4758621

MOTIF C4P.I85

letter-probability matrix: alength= 4 w= 24 nsites= 20 E= 0
0.0588235 0.5508021 0.2673797 0.1229947
0.1497326 0.6042781 0.1390374 0.1069519
0.0481283 0.6096257 0.2513369 0.0909091
0.2085561 0.5080214 0.0855615 0.1978610
0.2245989 0.2192513 0.4598930 0.0962567
0.1176471 0.3101604 0.5133690 0.0588235
0.0588235 0.7807487 0.0588235 0.1016043
0.0695187 0.6256684 0.1336898 0.1711230
0.0695187 0.8609626 0.0053476 0.0641711
0.0160428 0.8716578 0.0053476 0.1069519
0.2566845 0.0106952 0.5133690 0.2192513
0.0374332 0.9358289 0.0160428 0.0106952
0.0374332 0.8128342 0.1283422 0.0213904
0.0481283 0.7379679 0.0855615 0.1283422
0.0962567 0.5721925 0.1390374 0.1925134
0.0909091 0.5026738 0.2192513 0.1871658
0.0855615 0.3957219 0.2566845 0.2620321
0.2352941 0.5347594 0.1283422 0.1016043
0.0534759 0.6203209 0.2245989 0.1016043
0.1497326 0.5508021 0.2406417 0.0588235
0.0641711 0.5133690 0.3262032 0.0962567
0.1016043 0.2941176 0.3743316 0.2299465
0.1229947 0.4973262 0.1550802 0.2245989
0.0213904 0.7219251 0.1550802 0.1016043

MOTIF C4P.I86

letter-probability matrix: alength= 4 w= 20 nsites= 20 E= 0
0.688742 0.059603 0.026490 0.225166
0.483444 0.013245 0.105960 0.397351
0.105960 0.397351 0.357616 0.139073
0.596026 0.152318 0.039735 0.211921
0.556291 0.125828 0.112583 0.205298
0.695364 0.139073 0.039735 0.125828
0.324503 0.231788 0.198675 0.245033
0.483444 0.298013 0.112583 0.105960
0.370861 0.139073 0.218543 0.271523
0.417219 0.112583 0.046358 0.423841
0.258278 0.245033 0.211921 0.284768
0.456954 0.152318 0.192053 0.198675
0.529801 0.165563 0.139073 0.165563
0.602649 0.013245 0.198675 0.185430
0.337748 0.178808 0.337748 0.145695
0.437086 0.172185 0.172185 0.218543
0.483444 0.185430 0.066225 0.264901
0.622517 0.145695 0.211921 0.019868
0.470199 0.092715 0.052980 0.384106
0.582781 0.026490 0.052980 0.337748

MOTIF C4P.I87

letter-probability matrix: alength= 4 w= 22 nsites= 20 E= 0
0.1157407 0.6064815 0.1481481 0.1296296
0.1064815 0.4814815 0.2222222 0.1898148
0.0740741 0.4861111 0.2685185 0.1712963
0.1481481 0.5879630 0.1388889 0.1250000
0.1620370 0.4212963 0.2129630 0.2037037
0.1574074 0.3888889 0.1805556 0.2731481
0.0509259 0.6018519 0.2361111 0.1111111
0.0138889 0.6574074 0.1481481 0.1805556
0.0277778 0.7222222 0.1574074 0.0925926
0.2268519 0.4259259 0.1250000 0.2222222
0.2777778 0.2453704 0.3564815 0.1203704
0.1574074 0.1851852 0.5324074 0.1250000
0.0509259 0.7870370 0.0324074 0.1296296
0.1018519 0.7500000 0.0231481 0.1250000
0.0462963 0.7962963 0.0370370 0.1203704
0.0787037 0.8611111 0.0046296 0.0555556
0.2546296 0.0046296 0.5231481 0.2175926
0.0092593 0.9537037 0.0046296 0.0324074
0.1712963 0.7175926 0.0925926 0.0185185
0.0185185 0.7361111 0.0694444 0.1759259
0.1712963 0.5370370 0.0787037 0.2129630
0.0833333 0.5324074 0.2361111 0.1481481

MOTIF C4P.I88

letter-probability matrix: alength= 4 w= 20 nsites= 20 E= 0
0.526667 0.046667 0.053333 0.373333
0.546667 0.053333 0.106667 0.293333
0.140000 0.413333 0.213333 0.233333
0.526667 0.106667 0.046667 0.320000
0.573333 0.020000 0.153333 0.253333
0.446667 0.220000 0.093333 0.240000
0.233333 0.260000 0.140000 0.366667
0.793333 0.080000 0.033333 0.093333
0.340000 0.193333 0.260000 0.206667
0.466667 0.173333 0.126667 0.233333
0.400000 0.200000 0.020000 0.380000
0.366667 0.246667 0.193333 0.193333
0.393333 0.260000 0.126667 0.220000
0.653333 0.026667 0.073333 0.246667
0.366667 0.113333 0.260000 0.260000
0.453333 0.080000 0.286667 0.180000
0.280000 0.333333 0.100000 0.286667
0.680000 0.220000 0.013333 0.086667
0.606667 0.113333 0.093333 0.186667
0.446667 0.093333 0.113333 0.346667

MOTIF C4P.I89

letter-probability matrix: alength= 4 w= 22 nsites= 20 E= 0
0.8043478 0.0144928 0.0797101 0.1014493
0.5434783 0.2173913 0.2101449 0.0289855
0.4492754 0.2173913 0.0289855 0.3043478
0.2246377 0.1231884 0.2971014 0.3550725
0.4637681 0.3115942 0.0869565 0.1376812
0.3115942 0.2826087 0.1594203 0.2463768
0.5434783 0.0434783 0.0869565 0.3260870
0.4565217 0.1449275 0.1231884 0.2753623
0.3478261 0.2101449 0.1086957 0.3333333
0.2318841 0.3333333 0.1014493 0.3333333
0.5724638 0.1159420 0.0289855 0.2826087
0.2826087 0.2753623 0.3043478 0.1376812
0.6159420 0.1304348 0.0797101 0.1739130
0.5000000 0.1666667 0.0724638 0.2608696
0.3985507 0.2246377 0.2681159 0.1086957
0.4275362 0.2318841 0.1231884 0.2173913
0.5869565 0.0217391 0.0217391 0.3695652
0.4782609 0.0434783 0.2028986 0.2753623
0.5579710 0.0217391 0.3043478 0.1159420
0.2608696 0.3478261 0.0652174 0.3260870
0.6159420 0.1521739 0.0797101 0.1521739
0.3913043 0.1594203 0.0072464 0.4420290

MOTIF C5P.I1

letter-probability matrix: alength= 4 w= 16 nsites= 20 E= 0
0.065041 0.378049 0.105691 0.451220
0.138211 0.609756 0.191057 0.060976
0.227642 0.516260 0.073171 0.182927
0.044715 0.471545 0.195122 0.288618
0.052846 0.808943 0.044715 0.093496
0.337398 0.020325 0.443089 0.199187
0.020325 0.682927 0.069106 0.227642
0.150407 0.626016 0.142276 0.081301
0.166667 0.243902 0.390244 0.199187
0.052846 0.585366 0.113821 0.247967
0.012195 0.670732 0.227642 0.089431
0.378049 0.117886 0.182927 0.321138
0.130081 0.402439 0.093496 0.373984
0.077236 0.666667 0.239837 0.016260
0.162602 0.378049 0.085366 0.373984
0.004065 0.467480 0.040650 0.487805

MOTIF C5P.I2

letter-probability matrix: alength= 4 w= 14 nsites= 20 E= 0
0.176 0.340 0.172 0.312
0.096 0.560 0.092 0.252
0.100 0.760 0.108 0.032
0.328 0.044 0.372 0.256
0.052 0.796 0.060 0.092
0.076 0.780 0.104 0.040
0.328 0.188 0.316 0.168
0.028 0.624 0.076 0.272
0.004 0.528 0.408 0.060
0.356 0.028 0.220 0.396
0.156 0.368 0.104 0.372
0.020 0.664 0.212 0.104
0.136 0.308 0.068 0.488
0.012 0.596 0.024 0.368

MOTIF C5P.I3

letter-probability matrix: alength= 4 w= 14 nsites= 20 E= 0
0.1952191 0.4023904 0.1035857 0.2988048
0.0278884 0.6573705 0.0318725 0.2828685
0.0358566 0.9243028 0.0119522 0.0278884
0.3625498 0.0278884 0.3625498 0.2470120
0.0079681 0.6653386 0.2231076 0.1035857
0.1115538 0.6454183 0.2350598 0.0079681
0.2071713 0.1992032 0.3266932 0.2669323
0.0517928 0.5219124 0.2071713 0.2191235
0.0119522 0.6613546 0.2988048 0.0278884
0.4183267 0.2151394 0.0677291 0.2988048
0.0756972 0.2549801 0.0597610 0.6095618
0.0597610 0.5378486 0.3147410 0.0876494
0.1633466 0.3665339 0.1513944 0.3187251
0.0239044 0.6693227 0.0119522 0.2948207

MOTIF C5P.I4

letter-probability matrix: alength= 4 w= 16 nsites= 20 E= 0
0.397638 0.007874 0.566929 0.027559
0.311024 0.086614 0.405512 0.196850
0.011811 0.263780 0.688976 0.035433
0.370079 0.094488 0.385827 0.149606
0.318898 0.216535 0.094488 0.370079
0.086614 0.303150 0.598425 0.011811
0.287402 0.066929 0.582677 0.062992
0.149606 0.413386 0.271654 0.165354
0.074803 0.106299 0.688976 0.129921
0.212598 0.047244 0.685039 0.055118
0.275591 0.405512 0.027559 0.291339
0.047244 0.066929 0.822835 0.062992
0.228346 0.161417 0.531496 0.078740
0.137795 0.200787 0.421260 0.240157
0.070866 0.185039 0.606299 0.137795
0.425197 0.110236 0.452756 0.011811

MOTIF C5P.I5

letter-probability matrix: alength= 4 w= 16 nsites= 20 E= 0
0.1097046 0.3586498 0.2489451 0.2827004
0.1603376 0.5991561 0.1772152 0.0632911
0.1814346 0.3502110 0.1772152 0.2911392
0.0632911 0.5358650 0.1223629 0.2784810
0.0632911 0.8481013 0.0801688 0.0084388
0.4430380 0.0210970 0.3966245 0.1392405
0.0843882 0.7510549 0.0759494 0.0886076
0.1265823 0.7257384 0.1350211 0.0126582
0.2109705 0.2362869 0.3375527 0.2151899
0.0717300 0.5822785 0.1181435 0.2278481
0.0126582 0.6160338 0.2995781 0.0717300
0.3966245 0.0801688 0.2067511 0.3164557
0.1561181 0.3164557 0.1308017 0.3966245
0.0464135 0.7890295 0.0801688 0.0843882
0.1392405 0.4219409 0.0548523 0.3839662
0.0126582 0.5443038 0.0168776 0.4261603

MOTIF C5P.I6

letter-probability matrix: alength= 4 w= 13 nsites= 20 E= 0
0.3665339 0.0916335 0.4980080 0.0438247
0.3107570 0.1314741 0.4103586 0.1474104
0.1075697 0.2390438 0.6494024 0.0039841
0.3705179 0.0637450 0.4342629 0.1314741
0.2908367 0.1513944 0.0597610 0.4980080
0.0318725 0.3545817 0.6015936 0.0119522
0.2589641 0.0159363 0.6334661 0.0916335
0.0517928 0.4820717 0.1513944 0.3147410
0.0717131 0.0438247 0.7968127 0.0876494
0.1752988 0.1394422 0.6653386 0.0199203
0.2788845 0.3824701 0.0796813 0.2589641
0.0239044 0.0796813 0.8087649 0.0876494
0.2470120 0.0876494 0.4422311 0.2231076

MOTIF C5P.I7

letter-probability matrix: alength= 4 w= 15 nsites= 20 E= 0
0.2032520 0.4105691 0.3008130 0.0853659
0.1300813 0.3943089 0.1991870 0.2764228
0.0609756 0.5243902 0.0447154 0.3699187
0.0243902 0.8495935 0.0650407 0.0609756
0.4837398 0.0284553 0.2560976 0.2317073
0.0528455 0.7520325 0.1382114 0.0569106
0.0934959 0.6707317 0.2195122 0.0162602
0.2398374 0.2479675 0.2967480 0.2154472
0.0203252 0.5487805 0.1829268 0.2479675
0.0284553 0.6178862 0.3089431 0.0447154
0.3333333 0.2073171 0.0528455 0.4065041
0.1341463 0.2886179 0.0406504 0.5365854
0.0081301 0.6341463 0.2682927 0.0894309
0.1300813 0.4308943 0.0731707 0.3658537
0.0121951 0.6544715 0.0284553 0.3048780

MOTIF C5P.I8

letter-probability matrix: alength= 4 w= 14 nsites= 20 E= 0
0.244094 0.350394 0.208661 0.196850
0.137795 0.472441 0.102362 0.287402
0.047244 0.720472 0.177165 0.055118
0.169291 0.208661 0.255906 0.366142
0.102362 0.622047 0.023622 0.251969
0.122047 0.696850 0.047244 0.133858
0.232283 0.177165 0.464567 0.125984
0.157480 0.551181 0.019685 0.271654
0.023622 0.559055 0.334646 0.082677
0.433071 0.015748 0.118110 0.433071
0.118110 0.551181 0.059055 0.271654
0.019685 0.874016 0.074803 0.031496
0.192913 0.393701 0.059055 0.354331
0.023622 0.346457 0.181102 0.448819

MOTIF C5P.I9

letter-probability matrix: alength= 4 w= 16 nsites= 20 E= 0
0.4023904 0.0557769 0.5338645 0.0079681
0.3864542 0.0956175 0.3466135 0.1713147
0.0199203 0.2231076 0.6852590 0.0717131
0.3505976 0.1752988 0.3187251 0.1553785
0.2828685 0.2231076 0.0398406 0.4541833
0.0597610 0.2589641 0.6733068 0.0079681
0.2231076 0.0996016 0.6055777 0.0717131
0.2191235 0.3266932 0.2948207 0.1593625
0.0756972 0.1314741 0.7211155 0.0717131
0.1752988 0.0557769 0.7250996 0.0438247
0.2111554 0.4382470 0.0199203 0.3306773
0.0876494 0.0517928 0.7928287 0.0677291
0.2310757 0.1274900 0.5537849 0.0876494
0.3027888 0.0478088 0.4302789 0.2191235
0.1354582 0.1513944 0.6015936 0.1115538
0.4063745 0.1274900 0.3904382 0.0756972

MOTIF C5P.I10

letter-probability matrix: alength= 4 w= 13 nsites= 20 E= 0
0.076596 0.472340 0.165957 0.285106
0.025532 0.685106 0.131915 0.157447
0.238298 0.089362 0.438298 0.234043
0.123404 0.553191 0.191489 0.131915
0.165957 0.578723 0.161702 0.093617
0.187234 0.021277 0.544681 0.246809
0.131915 0.629787 0.012766 0.225532
0.021277 0.851064 0.102128 0.025532
0.527660 0.272340 0.029787 0.170213
0.131915 0.085106 0.055319 0.727660
0.102128 0.412766 0.412766 0.072340
0.051064 0.263830 0.331915 0.353191
0.017021 0.344681 0.068085 0.570213

MOTIF C5P.I11

letter-probability matrix: alength= 4 w= 13 nsites= 20 E= 0
0.4791667 0.0500000 0.4083333 0.0625000
0.3416667 0.3166667 0.3000000 0.0416667
0.1000000 0.4541667 0.3583333 0.0875000
0.7125000 0.0458333 0.1083333 0.1333333
0.2208333 0.0250000 0.2875000 0.4666667
0.0583333 0.0708333 0.8625000 0.0083333
0.2666667 0.0416667 0.5500000 0.1416667
0.1166667 0.5166667 0.0291667 0.3375000
0.0583333 0.2083333 0.5625000 0.1708333
0.1583333 0.1500000 0.6000000 0.0916667
0.2625000 0.4291667 0.1250000 0.1833333
0.1041667 0.0958333 0.7833333 0.0166667
0.2500000 0.1333333 0.5250000 0.0916667

MOTIF C5P.I12

letter-probability matrix: alength= 4 w= 10 nsites= 20 E= 0
0.6451613 0.0443548 0.2943548 0.0161290
0.3145161 0.0120968 0.2661290 0.4072581
0.0040323 0.2338710 0.7540323 0.0080645
0.2379032 0.0403226 0.5322581 0.1895161
0.1290323 0.4637097 0.0483871 0.3588710
0.0241935 0.1733871 0.6250000 0.1774194
0.2056452 0.1370968 0.6209677 0.0362903
0.1612903 0.4959677 0.1048387 0.2379032
0.1612903 0.0241935 0.7661290 0.0483871
0.2500000 0.0080645 0.6774194 0.0645161

MOTIF C5P.I13

letter-probability matrix: alength= 4 w= 13 nsites= 20 E= 0
0.5733333 0.1022222 0.2533333 0.0711111
0.2666667 0.3555556 0.3111111 0.0666667
0.1022222 0.3600000 0.4622222 0.0755556
0.6133333 0.0844444 0.1777778 0.1244444
0.2177778 0.0222222 0.2400000 0.5200000
0.0488889 0.0844444 0.8533333 0.0133333
0.2933333 0.0044444 0.5955556 0.1066667
0.1555556 0.5911111 0.0088889 0.2444444
0.0444444 0.1777778 0.5955556 0.1822222
0.1955556 0.0533333 0.6488889 0.1022222
0.2755556 0.4800000 0.0800000 0.1644444
0.1511111 0.0577778 0.7777778 0.0133333
0.2000000 0.1955556 0.5022222 0.1022222

MOTIF C5P.I14

letter-probability matrix: alength= 4 w= 13 nsites= 20 E= 0
0.211382 0.467480 0.150407 0.170732
0.016260 0.764228 0.109756 0.109756
0.182927 0.077236 0.479675 0.260163
0.126016 0.626016 0.146341 0.101626
0.215447 0.548780 0.166667 0.069106
0.268293 0.020325 0.544715 0.166667
0.150407 0.577236 0.044715 0.227642
0.016260 0.882114 0.085366 0.016260
0.524390 0.288618 0.024390 0.162602
0.126016 0.060976 0.085366 0.727642
0.085366 0.373984 0.455285 0.085366
0.105691 0.256098 0.357724 0.280488
0.101626 0.304878 0.052846 0.540650

MOTIF C5P.I15

letter-probability matrix: alength= 4 w= 13 nsites= 20 E= 0
0.0737705 0.4385246 0.2049180 0.2827869
0.0122951 0.7131148 0.1557377 0.1188525
0.2090164 0.0819672 0.4549180 0.2540984
0.0737705 0.6065574 0.1844262 0.1352459
0.2418033 0.5778689 0.1024590 0.0778689
0.2500000 0.0081967 0.5614754 0.1803279
0.1147541 0.6434426 0.0204918 0.2213115
0.0204918 0.9180328 0.0081967 0.0532787
0.5245902 0.2745902 0.0532787 0.1475410
0.1393443 0.0983607 0.1024590 0.6598361
0.0532787 0.3893443 0.4590164 0.0983607
0.0573770 0.2254098 0.3975410 0.3196721
0.0819672 0.3196721 0.0245902 0.5737705

MOTIF C5P.I16

letter-probability matrix: alength= 4 w= 13 nsites= 20 E= 0
0.040650 0.804878 0.036585 0.117886
0.105691 0.154472 0.430894 0.308943
0.150407 0.544715 0.170732 0.134146
0.170732 0.520325 0.252033 0.056911
0.276423 0.028455 0.536585 0.158537
0.186992 0.467480 0.012195 0.333333
0.020325 0.894309 0.060976 0.024390
0.455285 0.333333 0.032520 0.178862
0.109756 0.199187 0.040650 0.650407
0.077236 0.361789 0.426829 0.134146
0.032520 0.207317 0.504065 0.256098
0.048780 0.398374 0.052846 0.500000
0.052846 0.398374 0.361789 0.186992

MOTIF C5P.I17

letter-probability matrix: alength= 4 w= 16 nsites= 20 E= 0
0.368 0.052 0.548 0.032
0.452 0.028 0.392 0.128
0.100 0.220 0.664 0.016
0.304 0.192 0.296 0.208
0.188 0.272 0.160 0.380
0.104 0.172 0.672 0.052
0.172 0.068 0.716 0.044
0.320 0.304 0.228 0.148
0.136 0.092 0.660 0.112
0.044 0.040 0.816 0.100
0.116 0.472 0.020 0.392
0.148 0.160 0.636 0.056
0.272 0.108 0.528 0.092
0.232 0.132 0.404 0.232
0.124 0.060 0.676 0.140
0.276 0.120 0.544 0.060

MOTIF C5P.I19

letter-probability matrix: alength= 4 w= 13 nsites= 20 E= 0
0.5630252 0.0210084 0.3697479 0.0462185
0.3319328 0.3613445 0.2394958 0.0672269
0.0714286 0.4285714 0.4159664 0.0840336
0.5840336 0.1092437 0.1260504 0.1806723
0.1974790 0.0462185 0.3025210 0.4537815
0.0420168 0.0672269 0.8697479 0.0210084
0.1470588 0.0168067 0.6890756 0.1470588
0.1722689 0.5798319 0.0042017 0.2436975
0.0882353 0.1974790 0.4957983 0.2184874
0.1260504 0.2773109 0.5630252 0.0336134
0.2310924 0.4495798 0.1218487 0.1974790
0.1302521 0.0714286 0.7899160 0.0084034
0.1722689 0.1890756 0.5462185 0.0924370

MOTIF C5P.I20

letter-probability matrix: alength= 4 w= 14 nsites= 20 E= 0
0.368421 0.126316 0.115789 0.389474
0.042105 0.294737 0.178947 0.484211
0.252632 0.273684 0.052632 0.421053
0.052632 0.031579 0.073684 0.842105
0.147368 0.063158 0.136842 0.652632
0.168421 0.126316 0.568421 0.136842
0.305263 0.136842 0.526316 0.031579
0.526316 0.126316 0.010526 0.336842
0.189474 0.431579 0.126316 0.252632
0.252632 0.105263 0.178947 0.463158
0.178947 0.073684 0.178947 0.568421
0.336842 0.463158 0.105263 0.094737
0.368421 0.178947 0.105263 0.347368
0.231579 0.252632 0.168421 0.347368

MOTIF C5P.I21

letter-probability matrix: alength= 4 w= 10 nsites= 20 E= 0
0.522822 0.112033 0.340249 0.024896
0.120332 0.020747 0.311203 0.547718
0.099585 0.132780 0.751037 0.016598
0.248963 0.049793 0.572614 0.128631
0.099585 0.526971 0.070539 0.302905
0.029046 0.120332 0.585062 0.265560
0.170124 0.053942 0.651452 0.124481
0.165975 0.414938 0.120332 0.298755
0.132780 0.041494 0.759336 0.066390
0.207469 0.099585 0.468880 0.224066

MOTIF C5P.I22

letter-probability matrix: alength= 4 w= 15 nsites= 20 E= 0
0.1747573 0.3398058 0.3203883 0.1650485
0.4563107 0.0097087 0.2233010 0.3106796
0.3398058 0.0679612 0.1262136 0.4660194
0.2718447 0.0776699 0.1650485 0.4854369
0.1456311 0.1359223 0.6796117 0.0388350
0.5728155 0.0291262 0.2621359 0.1359223
0.6504854 0.0776699 0.0679612 0.2038835
0.2524272 0.0873786 0.5145631 0.1456311
0.3300971 0.0970874 0.2524272 0.3203883
0.1165049 0.3495146 0.0970874 0.4368932
0.2815534 0.3495146 0.1844660 0.1844660
0.4174757 0.1067961 0.2718447 0.2038835
0.5728155 0.1553398 0.1650485 0.1067961
0.2233010 0.1650485 0.4854369 0.1262136
0.7378641 0.0194175 0.0970874 0.1456311

MOTIF C5P.I23

letter-probability matrix: alength= 4 w= 13 nsites= 20 E= 0
0.2056452 0.2258065 0.2137097 0.3548387
0.1290323 0.7258065 0.0403226 0.1048387
0.2016129 0.2903226 0.2540323 0.2540323
0.0362903 0.6935484 0.0766129 0.1935484
0.0403226 0.7862903 0.0282258 0.1451613
0.2016129 0.1532258 0.5967742 0.0483871
0.1532258 0.5604839 0.0161290 0.2701613
0.1129032 0.4637097 0.3588710 0.0645161
0.3669355 0.1129032 0.2822581 0.2379032
0.1129032 0.5846774 0.0241935 0.2782258
0.0040323 0.7983871 0.1169355 0.0806452
0.2338710 0.3870968 0.0080645 0.3709677
0.0645161 0.3225806 0.2177419 0.3951613

MOTIF C5P.I24

letter-probability matrix: alength= 4 w= 13 nsites= 20 E= 0
0.5481172 0.1004184 0.2845188 0.0669456
0.3138075 0.3096234 0.3430962 0.0334728
0.1631799 0.4100418 0.3556485 0.0711297
0.6569038 0.1338912 0.1129707 0.0962343
0.2133891 0.0376569 0.3054393 0.4435146
0.0041841 0.1171548 0.8744770 0.0041841
0.2175732 0.0125523 0.6025105 0.1673640
0.1213389 0.5020921 0.0794979 0.2970711
0.0334728 0.1924686 0.5523013 0.2217573
0.1422594 0.1924686 0.5857741 0.0794979
0.2301255 0.5062762 0.0543933 0.2092050
0.0920502 0.0334728 0.8661088 0.0083682
0.2050209 0.1924686 0.5104603 0.0920502

MOTIF C5P.I25

letter-probability matrix: alength= 4 w= 11 nsites= 20 E= 0
0.120968 0.459677 0.362903 0.056452
0.584677 0.068548 0.250000 0.096774
0.185484 0.064516 0.302419 0.447581
0.032258 0.116935 0.838710 0.012097
0.169355 0.028226 0.479839 0.322581
0.080645 0.483871 0.036290 0.399194
0.028226 0.116935 0.649194 0.205645
0.141129 0.100806 0.689516 0.068548
0.209677 0.407258 0.133065 0.250000
0.092742 0.016129 0.854839 0.036290
0.298387 0.145161 0.387097 0.169355

MOTIF C5P.I26

letter-probability matrix: alength= 4 w= 13 nsites= 20 E= 0
0.530364 0.125506 0.323887 0.020243
0.319838 0.303644 0.327935 0.048583
0.105263 0.421053 0.400810 0.072874
0.655870 0.020243 0.190283 0.133603
0.194332 0.048583 0.291498 0.465587
0.032389 0.076923 0.874494 0.016194
0.174089 0.040486 0.663968 0.121457
0.145749 0.502024 0.080972 0.271255
0.068826 0.105263 0.631579 0.194332
0.101215 0.230769 0.582996 0.085020
0.263158 0.412955 0.133603 0.190283
0.121457 0.044534 0.821862 0.012146
0.202429 0.153846 0.497976 0.145749

MOTIF C5P.I27

letter-probability matrix: alength= 4 w= 13 nsites= 20 E= 0
0.444882 0.204724 0.275591 0.074803
0.263780 0.055118 0.472441 0.208661
0.098425 0.062992 0.830709 0.007874
0.267717 0.062992 0.582677 0.086614
0.200787 0.358268 0.055118 0.385827
0.082677 0.251969 0.503937 0.161417
0.303150 0.066929 0.527559 0.102362
0.110236 0.500000 0.173228 0.216535
0.118110 0.094488 0.716535 0.070866
0.165354 0.047244 0.732283 0.055118
0.244094 0.342520 0.133858 0.279528
0.031496 0.047244 0.830709 0.090551
0.287402 0.090551 0.409449 0.212598

MOTIF C5P.I28

letter-probability matrix: alength= 4 w= 15 nsites= 20 E= 0
0.265306 0.102041 0.013605 0.619048
0.170068 0.190476 0.408163 0.231293
0.190476 0.115646 0.448980 0.244898
0.190476 0.040816 0.448980 0.319728
0.503401 0.068027 0.319728 0.108844
0.319728 0.204082 0.421769 0.054422
0.197279 0.129252 0.088435 0.585034
0.047619 0.115646 0.047619 0.789116
0.088435 0.163265 0.503401 0.244898
0.122449 0.034014 0.040816 0.802721
0.585034 0.040816 0.136054 0.238095
0.204082 0.074830 0.578231 0.142857
0.129252 0.142857 0.197279 0.530612
0.136054 0.108844 0.224490 0.530612
0.353741 0.217687 0.095238 0.333333

MOTIF C5P.I29

letter-probability matrix: alength= 4 w= 13 nsites= 20 E= 0
0.072165 0.494845 0.185567 0.247423
0.701031 0.061856 0.226804 0.010309
0.391753 0.061856 0.474227 0.072165
0.030928 0.886598 0.051546 0.030928
0.072165 0.876289 0.030928 0.020619
0.907216 0.010309 0.020619 0.061856
0.917526 0.030928 0.030928 0.020619
0.020619 0.134021 0.061856 0.783505
0.154639 0.628866 0.154639 0.061856
0.443299 0.061856 0.422680 0.072165
0.309278 0.113402 0.494845 0.082474
0.484536 0.350515 0.103093 0.061856
0.463918 0.072165 0.309278 0.154639

MOTIF C5P.I30

letter-probability matrix: alength= 4 w= 17 nsites= 20 E= 0
0.6560510 0.0063694 0.1592357 0.1783439
0.4522293 0.1783439 0.1592357 0.2101911
0.2229299 0.4522293 0.0318471 0.2929936
0.2547771 0.2484076 0.0509554 0.4458599
0.6242038 0.1528662 0.1210191 0.1019108
0.1528662 0.4904459 0.3121019 0.0445860
0.8471338 0.0509554 0.0063694 0.0955414
0.5286624 0.0891720 0.1401274 0.2420382
0.1273885 0.3694268 0.2993631 0.2038217
0.2484076 0.1082803 0.1210191 0.5222930
0.2038217 0.3757962 0.1401274 0.2802548
0.1910828 0.4713376 0.1974522 0.1401274
0.2866242 0.5541401 0.1146497 0.0445860
0.5414013 0.1401274 0.0700637 0.2484076
0.4012739 0.2229299 0.1974522 0.1783439
0.1273885 0.3057325 0.3757962 0.1910828
0.6178344 0.1273885 0.0382166 0.2165605

MOTIF C5P.I31

letter-probability matrix: alength= 4 w= 13 nsites= 20 E= 0
0.0686275 0.3725490 0.0686275 0.4901961
0.0686275 0.0686275 0.3333333 0.5294118
0.0784314 0.5098039 0.1274510 0.2843137
0.0588235 0.2745098 0.0686275 0.5980392
0.0980392 0.1470588 0.5392157 0.2156863
0.7647059 0.0490196 0.1568627 0.0294118
0.0294118 0.0196078 0.0294118 0.9215686
0.0294118 0.0196078 0.0294118 0.9215686
0.0098039 0.0294118 0.8725490 0.0882353
0.0392157 0.0392157 0.9019608 0.0196078
0.0686275 0.4607843 0.0784314 0.3921569
0.0392157 0.2254902 0.0980392 0.6372549
0.2745098 0.1568627 0.5000000 0.0686275

MOTIF C5P.I32

letter-probability matrix: alength= 4 w= 15 nsites= 20 E= 0
0.2009804 0.1225490 0.5931373 0.0833333
0.2254902 0.0588235 0.5833333 0.1323529
0.2205882 0.0196078 0.7549020 0.0049020
0.0049020 0.0098039 0.9803922 0.0049020
0.0098039 0.0196078 0.9411765 0.0294118
0.0539216 0.8872549 0.0098039 0.0490196
0.0098039 0.0343137 0.9411765 0.0147059
0.0196078 0.0294118 0.8235294 0.1274510
0.2303922 0.0686275 0.6568627 0.0441176
0.0735294 0.1078431 0.7450980 0.0735294
0.0735294 0.7254902 0.0539216 0.1470588
0.0833333 0.5049020 0.2156863 0.1960784
0.3137255 0.1274510 0.3039216 0.2549020
0.1960784 0.2303922 0.4607843 0.1127451
0.2450980 0.2450980 0.4411765 0.0686275

MOTIF C5P.I33

letter-probability matrix: alength= 4 w= 13 nsites= 20 E= 0
0.1500000 0.3333333 0.0666667 0.4500000
0.0500000 0.1166667 0.3083333 0.5250000
0.0500000 0.4916667 0.1333333 0.3250000
0.0500000 0.3416667 0.0583333 0.5500000
0.1250000 0.1083333 0.5666667 0.2000000
0.7583333 0.0500000 0.1750000 0.0166667
0.0166667 0.0250000 0.0333333 0.9250000
0.0500000 0.0250000 0.0333333 0.8916667
0.0166667 0.0250000 0.7583333 0.2000000
0.0666667 0.0083333 0.8083333 0.1166667
0.1000000 0.4583333 0.0583333 0.3833333
0.0583333 0.1833333 0.1083333 0.6500000
0.2250000 0.1750000 0.5083333 0.0916667

MOTIF C5P.I34

letter-probability matrix: alength= 4 w= 13 nsites= 20 E= 0
0.069307 0.504950 0.198020 0.227723
0.633663 0.079208 0.217822 0.069307
0.287129 0.049505 0.584158 0.079208
0.029703 0.920792 0.009901 0.039604
0.049505 0.891089 0.039604 0.019802
0.910891 0.029703 0.009901 0.049505
0.920792 0.039604 0.019802 0.019802
0.019802 0.108911 0.049505 0.821782
0.128713 0.514851 0.207921 0.148515
0.544554 0.029703 0.267327 0.158416
0.287129 0.128713 0.564356 0.019802
0.514851 0.326733 0.089109 0.069307
0.475248 0.019802 0.396040 0.108911

MOTIF C5P.I35

letter-probability matrix: alength= 4 w= 12 nsites= 20 E= 0
0.520231 0.109827 0.092486 0.277457
0.144509 0.132948 0.335260 0.387283
0.213873 0.086705 0.335260 0.364162
0.208092 0.011561 0.121387 0.658960
0.138728 0.069364 0.508671 0.283237
0.034682 0.364162 0.092486 0.508671
0.375723 0.040462 0.034682 0.549133
0.236994 0.080925 0.624277 0.057803
0.358382 0.104046 0.098266 0.439306
0.161850 0.034682 0.115607 0.687861
0.213873 0.277457 0.086705 0.421965
0.080925 0.080925 0.491329 0.346821

MOTIF C5P.I36

letter-probability matrix: alength= 4 w= 13 nsites= 20 E= 0
0.1074380 0.4545455 0.1818182 0.2561983
0.6280992 0.1074380 0.2066116 0.0578512
0.3636364 0.0909091 0.4628099 0.0826446
0.0330579 0.9256198 0.0247934 0.0165289
0.1487603 0.8016529 0.0247934 0.0247934
0.8925620 0.0330579 0.0082645 0.0661157
0.9256198 0.0578512 0.0082645 0.0082645
0.0743802 0.1652893 0.0330579 0.7272727
0.1735537 0.5702479 0.1157025 0.1404959
0.5619835 0.0082645 0.3388430 0.0909091
0.2727273 0.1983471 0.4545455 0.0743802
0.5206612 0.2727273 0.1404959 0.0661157
0.4710744 0.0330579 0.3636364 0.1322314

MOTIF C5P.I37

letter-probability matrix: alength= 4 w= 13 nsites= 20 E= 0
0.1111111 0.5092593 0.1388889 0.2407407
0.5925926 0.1111111 0.2407407 0.0555556
0.3425926 0.0925926 0.4814815 0.0833333
0.0092593 0.9259259 0.0277778 0.0370370
0.0277778 0.8981481 0.0277778 0.0462963
0.8425926 0.0185185 0.0092593 0.1296296
0.9074074 0.0555556 0.0185185 0.0185185
0.0185185 0.1203704 0.0185185 0.8425926
0.1111111 0.5833333 0.2129630 0.0925926
0.5000000 0.0740741 0.3518519 0.0740741
0.1944444 0.1018519 0.5925926 0.1111111
0.5555556 0.2870370 0.1296296 0.0277778
0.4351852 0.0648148 0.3703704 0.1296296

MOTIF C5P.I38

letter-probability matrix: alength= 4 w= 13 nsites= 20 E= 0
0.052632 0.526316 0.136842 0.284211
0.589474 0.147368 0.210526 0.052632
0.368421 0.052632 0.515789 0.063158
0.010526 0.947368 0.010526 0.031579
0.052632 0.926316 0.010526 0.010526
0.884211 0.031579 0.010526 0.073684
0.915789 0.031579 0.010526 0.042105
0.021053 0.084211 0.021053 0.873684
0.157895 0.526316 0.178947 0.136842
0.484211 0.052632 0.378947 0.084211
0.210526 0.115789 0.547368 0.126316
0.515789 0.294737 0.147368 0.042105
0.431579 0.084211 0.368421 0.115789

MOTIF C5P.I39

letter-probability matrix: alength= 4 w= 14 nsites= 20 E= 0
0.0569948 0.4507772 0.2694301 0.2227979
0.2953368 0.2487047 0.1606218 0.2953368
0.1865285 0.2227979 0.5336788 0.0569948
0.1554404 0.0621762 0.7202073 0.0621762
0.1088083 0.6943005 0.1036269 0.0932642
0.0362694 0.7357513 0.0414508 0.1865285
0.1554404 0.7979275 0.0259067 0.0207254
0.0155440 0.9326425 0.0051813 0.0466321
0.0725389 0.0103627 0.8652850 0.0518135
0.0155440 0.9533679 0.0155440 0.0155440
0.0051813 0.9481865 0.0207254 0.0259067
0.0155440 0.7512953 0.0207254 0.2124352
0.1865285 0.5284974 0.0518135 0.2331606
0.0725389 0.5595855 0.1139896 0.2538860

MOTIF C5P.I40

letter-probability matrix: alength= 4 w= 16 nsites= 20 E= 0
0.0694444 0.4351852 0.2685185 0.2268519
0.0972222 0.4814815 0.2175926 0.2037037
0.2916667 0.2546296 0.1805556 0.2731481
0.2222222 0.2129630 0.5092593 0.0555556
0.1759259 0.0601852 0.6898148 0.0740741
0.0879630 0.7037037 0.1064815 0.1018519
0.0324074 0.7268519 0.0648148 0.1759259
0.1712963 0.7546296 0.0231481 0.0509259
0.0231481 0.8981481 0.0046296 0.0740741
0.0740741 0.0092593 0.8703704 0.0462963
0.0138889 0.9537037 0.0185185 0.0138889
0.0231481 0.9259259 0.0277778 0.0231481
0.0231481 0.7129630 0.0324074 0.2314815
0.1666667 0.5370370 0.0601852 0.2361111
0.0601852 0.5416667 0.1250000 0.2731481
0.0787037 0.3750000 0.2222222 0.3240741

MOTIF C5P.I42

letter-probability matrix: alength= 4 w= 14 nsites= 20 E= 0
0.3300971 0.0873786 0.5048544 0.0776699
0.1893204 0.0485437 0.5825243 0.1796117
0.2815534 0.0339806 0.6601942 0.0242718
0.0194175 0.0291262 0.9417476 0.0097087
0.0097087 0.0097087 0.9417476 0.0388350
0.0242718 0.8592233 0.0097087 0.1067961
0.0485437 0.0097087 0.9320388 0.0097087
0.0048544 0.0194175 0.7815534 0.1941748
0.1262136 0.0873786 0.7427184 0.0436893
0.1310680 0.0873786 0.6941748 0.0873786
0.1213592 0.6165049 0.0679612 0.1941748
0.0679612 0.5242718 0.1990291 0.2087379
0.2912621 0.1893204 0.2330097 0.2864078
0.1796117 0.2572816 0.4514563 0.1116505

MOTIF C5P.I43

letter-probability matrix: alength= 4 w= 17 nsites= 20 E= 0
0.101695 0.220339 0.194915 0.483051
0.211864 0.194915 0.313559 0.279661
0.093220 0.296610 0.118644 0.491525
0.186441 0.135593 0.211864 0.466102
0.152542 0.194915 0.508475 0.144068
0.245763 0.067797 0.525424 0.161017
0.118644 0.016949 0.533898 0.330508
0.500000 0.042373 0.186441 0.271186
0.296610 0.169492 0.398305 0.135593
0.237288 0.093220 0.016949 0.652542
0.016949 0.076271 0.016949 0.889831
0.110169 0.245763 0.525424 0.118644
0.144068 0.042373 0.144068 0.669492
0.635593 0.025424 0.211864 0.127119
0.211864 0.033898 0.610169 0.144068
0.101695 0.118644 0.169492 0.610169
0.050847 0.245763 0.135593 0.567797

MOTIF C5P.I44

letter-probability matrix: alength= 4 w= 18 nsites= 20 E= 0
0.467532 0.129870 0.337662 0.064935
0.493506 0.116883 0.233766 0.155844
0.097403 0.590909 0.038961 0.272727
0.220779 0.084416 0.019481 0.675325
0.571429 0.194805 0.123377 0.110390
0.220779 0.532468 0.201299 0.045455
0.753247 0.155844 0.058442 0.032468
0.655844 0.077922 0.097403 0.168831
0.279221 0.376623 0.149351 0.194805
0.201299 0.188312 0.097403 0.512987
0.272727 0.597403 0.038961 0.090909
0.188312 0.409091 0.123377 0.279221
0.214286 0.415584 0.279221 0.090909
0.642857 0.103896 0.064935 0.188312
0.590909 0.084416 0.246753 0.077922
0.318182 0.363636 0.194805 0.123377
0.467532 0.240260 0.181818 0.110390
0.253247 0.162338 0.259740 0.324675

MOTIF C5P.I46

letter-probability matrix: alength= 4 w= 14 nsites= 20 E= 0
0.2100840 0.1596639 0.4033613 0.2268908
0.0924370 0.4789916 0.1848739 0.2436975
0.5546218 0.0924370 0.2689076 0.0840336
0.3697479 0.0672269 0.4705882 0.0924370
0.0252101 0.9327731 0.0084034 0.0336134
0.0840336 0.8235294 0.0420168 0.0504202
0.7731092 0.0420168 0.0756303 0.1092437
0.8991597 0.0672269 0.0168067 0.0168067
0.0168067 0.1092437 0.0672269 0.8067227
0.1680672 0.5714286 0.1596639 0.1008403
0.4957983 0.0924370 0.3277311 0.0840336
0.2184874 0.1344538 0.4621849 0.1848739
0.5042017 0.3025210 0.1512605 0.0420168
0.3529412 0.0840336 0.3781513 0.1848739

MOTIF C5P.I47

letter-probability matrix: alength= 4 w= 12 nsites= 20 E= 0
0.089109 0.504950 0.217822 0.188119
0.623762 0.118812 0.227723 0.029703
0.376238 0.089109 0.445545 0.089109
0.039604 0.900990 0.019802 0.039604
0.039604 0.831683 0.039604 0.089109
0.871287 0.009901 0.019802 0.099010
0.920792 0.029703 0.029703 0.019802
0.039604 0.089109 0.029703 0.841584
0.089109 0.594059 0.257426 0.059406
0.544554 0.099010 0.267327 0.089109
0.188119 0.099010 0.564356 0.148515
0.534653 0.267327 0.158416 0.039604

MOTIF C5P.I48

letter-probability matrix: alength= 4 w= 17 nsites= 20 E= 0
0.183333 0.191667 0.058333 0.566667
0.025000 0.275000 0.258333 0.441667
0.066667 0.533333 0.166667 0.233333
0.075000 0.233333 0.075000 0.616667
0.058333 0.108333 0.541667 0.291667
0.241667 0.050000 0.691667 0.016667
0.275000 0.025000 0.358333 0.341667
0.475000 0.183333 0.125000 0.216667
0.175000 0.250000 0.466667 0.108333
0.158333 0.258333 0.133333 0.450000
0.066667 0.191667 0.066667 0.675000
0.141667 0.158333 0.566667 0.133333
0.050000 0.125000 0.225000 0.600000
0.566667 0.125000 0.258333 0.050000
0.100000 0.016667 0.725000 0.158333
0.016667 0.216667 0.158333 0.608333
0.091667 0.283333 0.100000 0.525000

MOTIF C5P.I49

letter-probability matrix: alength= 4 w= 17 nsites= 20 E= 0
0.1359223 0.2912621 0.1553398 0.4174757
0.0291262 0.2912621 0.2912621 0.3883495
0.0776699 0.4757282 0.1165049 0.3300971
0.1456311 0.2330097 0.0097087 0.6116505
0.0776699 0.0679612 0.5728155 0.2815534
0.2815534 0.0194175 0.6504854 0.0485437
0.2038835 0.0485437 0.4466019 0.3009709
0.3592233 0.2038835 0.1553398 0.2815534
0.1359223 0.1941748 0.5825243 0.0873786
0.1262136 0.1650485 0.1553398 0.5533981
0.1165049 0.1941748 0.1067961 0.5825243
0.0679612 0.0970874 0.6893204 0.1456311
0.0873786 0.0873786 0.0873786 0.7378641
0.6310680 0.1359223 0.1456311 0.0873786
0.1359223 0.0194175 0.6796117 0.1650485
0.0485437 0.1553398 0.0970874 0.6990291
0.1262136 0.2330097 0.1262136 0.5145631

MOTIF C5P.I50

letter-probability matrix: alength= 4 w= 13 nsites= 20 E= 0
0.3128205 0.1025641 0.4820513 0.1025641
0.1641026 0.0512821 0.6307692 0.1538462
0.1846154 0.0153846 0.7846154 0.0153846
0.0358974 0.0256410 0.9230769 0.0153846
0.0102564 0.0358974 0.9333333 0.0205128
0.0051282 0.8923077 0.0051282 0.0974359
0.0461538 0.0153846 0.9128205 0.0256410
0.0256410 0.0256410 0.7384615 0.2102564
0.1743590 0.0256410 0.7384615 0.0615385
0.1179487 0.0974359 0.6512821 0.1333333
0.0717949 0.6205128 0.0358974 0.2717949
0.0512821 0.4769231 0.1846154 0.2871795
0.2410256 0.1435897 0.2461538 0.3692308

MOTIF C5P.I51

letter-probability matrix: alength= 4 w= 13 nsites= 20 E= 0
0.3350515 0.2886598 0.1288660 0.2474227
0.2061856 0.2113402 0.5309278 0.0515464
0.2371134 0.0515464 0.6546392 0.0567010
0.1391753 0.6391753 0.1030928 0.1185567
0.0412371 0.7474227 0.0412371 0.1701031
0.1958763 0.7422680 0.0309278 0.0309278
0.0103093 0.9278351 0.0051546 0.0567010
0.0670103 0.0051546 0.9175258 0.0103093
0.0360825 0.9123711 0.0412371 0.0103093
0.0051546 0.9536082 0.0257732 0.0154639
0.0206186 0.7061856 0.0257732 0.2474227
0.1804124 0.5721649 0.0670103 0.1804124
0.0824742 0.5000000 0.0876289 0.3298969

MOTIF C5P.I52

letter-probability matrix: alength= 4 w= 13 nsites= 20 E= 0
0.3298429 0.2774869 0.1099476 0.2827225
0.2041885 0.2198953 0.5445026 0.0314136
0.2565445 0.0418848 0.6125654 0.0890052
0.0785340 0.6544503 0.1361257 0.1308901
0.0418848 0.7696335 0.0261780 0.1623037
0.2041885 0.7591623 0.0104712 0.0261780
0.0052356 0.9319372 0.0209424 0.0418848
0.0785340 0.0052356 0.8691099 0.0471204
0.0366492 0.9214660 0.0261780 0.0157068
0.0104712 0.9476440 0.0157068 0.0261780
0.0104712 0.7068063 0.0261780 0.2565445
0.1465969 0.5811518 0.0732984 0.1989529
0.0680628 0.5497382 0.1099476 0.2722513

MOTIF C5P.I53

letter-probability matrix: alength= 4 w= 13 nsites= 20 E= 0
0.085106 0.446809 0.180851 0.287234
0.531915 0.148936 0.244681 0.074468
0.425532 0.053191 0.446809 0.074468
0.010638 0.946809 0.010638 0.031915
0.042553 0.808511 0.063830 0.085106
0.904255 0.010638 0.021277 0.063830
0.946809 0.010638 0.021277 0.021277
0.021277 0.106383 0.010638 0.861702
0.095745 0.574468 0.255319 0.074468
0.553191 0.085106 0.308511 0.053191
0.244681 0.106383 0.563830 0.085106
0.595745 0.276596 0.106383 0.021277
0.404255 0.106383 0.340426 0.148936

MOTIF C5P.I54

letter-probability matrix: alength= 4 w= 13 nsites= 20 E= 0
0.161290 0.365591 0.107527 0.365591
0.043011 0.150538 0.301075 0.505376
0.118280 0.548387 0.107527 0.225806
0.032258 0.311828 0.129032 0.526882
0.086022 0.204301 0.591398 0.118280
0.913978 0.021505 0.043011 0.021505
0.021505 0.021505 0.010753 0.946237
0.064516 0.010753 0.032258 0.892473
0.075269 0.021505 0.849462 0.053763
0.043011 0.021505 0.913978 0.021505
0.075269 0.440860 0.075269 0.408602
0.064516 0.182796 0.161290 0.591398
0.236559 0.193548 0.483871 0.086022

MOTIF C5P.I55

letter-probability matrix: alength= 4 w= 19 nsites= 20 E= 0
0.1116505 0.4805825 0.2524272 0.1553398
0.0825243 0.4029126 0.2621359 0.2524272
0.1165049 0.4271845 0.2572816 0.1990291
0.3106796 0.2718447 0.1116505 0.3058252
0.2669903 0.1747573 0.4757282 0.0825243
0.2038835 0.0922330 0.6116505 0.0922330
0.1747573 0.6116505 0.0679612 0.1456311
0.0825243 0.7572816 0.0339806 0.1262136
0.1650485 0.7961165 0.0339806 0.0048544
0.0582524 0.8883495 0.0145631 0.0388350
0.0728155 0.0097087 0.8883495 0.0291262
0.0339806 0.9466019 0.0097087 0.0097087
0.0242718 0.9126214 0.0145631 0.0485437
0.0388350 0.7669903 0.0145631 0.1796117
0.1990291 0.5873786 0.0194175 0.1941748
0.0679612 0.4514563 0.0679612 0.4126214
0.1019417 0.3446602 0.1893204 0.3640777
0.1747573 0.4660194 0.1747573 0.1844660
0.1310680 0.4660194 0.2864078 0.1165049

MOTIF C5P.I56

letter-probability matrix: alength= 4 w= 12 nsites= 20 E= 0
0.18 0.37 0.10 0.35
0.04 0.20 0.30 0.46
0.17 0.49 0.14 0.20
0.01 0.25 0.13 0.61
0.04 0.26 0.62 0.08
0.83 0.03 0.12 0.02
0.02 0.01 0.01 0.96
0.06 0.03 0.02 0.89
0.01 0.05 0.91 0.03
0.02 0.04 0.93 0.01
0.08 0.50 0.12 0.30
0.03 0.24 0.14 0.59

MOTIF C5P.I57

letter-probability matrix: alength= 4 w= 16 nsites= 20 E= 0
0.340 0.285 0.120 0.255
0.265 0.155 0.460 0.120
0.210 0.070 0.595 0.125
0.150 0.650 0.075 0.125
0.050 0.810 0.020 0.120
0.155 0.795 0.045 0.005
0.065 0.875 0.005 0.055
0.065 0.015 0.880 0.040
0.030 0.930 0.030 0.010
0.020 0.930 0.025 0.025
0.030 0.830 0.010 0.130
0.225 0.600 0.015 0.160
0.095 0.460 0.050 0.395
0.135 0.310 0.220 0.335
0.150 0.470 0.175 0.205
0.155 0.455 0.285 0.105

MOTIF C5P.I58

letter-probability matrix: alength= 4 w= 12 nsites= 20 E= 0
0.684783 0.076087 0.217391 0.021739
0.271739 0.097826 0.532609 0.097826
0.010870 0.913043 0.010870 0.065217
0.054348 0.923913 0.010870 0.010870
0.869565 0.021739 0.010870 0.097826
0.934783 0.021739 0.010870 0.032609
0.021739 0.108696 0.010870 0.858696
0.032609 0.673913 0.271739 0.021739
0.586957 0.108696 0.239130 0.065217
0.173913 0.119565 0.543478 0.163043
0.402174 0.315217 0.239130 0.043478
0.347826 0.054348 0.391304 0.206522

MOTIF C5P.I59

letter-probability matrix: alength= 4 w= 16 nsites= 20 E= 0
0.3804878 0.2731707 0.0780488 0.2682927
0.3170732 0.1414634 0.4634146 0.0780488
0.1902439 0.0975610 0.6292683 0.0829268
0.1853659 0.5902439 0.0829268 0.1414634
0.0634146 0.7560976 0.0487805 0.1317073
0.1512195 0.7707317 0.0439024 0.0341463
0.0829268 0.8439024 0.0097561 0.0634146
0.0634146 0.0097561 0.8926829 0.0341463
0.0195122 0.9658537 0.0097561 0.0048780
0.0195122 0.9121951 0.0292683 0.0390244
0.0146341 0.7804878 0.0146341 0.1902439
0.2146341 0.5609756 0.0195122 0.2048780
0.0780488 0.4341463 0.0585366 0.4292683
0.1317073 0.3609756 0.1951220 0.3121951
0.1414634 0.4146341 0.2146341 0.2292683
0.1317073 0.4682927 0.2536585 0.1463415

MOTIF C5P.I60

letter-probability matrix: alength= 4 w= 14 nsites= 20 E= 0
0.3282828 0.2424242 0.3383838 0.0909091
0.3686869 0.0656566 0.4797980 0.0858586
0.1565657 0.0252525 0.5858586 0.2323232
0.1666667 0.0101010 0.8030303 0.0202020
0.0303030 0.0151515 0.9292929 0.0252525
0.0101010 0.0202020 0.9545455 0.0151515
0.0151515 0.8686869 0.0050505 0.1111111
0.0303030 0.0151515 0.8888889 0.0656566
0.0151515 0.0656566 0.7474747 0.1717172
0.0959596 0.0303030 0.8131313 0.0606061
0.1666667 0.0757576 0.6111111 0.1464646
0.1060606 0.5959596 0.0808081 0.2171717
0.0707071 0.4696970 0.1616162 0.2979798
0.2878788 0.0808081 0.2575758 0.3737374

MOTIF C5P.I61

letter-probability matrix: alength= 4 w= 14 nsites= 20 E= 0
0.3505155 0.2938144 0.1030928 0.2525773
0.2474227 0.1597938 0.4948454 0.0979381
0.1855670 0.0979381 0.6443299 0.0721649
0.1855670 0.6237113 0.0618557 0.1288660
0.0927835 0.7783505 0.0257732 0.1030928
0.1752577 0.7577320 0.0463918 0.0206186
0.0618557 0.9020619 0.0051546 0.0309278
0.0515464 0.0051546 0.9278351 0.0154639
0.0051546 0.9690722 0.0154639 0.0103093
0.0051546 0.9690722 0.0103093 0.0154639
0.0051546 0.8041237 0.0257732 0.1649485
0.1701031 0.6597938 0.0206186 0.1494845
0.0824742 0.4690722 0.0824742 0.3659794
0.1347150 0.3419689 0.2642487 0.2590674

MOTIF C5P.I62

letter-probability matrix: alength= 4 w= 17 nsites= 20 E= 0
0.317460 0.227513 0.354497 0.100529
0.391534 0.084656 0.433862 0.089947
0.169312 0.026455 0.603175 0.201058
0.169312 0.015873 0.804233 0.010582
0.021164 0.005291 0.936508 0.037037
0.005291 0.010582 0.973545 0.010582
0.058201 0.867725 0.005291 0.068783
0.047619 0.005291 0.883598 0.063492
0.031746 0.015873 0.793651 0.158730
0.158730 0.015873 0.767196 0.058201
0.137566 0.074074 0.656085 0.132275
0.079365 0.645503 0.074074 0.201058
0.068783 0.465608 0.185185 0.280423
0.243386 0.126984 0.275132 0.354497
0.169312 0.291005 0.428571 0.111111
0.206349 0.269841 0.449735 0.074074
0.164021 0.222222 0.518519 0.095238

MOTIF C5P.I64

letter-probability matrix: alength= 4 w= 13 nsites= 20 E= 0
0.3366337 0.3118812 0.0792079 0.2722772
0.2376238 0.2376238 0.4603960 0.0643564
0.2029703 0.0742574 0.6287129 0.0940594
0.1237624 0.6188119 0.1138614 0.1435644
0.0990099 0.7178218 0.0099010 0.1732673
0.1336634 0.8366337 0.0198020 0.0099010
0.0198020 0.9554455 0.0049505 0.0198020
0.0495050 0.0049505 0.9059406 0.0396040
0.0148515 0.9603960 0.0148515 0.0099010
0.0247525 0.9455446 0.0198020 0.0099010
0.0148515 0.7821782 0.0148515 0.1881188
0.1683168 0.6336634 0.0396040 0.1584158
0.1089109 0.4009901 0.0693069 0.4207921

MOTIF C5P.I65

letter-probability matrix: alength= 4 w= 14 nsites= 20 E= 0
0.2636364 0.3636364 0.2454545 0.1272727
0.1909091 0.3363636 0.0636364 0.4090909
0.0545455 0.1909091 0.2636364 0.4909091
0.1272727 0.4818182 0.1272727 0.2636364
0.0363636 0.3727273 0.0727273 0.5181818
0.0454545 0.2636364 0.5545455 0.1363636
0.8727273 0.0181818 0.0727273 0.0363636
0.0181818 0.0090909 0.0181818 0.9545455
0.0272727 0.0181818 0.0181818 0.9363636
0.0727273 0.0272727 0.8181818 0.0818182
0.0181818 0.0181818 0.9090909 0.0545455
0.0636364 0.4818182 0.1090909 0.3454545
0.0545455 0.2545455 0.1454545 0.5454545
0.2636364 0.1636364 0.4272727 0.1454545

MOTIF C5P.I66

letter-probability matrix: alength= 4 w= 13 nsites= 20 E= 0
0.1523810 0.4285714 0.1428571 0.2761905
0.5142857 0.1238095 0.2476190 0.1142857
0.3238095 0.1238095 0.4857143 0.0666667
0.0380952 0.9333333 0.0095238 0.0190476
0.0380952 0.8761905 0.0190476 0.0666667
0.9142857 0.0095238 0.0190476 0.0571429
0.9619048 0.0095238 0.0190476 0.0095238
0.0285714 0.0476190 0.0190476 0.9047619
0.0857143 0.5809524 0.2857143 0.0476190
0.5904762 0.0380952 0.3238095 0.0476190
0.2380952 0.1142857 0.5428571 0.1047619
0.4857143 0.2380952 0.2000000 0.0761905
0.4000000 0.0666667 0.3809524 0.1523810

MOTIF C5P.I67

letter-probability matrix: alength= 4 w= 13 nsites= 20 E= 0
0.1750000 0.4250000 0.1666667 0.2333333
0.5583333 0.1166667 0.2666667 0.0583333
0.3333333 0.0583333 0.5333333 0.0750000
0.0166667 0.9416667 0.0166667 0.0250000
0.0416667 0.8333333 0.0250000 0.1000000
0.8916667 0.0333333 0.0166667 0.0583333
0.9416667 0.0333333 0.0166667 0.0083333
0.0083333 0.0666667 0.0083333 0.9166667
0.1083333 0.5083333 0.2916667 0.0916667
0.4916667 0.0500000 0.3916667 0.0666667
0.1916667 0.1500000 0.5333333 0.1250000
0.4500000 0.2916667 0.1833333 0.0750000
0.3500000 0.1083333 0.4083333 0.1333333

MOTIF C5P.I68

letter-probability matrix: alength= 4 w= 15 nsites= 20 E= 0
0.2331839 0.1883408 0.4080717 0.1704036
0.3139013 0.2152466 0.3542601 0.1165919
0.3811659 0.0582960 0.4573991 0.1031390
0.1614350 0.0403587 0.5964126 0.2017937
0.1793722 0.0179372 0.7802691 0.0224215
0.0403587 0.0179372 0.9282511 0.0134529
0.0089686 0.0134529 0.9417040 0.0358744
0.0493274 0.8520179 0.0089686 0.0896861
0.0403587 0.0134529 0.9103139 0.0358744
0.0179372 0.0089686 0.7982063 0.1748879
0.1524664 0.0358744 0.7219731 0.0896861
0.1255605 0.0807175 0.6502242 0.1434978
0.0852018 0.6681614 0.0493274 0.1973094
0.0538117 0.4708520 0.2242152 0.2511211
0.2959641 0.1031390 0.3004484 0.3004484

MOTIF C5P.I69

letter-probability matrix: alength= 4 w= 15 nsites= 20 E= 0
0.360976 0.278049 0.082927 0.278049
0.234146 0.234146 0.453659 0.078049
0.195122 0.053659 0.653659 0.097561
0.146341 0.643902 0.078049 0.131707
0.117073 0.687805 0.014634 0.180488
0.195122 0.765854 0.024390 0.014634
0.024390 0.941463 0.004878 0.029268
0.048780 0.004878 0.873171 0.073171
0.019512 0.960976 0.014634 0.004878
0.019512 0.951220 0.014634 0.014634
0.004878 0.780488 0.024390 0.190244
0.146341 0.639024 0.019512 0.195122
0.063415 0.468293 0.082927 0.385366
0.126829 0.321951 0.243902 0.307317
0.156098 0.429268 0.190244 0.224390

MOTIF C5P.I70

letter-probability matrix: alength= 4 w= 13 nsites= 20 E= 0
0.3170732 0.3121951 0.1219512 0.2487805
0.2195122 0.2341463 0.4926829 0.0536585
0.2048780 0.0682927 0.6634146 0.0634146
0.1414634 0.6780488 0.0585366 0.1219512
0.0878049 0.7365854 0.0097561 0.1658537
0.1804878 0.7902439 0.0146341 0.0146341
0.0243902 0.9268293 0.0097561 0.0390244
0.0390244 0.0048780 0.9268293 0.0292683
0.0097561 0.9560976 0.0292683 0.0048780
0.0097561 0.9609756 0.0195122 0.0097561
0.0195122 0.7707317 0.0243902 0.1853659
0.1609756 0.6487805 0.0390244 0.1512195
0.0878049 0.4829268 0.0682927 0.3609756

MOTIF C5P.I71

letter-probability matrix: alength= 4 w= 13 nsites= 20 E= 0
0.3779904 0.1004785 0.4354067 0.0861244
0.1483254 0.0239234 0.6650718 0.1626794
0.1722488 0.0095694 0.8086124 0.0095694
0.0095694 0.0143541 0.9665072 0.0095694
0.0047847 0.0191388 0.9712919 0.0047847
0.0478469 0.8708134 0.0047847 0.0765550
0.0382775 0.0191388 0.9138756 0.0287081
0.0095694 0.0382775 0.7559809 0.1961722
0.1483254 0.0143541 0.7081340 0.1291866
0.1148325 0.0478469 0.6842105 0.1531100
0.0717703 0.5885167 0.1004785 0.2392344
0.0813397 0.4928230 0.2057416 0.2200957
0.2918660 0.1100478 0.2918660 0.3062201

MOTIF C5P.I72

letter-probability matrix: alength= 4 w= 18 nsites= 20 E= 0
0.1339286 0.3839286 0.1250000 0.3571429
0.0357143 0.1875000 0.2767857 0.5000000
0.1250000 0.5357143 0.0892857 0.2500000
0.0089286 0.3125000 0.0625000 0.6160714
0.0714286 0.2053571 0.6428571 0.0803571
0.8839286 0.0178571 0.0803571 0.0178571
0.0089286 0.0267857 0.0089286 0.9553571
0.1428571 0.0267857 0.0267857 0.8035714
0.0178571 0.0267857 0.9196429 0.0357143
0.0357143 0.0625000 0.8482143 0.0535714
0.0625000 0.4553571 0.1160714 0.3660714
0.0446429 0.2053571 0.1875000 0.5625000
0.2410714 0.1339286 0.4285714 0.1964286
0.1785714 0.3660714 0.2946429 0.1607143
0.2321429 0.1517857 0.2946429 0.3214286
0.3482143 0.1071429 0.2589286 0.2857143
0.1071429 0.2678571 0.3303571 0.2946429
0.1428571 0.1875000 0.3035714 0.3660714

MOTIF C5P.I73

letter-probability matrix: alength= 4 w= 17 nsites= 20 E= 0
0.244186 0.081395 0.139535 0.534884
0.203488 0.186047 0.255814 0.354651
0.116279 0.232558 0.203488 0.447674
0.180233 0.058140 0.197674 0.563953
0.098837 0.133721 0.406977 0.360465
0.226744 0.098837 0.441860 0.232558
0.209302 0.046512 0.558140 0.186047
0.418605 0.104651 0.174419 0.302326
0.220930 0.186047 0.319767 0.273256
0.284884 0.093023 0.034884 0.587209
0.069767 0.156977 0.023256 0.750000
0.069767 0.139535 0.470930 0.319767
0.180233 0.098837 0.104651 0.616279
0.622093 0.017442 0.139535 0.220930
0.401163 0.011628 0.494186 0.093023
0.244186 0.215116 0.104651 0.436047
0.063953 0.203488 0.063953 0.668605

MOTIF C5P.I74

letter-probability matrix: alength= 4 w= 14 nsites= 20 E= 0
0.1150442 0.4911504 0.2079646 0.1858407
0.3141593 0.2831858 0.1415929 0.2610619
0.1991150 0.2566372 0.4955752 0.0486726
0.1592920 0.0663717 0.7123894 0.0619469
0.1725664 0.6637168 0.1017699 0.0619469
0.0840708 0.7610619 0.0088496 0.1460177
0.1637168 0.8053097 0.0221239 0.0088496
0.0353982 0.8982301 0.0132743 0.0530973
0.0221239 0.0132743 0.9159292 0.0486726
0.0176991 0.9424779 0.0221239 0.0176991
0.0044248 0.9469027 0.0265487 0.0221239
0.0132743 0.7831858 0.0221239 0.1814159
0.1858407 0.6061947 0.0265487 0.1814159
0.0884956 0.5132743 0.1106195 0.2876106

MOTIF C5P.I75

letter-probability matrix: alength= 4 w= 14 nsites= 20 E= 0
0.3083700 0.1189427 0.4845815 0.0881057
0.1762115 0.0176211 0.6387665 0.1674009
0.1674009 0.0088106 0.8105727 0.0132159
0.0132159 0.0396476 0.9383260 0.0088106
0.0044053 0.0132159 0.9647577 0.0176211
0.0792952 0.8634361 0.0044053 0.0528634
0.0264317 0.0132159 0.9207048 0.0396476
0.0176211 0.0132159 0.8237885 0.1453744
0.2114537 0.0088106 0.6872247 0.0925110
0.0837004 0.0881057 0.6828194 0.1453744
0.0572687 0.7004405 0.0881057 0.1541850
0.0484581 0.4889868 0.2599119 0.2026432
0.2819383 0.1497797 0.2775330 0.2907489
0.1718062 0.2070485 0.4845815 0.1365639

MOTIF C5P.I76

letter-probability matrix: alength= 4 w= 17 nsites= 20 E= 0
0.279070 0.116279 0.156977 0.447674
0.232558 0.209302 0.220930 0.337209
0.145349 0.156977 0.244186 0.453488
0.162791 0.069767 0.203488 0.563953
0.075581 0.081395 0.441860 0.401163
0.226744 0.081395 0.441860 0.250000
0.168605 0.040698 0.581395 0.209302
0.459302 0.023256 0.110465 0.406977
0.279070 0.186047 0.325581 0.209302
0.284884 0.116279 0.063953 0.534884
0.052326 0.116279 0.011628 0.819767
0.145349 0.203488 0.430233 0.220930
0.087209 0.186047 0.104651 0.622093
0.587209 0.046512 0.151163 0.215116
0.377907 0.046512 0.447674 0.127907
0.250000 0.093023 0.232558 0.424419
0.116279 0.197674 0.058140 0.627907

MOTIF C5P.I77

letter-probability matrix: alength= 4 w= 18 nsites= 20 E= 0
0.258621 0.080460 0.189655 0.471264
0.183908 0.143678 0.356322 0.316092
0.160920 0.252874 0.160920 0.425287
0.183908 0.114943 0.189655 0.511494
0.034483 0.103448 0.528736 0.333333
0.275862 0.120690 0.517241 0.086207
0.206897 0.034483 0.436782 0.321839
0.500000 0.057471 0.195402 0.247126
0.241379 0.166667 0.350575 0.241379
0.229885 0.057471 0.028736 0.683908
0.034483 0.166667 0.011494 0.787356
0.097701 0.206897 0.413793 0.281609
0.143678 0.103448 0.212644 0.540230
0.752874 0.011494 0.017241 0.218391
0.275862 0.022989 0.580460 0.120690
0.212644 0.212644 0.166667 0.408046
0.063218 0.172414 0.109195 0.655172
0.195402 0.264368 0.109195 0.431034

MOTIF C5P.I78

letter-probability matrix: alength= 4 w= 17 nsites= 20 E= 0
0.268421 0.068421 0.168421 0.494737
0.268421 0.178947 0.252632 0.300000
0.168421 0.152632 0.215789 0.463158
0.210526 0.063158 0.268421 0.457895
0.136842 0.194737 0.421053 0.247368
0.215789 0.068421 0.389474 0.326316
0.205263 0.057895 0.552632 0.184211
0.394737 0.047368 0.200000 0.357895
0.168421 0.163158 0.410526 0.257895
0.242105 0.115789 0.047368 0.594737
0.089474 0.068421 0.026316 0.815789
0.078947 0.163158 0.442105 0.315789
0.100000 0.136842 0.100000 0.663158
0.636842 0.015789 0.163158 0.184211
0.352632 0.089474 0.457895 0.100000
0.236842 0.163158 0.189474 0.410526
0.084211 0.152632 0.052632 0.710526

MOTIF C5P.I79

letter-probability matrix: alength= 4 w= 17 nsites= 20 E= 0
0.2080537 0.0671141 0.2348993 0.4899329
0.2483221 0.1409396 0.2214765 0.3892617
0.1476510 0.1342282 0.2147651 0.5033557
0.2080537 0.0738255 0.2348993 0.4832215
0.1342282 0.1140940 0.4496644 0.3020134
0.2818792 0.0872483 0.4026846 0.2281879
0.1879195 0.0671141 0.5838926 0.1610738
0.4563758 0.0536913 0.1476510 0.3422819
0.2147651 0.1879195 0.2818792 0.3154362
0.2751678 0.1073826 0.0335570 0.5838926
0.0604027 0.0469799 0.0134228 0.8791946
0.1073826 0.2013423 0.4093960 0.2818792
0.1140940 0.1140940 0.1073826 0.6644295
0.6442953 0.0067114 0.1946309 0.1543624
0.3959732 0.0671141 0.4362416 0.1006711
0.2013423 0.1812081 0.2080537 0.4093960
0.0604027 0.1812081 0.0268456 0.7315436

MOTIF C5P.I80

letter-probability matrix: alength= 4 w= 17 nsites= 20 E= 0
0.746914 0.024691 0.154321 0.074074
0.450617 0.271605 0.049383 0.228395
0.074074 0.450617 0.055556 0.419753
0.234568 0.141975 0.049383 0.574074
0.561728 0.185185 0.154321 0.098765
0.277778 0.401235 0.203704 0.117284
0.888889 0.018519 0.043210 0.049383
0.561728 0.098765 0.067901 0.271605
0.246914 0.351852 0.154321 0.246914
0.407407 0.080247 0.024691 0.487654
0.246914 0.561728 0.043210 0.148148
0.197531 0.512346 0.074074 0.216049
0.277778 0.512346 0.111111 0.098765
0.549383 0.209877 0.061728 0.179012
0.537037 0.191358 0.141975 0.129630
0.271605 0.333333 0.185185 0.209877
0.425926 0.222222 0.098765 0.253086

MOTIF C5P.I82

letter-probability matrix: alength= 4 w= 27 nsites= 20 E= 0
0.394118 0.176471 0.135294 0.294118
0.552941 0.194118 0.135294 0.117647
0.229412 0.329412 0.211765 0.229412
0.505882 0.082353 0.023529 0.388235
0.241176 0.176471 0.305882 0.276471
0.623529 0.252941 0.023529 0.100000
0.441176 0.117647 0.223529 0.217647
0.441176 0.241176 0.235294 0.082353
0.364706 0.264706 0.023529 0.347059
0.288235 0.241176 0.105882 0.364706
0.388235 0.511765 0.011765 0.088235
0.382353 0.288235 0.011765 0.317647
0.482353 0.082353 0.123529 0.311765
0.423529 0.088235 0.247059 0.241176
0.323529 0.211765 0.176471 0.288235
0.282353 0.223529 0.241176 0.252941
0.682353 0.076471 0.029412 0.211765
0.423529 0.076471 0.282353 0.217647
0.552941 0.182353 0.152941 0.111765
0.423529 0.370588 0.088235 0.117647
0.505882 0.188235 0.211765 0.094118
0.282353 0.288235 0.129412 0.300000
0.405882 0.111765 0.194118 0.288235
0.317647 0.011765 0.176471 0.494118
0.394118 0.200000 0.111765 0.294118
0.358824 0.305882 0.152941 0.182353
0.347059 0.070588 0.135294 0.447059

MOTIF C5P.I83

letter-probability matrix: alength= 4 w= 24 nsites= 20 E= 0
0.3125000 0.0852273 0.1420455 0.4602273
0.1931818 0.2102273 0.1534091 0.4431818
0.2840909 0.0454545 0.1420455 0.5284091
0.3011364 0.2329545 0.1647727 0.3011364
0.1022727 0.3579545 0.1761364 0.3636364
0.2613636 0.1420455 0.1590909 0.4375000
0.1590909 0.2159091 0.0965909 0.5284091
0.1420455 0.1590909 0.1590909 0.5397727
0.2386364 0.0511364 0.1363636 0.5738636
0.2727273 0.1988636 0.3806818 0.1477273
0.2329545 0.1704545 0.1193182 0.4772727
0.1875000 0.2784091 0.0056818 0.5284091
0.4318182 0.0284091 0.0454545 0.4943182
0.1363636 0.0681818 0.3636364 0.4318182
0.3409091 0.1818182 0.3465909 0.1306818
0.2613636 0.0511364 0.2443182 0.4431818
0.3579545 0.0795455 0.0625000 0.5000000
0.0965909 0.1647727 0.1534091 0.5852273
0.1931818 0.1193182 0.4204545 0.2670455
0.0738636 0.4261364 0.0284091 0.4715909
0.5397727 0.0625000 0.1477273 0.2500000
0.3181818 0.1306818 0.2329545 0.3181818
0.1704545 0.3579545 0.2556818 0.2159091
0.1931818 0.0227273 0.0170455 0.7670455

MOTIF C5P.I84

letter-probability matrix: alength= 4 w= 27 nsites= 20 E= 0
0.3296089 0.1564246 0.1452514 0.3687151
0.2849162 0.1229050 0.2346369 0.3575419
0.2905028 0.0949721 0.1843575 0.4301676
0.3798883 0.2067039 0.1229050 0.2905028
0.4078212 0.0446927 0.1508380 0.3966480
0.2178771 0.1843575 0.2067039 0.3910615
0.1955307 0.1508380 0.3184358 0.3351955
0.1675978 0.1564246 0.2290503 0.4469274
0.1899441 0.1843575 0.1620112 0.4636872
0.1731844 0.2625698 0.1229050 0.4413408
0.1675978 0.1229050 0.0670391 0.6424581
0.2178771 0.1117318 0.1229050 0.5474860
0.1396648 0.1899441 0.5418994 0.1284916
0.2402235 0.2458101 0.1005587 0.4134078
0.2625698 0.1620112 0.0111732 0.5642458
0.3463687 0.0055866 0.0782123 0.5698324
0.0949721 0.0279330 0.4022346 0.4748603
0.3407821 0.1284916 0.3407821 0.1899441
0.3016760 0.0335196 0.2793296 0.3854749
0.3072626 0.1675978 0.1452514 0.3798883
0.0782123 0.2960894 0.1452514 0.4804469
0.2122905 0.0614525 0.2625698 0.4636872
0.1340782 0.3854749 0.1284916 0.3519553
0.5139665 0.0335196 0.1284916 0.3240223
0.3351955 0.2402235 0.2122905 0.2122905
0.1843575 0.1955307 0.2513966 0.3687151
0.2569832 0.1396648 0.0726257 0.5307263

MOTIF C5P.I85

letter-probability matrix: alength= 4 w= 24 nsites= 20 E= 0
0.2195122 0.1951220 0.2243902 0.3609756
0.2243902 0.3317073 0.2146341 0.2292683
0.3756098 0.3170732 0.0390244 0.2682927
0.6000000 0.1951220 0.0341463 0.1707317
0.2926829 0.1658537 0.2243902 0.3170732
0.3902439 0.1951220 0.1609756 0.2536585
0.2243902 0.2146341 0.4146341 0.1463415
0.5560976 0.1512195 0.0439024 0.2487805
0.6195122 0.1024390 0.0731707 0.2048780
0.2731707 0.0536585 0.3853659 0.2878049
0.4243902 0.0926829 0.1658537 0.3170732
0.1707317 0.2975610 0.2048780 0.3268293
0.3560976 0.2146341 0.1560976 0.2731707
0.5170732 0.0390244 0.1463415 0.2975610
0.6536585 0.1073171 0.1756098 0.0634146
0.5951220 0.0829268 0.1365854 0.1853659
0.3024390 0.3268293 0.1463415 0.2243902
0.3170732 0.2926829 0.0097561 0.3804878
0.3219512 0.2682927 0.3024390 0.1073171
0.4975610 0.1707317 0.0243902 0.3073171
0.5512195 0.1219512 0.1951220 0.1317073
0.2585366 0.0536585 0.3219512 0.3658537
0.2195122 0.4146341 0.1804878 0.1853659
0.4731707 0.1268293 0.0048780 0.3951220

MOTIF C5P.I86

letter-probability matrix: alength= 4 w= 31 nsites= 20 E= 0
0.393064 0.121387 0.011561 0.473988
0.358382 0.115607 0.248555 0.277457
0.219653 0.196532 0.260116 0.323699
0.289017 0.202312 0.115607 0.393064
0.450867 0.063584 0.179191 0.306358
0.647399 0.179191 0.092486 0.080925
0.456647 0.161850 0.179191 0.202312
0.254335 0.092486 0.236994 0.416185
0.341040 0.196532 0.179191 0.283237
0.364162 0.375723 0.138728 0.121387
0.387283 0.167630 0.104046 0.341040
0.462428 0.364162 0.023121 0.150289
0.514451 0.011561 0.202312 0.271676
0.485549 0.098266 0.341040 0.075145
0.323699 0.260116 0.213873 0.202312
0.421965 0.236994 0.260116 0.080925
0.473988 0.219653 0.052023 0.254335
0.421965 0.219653 0.317919 0.040462
0.462428 0.086705 0.196532 0.254335
0.225434 0.335260 0.150289 0.289017
0.387283 0.300578 0.069364 0.242775
0.439306 0.080925 0.161850 0.317919
0.248555 0.179191 0.289017 0.283237
0.317919 0.080925 0.190751 0.410405
0.381503 0.173410 0.294798 0.150289
0.358382 0.393064 0.046243 0.202312
0.612717 0.138728 0.080925 0.167630
0.502890 0.138728 0.052023 0.306358
0.265896 0.306358 0.231214 0.196532
0.341040 0.156069 0.034682 0.468208
0.300578 0.202312 0.208092 0.289017

MOTIF C5P.I87

letter-probability matrix: alength= 4 w= 27 nsites= 20 E= 0
0.306011 0.207650 0.153005 0.333333
0.551913 0.054645 0.213115 0.180328
0.393443 0.153005 0.131148 0.322404
0.218579 0.256831 0.185792 0.338798
0.278689 0.207650 0.174863 0.338798
0.573770 0.240437 0.169399 0.016393
0.387978 0.289617 0.098361 0.224044
0.486339 0.092896 0.213115 0.207650
0.387978 0.180328 0.136612 0.295082
0.420765 0.224044 0.153005 0.202186
0.207650 0.273224 0.240437 0.278689
0.382514 0.349727 0.081967 0.185792
0.672131 0.054645 0.098361 0.174863
0.508197 0.098361 0.240437 0.153005
0.431694 0.234973 0.131148 0.202186
0.251366 0.486339 0.081967 0.180328
0.508197 0.131148 0.054645 0.306011
0.448087 0.081967 0.333333 0.136612
0.344262 0.060109 0.316940 0.278689
0.590164 0.284153 0.021858 0.103825
0.644809 0.032787 0.103825 0.218579
0.366120 0.333333 0.125683 0.174863
0.240437 0.229508 0.196721 0.333333
0.409836 0.016393 0.087432 0.486339
0.273224 0.344262 0.142077 0.240437
0.371585 0.344262 0.092896 0.191257
0.404372 0.092896 0.049180 0.453552

MOTIF C5P.I88

letter-probability matrix: alength= 4 w= 17 nsites= 20 E= 0
0.4679803 0.0197044 0.0689655 0.4433498
0.1428571 0.3546798 0.3054187 0.1970443
0.3940887 0.0443350 0.1871921 0.3743842
0.1379310 0.0788177 0.1724138 0.6108374
0.3448276 0.0098522 0.1871921 0.4581281
0.1428571 0.4384236 0.0541872 0.3645320
0.3251232 0.0837438 0.1231527 0.4679803
0.1970443 0.0197044 0.3251232 0.4581281
0.3645320 0.0689655 0.3152709 0.2512315
0.1527094 0.1773399 0.0640394 0.6059113
0.0344828 0.1921182 0.0295567 0.7438424
0.2463054 0.2364532 0.1231527 0.3940887
0.3743842 0.3054187 0.1133005 0.2068966
0.4433498 0.0788177 0.0246305 0.4532020
0.3448276 0.3694581 0.1379310 0.1477833
0.3645320 0.0591133 0.1674877 0.4088670
0.2315271 0.0197044 0.1330049 0.6157635

MOTIF C5P.I89

letter-probability matrix: alength= 4 w= 29 nsites= 20 E= 0
0.325301 0.271084 0.144578 0.259036
0.379518 0.072289 0.090361 0.457831
0.162651 0.150602 0.228916 0.457831
0.331325 0.150602 0.180723 0.337349
0.385542 0.084337 0.060241 0.469880
0.331325 0.192771 0.162651 0.313253
0.186747 0.343373 0.283133 0.186747
0.246988 0.126506 0.090361 0.536145
0.150602 0.114458 0.234940 0.500000
0.234940 0.349398 0.030120 0.385542
0.222892 0.295181 0.066265 0.415663
0.313253 0.060241 0.090361 0.536145
0.156627 0.054217 0.518072 0.271084
0.289157 0.138554 0.210843 0.361446
0.216867 0.162651 0.120482 0.500000
0.246988 0.066265 0.108434 0.578313
0.102410 0.102410 0.283133 0.512048
0.192771 0.259036 0.307229 0.240964
0.174699 0.102410 0.210843 0.512048
0.210843 0.126506 0.313253 0.349398
0.138554 0.180723 0.132530 0.548193
0.150602 0.060241 0.283133 0.506024
0.024096 0.289157 0.192771 0.493976
0.530120 0.102410 0.138554 0.228916
0.379518 0.283133 0.204819 0.132530
0.222892 0.367470 0.084337 0.325301
0.162651 0.204819 0.108434 0.524096
0.319277 0.210843 0.192771 0.277108
0.361446 0.204819 0.090361 0.343373

MOTIF C5P.I90

letter-probability matrix: alength= 4 w= 17 nsites= 20 E= 0
0.494898 0.066327 0.056122 0.382653
0.209184 0.346939 0.234694 0.209184
0.520408 0.040816 0.209184 0.229592
0.270408 0.045918 0.163265 0.520408
0.275510 0.015306 0.178571 0.530612
0.158163 0.403061 0.096939 0.341837
0.301020 0.096939 0.163265 0.438776
0.183673 0.010204 0.260204 0.545918
0.346939 0.030612 0.301020 0.321429
0.096939 0.122449 0.081633 0.698980
0.020408 0.173469 0.025510 0.780612
0.244898 0.234694 0.137755 0.382653
0.244898 0.418367 0.163265 0.173469
0.418367 0.132653 0.051020 0.397959
0.454082 0.270408 0.117347 0.158163
0.352041 0.066327 0.163265 0.418367
0.153061 0.066327 0.132653 0.647959

MOTIF C6P.I11

letter-probability matrix: alength= 4 w= 14 nsites= 20 E= 0
0.437008 0.216535 0.035433 0.311024
0.039370 0.366142 0.444882 0.149606
0.405512 0.027559 0.295276 0.271654
0.149606 0.417323 0.082677 0.350394
0.047244 0.511811 0.098425 0.342520
0.251969 0.027559 0.145669 0.574803
0.161417 0.503937 0.125984 0.208661
0.051181 0.535433 0.216535 0.196850
0.362205 0.090551 0.106299 0.440945
0.125984 0.334646 0.035433 0.503937
0.011811 0.803150 0.043307 0.141732
0.425197 0.094488 0.047244 0.433071
0.385827 0.129921 0.023622 0.460630
0.015748 0.905512 0.035433 0.043307

MOTIF C6P.I75

letter-probability matrix: alength= 4 w= 152 nsites= 20 E= 0
0.136364 0.181818 0.590909 0.090909
0.409091 0.257576 0.151515 0.181818
0.348485 0.121212 0.272727 0.257576
0.106061 0.409091 0.409091 0.075758
0.287879 0.227273 0.439394 0.045455
0.090909 0.212121 0.530303 0.166667
0.196970 0.121212 0.287879 0.393939
0.090909 0.363636 0.393939 0.151515
0.106061 0.515152 0.257576 0.121212
0.212121 0.196970 0.378788 0.212121
0.136364 0.303030 0.439394 0.121212
0.212121 0.181818 0.242424 0.363636
0.090909 0.287879 0.242424 0.378788
0.090909 0.196970 0.333333 0.378788
0.196970 0.227273 0.439394 0.136364
0.060606 0.151515 0.621212 0.166667
0.318182 0.242424 0.303030 0.136364
0.378788 0.136364 0.212121 0.272727
0.166667 0.090909 0.636364 0.106061
0.030303 0.287879 0.560606 0.121212
0.045455 0.378788 0.272727 0.303030
0.136364 0.287879 0.424242 0.151515
0.181818 0.257576 0.272727 0.287879
0.106061 0.136364 0.363636 0.393939
0.106061 0.454545 0.303030 0.136364
0.303030 0.121212 0.318182 0.257576
0.151515 0.424242 0.287879 0.136364
0.015152 0.515152 0.318182 0.151515
0.075758 0.272727 0.257576 0.393939
0.015152 0.469697 0.318182 0.196970
0.106061 0.242424 0.227273 0.424242
0.106061 0.151515 0.378788 0.363636
0.363636 0.257576 0.196970 0.181818
0.106061 0.196970 0.590909 0.106061
0.393939 0.227273 0.257576 0.121212
0.181818 0.106061 0.303030 0.409091
0.227273 0.257576 0.393939 0.121212
0.484848 0.090909 0.348485 0.075758
0.166667 0.409091 0.348485 0.075758
0.136364 0.500000 0.242424 0.121212
0.181818 0.151515 0.393939 0.272727
0.272727 0.136364 0.469697 0.121212
0.257576 0.212121 0.166667 0.363636
0.318182 0.242424 0.212121 0.227273
0.348485 0.212121 0.287879 0.151515
0.030303 0.318182 0.530303 0.121212
0.106061 0.227273 0.287879 0.378788
0.151515 0.181818 0.500000 0.166667
0.393939 0.257576 0.242424 0.106061
0.090909 0.287879 0.196970 0.424242
0.242424 0.212121 0.303030 0.242424
0.181818 0.287879 0.393939 0.136364
0.090909 0.318182 0.212121 0.378788
0.030303 0.545455 0.227273 0.196970
0.136364 0.409091 0.227273 0.227273
0.030303 0.257576 0.469697 0.242424
0.106061 0.515152 0.181818 0.196970
0.151515 0.424242 0.212121 0.212121
0.075758 0.439394 0.303030 0.181818
0.136364 0.227273 0.242424 0.393939
0.060606 0.196970 0.606061 0.136364
0.409091 0.303030 0.212121 0.075758
0.045455 0.348485 0.151515 0.454545
0.196970 0.439394 0.318182 0.045455
0.318182 0.333333 0.287879 0.060606
0.075758 0.136364 0.575758 0.212121
0.030303 0.257576 0.666667 0.045455
0.121212 0.303030 0.378788 0.196970
0.136364 0.303030 0.227273 0.333333
0.196970 0.151515 0.257576 0.393939
0.030303 0.227273 0.651515 0.090909
0.136364 0.257576 0.212121 0.393939
0.121212 0.166667 0.348485 0.363636
0.090909 0.060606 0.712121 0.136364
0.196970 0.212121 0.424242 0.166667
0.272727 0.196970 0.439394 0.090909
0.242424 0.484848 0.166667 0.106061
0.424242 0.303030 0.151515 0.121212
0.166667 0.227273 0.590909 0.015152
0.030303 0.272727 0.439394 0.257576
0.060606 0.333333 0.136364 0.469697
0.287879 0.227273 0.348485 0.136364
0.484848 0.287879 0.181818 0.045455
0.106061 0.196970 0.318182 0.378788
0.106061 0.545455 0.287879 0.060606
0.030303 0.363636 0.575758 0.030303
0.318182 0.303030 0.257576 0.121212
0.151515 0.196970 0.560606 0.090909
0.196970 0.242424 0.484848 0.075758
0.121212 0.136364 0.318182 0.424242
0.166667 0.151515 0.530303 0.151515
0.136364 0.196970 0.409091 0.257576
0.075758 0.287879 0.606061 0.030303
0.348485 0.303030 0.212121 0.136364
0.060606 0.409091 0.500000 0.030303
0.348485 0.212121 0.378788 0.060606
0.090909 0.166667 0.590909 0.151515
0.045455 0.287879 0.590909 0.075758
0.090909 0.212121 0.530303 0.166667
0.227273 0.181818 0.272727 0.318182
0.106061 0.287879 0.575758 0.030303
0.196970 0.212121 0.530303 0.060606
0.196970 0.151515 0.606061 0.045455
0.106061 0.348485 0.454545 0.090909
0.257576 0.333333 0.348485 0.060606
0.257576 0.287879 0.348485 0.106061
0.166667 0.196970 0.272727 0.363636
0.106061 0.469697 0.333333 0.090909
0.030303 0.257576 0.318182 0.393939
0.121212 0.500000 0.348485 0.030303
0.287879 0.227273 0.333333 0.151515
0.166667 0.242424 0.515152 0.075758
0.136364 0.196970 0.515152 0.151515
0.166667 0.454545 0.212121 0.166667
0.075758 0.484848 0.318182 0.121212
0.090909 0.530303 0.242424 0.136364
0.257576 0.318182 0.227273 0.196970
0.090909 0.287879 0.424242 0.196970
0.075758 0.212121 0.651515 0.060606
0.227273 0.242424 0.272727 0.257576
0.196970 0.287879 0.454545 0.060606
0.075758 0.242424 0.560606 0.121212
0.106061 0.409091 0.333333 0.151515
0.151515 0.454545 0.242424 0.151515
0.287879 0.242424 0.212121 0.257576
0.106061 0.545455 0.151515 0.196970
0.090909 0.287879 0.196970 0.424242
0.378788 0.257576 0.272727 0.090909
0.075758 0.242424 0.393939 0.287879
0.151515 0.181818 0.409091 0.257576
0.121212 0.257576 0.272727 0.348485
0.106061 0.212121 0.530303 0.151515
0.272727 0.515152 0.045455 0.166667
0.015152 0.227273 0.606061 0.151515
0.166667 0.318182 0.393939 0.121212
0.272727 0.227273 0.272727 0.227273
0.287879 0.363636 0.257576 0.090909
0.454545 0.196970 0.181818 0.166667
0.303030 0.151515 0.272727 0.272727
0.196970 0.196970 0.500000 0.106061
0.151515 0.530303 0.227273 0.090909
0.121212 0.409091 0.333333 0.136364
0.136364 0.272727 0.318182 0.272727
0.121212 0.454545 0.333333 0.090909
0.196970 0.393939 0.287879 0.121212
0.090909 0.242424 0.333333 0.333333
0.151515 0.121212 0.545455 0.181818
0.378788 0.272727 0.242424 0.106061
0.272727 0.196970 0.181818 0.348485
0.181818 0.348485 0.287879 0.181818
0.121212 0.227273 0.560606 0.090909
0.151515 0.515152 0.287879 0.045455

MOTIF C6P.I78

letter-probability matrix: alength= 4 w= 94 nsites= 20 E= 0
0.172043 0.118280 0.215054 0.494624
0.129032 0.268817 0.430108 0.172043
0.172043 0.204301 0.311828 0.311828
0.333333 0.150538 0.311828 0.204301
0.354839 0.311828 0.161290 0.172043
0.075269 0.236559 0.569892 0.118280
0.139785 0.258065 0.193548 0.408602
0.182796 0.182796 0.505376 0.129032
0.311828 0.279570 0.344086 0.064516
0.139785 0.268817 0.290323 0.301075
0.430108 0.215054 0.311828 0.043011
0.247312 0.301075 0.387097 0.064516
0.096774 0.204301 0.290323 0.408602
0.053763 0.494624 0.376344 0.075269
0.086022 0.225806 0.516129 0.172043
0.086022 0.225806 0.462366 0.225806
0.139785 0.580645 0.193548 0.086022
0.172043 0.279570 0.365591 0.182796
0.053763 0.451613 0.344086 0.150538
0.150538 0.129032 0.333333 0.387097
0.075269 0.268817 0.602151 0.053763
0.258065 0.505376 0.096774 0.139785
0.193548 0.161290 0.258065 0.387097
0.107527 0.430108 0.408602 0.053763
0.440860 0.268817 0.193548 0.096774
0.150538 0.279570 0.440860 0.129032
0.215054 0.096774 0.591398 0.096774
0.043011 0.258065 0.655914 0.043011
0.150538 0.204301 0.247312 0.397849
0.161290 0.107527 0.354839 0.376344
0.064516 0.204301 0.591398 0.139785
0.215054 0.247312 0.193548 0.344086
0.129032 0.182796 0.408602 0.279570
0.236559 0.236559 0.473118 0.053763
0.172043 0.333333 0.354839 0.139785
0.301075 0.161290 0.451613 0.086022
0.086022 0.526882 0.301075 0.086022
0.365591 0.182796 0.268817 0.182796
0.118280 0.096774 0.720430 0.064516
0.096774 0.365591 0.268817 0.268817
0.096774 0.268817 0.333333 0.301075
0.322581 0.225806 0.365591 0.086022
0.301075 0.333333 0.333333 0.032258
0.096774 0.150538 0.301075 0.451613
0.129032 0.451613 0.354839 0.064516
0.107527 0.290323 0.505376 0.096774
0.344086 0.301075 0.150538 0.204301
0.053763 0.107527 0.666667 0.172043
0.096774 0.268817 0.505376 0.129032
0.043011 0.247312 0.333333 0.376344
0.161290 0.268817 0.473118 0.096774
0.344086 0.247312 0.139785 0.268817
0.118280 0.193548 0.537634 0.150538
0.430108 0.279570 0.193548 0.096774
0.075269 0.430108 0.483871 0.010753
0.301075 0.236559 0.311828 0.150538
0.129032 0.172043 0.569892 0.129032
0.107527 0.129032 0.645161 0.118280
0.225806 0.215054 0.408602 0.150538
0.043011 0.268817 0.365591 0.322581
0.225806 0.118280 0.537634 0.118280
0.225806 0.129032 0.526882 0.118280
0.161290 0.258065 0.483871 0.096774
0.075269 0.215054 0.580645 0.129032
0.301075 0.333333 0.279570 0.086022
0.268817 0.365591 0.333333 0.032258
0.150538 0.150538 0.419355 0.279570
0.172043 0.397849 0.258065 0.172043
0.075269 0.322581 0.333333 0.268817
0.043011 0.365591 0.559140 0.032258
0.419355 0.193548 0.290323 0.096774
0.086022 0.161290 0.645161 0.107527
0.161290 0.204301 0.397849 0.236559
0.096774 0.483871 0.236559 0.182796
0.204301 0.548387 0.182796 0.064516
0.172043 0.473118 0.268817 0.086022
0.376344 0.322581 0.215054 0.086022
0.172043 0.150538 0.645161 0.032258
0.053763 0.150538 0.698925 0.096774
0.172043 0.354839 0.182796 0.290323
0.182796 0.247312 0.419355 0.150538
0.043011 0.236559 0.655914 0.064516
0.161290 0.580645 0.225806 0.032258
0.182796 0.365591 0.408602 0.043011
0.451613 0.053763 0.365591 0.129032
0.043011 0.526882 0.290323 0.139785
0.086022 0.387097 0.279570 0.247312
0.387097 0.193548 0.225806 0.193548
0.075269 0.301075 0.333333 0.290323
0.053763 0.258065 0.591398 0.096774
0.032258 0.311828 0.376344 0.279570
0.182796 0.236559 0.473118 0.107527
0.376344 0.150538 0.311828 0.161290
0.086022 0.290323 0.569892 0.053763

MOTIF C6P.I90

letter-probability matrix: alength= 4 w= 95 nsites= 20 E= 0
0.393939 0.161616 0.040404 0.404040
0.393939 0.151515 0.212121 0.242424
0.434343 0.181818 0.090909 0.292929
0.181818 0.393939 0.121212 0.303030
0.474747 0.060606 0.030303 0.434343
0.363636 0.292929 0.101010 0.242424
0.151515 0.343434 0.060606 0.444444
0.252525 0.353535 0.181818 0.212121
0.454545 0.181818 0.181818 0.181818
0.434343 0.191919 0.222222 0.151515
0.323232 0.242424 0.151515 0.282828
0.393939 0.121212 0.131313 0.353535
0.333333 0.171717 0.232323 0.262626
0.676768 0.010101 0.141414 0.171717
0.565657 0.242424 0.020202 0.171717
0.414141 0.070707 0.131313 0.383838
0.353535 0.181818 0.212121 0.252525
0.363636 0.252525 0.191919 0.191919
0.565657 0.141414 0.040404 0.252525
0.515152 0.161616 0.010101 0.313131
0.454545 0.020202 0.070707 0.454545
0.262626 0.101010 0.010101 0.626263
0.191919 0.262626 0.202020 0.343434
0.565657 0.171717 0.050505 0.212121
0.222222 0.353535 0.090909 0.333333
0.252525 0.101010 0.161616 0.484848
0.333333 0.090909 0.111111 0.464646
0.303030 0.050505 0.313131 0.333333
0.080808 0.080808 0.212121 0.626263
0.393939 0.282828 0.101010 0.222222
0.252525 0.040404 0.111111 0.595960
0.252525 0.060606 0.171717 0.515152
0.303030 0.141414 0.191919 0.363636
0.676768 0.080808 0.030303 0.212121
0.575758 0.070707 0.111111 0.242424
0.252525 0.141414 0.494949 0.111111
0.040404 0.454545 0.131313 0.373737
0.434343 0.333333 0.060606 0.171717
0.404040 0.252525 0.151515 0.191919
0.353535 0.151515 0.222222 0.272727
0.222222 0.030303 0.202020 0.545455
0.636364 0.060606 0.060606 0.242424
0.252525 0.191919 0.404040 0.151515
0.606061 0.080808 0.151515 0.161616
0.383838 0.070707 0.020202 0.525253
0.424242 0.161616 0.030303 0.383838
0.353535 0.313131 0.050505 0.282828
0.151515 0.313131 0.141414 0.393939
0.242424 0.101010 0.030303 0.626263
0.363636 0.353535 0.141414 0.141414
0.323232 0.333333 0.030303 0.313131
0.424242 0.202020 0.121212 0.252525
0.575758 0.020202 0.282828 0.121212
0.353535 0.313131 0.070707 0.262626
0.404040 0.141414 0.070707 0.383838
0.242424 0.181818 0.090909 0.484848
0.121212 0.181818 0.080808 0.616162
0.232323 0.303030 0.181818 0.282828
0.171717 0.060606 0.414141 0.353535
0.808081 0.141414 0.040404 0.010101
0.717172 0.030303 0.121212 0.131313
0.333333 0.262626 0.262626 0.141414
0.505051 0.151515 0.151515 0.191919
0.565657 0.010101 0.121212 0.303030
0.434343 0.212121 0.101010 0.252525
0.434343 0.131313 0.070707 0.363636
0.303030 0.242424 0.282828 0.171717
0.151515 0.212121 0.232323 0.404040
0.151515 0.262626 0.191919 0.393939
0.343434 0.080808 0.090909 0.484848
0.181818 0.202020 0.191919 0.424242
0.252525 0.313131 0.161616 0.272727
0.434343 0.363636 0.070707 0.131313
0.656566 0.151515 0.121212 0.070707
0.505051 0.171717 0.020202 0.303030
0.383838 0.060606 0.282828 0.272727
0.222222 0.050505 0.212121 0.515152
0.363636 0.171717 0.272727 0.191919
0.292929 0.363636 0.232323 0.111111
0.323232 0.191919 0.111111 0.373737
0.484848 0.161616 0.070707 0.282828
0.323232 0.262626 0.212121 0.202020
0.222222 0.202020 0.353535 0.222222
0.343434 0.282828 0.101010 0.272727
0.343434 0.161616 0.080808 0.414141
0.212121 0.282828 0.242424 0.262626
0.272727 0.303030 0.101010 0.323232
0.333333 0.262626 0.222222 0.181818
0.434343 0.252525 0.222222 0.090909
0.303030 0.141414 0.373737 0.181818
0.252525 0.121212 0.141414 0.484848
0.212121 0.252525 0.373737 0.161616
0.393939 0.202020 0.212121 0.191919
0.515152 0.151515 0.111111 0.222222
0.353535 0.313131 0.090909 0.242424

MOTIF C7P.I1

letter-probability matrix: alength= 4 w= 14 nsites= 20 E= 0
0.015748 0.594488 0.129921 0.259843
0.055118 0.594488 0.086614 0.263780
0.330709 0.173228 0.354331 0.141732
0.035433 0.700787 0.090551 0.173228
0.110236 0.570866 0.118110 0.200787
0.122047 0.015748 0.681102 0.181102
0.082677 0.610236 0.066929 0.240157
0.039370 0.862205 0.031496 0.066929
0.342520 0.177165 0.240157 0.240157
0.074803 0.531496 0.047244 0.346457
0.055118 0.728346 0.149606 0.066929
0.456693 0.161417 0.031496 0.350394
0.047244 0.366142 0.094488 0.492126
0.090551 0.590551 0.153543 0.165354

MOTIF C7P.I2

letter-probability matrix: alength= 4 w= 10 nsites= 20 E= 0
0.108333 0.350000 0.241667 0.300000
0.250000 0.325000 0.308333 0.116667
0.141667 0.175000 0.558333 0.125000
0.037500 0.737500 0.029167 0.195833
0.079167 0.020833 0.254167 0.645833
0.037500 0.016667 0.529167 0.416667
0.012500 0.945833 0.020833 0.020833
0.233333 0.033333 0.191667 0.541667
0.120833 0.075000 0.550000 0.254167
0.041667 0.733333 0.158333 0.066667

MOTIF C7P.I3

letter-probability matrix: alength= 4 w= 9 nsites= 20 E= 0
0.3911290 0.1290323 0.4354839 0.0443548
0.4798387 0.0846774 0.3225806 0.1129032
0.0241935 0.0282258 0.9395161 0.0080645
0.4395161 0.3750000 0.0161290 0.1693548
0.5322581 0.0725806 0.0201613 0.3750000
0.0403226 0.0846774 0.8709677 0.0040323
0.1975806 0.4153226 0.3508065 0.0362903
0.3427419 0.2459677 0.1370968 0.2741935
0.2580645 0.0040323 0.7137097 0.0241935

MOTIF C7P.I4

letter-probability matrix: alength= 4 w= 13 nsites= 20 E= 0
0.067729 0.581673 0.079681 0.270916
0.067729 0.513944 0.175299 0.243028
0.306773 0.131474 0.354582 0.207171
0.131474 0.629482 0.063745 0.175299
0.139442 0.601594 0.147410 0.111554
0.095618 0.083665 0.633466 0.187251
0.027888 0.645418 0.043825 0.282869
0.019920 0.860558 0.027888 0.091633
0.509960 0.091633 0.195219 0.203187
0.047809 0.529880 0.039841 0.382470
0.015936 0.764940 0.135458 0.083665
0.330677 0.115538 0.131474 0.422311
0.027888 0.454183 0.055777 0.462151

MOTIF C7P.I5

letter-probability matrix: alength= 4 w= 8 nsites= 20 E= 0
0.6356275 0.1902834 0.0526316 0.1214575
0.0566802 0.0526316 0.8866397 0.0040486
0.3886640 0.4129555 0.1012146 0.0971660
0.5344130 0.0728745 0.0364372 0.3562753
0.0728745 0.0647773 0.8542510 0.0080972
0.2145749 0.5344130 0.1821862 0.0688259
0.5141700 0.2712551 0.0526316 0.1619433
0.3360324 0.0485830 0.5506073 0.0647773

MOTIF C7P.I6

letter-probability matrix: alength= 4 w= 11 nsites= 20 E= 0
0.1106719 0.2648221 0.5138340 0.1106719
0.5849802 0.0790514 0.3162055 0.0197628
0.3320158 0.0553360 0.1818182 0.4308300
0.0513834 0.1857708 0.7509881 0.0118577
0.3399209 0.0197628 0.5968379 0.0434783
0.2766798 0.2845850 0.0474308 0.3913043
0.0039526 0.0711462 0.8142292 0.1106719
0.2094862 0.0830040 0.6324111 0.0750988
0.2094862 0.5652174 0.0316206 0.1936759
0.1660079 0.0079051 0.7351779 0.0909091
0.2015810 0.0039526 0.7509881 0.0434783

MOTIF C7P.I7

letter-probability matrix: alength= 4 w= 14 nsites= 20 E= 0
0.0765957 0.4723404 0.1361702 0.3148936
0.1276596 0.5276596 0.1234043 0.2212766
0.3489362 0.2042553 0.2893617 0.1574468
0.0638298 0.6936170 0.0553191 0.1872340
0.0936170 0.6425532 0.1063830 0.1574468
0.1659574 0.0340426 0.7021277 0.0978723
0.0212766 0.7063830 0.0808511 0.1914894
0.0851064 0.7744681 0.0851064 0.0553191
0.4595745 0.0425532 0.3021277 0.1957447
0.0468085 0.5404255 0.0765957 0.3361702
0.0042553 0.7531915 0.1914894 0.0510638
0.3829787 0.2042553 0.0382979 0.3744681
0.0468085 0.2936170 0.0595745 0.6000000
0.0723404 0.5957447 0.2468085 0.0851064

MOTIF C7P.I8

letter-probability matrix: alength= 4 w= 16 nsites= 20 E= 0
0.318898 0.118110 0.350394 0.212598
0.141732 0.275591 0.444882 0.137795
0.181102 0.267717 0.531496 0.019685
0.562992 0.125984 0.271654 0.039370
0.381890 0.051181 0.188976 0.377953
0.059055 0.149606 0.740157 0.051181
0.354331 0.066929 0.507874 0.070866
0.232283 0.279528 0.031496 0.456693
0.145669 0.015748 0.771654 0.066929
0.212598 0.153543 0.590551 0.043307
0.125984 0.681102 0.007874 0.185039
0.102362 0.102362 0.716535 0.078740
0.157480 0.039370 0.736220 0.066929
0.196850 0.314961 0.255906 0.232283
0.291339 0.122047 0.492126 0.094488
0.346457 0.216535 0.370079 0.066929

MOTIF C7P.I9

letter-probability matrix: alength= 4 w= 10 nsites= 20 E= 0
0.5870445 0.0323887 0.3603239 0.0202429
0.3198381 0.1295547 0.1659919 0.3846154
0.0485830 0.2186235 0.7287449 0.0040486
0.4372470 0.0364372 0.4736842 0.0526316
0.2591093 0.2914980 0.0404858 0.4089069
0.0202429 0.0566802 0.8178138 0.1052632
0.1821862 0.0809717 0.6963563 0.0404858
0.1336032 0.5465587 0.0445344 0.2753036
0.1862348 0.0364372 0.7449393 0.0323887
0.1943320 0.0040486 0.7611336 0.0404858

MOTIF C7P.I10

letter-probability matrix: alength= 4 w= 14 nsites= 20 E= 0
0.047619 0.595238 0.067460 0.289683
0.063492 0.623016 0.134921 0.178571
0.313492 0.198413 0.309524 0.178571
0.047619 0.694444 0.071429 0.186508
0.166667 0.515873 0.202381 0.115079
0.150794 0.162698 0.531746 0.154762
0.075397 0.527778 0.035714 0.361111
0.023810 0.765873 0.087302 0.123016
0.492063 0.027778 0.277778 0.202381
0.031746 0.634921 0.039683 0.293651
0.019841 0.769841 0.130952 0.079365
0.400794 0.182540 0.067460 0.349206
0.043651 0.523810 0.043651 0.388889
0.158730 0.440476 0.222222 0.178571

MOTIF C7P.I11

letter-probability matrix: alength= 4 w= 13 nsites= 20 E= 0
0.432 0.036 0.496 0.036
0.400 0.220 0.200 0.180
0.156 0.300 0.532 0.012
0.552 0.108 0.256 0.084
0.136 0.124 0.112 0.628
0.020 0.068 0.832 0.080
0.120 0.088 0.776 0.016
0.156 0.512 0.064 0.268
0.040 0.072 0.784 0.104
0.152 0.088 0.672 0.088
0.224 0.380 0.204 0.192
0.112 0.244 0.496 0.148
0.396 0.092 0.448 0.064

MOTIF C7P.I12

letter-probability matrix: alength= 4 w= 15 nsites= 20 E= 0
0.192913 0.574803 0.098425 0.133858
0.208661 0.236220 0.259843 0.295276
0.062992 0.562992 0.094488 0.279528
0.059055 0.448819 0.240157 0.251969
0.216535 0.220472 0.299213 0.263780
0.055118 0.677165 0.110236 0.157480
0.133858 0.625984 0.059055 0.181102
0.141732 0.015748 0.625984 0.216535
0.078740 0.598425 0.035433 0.287402
0.106299 0.755906 0.094488 0.043307
0.393701 0.157480 0.228346 0.220472
0.031496 0.503937 0.074803 0.389764
0.003937 0.712598 0.157480 0.125984
0.401575 0.086614 0.086614 0.425197
0.047244 0.555118 0.062992 0.334646

MOTIF C7P.I13

letter-probability matrix: alength= 4 w= 16 nsites= 20 E= 0
0.3750000 0.0583333 0.5416667 0.0250000
0.4750000 0.1541667 0.0708333 0.3000000
0.0750000 0.1916667 0.6958333 0.0375000
0.3791667 0.1125000 0.4958333 0.0125000
0.2166667 0.2208333 0.1250000 0.4375000
0.0500000 0.0375000 0.8125000 0.1000000
0.2500000 0.0083333 0.7000000 0.0416667
0.1916667 0.5833333 0.1000000 0.1250000
0.2041667 0.1041667 0.5416667 0.1500000
0.0875000 0.0375000 0.8166667 0.0583333
0.2541667 0.3166667 0.1791667 0.2500000
0.2750000 0.2541667 0.4250000 0.0458333
0.3500000 0.0750000 0.5375000 0.0375000
0.2666667 0.2916667 0.2875000 0.1541667
0.1333333 0.0791667 0.5916667 0.1958333
0.2083333 0.1875000 0.4916667 0.1125000

MOTIF C7P.I14

letter-probability matrix: alength= 4 w= 17 nsites= 20 E= 0
0.3185484 0.0766129 0.5483871 0.0564516
0.4475806 0.1572581 0.0846774 0.3104839
0.0846774 0.1411290 0.7379032 0.0362903
0.3427419 0.0685484 0.5443548 0.0443548
0.4395161 0.0443548 0.1129032 0.4032258
0.0927419 0.0403226 0.8346774 0.0322581
0.3467742 0.0604839 0.5161290 0.0766129
0.1653226 0.6008065 0.0766129 0.1572581
0.1653226 0.1370968 0.5403226 0.1572581
0.1814516 0.1693548 0.5725806 0.0766129
0.2701613 0.3588710 0.1451613 0.2258065
0.2822581 0.1411290 0.4879032 0.0887097
0.3588710 0.1088710 0.5241935 0.0080645
0.1895161 0.2661290 0.3266129 0.2177419
0.1895161 0.0483871 0.6129032 0.1491935
0.2580645 0.1612903 0.4838710 0.0967742
0.4516129 0.2379032 0.1491935 0.1612903

MOTIF C7P.I15

letter-probability matrix: alength= 4 w= 10 nsites= 20 E= 0
0.5555556 0.1155556 0.3155556 0.0133333
0.3777778 0.0755556 0.1600000 0.3866667
0.1066667 0.1866667 0.7022222 0.0044444
0.3777778 0.0577778 0.5155556 0.0488889
0.1644444 0.3777778 0.0355556 0.4222222
0.0133333 0.0311111 0.8355556 0.1200000
0.1288889 0.0444444 0.7288889 0.0977778
0.1155556 0.4888889 0.0933333 0.3022222
0.1555556 0.0355556 0.7555556 0.0533333
0.2888889 0.0177778 0.6577778 0.0355556

MOTIF C7P.I16

letter-probability matrix: alength= 4 w= 10 nsites= 20 E= 0
0.512 0.040 0.424 0.024
0.416 0.032 0.204 0.348
0.148 0.176 0.648 0.028
0.428 0.020 0.508 0.044
0.232 0.264 0.084 0.420
0.032 0.092 0.780 0.096
0.188 0.092 0.636 0.084
0.112 0.580 0.048 0.260
0.132 0.024 0.756 0.088
0.176 0.004 0.784 0.036

MOTIF C7P.I17

letter-probability matrix: alength= 4 w= 10 nsites= 20 E= 0
0.5041322 0.0454545 0.4297521 0.0206612
0.3595041 0.1694215 0.1859504 0.2851240
0.1900826 0.2024793 0.5950413 0.0123967
0.4876033 0.0082645 0.4752066 0.0289256
0.2520661 0.2272727 0.0785124 0.4421488
0.0247934 0.1280992 0.7355372 0.1115702
0.1570248 0.0454545 0.7561983 0.0413223
0.1239669 0.5991736 0.0206612 0.2561983
0.1198347 0.0578512 0.7603306 0.0619835
0.2479339 0.0123967 0.7024793 0.0371901

MOTIF C7P.I18

letter-probability matrix: alength= 4 w= 9 nsites= 20 E= 0
0.0371901 0.7148760 0.0082645 0.2396694
0.1487603 0.3884298 0.1570248 0.3057851
0.3305785 0.1611570 0.1074380 0.4008264
0.0495868 0.5785124 0.2148760 0.1570248
0.0371901 0.3429752 0.1115702 0.5082645
0.1859504 0.0206612 0.0165289 0.7768595
0.0165289 0.8264463 0.1157025 0.0413223
0.0826446 0.7190083 0.1942149 0.0041322
0.0867769 0.2272727 0.1487603 0.5371901

MOTIF C7P.I19

letter-probability matrix: alength= 4 w= 13 nsites= 20 E= 0
0.4857143 0.0040816 0.3836735 0.1265306
0.3428571 0.2530612 0.1836735 0.2204082
0.2040816 0.2857143 0.4816327 0.0285714
0.4367347 0.0979592 0.3387755 0.1265306
0.0204082 0.2816327 0.0775510 0.6204082
0.0081633 0.0938776 0.7428571 0.1551020
0.1428571 0.0408163 0.8040816 0.0122449
0.1265306 0.6285714 0.1020408 0.1428571
0.0653061 0.1020408 0.6367347 0.1959184
0.1387755 0.0857143 0.6408163 0.1346939
0.1714286 0.4979592 0.0285714 0.3020408
0.2408163 0.2244898 0.4081633 0.1265306
0.2204082 0.0775510 0.5224490 0.1795918

MOTIF C7P.I20

letter-probability matrix: alength= 4 w= 10 nsites= 20 E= 0
0.4824561 0.0263158 0.4035088 0.0877193
0.1798246 0.2500000 0.1798246 0.3903509
0.1359649 0.0394737 0.8157895 0.0087719
0.2894737 0.0614035 0.5526316 0.0964912
0.0964912 0.4868421 0.0570175 0.3596491
0.0394737 0.1359649 0.5964912 0.2280702
0.0964912 0.1184211 0.7280702 0.0570175
0.1008772 0.3991228 0.0877193 0.4122807
0.2280702 0.0526316 0.6359649 0.0833333
0.2368421 0.0394737 0.6929825 0.0307018

MOTIF C7P.I21

letter-probability matrix: alength= 4 w= 11 nsites= 20 E= 0
0.2608696 0.1027668 0.4782609 0.1581028
0.1422925 0.6245059 0.1067194 0.1264822
0.1818182 0.6798419 0.0158103 0.1225296
0.1897233 0.0671937 0.5889328 0.1541502
0.0474308 0.7826087 0.0158103 0.1541502
0.1936759 0.7865613 0.0158103 0.0039526
0.6482213 0.0711462 0.2529644 0.0276680
0.1501976 0.3754941 0.0830040 0.3913043
0.0197628 0.4426877 0.3478261 0.1897233
0.2450593 0.1699605 0.2687747 0.3162055
0.0395257 0.4426877 0.0237154 0.4940711

MOTIF C7P.I23

letter-probability matrix: alength= 4 w= 13 nsites= 20 E= 0
0.1016260 0.5528455 0.0487805 0.2967480
0.1138211 0.4105691 0.2601626 0.2154472
0.3170732 0.0853659 0.4634146 0.1341463
0.1707317 0.5894309 0.1138211 0.1260163
0.2073171 0.6178862 0.1341463 0.0406504
0.1382114 0.0081301 0.6585366 0.1951220
0.0081301 0.7967480 0.0325203 0.1626016
0.1951220 0.6951220 0.0609756 0.0487805
0.6341463 0.0487805 0.2642276 0.0528455
0.1504065 0.3780488 0.0406504 0.4308943
0.0121951 0.5203252 0.3048780 0.1626016
0.2479675 0.2317073 0.1626016 0.3577236
0.0691057 0.4308943 0.0528455 0.4471545

MOTIF C7P.I24

letter-probability matrix: alength= 4 w= 13 nsites= 20 E= 0
0.0521739 0.4913043 0.1260870 0.3304348
0.0521739 0.4130435 0.2695652 0.2652174
0.1956522 0.1304348 0.4826087 0.1913043
0.1608696 0.6782609 0.0347826 0.1260870
0.2782609 0.5608696 0.1391304 0.0217391
0.1782609 0.0217391 0.6434783 0.1565217
0.0043478 0.7826087 0.0304348 0.1826087
0.2043478 0.7608696 0.0130435 0.0217391
0.5869565 0.1434783 0.2086957 0.0608696
0.1217391 0.3608696 0.1000000 0.4173913
0.0086957 0.5043478 0.2956522 0.1913043
0.2391304 0.1173913 0.2260870 0.4173913
0.0478261 0.4739130 0.0173913 0.4608696

MOTIF C7P.I25

letter-probability matrix: alength= 4 w= 10 nsites= 20 E= 0
0.0403587 0.0224215 0.9147982 0.0224215
0.5067265 0.2959641 0.0134529 0.1838565
0.2331839 0.2735426 0.2286996 0.2645740
0.0403587 0.1031390 0.8340807 0.0224215
0.1076233 0.4215247 0.1748879 0.2959641
0.3991031 0.3228700 0.1928251 0.0852018
0.2286996 0.0134529 0.7488789 0.0089686
0.2286996 0.5067265 0.1793722 0.0852018
0.1165919 0.1569507 0.4977578 0.2286996
0.1569507 0.3408072 0.4529148 0.0493274

MOTIF C7P.I26

letter-probability matrix: alength= 4 w= 17 nsites= 20 E= 0
0.152174 0.247826 0.534783 0.065217
0.373913 0.043478 0.491304 0.091304
0.339130 0.152174 0.178261 0.330435
0.060870 0.152174 0.656522 0.130435
0.295652 0.134783 0.526087 0.043478
0.095652 0.386957 0.078261 0.439130
0.156522 0.060870 0.660870 0.121739
0.191304 0.039130 0.739130 0.030435
0.234783 0.434783 0.286957 0.043478
0.091304 0.191304 0.582609 0.134783
0.291304 0.026087 0.634783 0.047826
0.143478 0.356522 0.117391 0.382609
0.195652 0.230435 0.495652 0.078261
0.273913 0.156522 0.478261 0.091304
0.408696 0.413043 0.060870 0.117391
0.130435 0.143478 0.634783 0.091304
0.195652 0.200000 0.517391 0.086957

MOTIF C7P.I27

letter-probability matrix: alength= 4 w= 13 nsites= 20 E= 0
0.085714 0.563265 0.106122 0.244898
0.057143 0.436735 0.232653 0.273469
0.318367 0.085714 0.465306 0.130612
0.142857 0.673469 0.089796 0.093878
0.269388 0.477551 0.142857 0.110204
0.134694 0.024490 0.648980 0.191837
0.024490 0.763265 0.044898 0.167347
0.163265 0.726531 0.040816 0.069388
0.510204 0.138776 0.277551 0.073469
0.106122 0.473469 0.044898 0.375510
0.032653 0.551020 0.297959 0.118367
0.265306 0.146939 0.273469 0.314286
0.061224 0.477551 0.012245 0.448980

MOTIF C7P.I29

letter-probability matrix: alength= 4 w= 15 nsites= 20 E= 0
0.1964286 0.3035714 0.2053571 0.2946429
0.0803571 0.4553571 0.2678571 0.1964286
0.4642857 0.1696429 0.3214286 0.0446429
0.4107143 0.0982143 0.4196429 0.0714286
0.0089286 0.9642857 0.0178571 0.0089286
0.0178571 0.9107143 0.0446429 0.0267857
0.7767857 0.0803571 0.0446429 0.0982143
0.9285714 0.0089286 0.0446429 0.0178571
0.0803571 0.0625000 0.0892857 0.7678571
0.1428571 0.6517857 0.1785714 0.0267857
0.5892857 0.0535714 0.3035714 0.0535714
0.0982143 0.2946429 0.4910714 0.1160714
0.5000000 0.2053571 0.1696429 0.1250000
0.2767857 0.0803571 0.4553571 0.1875000
0.0892857 0.4642857 0.3571429 0.0892857

MOTIF C7P.I30

letter-probability matrix: alength= 4 w= 13 nsites= 20 E= 0
0.254438 0.017751 0.076923 0.650888
0.017751 0.153846 0.260355 0.568047
0.165680 0.053254 0.443787 0.337278
0.242604 0.011834 0.076923 0.668639
0.260355 0.289941 0.201183 0.248521
0.378698 0.130178 0.378698 0.112426
0.011834 0.106509 0.207101 0.674556
0.047337 0.189349 0.100592 0.662722
0.213018 0.124260 0.082840 0.579882
0.349112 0.260355 0.218935 0.171598
0.047337 0.153846 0.366864 0.431953
0.100592 0.201183 0.224852 0.473373
0.100592 0.124260 0.112426 0.662722

MOTIF C7P.I31

letter-probability matrix: alength= 4 w= 12 nsites= 20 E= 0
0.1383648 0.1949686 0.4528302 0.2138365
0.3333333 0.0251572 0.1069182 0.5345912
0.1572327 0.1761006 0.4716981 0.1949686
0.4968553 0.0377358 0.0377358 0.4276730
0.0188679 0.4528302 0.0440252 0.4842767
0.0566038 0.1320755 0.6981132 0.1132075
0.1572327 0.0503145 0.0125786 0.7798742
0.4716981 0.3396226 0.1320755 0.0566038
0.2389937 0.1194969 0.6352201 0.0062893
0.0754717 0.1132075 0.1069182 0.7044025
0.1635220 0.2704403 0.0691824 0.4968553
0.1698113 0.2641509 0.1698113 0.3962264

MOTIF C7P.I32

letter-probability matrix: alength= 4 w= 11 nsites= 20 E= 0
0.109756 0.508130 0.199187 0.182927
0.105691 0.654472 0.052846 0.186992
0.073171 0.630081 0.121951 0.174797
0.020325 0.723577 0.085366 0.170732
0.439024 0.101626 0.443089 0.016260
0.048780 0.747967 0.178862 0.024390
0.028455 0.463415 0.081301 0.426829
0.048780 0.170732 0.044715 0.735772
0.024390 0.808943 0.093496 0.073171
0.065041 0.837398 0.085366 0.012195
0.117886 0.182927 0.402439 0.296748

MOTIF C7P.I33

letter-probability matrix: alength= 4 w= 21 nsites= 20 E= 0
0.04375 0.51875 0.34375 0.09375
0.11875 0.51250 0.16250 0.20625
0.12500 0.40625 0.26250 0.20625
0.37500 0.15000 0.21250 0.26250
0.20000 0.24375 0.45625 0.10000
0.13125 0.05000 0.75000 0.06875
0.08125 0.73750 0.08750 0.09375
0.02500 0.81250 0.03750 0.12500
0.15625 0.81875 0.01250 0.01250
0.05000 0.91875 0.01250 0.01875
0.07500 0.00625 0.88750 0.03125
0.01250 0.94375 0.02500 0.01875
0.01250 0.96250 0.01250 0.01250
0.00625 0.80000 0.02500 0.16875
0.19375 0.69375 0.01250 0.10000
0.07500 0.60625 0.08125 0.23750
0.09375 0.30625 0.15625 0.44375
0.10625 0.43750 0.23125 0.22500
0.09375 0.41875 0.34375 0.14375
0.08750 0.42500 0.38125 0.10625
0.07500 0.47500 0.20000 0.25000

MOTIF C7P.I35

letter-probability matrix: alength= 4 w= 21 nsites= 20 E= 0
0.1768293 0.2439024 0.5182927 0.0609756
0.1158537 0.3658537 0.4207317 0.0975610
0.1463415 0.2804878 0.4817073 0.0914634
0.2073171 0.2195122 0.4634146 0.1097561
0.4329268 0.1280488 0.3414634 0.0975610
0.2195122 0.1097561 0.5975610 0.0731707
0.1341463 0.0121951 0.6341463 0.2195122
0.1524390 0.0182927 0.8109756 0.0182927
0.0060976 0.0304878 0.9512195 0.0121951
0.0243902 0.0426829 0.9207317 0.0121951
0.0426829 0.8658537 0.0060976 0.0853659
0.0304878 0.0060976 0.9390244 0.0243902
0.0182927 0.0060976 0.8353659 0.1402439
0.1280488 0.0365854 0.8048780 0.0304878
0.1219512 0.0853659 0.7378049 0.0548780
0.0914634 0.7195122 0.0426829 0.1463415
0.1158537 0.4573171 0.2256098 0.2012195
0.3231707 0.1829268 0.1646341 0.3292683
0.1890244 0.2560976 0.4512195 0.1036585
0.2134146 0.1707317 0.4817073 0.1341463
0.1280488 0.3414634 0.5060976 0.0243902

MOTIF C7P.I36

letter-probability matrix: alength= 4 w= 8 nsites= 20 E= 0
0.4024896 0.3568465 0.1701245 0.0705394
0.0331950 0.0290456 0.6556017 0.2821577
0.0290456 0.1701245 0.7925311 0.0082988
0.8340249 0.0663900 0.0207469 0.0788382
0.5933610 0.2323651 0.0663900 0.1078838
0.0746888 0.0995851 0.7800830 0.0456432
0.0331950 0.2572614 0.0165975 0.6929461
0.2157676 0.2074689 0.4730290 0.1037344

MOTIF C7P.I37

letter-probability matrix: alength= 4 w= 9 nsites= 20 E= 0
0.1794872 0.4700855 0.2222222 0.1282051
0.3888889 0.2863248 0.2735043 0.0512821
0.0213675 0.1239316 0.5982906 0.2564103
0.0897436 0.2350427 0.6410256 0.0341880
0.9059829 0.0128205 0.0213675 0.0598291
0.5769231 0.3504274 0.0341880 0.0384615
0.0512821 0.2094017 0.7350427 0.0042735
0.0213675 0.1923077 0.0341880 0.7521368
0.2008547 0.2393162 0.4871795 0.0726496

MOTIF C7P.I38

letter-probability matrix: alength= 4 w= 12 nsites= 20 E= 0
0.167785 0.107383 0.040268 0.684564
0.228188 0.221477 0.033557 0.516779
0.174497 0.020134 0.362416 0.442953
0.026846 0.328859 0.563758 0.080537
0.040268 0.161074 0.335570 0.463087
0.255034 0.033557 0.033557 0.677852
0.013423 0.154362 0.248322 0.583893
0.416107 0.201342 0.026846 0.355705
0.147651 0.161074 0.100671 0.590604
0.348993 0.140940 0.355705 0.154362
0.214765 0.067114 0.060403 0.657718
0.456376 0.181208 0.020134 0.342282

MOTIF C7P.I39

letter-probability matrix: alength= 4 w= 13 nsites= 20 E= 0
0.079208 0.445545 0.217822 0.257426
0.485149 0.198020 0.287129 0.029703
0.465347 0.059406 0.435644 0.039604
0.019802 0.900990 0.049505 0.029703
0.009901 0.970297 0.009901 0.009901
0.851485 0.039604 0.019802 0.089109
0.910891 0.009901 0.049505 0.029703
0.069307 0.118812 0.039604 0.772277
0.158416 0.603960 0.188119 0.049505
0.554455 0.019802 0.366337 0.059406
0.099010 0.306931 0.415842 0.178218
0.435644 0.217822 0.188119 0.158416
0.277228 0.059406 0.495050 0.168317

MOTIF C7P.I40

letter-probability matrix: alength= 4 w= 21 nsites= 20 E= 0
0.0355030 0.5443787 0.2958580 0.1242604
0.1183432 0.4615385 0.2011834 0.2189349
0.0946746 0.3964497 0.3076923 0.2011834
0.3254438 0.1656805 0.2307692 0.2781065
0.2071006 0.2544379 0.4437870 0.0946746
0.1775148 0.0295858 0.6982249 0.0946746
0.0532544 0.7100592 0.0828402 0.1538462
0.0355030 0.7928994 0.0532544 0.1183432
0.1479290 0.8343195 0.0059172 0.0118343
0.0473373 0.9112426 0.0118343 0.0295858
0.0650888 0.0059172 0.8934911 0.0355030
0.0118343 0.9467456 0.0295858 0.0118343
0.0473373 0.9171598 0.0295858 0.0059172
0.0059172 0.8106509 0.0177515 0.1656805
0.1775148 0.6508876 0.0236686 0.1479290
0.0769231 0.6035503 0.0887574 0.2307692
0.1242604 0.3254438 0.1597633 0.3905325
0.0887574 0.4911243 0.2130178 0.2071006
0.1005917 0.4497041 0.3195266 0.1301775
0.1005917 0.4260355 0.3254438 0.1479290
0.0946746 0.5088757 0.2130178 0.1834320

MOTIF C7P.I42

letter-probability matrix: alength= 4 w= 14 nsites= 20 E= 0
0.094340 0.405660 0.188679 0.311321
0.386792 0.216981 0.349057 0.047170
0.443396 0.056604 0.415094 0.084906
0.028302 0.943396 0.009434 0.018868
0.018868 0.915094 0.047170 0.018868
0.783019 0.113208 0.028302 0.075472
0.943396 0.028302 0.018868 0.009434
0.066038 0.113208 0.075472 0.745283
0.179245 0.594340 0.216981 0.009434
0.566038 0.028302 0.386792 0.018868
0.113208 0.264151 0.481132 0.141509
0.443396 0.235849 0.179245 0.141509
0.273585 0.066038 0.462264 0.198113
0.084906 0.452830 0.367925 0.094340

MOTIF C7P.I43

letter-probability matrix: alength= 4 w= 21 nsites= 20 E= 0
0.0621118 0.5093168 0.2981366 0.1304348
0.1055901 0.4906832 0.1801242 0.2236025
0.1428571 0.3788820 0.2732919 0.2049689
0.3478261 0.1552795 0.2298137 0.2670807
0.1987578 0.2298137 0.4658385 0.1055901
0.1552795 0.0372671 0.7018634 0.1055901
0.0496894 0.7577640 0.0807453 0.1118012
0.0186335 0.8509317 0.0496894 0.0807453
0.1242236 0.8447205 0.0124224 0.0186335
0.0310559 0.9316770 0.0062112 0.0310559
0.0931677 0.0062112 0.8757764 0.0248447
0.0124224 0.9440994 0.0186335 0.0248447
0.0310559 0.9440994 0.0186335 0.0062112
0.0124224 0.7639752 0.0310559 0.1925466
0.1739130 0.6708075 0.0248447 0.1304348
0.0807453 0.5776398 0.0807453 0.2608696
0.0807453 0.3540373 0.1614907 0.4037267
0.1180124 0.4409938 0.1925466 0.2484472
0.0869565 0.4596273 0.3291925 0.1242236
0.1180124 0.4347826 0.3229814 0.1242236
0.0807453 0.5155280 0.2111801 0.1925466

MOTIF C7P.I44

letter-probability matrix: alength= 4 w= 14 nsites= 20 E= 0
0.111111 0.325397 0.420635 0.142857
0.166667 0.468254 0.095238 0.269841
0.158730 0.142857 0.277778 0.420635
0.158730 0.388889 0.349206 0.103175
0.063492 0.380952 0.031746 0.523810
0.055556 0.214286 0.587302 0.142857
0.674603 0.087302 0.095238 0.142857
0.023810 0.031746 0.031746 0.912698
0.087302 0.023810 0.079365 0.809524
0.015873 0.031746 0.928571 0.023810
0.023810 0.039683 0.920635 0.015873
0.063492 0.373016 0.095238 0.468254
0.023810 0.365079 0.214286 0.396825
0.261905 0.190476 0.492063 0.055556

MOTIF C7P.I45

letter-probability matrix: alength= 4 w= 21 nsites= 20 E= 0
0.0705882 0.4529412 0.3352941 0.1411765
0.1117647 0.4588235 0.1941176 0.2352941
0.1294118 0.4176471 0.2882353 0.1647059
0.3764706 0.1235294 0.2176471 0.2823529
0.1823529 0.2470588 0.4705882 0.1000000
0.1235294 0.0411765 0.7294118 0.1058824
0.0705882 0.7294118 0.0647059 0.1352941
0.0588235 0.8058824 0.0294118 0.1058824
0.1470588 0.8294118 0.0176471 0.0058824
0.0294118 0.9470588 0.0058824 0.0176471
0.1176471 0.0058824 0.8470588 0.0294118
0.0058824 0.9470588 0.0235294 0.0235294
0.0176471 0.9588235 0.0176471 0.0058824
0.0058824 0.8000000 0.0235294 0.1705882
0.2000000 0.6411765 0.0352941 0.1235294
0.0705882 0.6117647 0.0705882 0.2470588
0.0941176 0.3176471 0.1705882 0.4176471
0.1176471 0.4176471 0.2176471 0.2470588
0.1117647 0.4117647 0.3294118 0.1470588
0.1235294 0.4294118 0.3235294 0.1235294
0.0764706 0.4823529 0.2470588 0.1941176

MOTIF C7P.I46

letter-probability matrix: alength= 4 w= 17 nsites= 20 E= 0
0.3657143 0.2400000 0.2742857 0.1200000
0.2742857 0.0971429 0.5714286 0.0571429
0.1542857 0.0171429 0.6742857 0.1542857
0.1942857 0.0171429 0.7771429 0.0114286
0.0171429 0.0114286 0.9542857 0.0171429
0.0114286 0.0342857 0.9485714 0.0057143
0.0628571 0.8514286 0.0057143 0.0800000
0.0171429 0.0171429 0.9028571 0.0628571
0.0171429 0.0057143 0.8571429 0.1200000
0.1657143 0.0228571 0.7714286 0.0400000
0.1714286 0.0857143 0.6914286 0.0514286
0.1142857 0.6285714 0.0857143 0.1714286
0.1200000 0.4914286 0.1828571 0.2057143
0.2628571 0.2114286 0.1714286 0.3542857
0.2171429 0.2800000 0.3942857 0.1085714
0.2114286 0.2000000 0.5200000 0.0685714
0.1200000 0.3657143 0.4685714 0.0457143

MOTIF C7P.I47

letter-probability matrix: alength= 4 w= 10 nsites= 20 E= 0
0.040404 0.373737 0.060606 0.525253
0.020202 0.161616 0.636364 0.181818
0.818182 0.040404 0.070707 0.070707
0.040404 0.040404 0.040404 0.878788
0.161616 0.020202 0.040404 0.777778
0.030303 0.030303 0.909091 0.030303
0.010101 0.010101 0.949495 0.030303
0.080808 0.434343 0.101010 0.383838
0.040404 0.353535 0.151515 0.454545
0.232323 0.242424 0.454545 0.070707

MOTIF C7P.I48

letter-probability matrix: alength= 4 w= 13 nsites= 20 E= 0
0.1047619 0.3904762 0.2190476 0.2857143
0.4761905 0.1428571 0.3047619 0.0761905
0.3714286 0.1142857 0.4190476 0.0952381
0.0476190 0.9047619 0.0190476 0.0285714
0.0095238 0.9142857 0.0571429 0.0190476
0.8571429 0.0380952 0.0285714 0.0761905
0.8761905 0.0095238 0.0761905 0.0380952
0.1238095 0.1142857 0.0571429 0.7047619
0.1523810 0.6000000 0.1714286 0.0761905
0.5714286 0.0095238 0.3904762 0.0285714
0.1714286 0.2476190 0.3809524 0.2000000
0.4380952 0.2571429 0.1904762 0.1142857
0.3523810 0.0666667 0.3714286 0.2095238

MOTIF C7P.I49

letter-probability matrix: alength= 4 w= 18 nsites= 20 E= 0
0.3181818 0.1761364 0.1931818 0.3125000
0.2613636 0.2045455 0.3920455 0.1420455
0.1250000 0.0397727 0.7102273 0.1250000
0.0625000 0.6818182 0.0795455 0.1761364
0.0568182 0.8011364 0.0170455 0.1250000
0.1306818 0.8465909 0.0170455 0.0056818
0.0511364 0.9147727 0.0170455 0.0170455
0.0511364 0.0056818 0.8977273 0.0454545
0.0113636 0.9602273 0.0170455 0.0113636
0.0284091 0.9318182 0.0227273 0.0170455
0.0113636 0.7954545 0.0227273 0.1704545
0.1818182 0.6079545 0.0170455 0.1931818
0.0738636 0.5568182 0.0965909 0.2727273
0.1136364 0.2840909 0.2272727 0.3750000
0.1136364 0.4488636 0.1988636 0.2386364
0.1420455 0.3977273 0.3181818 0.1420455
0.1193182 0.3977273 0.3068182 0.1761364
0.0397727 0.5568182 0.1931818 0.2102273

MOTIF C7P.I50

letter-probability matrix: alength= 4 w= 10 nsites= 20 E= 0
0.0833333 0.4537037 0.1851852 0.2777778
0.4629630 0.1481481 0.3425926 0.0462963
0.3703704 0.1203704 0.4166667 0.0925926
0.0185185 0.8981481 0.0555556 0.0277778
0.0185185 0.9351852 0.0370370 0.0092593
0.8240741 0.0555556 0.0092593 0.1111111
0.8703704 0.0185185 0.0648148 0.0462963
0.0555556 0.1296296 0.0092593 0.8055556
0.1574074 0.5833333 0.1851852 0.0740741
0.5555556 0.0555556 0.3518519 0.0370370

MOTIF C7P.I51

letter-probability matrix: alength= 4 w= 15 nsites= 20 E= 0
0.2560976 0.2073171 0.4329268 0.1036585
0.4146341 0.1951220 0.2621951 0.1280488
0.2804878 0.0975610 0.5548780 0.0670732
0.1768293 0.0182927 0.6524390 0.1524390
0.2012195 0.0182927 0.7682927 0.0121951
0.0243902 0.0121951 0.9512195 0.0121951
0.0365854 0.0182927 0.9268293 0.0182927
0.0121951 0.8719512 0.0060976 0.1097561
0.0182927 0.0182927 0.9390244 0.0243902
0.0060976 0.0121951 0.8719512 0.1097561
0.1707317 0.0243902 0.7743902 0.0304878
0.1951220 0.0731707 0.6951220 0.0365854
0.1402439 0.6890244 0.0487805 0.1219512
0.1524390 0.4573171 0.1890244 0.2012195
0.3048780 0.1829268 0.1646341 0.3475610

MOTIF C7P.I52

letter-probability matrix: alength= 4 w= 14 nsites= 20 E= 0
0.302752 0.247706 0.174312 0.275229
0.064220 0.477064 0.183486 0.275229
0.412844 0.155963 0.348624 0.082569
0.339450 0.174312 0.385321 0.100917
0.018349 0.871560 0.027523 0.082569
0.027523 0.917431 0.027523 0.027523
0.880734 0.018349 0.018349 0.082569
0.871560 0.018349 0.055046 0.055046
0.082569 0.128440 0.018349 0.770642
0.247706 0.559633 0.174312 0.018349
0.513761 0.064220 0.357798 0.064220
0.155963 0.330275 0.366972 0.146789
0.366972 0.275229 0.229358 0.128440
0.321101 0.091743 0.385321 0.201835

MOTIF C7P.I53

letter-probability matrix: alength= 4 w= 10 nsites= 20 E= 0
0.4748201 0.1726619 0.2446043 0.1079137
0.4820144 0.0791367 0.3741007 0.0647482
0.2086331 0.1582734 0.1007194 0.5323741
0.0791367 0.2661871 0.6258993 0.0287770
0.8417266 0.0791367 0.0719424 0.0071942
0.0431655 0.8345324 0.0503597 0.0719424
0.1223022 0.0359712 0.6258993 0.2158273
0.3956835 0.0935252 0.0719424 0.4388489
0.1870504 0.4892086 0.2517986 0.0719424
0.4892086 0.2302158 0.1942446 0.0863309

MOTIF C7P.I54

letter-probability matrix: alength= 4 w= 18 nsites= 20 E= 0
0.2193548 0.1935484 0.5548387 0.0322581
0.2064516 0.3032258 0.3612903 0.1290323
0.1419355 0.3419355 0.4000000 0.1161290
0.2193548 0.2193548 0.4387097 0.1225806
0.4000000 0.2258065 0.3096774 0.0645161
0.3032258 0.0580645 0.5870968 0.0516129
0.1870968 0.0193548 0.6193548 0.1741935
0.1741935 0.0129032 0.8064516 0.0064516
0.0129032 0.0193548 0.9483871 0.0193548
0.0129032 0.0193548 0.9354839 0.0322581
0.0193548 0.8838710 0.0064516 0.0903226
0.0193548 0.0129032 0.9419355 0.0258065
0.0064516 0.0129032 0.8516129 0.1290323
0.0903226 0.0193548 0.8322581 0.0580645
0.1870968 0.0903226 0.6645161 0.0580645
0.1354839 0.7290323 0.0129032 0.1225806
0.1096774 0.4645161 0.1806452 0.2451613
0.2967742 0.2258065 0.1612903 0.3161290

MOTIF C7P.I56

letter-probability matrix: alength= 4 w= 18 nsites= 20 E= 0
0.3287671 0.1849315 0.2054795 0.2808219
0.3082192 0.1986301 0.4178082 0.0753425
0.1643836 0.0410959 0.7328767 0.0616438
0.0890411 0.6095890 0.1232877 0.1780822
0.0410959 0.8013699 0.0616438 0.0958904
0.1164384 0.8424658 0.0273973 0.0136986
0.0479452 0.9178082 0.0205479 0.0136986
0.0616438 0.0205479 0.8561644 0.0616438
0.0068493 0.9794521 0.0068493 0.0068493
0.0136986 0.9520548 0.0136986 0.0205479
0.0068493 0.8424658 0.0273973 0.1232877
0.2054795 0.5890411 0.0136986 0.1917808
0.0410959 0.6027397 0.0547945 0.3013699
0.1232877 0.3150685 0.2191781 0.3424658
0.1164384 0.4178082 0.2191781 0.2465753
0.1506849 0.4109589 0.3424658 0.0958904
0.1095890 0.3493151 0.3561644 0.1849315
0.0616438 0.6027397 0.2534247 0.0821918

MOTIF C7P.I57

letter-probability matrix: alength= 4 w= 18 nsites= 20 E= 0
0.312883 0.134969 0.208589 0.343558
0.282209 0.233129 0.398773 0.085890
0.122699 0.073620 0.717791 0.085890
0.085890 0.668712 0.073620 0.171779
0.067485 0.785276 0.024540 0.122699
0.104294 0.858896 0.018405 0.018405
0.092025 0.883436 0.012270 0.012270
0.079755 0.012270 0.871166 0.036810
0.024540 0.926380 0.030675 0.018405
0.012270 0.938650 0.024540 0.024540
0.042945 0.754601 0.012270 0.190184
0.202454 0.576687 0.012270 0.208589
0.061350 0.503067 0.092025 0.343558
0.098160 0.343558 0.190184 0.368098
0.061350 0.478528 0.184049 0.276074
0.122699 0.435583 0.312883 0.128834
0.116564 0.361963 0.349693 0.171779
0.036810 0.631902 0.190184 0.141104

MOTIF C7P.I58

letter-probability matrix: alength= 4 w= 11 nsites= 20 E= 0
0.1007752 0.6434109 0.1240310 0.1317829
0.7364341 0.0465116 0.1162791 0.1007752
0.0077519 0.8527132 0.0387597 0.1007752
0.0232558 0.0387597 0.0387597 0.8992248
0.0387597 0.0155039 0.0465116 0.8992248
0.0155039 0.8992248 0.0155039 0.0697674
0.0077519 0.9302326 0.0465116 0.0155039
0.0387597 0.1007752 0.6356589 0.2248062
0.0930233 0.2713178 0.5038760 0.1317829
0.0620155 0.4186047 0.2480620 0.2713178
0.1860465 0.2403101 0.1240310 0.4496124

MOTIF C7P.I59

letter-probability matrix: alength= 4 w= 18 nsites= 20 E= 0
0.1212121 0.2303030 0.6121212 0.0363636
0.2000000 0.2909091 0.4000000 0.1090909
0.0848485 0.3393939 0.4484848 0.1272727
0.2363636 0.1757576 0.4424242 0.1454545
0.3333333 0.2181818 0.3696970 0.0787879
0.3272727 0.0909091 0.5151515 0.0666667
0.1757576 0.0121212 0.6121212 0.2000000
0.1272727 0.0303030 0.7878788 0.0545455
0.0121212 0.0181818 0.9636364 0.0060606
0.0121212 0.0181818 0.9575758 0.0121212
0.0424242 0.8606061 0.0121212 0.0848485
0.0424242 0.0181818 0.8727273 0.0666667
0.0181818 0.0303030 0.8424242 0.1090909
0.0848485 0.0545455 0.7939394 0.0666667
0.1636364 0.1212121 0.6242424 0.0909091
0.0909091 0.6969697 0.0484848 0.1636364
0.1151515 0.4121212 0.2121212 0.2606061
0.2787879 0.1878788 0.2121212 0.3212121

MOTIF C7P.I60

letter-probability matrix: alength= 4 w= 18 nsites= 20 E= 0
0.3184713 0.1910828 0.2101911 0.2802548
0.2993631 0.2165605 0.3949045 0.0891720
0.1337580 0.0573248 0.7452229 0.0636943
0.0828025 0.6624204 0.1019108 0.1528662
0.0828025 0.7898089 0.0509554 0.0764331
0.0891720 0.8853503 0.0191083 0.0063694
0.0636943 0.8917197 0.0127389 0.0318471
0.0509554 0.0063694 0.9108280 0.0318471
0.0127389 0.9490446 0.0318471 0.0063694
0.0254777 0.9108280 0.0382166 0.0254777
0.0318471 0.8280255 0.0127389 0.1273885
0.2229299 0.5605096 0.0127389 0.2038217
0.0509554 0.5605096 0.1019108 0.2866242
0.0955414 0.3885350 0.2165605 0.2993631
0.1019108 0.4267516 0.2229299 0.2484076
0.1273885 0.4713376 0.3057325 0.0955414
0.0891720 0.3694268 0.3694268 0.1719745
0.0445860 0.6114650 0.2229299 0.1210191

MOTIF C7P.I61

letter-probability matrix: alength= 4 w= 18 nsites= 20 E= 0
0.105263 0.239766 0.602339 0.052632
0.175439 0.333333 0.374269 0.116959
0.122807 0.315789 0.438596 0.122807
0.263158 0.187135 0.450292 0.099415
0.339181 0.228070 0.350877 0.081871
0.345029 0.064327 0.543860 0.046784
0.163743 0.011696 0.625731 0.198830
0.157895 0.023392 0.760234 0.058480
0.017544 0.017544 0.935673 0.029240
0.005848 0.023392 0.959064 0.011696
0.064327 0.871345 0.011696 0.052632
0.035088 0.011696 0.865497 0.087719
0.005848 0.005848 0.818713 0.169591
0.087719 0.046784 0.766082 0.099415
0.175439 0.070175 0.660819 0.093567
0.081871 0.707602 0.070175 0.140351
0.081871 0.362573 0.257310 0.298246
0.315789 0.233918 0.175439 0.274854

MOTIF C7P.I62

letter-probability matrix: alength= 4 w= 18 nsites= 20 E= 0
0.3179191 0.1560694 0.1965318 0.3294798
0.2890173 0.2485549 0.3699422 0.0924855
0.1560694 0.0924855 0.6647399 0.0867052
0.0635838 0.6589595 0.0924855 0.1849711
0.0520231 0.7976879 0.0173410 0.1329480
0.1387283 0.8265896 0.0173410 0.0173410
0.0635838 0.8959538 0.0289017 0.0115607
0.1040462 0.0057803 0.8497110 0.0404624
0.0520231 0.9075145 0.0115607 0.0289017
0.0057803 0.9479769 0.0173410 0.0289017
0.0231214 0.7803468 0.0289017 0.1676301
0.1791908 0.6300578 0.0057803 0.1849711
0.0520231 0.5260116 0.1040462 0.3179191
0.0924855 0.3179191 0.2023121 0.3872832
0.0751445 0.4393064 0.2080925 0.2774566
0.1271676 0.4566474 0.3410405 0.0751445
0.1156069 0.3641618 0.3236994 0.1965318
0.0635838 0.5491329 0.2254335 0.1618497

MOTIF C7P.I63

letter-probability matrix: alength= 4 w= 18 nsites= 20 E= 0
0.287425 0.209581 0.221557 0.281437
0.263473 0.269461 0.383234 0.083832
0.131737 0.035928 0.754491 0.077844
0.077844 0.652695 0.101796 0.167665
0.077844 0.784431 0.035928 0.101796
0.125749 0.856287 0.011976 0.005988
0.083832 0.850299 0.017964 0.047904
0.047904 0.005988 0.910180 0.035928
0.005988 0.958084 0.011976 0.023952
0.017964 0.952096 0.005988 0.023952
0.047904 0.814371 0.011976 0.125749
0.179641 0.556886 0.029940 0.233533
0.035928 0.532934 0.095808 0.335329
0.083832 0.347305 0.185629 0.383234
0.107784 0.419162 0.203593 0.269461
0.149701 0.431138 0.305389 0.113772
0.131737 0.359281 0.317365 0.191617
0.047904 0.574850 0.251497 0.125749

MOTIF C7P.I64

letter-probability matrix: alength= 4 w= 18 nsites= 20 E= 0
0.1421053 0.1842105 0.6157895 0.0578947
0.1789474 0.3263158 0.3526316 0.1421053
0.1157895 0.3157895 0.4315789 0.1368421
0.2736842 0.1631579 0.4578947 0.1052632
0.4000000 0.2052632 0.3421053 0.0526316
0.3210526 0.0842105 0.5052632 0.0894737
0.1842105 0.0263158 0.5894737 0.2000000
0.1684211 0.0105263 0.7894737 0.0315789
0.0052632 0.0210526 0.9578947 0.0157895
0.0105263 0.0368421 0.9263158 0.0263158
0.0736842 0.8421053 0.0052632 0.0789474
0.0263158 0.0210526 0.9052632 0.0473684
0.0105263 0.0105263 0.8473684 0.1315789
0.1368421 0.0210526 0.7684211 0.0736842
0.1789474 0.0421053 0.7157895 0.0631579
0.0947368 0.6894737 0.0631579 0.1526316
0.1052632 0.3947368 0.1842105 0.3157895
0.2947368 0.1842105 0.1526316 0.3684211

MOTIF C7P.I65

letter-probability matrix: alength= 4 w= 11 nsites= 20 E= 0
0.2930233 0.2186047 0.1674419 0.3209302
0.2558140 0.3116279 0.3395349 0.0930233
0.3116279 0.0372093 0.6325581 0.0186047
0.3023256 0.0139535 0.0418605 0.6418605
0.0604651 0.0558140 0.8000000 0.0837209
0.7302326 0.0418605 0.2186047 0.0093023
0.0279070 0.6930233 0.0372093 0.2418605
0.0418605 0.1348837 0.6465116 0.1767442
0.2139535 0.1767442 0.1209302 0.4883721
0.3023256 0.4232558 0.1627907 0.1116279
0.4651163 0.0837209 0.3534884 0.0976744

MOTIF C7P.I66

letter-probability matrix: alength= 4 w= 18 nsites= 20 E= 0
0.1758242 0.1703297 0.5989011 0.0549451
0.1868132 0.3076923 0.4010989 0.1043956
0.1153846 0.3461538 0.4175824 0.1208791
0.2692308 0.1593407 0.4450549 0.1263736
0.4175824 0.2362637 0.3021978 0.0439560
0.2967033 0.0494505 0.5934066 0.0604396
0.1428571 0.0219780 0.6208791 0.2142857
0.1043956 0.0164835 0.8516484 0.0274725
0.0164835 0.0109890 0.9450549 0.0274725
0.0439560 0.0109890 0.9175824 0.0274725
0.1483516 0.7802198 0.0054945 0.0659341
0.0494505 0.0164835 0.9010989 0.0329670
0.0054945 0.0274725 0.8516484 0.1153846
0.1373626 0.0164835 0.7912088 0.0549451
0.2252747 0.0109890 0.6813187 0.0824176
0.1318681 0.6813187 0.0329670 0.1538462
0.0934066 0.3901099 0.2197802 0.2967033
0.3021978 0.2032967 0.1483516 0.3461538

MOTIF C7P.I67

letter-probability matrix: alength= 4 w= 18 nsites= 20 E= 0
0.1666667 0.2444444 0.5444444 0.0444444
0.1777778 0.3277778 0.3444444 0.1500000
0.0944444 0.3500000 0.4444444 0.1111111
0.2722222 0.2000000 0.4111111 0.1166667
0.3722222 0.2055556 0.3555556 0.0666667
0.3277778 0.0722222 0.5555556 0.0444444
0.1777778 0.0166667 0.5833333 0.2222222
0.1666667 0.0111111 0.8055556 0.0166667
0.0055556 0.0277778 0.9555556 0.0111111
0.0333333 0.0166667 0.9277778 0.0222222
0.0722222 0.8166667 0.0111111 0.1000000
0.0277778 0.0111111 0.9277778 0.0333333
0.0111111 0.0222222 0.8666667 0.1000000
0.1444444 0.0388889 0.7611111 0.0555556
0.1611111 0.0444444 0.7166667 0.0777778
0.1222222 0.6833333 0.0611111 0.1333333
0.1000000 0.4666667 0.1555556 0.2777778
0.3000000 0.2000000 0.1500000 0.3500000

MOTIF C7P.I68

letter-probability matrix: alength= 4 w= 18 nsites= 20 E= 0
0.1412429 0.2146893 0.5988701 0.0451977
0.1581921 0.2881356 0.3841808 0.1694915
0.0960452 0.3276836 0.4350282 0.1412429
0.2259887 0.2203390 0.4406780 0.1129944
0.3559322 0.2146893 0.3841808 0.0451977
0.3050847 0.0847458 0.5649718 0.0451977
0.1807910 0.0169492 0.5875706 0.2146893
0.1412429 0.0169492 0.8079096 0.0338983
0.0112994 0.0112994 0.9661017 0.0112994
0.0225989 0.0169492 0.9322034 0.0282486
0.0564972 0.8813559 0.0056497 0.0564972
0.0338983 0.0112994 0.9096045 0.0451977
0.0056497 0.0056497 0.8644068 0.1242938
0.1073446 0.0338983 0.8079096 0.0508475
0.1977401 0.0395480 0.6892655 0.0734463
0.1073446 0.7288136 0.0451977 0.1186441
0.1073446 0.4632768 0.1694915 0.2598870
0.2994350 0.2203390 0.1186441 0.3615819

MOTIF C7P.I69

letter-probability matrix: alength= 4 w= 18 nsites= 20 E= 0
0.1912568 0.2021858 0.5519126 0.0546448
0.1584699 0.3224044 0.4043716 0.1147541
0.1366120 0.3114754 0.4153005 0.1366120
0.2513661 0.2021858 0.3770492 0.1693989
0.3551913 0.2349727 0.3715847 0.0382514
0.3114754 0.0765027 0.5464481 0.0655738
0.1584699 0.0109290 0.5901639 0.2404372
0.1366120 0.0109290 0.8196721 0.0327869
0.0054645 0.0273224 0.9617486 0.0054645
0.0218579 0.0327869 0.9289617 0.0163934
0.0655738 0.8415301 0.0163934 0.0765027
0.0327869 0.0163934 0.9125683 0.0382514
0.0054645 0.0327869 0.8360656 0.1256831
0.1038251 0.0218579 0.8142077 0.0601093
0.2021858 0.0765027 0.6502732 0.0710383
0.1475410 0.7595628 0.0109290 0.0819672
0.0655738 0.4316940 0.1967213 0.3060109
0.2786885 0.1857923 0.1967213 0.3387978

MOTIF C7P.I70

letter-probability matrix: alength= 4 w= 13 nsites= 20 E= 0
0.0490196 0.6127451 0.1666667 0.1715686
0.5833333 0.1421569 0.2205882 0.0539216
0.0147059 0.8284314 0.0490196 0.1078431
0.0441176 0.2156863 0.0147059 0.7254902
0.0098039 0.0441176 0.1225490 0.8235294
0.0196078 0.8186275 0.1078431 0.0539216
0.0147059 0.9019608 0.0245098 0.0588235
0.0343137 0.0098039 0.6323529 0.3235294
0.1078431 0.3970588 0.3333333 0.1617647
0.0196078 0.4460784 0.1911765 0.3431373
0.1078431 0.3333333 0.0833333 0.4754902
0.0833333 0.4754902 0.2598039 0.1813725
0.0735294 0.4803922 0.3333333 0.1127451

MOTIF C7P.I71

letter-probability matrix: alength= 4 w= 18 nsites= 20 E= 0
0.1884817 0.2094241 0.5549738 0.0471204
0.1570681 0.3141361 0.4031414 0.1256545
0.1099476 0.2984293 0.4607330 0.1308901
0.2251309 0.2198953 0.4136126 0.1413613
0.3821990 0.2094241 0.3455497 0.0628272
0.2931937 0.0680628 0.5863874 0.0523560
0.1937173 0.0052356 0.6073298 0.1937173
0.1518325 0.0104712 0.7958115 0.0418848
0.0052356 0.0104712 0.9685864 0.0157068
0.0104712 0.0575916 0.9057592 0.0261780
0.0575916 0.8429319 0.0157068 0.0837696
0.0261780 0.0104712 0.9109948 0.0523560
0.0052356 0.0261780 0.8167539 0.1518325
0.0680628 0.0314136 0.8062827 0.0942408
0.1623037 0.0523560 0.6963351 0.0890052
0.1204188 0.7015707 0.0261780 0.1518325
0.0994764 0.4031414 0.1989529 0.2984293
0.2513089 0.1989529 0.1570681 0.3926702

MOTIF C7P.I72

letter-probability matrix: alength= 4 w= 14 nsites= 20 E= 0
0.205128 0.418803 0.068376 0.307692
0.128205 0.205128 0.247863 0.418803
0.119658 0.401709 0.273504 0.205128
0.017094 0.282051 0.034188 0.666667
0.076923 0.196581 0.555556 0.170940
0.794872 0.008547 0.136752 0.059829
0.059829 0.042735 0.017094 0.880342
0.068376 0.017094 0.008547 0.905983
0.017094 0.042735 0.914530 0.025641
0.034188 0.068376 0.829060 0.068376
0.085470 0.384615 0.136752 0.393162
0.042735 0.358974 0.059829 0.538462
0.299145 0.256410 0.333333 0.111111
0.267241 0.189655 0.301724 0.241379

MOTIF C7P.I73

letter-probability matrix: alength= 4 w= 18 nsites= 20 E= 0
0.1276596 0.1914894 0.2340426 0.4468085
0.4184397 0.1702128 0.3191489 0.0921986
0.1489362 0.0070922 0.3049645 0.5390071
0.2269504 0.1631206 0.1489362 0.4609929
0.1347518 0.1418440 0.3191489 0.4042553
0.1985816 0.1560284 0.2553191 0.3900709
0.1631206 0.2765957 0.0212766 0.5390071
0.1134752 0.1418440 0.2624113 0.4822695
0.3191489 0.0354610 0.0992908 0.5460993
0.3687943 0.1205674 0.4680851 0.0425532
0.1063830 0.0425532 0.2056738 0.6453901
0.1134752 0.0354610 0.1134752 0.7375887
0.1276596 0.0992908 0.1985816 0.5744681
0.0851064 0.3333333 0.3049645 0.2765957
0.3758865 0.1843972 0.0496454 0.3900709
0.5815603 0.0921986 0.1489362 0.1773050
0.4539007 0.1631206 0.0921986 0.2907801
0.3475177 0.1702128 0.0709220 0.4113475

MOTIF C7P.I74

letter-probability matrix: alength= 4 w= 14 nsites= 20 E= 0
0.118644 0.028249 0.209040 0.644068
0.124294 0.220339 0.378531 0.276836
0.209040 0.124294 0.158192 0.508475
0.158192 0.152542 0.084746 0.604520
0.158192 0.022599 0.282486 0.536723
0.141243 0.107345 0.683616 0.067797
0.073446 0.039548 0.293785 0.593220
0.203390 0.022599 0.045198 0.728814
0.084746 0.146893 0.225989 0.542373
0.242938 0.259887 0.248588 0.248588
0.361582 0.152542 0.062147 0.423729
0.395480 0.101695 0.180791 0.322034
0.333333 0.158192 0.056497 0.451977
0.316384 0.135593 0.141243 0.406780

MOTIF C7P.I75

letter-probability matrix: alength= 4 w= 14 nsites= 20 E= 0
0.442529 0.045977 0.218391 0.293103
0.321839 0.316092 0.206897 0.155172
0.649425 0.120690 0.057471 0.172414
0.408046 0.040230 0.459770 0.091954
0.114943 0.603448 0.103448 0.178161
0.385057 0.465517 0.028736 0.120690
0.821839 0.103448 0.051724 0.022989
0.793103 0.091954 0.022989 0.091954
0.178161 0.183908 0.166667 0.471264
0.143678 0.522989 0.172414 0.160920
0.632184 0.109195 0.097701 0.160920
0.344828 0.235632 0.293103 0.126437
0.482759 0.321839 0.068966 0.126437
0.477011 0.040230 0.310345 0.172414

MOTIF C7P.I76

letter-probability matrix: alength= 4 w= 21 nsites= 20 E= 0
0.162963 0.051852 0.288889 0.496296
0.592593 0.229630 0.059259 0.118519
0.459259 0.118519 0.192593 0.229630
0.444444 0.140741 0.348148 0.066667
0.044444 0.222222 0.296296 0.437037
0.577778 0.200000 0.170370 0.051852
0.444444 0.251852 0.103704 0.200000
0.177778 0.340741 0.081481 0.400000
0.333333 0.088889 0.096296 0.481481
0.192593 0.385185 0.133333 0.288889
0.244444 0.014815 0.325926 0.414815
0.392593 0.118519 0.296296 0.192593
0.533333 0.162963 0.103704 0.200000
0.770370 0.051852 0.059259 0.118519
0.511111 0.088889 0.111111 0.288889
0.266667 0.525926 0.096296 0.111111
0.451852 0.251852 0.059259 0.237037
0.674074 0.051852 0.029630 0.244444
0.400000 0.392593 0.096296 0.111111
0.348148 0.155556 0.362963 0.133333
0.281481 0.214815 0.118519 0.385185

MOTIF C7P.I77

letter-probability matrix: alength= 4 w= 20 nsites= 20 E= 0
0.443662 0.232394 0.105634 0.218310
0.535211 0.323944 0.056338 0.084507
0.274648 0.147887 0.119718 0.457746
0.239437 0.330986 0.197183 0.232394
0.521127 0.063380 0.161972 0.253521
0.485915 0.119718 0.035211 0.359155
0.352113 0.183099 0.288732 0.176056
0.105634 0.232394 0.500000 0.161972
0.450704 0.056338 0.035211 0.457746
0.401408 0.218310 0.225352 0.154930
0.500000 0.126761 0.161972 0.211268
0.352113 0.253521 0.063380 0.330986
0.190141 0.260563 0.225352 0.323944
0.535211 0.133803 0.049296 0.281690
0.492958 0.126761 0.161972 0.218310
0.274648 0.338028 0.246479 0.140845
0.478873 0.260563 0.070423 0.190141
0.676056 0.140845 0.140845 0.042254
0.514085 0.330986 0.126761 0.028169
0.450704 0.098592 0.049296 0.401408

MOTIF C7P.I78

letter-probability matrix: alength= 4 w= 14 nsites= 20 E= 0
0.464706 0.064706 0.100000 0.370588
0.305882 0.164706 0.135294 0.394118
0.529412 0.035294 0.047059 0.388235
0.376471 0.058824 0.447059 0.117647
0.347059 0.211765 0.170588 0.270588
0.629412 0.170588 0.164706 0.035294
0.717647 0.029412 0.094118 0.158824
0.541176 0.358824 0.017647 0.082353
0.135294 0.476471 0.129412 0.258824
0.505882 0.252941 0.058824 0.182353
0.676471 0.023529 0.111765 0.188235
0.435294 0.164706 0.182353 0.217647
0.382353 0.300000 0.223529 0.094118
0.552941 0.100000 0.211765 0.135294

MOTIF C7P.I79

letter-probability matrix: alength= 4 w= 22 nsites= 20 E= 0
0.598639 0.210884 0.108844 0.081633
0.469388 0.197279 0.129252 0.204082
0.217687 0.312925 0.238095 0.231293
0.108844 0.142857 0.299320 0.448980
0.761905 0.108844 0.027211 0.102041
0.326531 0.428571 0.149660 0.095238
0.721088 0.034014 0.095238 0.149660
0.442177 0.122449 0.176871 0.258503
0.170068 0.278912 0.224490 0.326531
0.224490 0.129252 0.217687 0.428571
0.333333 0.469388 0.020408 0.176871
0.238095 0.387755 0.149660 0.224490
0.414966 0.374150 0.108844 0.102041
0.578231 0.034014 0.190476 0.197279
0.387755 0.163265 0.285714 0.163265
0.523810 0.170068 0.142857 0.163265
0.768707 0.054422 0.013605 0.163265
0.374150 0.251701 0.183673 0.190476
0.224490 0.380952 0.224490 0.170068
0.367347 0.394558 0.088435 0.149660
0.523810 0.149660 0.034014 0.292517
0.224490 0.489796 0.027211 0.258503

MOTIF C7P.I80

letter-probability matrix: alength= 4 w= 22 nsites= 20 E= 0
0.436709 0.126582 0.018987 0.417722
0.259494 0.291139 0.018987 0.430380
0.335443 0.056962 0.360759 0.246835
0.316456 0.196203 0.297468 0.189873
0.531646 0.139241 0.075949 0.253165
0.468354 0.189873 0.189873 0.151899
0.405063 0.259494 0.253165 0.082278
0.360759 0.259494 0.063291 0.316456
0.265823 0.227848 0.221519 0.284810
0.455696 0.044304 0.158228 0.341772
0.544304 0.246835 0.056962 0.151899
0.151899 0.392405 0.183544 0.272152
0.518987 0.158228 0.221519 0.101266
0.556962 0.037975 0.183544 0.221519
0.449367 0.164557 0.316456 0.069620
0.575949 0.056962 0.044304 0.322785
0.303797 0.335443 0.183544 0.177215
0.221519 0.373418 0.246835 0.158228
0.329114 0.525316 0.012658 0.132911
0.411392 0.082278 0.069620 0.436709
0.626582 0.025316 0.088608 0.259494
0.360759 0.398734 0.189873 0.050633

MOTIF C7P.I81

letter-probability matrix: alength= 4 w= 20 nsites= 20 E= 0
0.5294118 0.1699346 0.0849673 0.2156863
0.5228758 0.2614379 0.1568627 0.0588235
0.3137255 0.1111111 0.1960784 0.3790850
0.2549020 0.2810458 0.1437908 0.3202614
0.5032680 0.1699346 0.1372549 0.1895425
0.3921569 0.0915033 0.0980392 0.4183007
0.3594771 0.2745098 0.2352941 0.1307190
0.1241830 0.2679739 0.4379085 0.1699346
0.6013072 0.0915033 0.0065359 0.3006536
0.3921569 0.2222222 0.2483660 0.1372549
0.5359477 0.1830065 0.0980392 0.1830065
0.3267974 0.3267974 0.0261438 0.3202614
0.2091503 0.3921569 0.0522876 0.3464052
0.4640523 0.1111111 0.1633987 0.2614379
0.5882353 0.0457516 0.2091503 0.1568627
0.3137255 0.3790850 0.2026144 0.1045752
0.4705882 0.2745098 0.1241830 0.1307190
0.6535948 0.1568627 0.1241830 0.0653595
0.4967320 0.3660131 0.0849673 0.0522876
0.4313725 0.1437908 0.0588235 0.3660131

MOTIF C7P.I82

letter-probability matrix: alength= 4 w= 20 nsites= 20 E= 0
0.433121 0.089172 0.044586 0.433121
0.184713 0.312102 0.152866 0.350318
0.312102 0.254777 0.076433 0.356688
0.191083 0.114650 0.031847 0.662420
0.012739 0.082803 0.452229 0.452229
0.133758 0.146497 0.012739 0.707006
0.343949 0.216561 0.159236 0.280255
0.203822 0.242038 0.229299 0.324841
0.178344 0.229299 0.057325 0.535032
0.178344 0.146497 0.019108 0.656051
0.292994 0.133758 0.292994 0.280255
0.401274 0.210191 0.146497 0.242038
0.197452 0.216561 0.121019 0.464968
0.197452 0.337580 0.191083 0.273885
0.254777 0.121019 0.127389 0.496815
0.369427 0.101911 0.057325 0.471338
0.089172 0.063694 0.312102 0.535032
0.337580 0.121019 0.140127 0.401274
0.433121 0.044586 0.133758 0.388535
0.477707 0.140127 0.152866 0.229299

MOTIF C7P.I83

letter-probability matrix: alength= 4 w= 29 nsites= 20 E= 0
0.3699422 0.1849711 0.1791908 0.2658960
0.1791908 0.1156069 0.4219653 0.2832370
0.4450867 0.1098266 0.2196532 0.2254335
0.4566474 0.0520231 0.1734104 0.3179191
0.2485549 0.0173410 0.4277457 0.3063584
0.4682081 0.1098266 0.1618497 0.2601156
0.2369942 0.2658960 0.2023121 0.2947977
0.2196532 0.1791908 0.2138728 0.3872832
0.2947977 0.3699422 0.1445087 0.1907514
0.7167630 0.0751445 0.0867052 0.1213873
0.5317919 0.0982659 0.2196532 0.1502890
0.5086705 0.2023121 0.1098266 0.1791908
0.4161850 0.1965318 0.2774566 0.1098266
0.4046243 0.1734104 0.1791908 0.2427746
0.6242775 0.0751445 0.1791908 0.1213873
0.3583815 0.0751445 0.3236994 0.2427746
0.2023121 0.3583815 0.1734104 0.2658960
0.5491329 0.2890173 0.0057803 0.1560694
0.4566474 0.0289017 0.2023121 0.3121387
0.2774566 0.2369942 0.2890173 0.1965318
0.5086705 0.1098266 0.0982659 0.2832370
0.6069364 0.1156069 0.2196532 0.0578035
0.2890173 0.3352601 0.2774566 0.0982659
0.4624277 0.1907514 0.1676301 0.1791908
0.3468208 0.1387283 0.0693642 0.4450867
0.6127168 0.0404624 0.2254335 0.1213873
0.4335260 0.0751445 0.2427746 0.2485549
0.5664740 0.0635838 0.2485549 0.1213873
0.1965318 0.2023121 0.1502890 0.4508671

MOTIF C7P.I84

letter-probability matrix: alength= 4 w= 26 nsites= 20 E= 0
0.261364 0.130682 0.147727 0.460227
0.164773 0.159091 0.232955 0.443182
0.414773 0.136364 0.039773 0.409091
0.159091 0.187500 0.153409 0.500000
0.215909 0.210227 0.335227 0.238636
0.250000 0.130682 0.130682 0.488636
0.164773 0.176136 0.130682 0.528409
0.159091 0.068182 0.255682 0.517045
0.176136 0.125000 0.232955 0.465909
0.204545 0.267045 0.204545 0.323864
0.460227 0.227273 0.085227 0.227273
0.204545 0.323864 0.085227 0.386364
0.056818 0.051136 0.107955 0.784091
0.215909 0.096591 0.380682 0.306818
0.159091 0.198864 0.102273 0.539773
0.210227 0.238636 0.039773 0.511364
0.221591 0.289773 0.232955 0.255682
0.045455 0.511364 0.221591 0.221591
0.329545 0.142045 0.193182 0.335227
0.261364 0.056818 0.187500 0.494318
0.193182 0.278409 0.159091 0.369318
0.363636 0.102273 0.125000 0.409091
0.340909 0.221591 0.085227 0.352273
0.017045 0.386364 0.238636 0.357955
0.272727 0.062500 0.022727 0.642045
0.448864 0.130682 0.028409 0.392045

MOTIF C7P.I85

letter-probability matrix: alength= 4 w= 30 nsites= 20 E= 0
0.308219 0.123288 0.246575 0.321918
0.260274 0.267123 0.102740 0.369863
0.287671 0.164384 0.164384 0.383562
0.260274 0.335616 0.020548 0.383562
0.280822 0.095890 0.150685 0.472603
0.116438 0.109589 0.054795 0.719178
0.102740 0.226027 0.239726 0.431507
0.082192 0.253425 0.020548 0.643836
0.335616 0.068493 0.184932 0.410959
0.068493 0.219178 0.356164 0.356164
0.287671 0.349315 0.041096 0.321918
0.219178 0.191781 0.109589 0.479452
0.335616 0.068493 0.273973 0.321918
0.253425 0.246575 0.164384 0.335616
0.123288 0.116438 0.082192 0.678082
0.301370 0.089041 0.232877 0.376712
0.095890 0.335616 0.178082 0.390411
0.191781 0.109589 0.178082 0.520548
0.143836 0.102740 0.308219 0.445205
0.260274 0.020548 0.095890 0.623288
0.253425 0.089041 0.342466 0.315068
0.500000 0.219178 0.109589 0.171233
0.349315 0.226027 0.061644 0.363014
0.027397 0.116438 0.205479 0.650685
0.308219 0.102740 0.178082 0.410959
0.102740 0.335616 0.205479 0.356164
0.431507 0.226027 0.075342 0.267123
0.376712 0.273973 0.041096 0.308219
0.321918 0.130137 0.157534 0.390411
0.232877 0.150685 0.253425 0.363014

MOTIF C7P.I86

letter-probability matrix: alength= 4 w= 30 nsites= 20 E= 0
0.421384 0.138365 0.113208 0.327044
0.427673 0.201258 0.188679 0.182390
0.396226 0.094340 0.220126 0.289308
0.433962 0.188679 0.069182 0.308176
0.226415 0.188679 0.289308 0.295597
0.251572 0.113208 0.245283 0.389937
0.452830 0.056604 0.276730 0.213836
0.421384 0.163522 0.213836 0.201258
0.113208 0.169811 0.276730 0.440252
0.484277 0.169811 0.075472 0.270440
0.559748 0.031447 0.226415 0.182390
0.440252 0.132075 0.075472 0.352201
0.559748 0.062893 0.113208 0.264151
0.314465 0.301887 0.201258 0.182390
0.358491 0.232704 0.138365 0.270440
0.559748 0.125786 0.226415 0.088050
0.345912 0.113208 0.471698 0.069182
0.628931 0.119497 0.012579 0.238994
0.446541 0.220126 0.238994 0.094340
0.358491 0.012579 0.345912 0.283019
0.314465 0.314465 0.182390 0.188679
0.327044 0.138365 0.100629 0.433962
0.647799 0.144654 0.176101 0.031447
0.408805 0.207547 0.232704 0.150943
0.389937 0.094340 0.433962 0.081761
0.509434 0.157233 0.018868 0.314465
0.345912 0.182390 0.207547 0.264151
0.295597 0.138365 0.245283 0.320755
0.358491 0.094340 0.176101 0.371069
0.433962 0.132075 0.031447 0.402516

MOTIF C7P.I87

letter-probability matrix: alength= 4 w= 35 nsites= 20 E= 0
0.375796 0.063694 0.242038 0.318471
0.464968 0.152866 0.261146 0.121019
0.216561 0.324841 0.337580 0.121019
0.452229 0.089172 0.025478 0.433121
0.356688 0.057325 0.254777 0.331210
0.171975 0.133758 0.458599 0.235669
0.184713 0.114650 0.184713 0.515924
0.273885 0.095541 0.235669 0.394904
0.159236 0.146497 0.254777 0.439490
0.331210 0.203822 0.210191 0.254777
0.439490 0.248408 0.101911 0.210191
0.566879 0.101911 0.229299 0.101911
0.394904 0.191083 0.286624 0.127389
0.566879 0.038217 0.184713 0.210191
0.343949 0.070064 0.388535 0.197452
0.394904 0.280255 0.095541 0.229299
0.382166 0.095541 0.261146 0.261146
0.369427 0.165605 0.216561 0.248408
0.477707 0.254777 0.197452 0.070064
0.445860 0.152866 0.242038 0.159236
0.464968 0.063694 0.197452 0.273885
0.433121 0.280255 0.152866 0.133758
0.630573 0.050955 0.140127 0.178344
0.248408 0.197452 0.331210 0.222930
0.063694 0.210191 0.318471 0.407643
0.458599 0.229299 0.012739 0.299363
0.350318 0.242038 0.184713 0.222930
0.649682 0.044586 0.101911 0.203822
0.394904 0.114650 0.273885 0.216561
0.343949 0.191083 0.299363 0.165605
0.452229 0.140127 0.050955 0.356688
0.363057 0.210191 0.101911 0.324841
0.337580 0.114650 0.318471 0.229299
0.509554 0.140127 0.140127 0.210191
0.318471 0.121019 0.057325 0.503185

MOTIF C7P.I88

letter-probability matrix: alength= 4 w= 31 nsites= 20 E= 0
0.446667 0.053333 0.106667 0.393333
0.340000 0.186667 0.206667 0.266667
0.306667 0.113333 0.253333 0.326667
0.413333 0.193333 0.093333 0.300000
0.240000 0.220000 0.213333 0.326667
0.286667 0.120000 0.186667 0.406667
0.413333 0.086667 0.246667 0.253333
0.506667 0.080000 0.200000 0.213333
0.160000 0.160000 0.253333 0.426667
0.406667 0.180000 0.046667 0.366667
0.560000 0.033333 0.233333 0.173333
0.386667 0.246667 0.100000 0.266667
0.553333 0.066667 0.093333 0.286667
0.246667 0.346667 0.240000 0.166667
0.320000 0.240000 0.186667 0.253333
0.526667 0.086667 0.273333 0.113333
0.300000 0.166667 0.353333 0.180000
0.613333 0.040000 0.100000 0.246667
0.593333 0.220000 0.146667 0.040000
0.440000 0.020000 0.273333 0.266667
0.253333 0.353333 0.233333 0.160000
0.280000 0.140000 0.180000 0.400000
0.613333 0.073333 0.253333 0.060000
0.393333 0.146667 0.226667 0.233333
0.466667 0.100000 0.386667 0.046667
0.506667 0.180000 0.020000 0.293333
0.320000 0.180000 0.226667 0.273333
0.260000 0.140000 0.346667 0.253333
0.406667 0.053333 0.173333 0.366667
0.500000 0.146667 0.013333 0.340000
0.273333 0.260000 0.280000 0.186667

MOTIF C7P.I89

letter-probability matrix: alength= 4 w= 26 nsites= 20 E= 0
0.306122 0.013605 0.156463 0.523810
0.108844 0.088435 0.340136 0.462585
0.265306 0.129252 0.054422 0.551020
0.306122 0.142857 0.115646 0.435374
0.272109 0.149660 0.374150 0.204082
0.272109 0.149660 0.054422 0.523810
0.251701 0.027211 0.149660 0.571429
0.190476 0.088435 0.176871 0.544218
0.176871 0.061224 0.278912 0.482993
0.244898 0.190476 0.272109 0.292517
0.333333 0.258503 0.224490 0.183673
0.170068 0.197279 0.054422 0.578231
0.224490 0.068027 0.068027 0.639456
0.285714 0.149660 0.285714 0.278912
0.190476 0.278912 0.027211 0.503401
0.312925 0.122449 0.088435 0.476190
0.258503 0.217687 0.258503 0.265306
0.102041 0.292517 0.326531 0.278912
0.278912 0.108844 0.251701 0.360544
0.360544 0.054422 0.095238 0.489796
0.129252 0.292517 0.251701 0.326531
0.462585 0.054422 0.217687 0.265306
0.258503 0.210884 0.204082 0.326531
0.054422 0.163265 0.251701 0.530612
0.333333 0.088435 0.034014 0.544218
0.306122 0.156463 0.061224 0.476190

MOTIF C7P.I90

letter-probability matrix: alength= 4 w= 29 nsites= 20 E= 0
0.450617 0.265432 0.012346 0.271605
0.259259 0.092593 0.074074 0.574074
0.271605 0.191358 0.055556 0.481481
0.135802 0.296296 0.117284 0.450617
0.271605 0.067901 0.080247 0.580247
0.376543 0.135802 0.302469 0.185185
0.067901 0.364198 0.185185 0.382716
0.222222 0.209877 0.074074 0.493827
0.111111 0.012346 0.191358 0.685185
0.240741 0.271605 0.154321 0.333333
0.370370 0.259259 0.160494 0.209877
0.265432 0.037037 0.290123 0.407407
0.222222 0.086420 0.339506 0.351852
0.074074 0.358025 0.055556 0.512346
0.222222 0.216049 0.080247 0.481481
0.141975 0.364198 0.191358 0.302469
0.283951 0.135802 0.111111 0.469136
0.234568 0.179012 0.240741 0.345679
0.259259 0.253086 0.080247 0.407407
0.376543 0.092593 0.117284 0.413580
0.098765 0.172840 0.283951 0.444444
0.271605 0.154321 0.197531 0.376543
0.240741 0.259259 0.154321 0.345679
0.308642 0.283951 0.222222 0.185185
0.222222 0.586420 0.030864 0.160494
0.530864 0.166667 0.012346 0.290123
0.327160 0.024691 0.123457 0.524691
0.129630 0.296296 0.246914 0.327160
0.253086 0.228395 0.055556 0.462963

MOTIF C8P.I1

letter-probability matrix: alength= 4 w= 15 nsites= 20 E= 0
0.2250 0.1500 0.0125 0.6125
0.2125 0.0250 0.0375 0.7250
0.2625 0.0375 0.3250 0.3750
0.4125 0.0500 0.2375 0.3000
0.3250 0.1875 0.0500 0.4375
0.3500 0.1125 0.1375 0.4000
0.5000 0.1375 0.0625 0.3000
0.2125 0.1000 0.1000 0.5875
0.2125 0.3375 0.3000 0.1500
0.6500 0.0125 0.1000 0.2375
0.3500 0.2125 0.0250 0.4125
0.3125 0.1750 0.3125 0.2000
0.2000 0.0125 0.0750 0.7125
0.0375 0.0250 0.0125 0.9250
0.0875 0.4375 0.2125 0.2625

MOTIF C8P.I2

letter-probability matrix: alength= 4 w= 10 nsites= 20 E= 0
0.395062 0.049383 0.271605 0.283951
0.209877 0.074074 0.037037 0.679012
0.283951 0.074074 0.074074 0.567901
0.320988 0.037037 0.555556 0.086420
0.185185 0.209877 0.074074 0.530864
0.629630 0.049383 0.024691 0.296296
0.135802 0.197531 0.222222 0.444444
0.197531 0.049383 0.209877 0.543210
0.024691 0.222222 0.037037 0.716049
0.506173 0.061728 0.185185 0.246914

MOTIF C8P.I3

letter-probability matrix: alength= 4 w= 14 nsites= 20 E= 0
0.2068966 0.0775862 0.6637931 0.0517241
0.1810345 0.0603448 0.7198276 0.0387931
0.3836207 0.2758621 0.1250000 0.2155172
0.1681034 0.1034483 0.6250000 0.1034483
0.2155172 0.1465517 0.4827586 0.1551724
0.3103448 0.1896552 0.2758621 0.2241379
0.0431034 0.0431034 0.7413793 0.1724138
0.2284483 0.0043103 0.7629310 0.0043103
0.4698276 0.2456897 0.0387931 0.2456897
0.2327586 0.1681034 0.5905172 0.0086207
0.2025862 0.0862069 0.6681034 0.0431034
0.3189655 0.3534483 0.0431034 0.2844828
0.1163793 0.0517241 0.7198276 0.1120690
0.2672414 0.1336207 0.5431034 0.0560345

MOTIF C8P.I4

letter-probability matrix: alength= 4 w= 10 nsites= 20 E= 0
0.110656 0.102459 0.725410 0.061475
0.180328 0.065574 0.627049 0.127049
0.295082 0.036885 0.127049 0.540984
0.045082 0.352459 0.553279 0.049180
0.360656 0.045082 0.397541 0.196721
0.151639 0.262295 0.225410 0.360656
0.012295 0.114754 0.659836 0.213115
0.094262 0.032787 0.663934 0.209016
0.192623 0.147541 0.098361 0.561475
0.053279 0.045082 0.795082 0.106557

MOTIF C8P.I5

letter-probability matrix: alength= 4 w= 7 nsites= 20 E= 0
0.7272727 0.0289256 0.2190083 0.0247934
0.0950413 0.2479339 0.6198347 0.0371901
0.2603306 0.5289256 0.1446281 0.0661157
0.7107438 0.0578512 0.0743802 0.1570248
0.2438017 0.0867769 0.5702479 0.0991736
0.0082645 0.5991736 0.3719008 0.0206612
0.8429752 0.0247934 0.0702479 0.0619835

MOTIF C8P.I6

letter-probability matrix: alength= 4 w= 14 nsites= 20 E= 0
0.836957 0.032609 0.108696 0.021739
0.663043 0.097826 0.065217 0.173913
0.326087 0.239130 0.184783 0.250000
0.391304 0.054348 0.184783 0.369565
0.304348 0.076087 0.054348 0.565217
0.086957 0.358696 0.369565 0.184783
0.684783 0.097826 0.076087 0.141304
0.326087 0.032609 0.163043 0.478261
0.423913 0.097826 0.119565 0.358696
0.347826 0.119565 0.206522 0.326087
0.239130 0.260870 0.097826 0.402174
0.336957 0.434783 0.032609 0.195652
0.717391 0.010870 0.010870 0.260870
0.543478 0.032609 0.206522 0.217391

MOTIF C8P.I7

letter-probability matrix: alength= 4 w= 17 nsites= 20 E= 0
0.090498 0.475113 0.081448 0.352941
0.194570 0.570136 0.036199 0.199095
0.180995 0.307692 0.194570 0.316742
0.072398 0.665158 0.049774 0.212670
0.058824 0.452489 0.076923 0.411765
0.203620 0.113122 0.407240 0.276018
0.076923 0.683258 0.058824 0.180995
0.266968 0.542986 0.153846 0.036199
0.144796 0.180995 0.298643 0.375566
0.022624 0.651584 0.113122 0.212670
0.095023 0.529412 0.058824 0.316742
0.257919 0.176471 0.276018 0.289593
0.072398 0.638009 0.076923 0.212670
0.058824 0.678733 0.108597 0.153846
0.212670 0.067873 0.126697 0.592760
0.018100 0.787330 0.090498 0.104072
0.072398 0.773756 0.063348 0.090498

MOTIF C8P.I8

letter-probability matrix: alength= 4 w= 10 nsites= 20 E= 0
0.1541502 0.3636364 0.4347826 0.0474308
0.6679842 0.0197628 0.2648221 0.0474308
0.2529644 0.0671937 0.6600791 0.0197628
0.0039526 0.2529644 0.6521739 0.0909091
0.5889328 0.0632411 0.2727273 0.0750988
0.6442688 0.0632411 0.1067194 0.1857708
0.0395257 0.1660079 0.7667984 0.0276680
0.3043478 0.1581028 0.4071146 0.1304348
0.5375494 0.1462451 0.1067194 0.2094862
0.1067194 0.1739130 0.7154150 0.0039526

MOTIF C8P.I9

letter-probability matrix: alength= 4 w= 7 nsites= 20 E= 0
0.0950413 0.4462810 0.4214876 0.0371901
0.8140496 0.0165289 0.1570248 0.0123967
0.2933884 0.1528926 0.5082645 0.0454545
0.0495868 0.2355372 0.6487603 0.0661157
0.7396694 0.0950413 0.0578512 0.1074380
0.5991736 0.1157025 0.0123967 0.2727273
0.0330579 0.2479339 0.7107438 0.0082645

MOTIF C8P.I11

letter-probability matrix: alength= 4 w= 13 nsites= 20 E= 0
0.2317073 0.0569106 0.6056911 0.1056911
0.1707317 0.0121951 0.8089431 0.0081301
0.4878049 0.1626016 0.2073171 0.1422764
0.2601626 0.1666667 0.5528455 0.0203252
0.3739837 0.0772358 0.4878049 0.0609756
0.3292683 0.1747967 0.2032520 0.2926829
0.1707317 0.0569106 0.6747967 0.0975610
0.1910569 0.0569106 0.7357724 0.0162602
0.5731707 0.1788618 0.0081301 0.2398374
0.1016260 0.0528455 0.7276423 0.1178862
0.2195122 0.1382114 0.6219512 0.0203252
0.2804878 0.2682927 0.2804878 0.1707317
0.3739837 0.0487805 0.5609756 0.0162602

MOTIF C8P.I13

letter-probability matrix: alength= 4 w= 10 nsites= 20 E= 0
0.178138 0.182186 0.538462 0.101215
0.449393 0.024291 0.384615 0.141700
0.080972 0.085020 0.761134 0.072874
0.040486 0.076923 0.777328 0.105263
0.489879 0.060729 0.384615 0.064777
0.502024 0.222672 0.044534 0.230769
0.080972 0.194332 0.708502 0.016194
0.267206 0.060729 0.421053 0.251012
0.287449 0.121457 0.311741 0.279352
0.052632 0.016194 0.914980 0.016194

MOTIF C8P.I14

letter-probability matrix: alength= 4 w= 9 nsites= 20 E= 0
0.017316 0.904762 0.017316 0.060606
0.199134 0.389610 0.147186 0.264069
0.142857 0.415584 0.220779 0.220779
0.073593 0.761905 0.082251 0.082251
0.225108 0.060606 0.268398 0.445887
0.038961 0.350649 0.112554 0.497835
0.025974 0.926407 0.004329 0.043290
0.090909 0.809524 0.056277 0.043290
0.099567 0.393939 0.038961 0.467532

MOTIF C8P.I15

letter-probability matrix: alength= 4 w= 10 nsites= 20 E= 0
0.0368852 0.9139344 0.0163934 0.0327869
0.3196721 0.3401639 0.0696721 0.2704918
0.2622951 0.4262295 0.0901639 0.2213115
0.0204918 0.7581967 0.1721311 0.0491803
0.1885246 0.0081967 0.2663934 0.5368852
0.0491803 0.3647541 0.1270492 0.4590164
0.1229508 0.7909836 0.0491803 0.0368852
0.0901639 0.7418033 0.1147541 0.0532787
0.1352459 0.4344262 0.0163934 0.4139344
0.1065574 0.5000000 0.1844262 0.2090164

MOTIF C8P.I16

letter-probability matrix: alength= 4 w= 15 nsites= 20 E= 0
0.19106 0.23171 0.41463 0.16260
0.26104 0.32530 0.23293 0.18072
0.30400 0.01600 0.54400 0.13600
0.24000 0.02800 0.67200 0.06000
0.32800 0.09200 0.42000 0.16000
0.02000 0.09200 0.81200 0.07600
0.32800 0.01600 0.61200 0.04400
0.37200 0.28400 0.01200 0.33200
0.33600 0.20800 0.42800 0.02800
0.18800 0.05200 0.71600 0.04400
0.39600 0.24400 0.04400 0.31600
0.04800 0.04800 0.72800 0.17600
0.35200 0.02000 0.60800 0.02000
0.24400 0.32800 0.29600 0.13200
0.31600 0.06800 0.54400 0.07200

MOTIF C8P.I17

letter-probability matrix: alength= 4 w= 8 nsites= 20 E= 0
0.337662 0.038961 0.601732 0.021645
0.510823 0.030303 0.411255 0.047619
0.047619 0.454545 0.493506 0.004329
0.480519 0.134199 0.264069 0.121212
0.683983 0.125541 0.038961 0.151515
0.030303 0.103896 0.835498 0.030303
0.129870 0.173160 0.662338 0.034632
0.792208 0.038961 0.129870 0.038961

MOTIF C8P.I18

letter-probability matrix: alength= 4 w= 14 nsites= 20 E= 0
0.184874 0.075630 0.659664 0.079832
0.121849 0.058824 0.764706 0.054622
0.420168 0.247899 0.113445 0.218487
0.289916 0.075630 0.588235 0.046218
0.289916 0.159664 0.504202 0.046218
0.327731 0.302521 0.210084 0.159664
0.134454 0.046218 0.491597 0.327731
0.205882 0.025210 0.718487 0.050420
0.394958 0.323529 0.168067 0.113445
0.373950 0.088235 0.504202 0.033613
0.218487 0.050420 0.710084 0.021008
0.336134 0.365546 0.012605 0.285714
0.168067 0.033613 0.634454 0.163866
0.247899 0.021008 0.672269 0.058824

MOTIF C8P.I19

letter-probability matrix: alength= 4 w= 15 nsites= 20 E= 0
0.088608 0.215190 0.101266 0.594937
0.151899 0.139241 0.012658 0.696203
0.215190 0.012658 0.025316 0.746835
0.164557 0.227848 0.189873 0.417722
0.569620 0.050633 0.164557 0.215190
0.253165 0.050633 0.227848 0.468354
0.063291 0.126582 0.113924 0.696203
0.227848 0.253165 0.088608 0.430380
0.303797 0.037975 0.126582 0.531646
0.025316 0.354430 0.367089 0.253165
0.341772 0.253165 0.088608 0.316456
0.316456 0.177215 0.050633 0.455696
0.253165 0.189873 0.329114 0.227848
0.227848 0.101266 0.126582 0.544304
0.012658 0.037975 0.025316 0.924051

MOTIF C8P.I20

letter-probability matrix: alength= 4 w= 20 nsites= 20 E= 0
0.090909 0.580808 0.146465 0.181818
0.277778 0.444444 0.075758 0.202020
0.196970 0.434343 0.348485 0.020202
0.156566 0.550505 0.095960 0.196970
0.106061 0.419192 0.297980 0.176768
0.095960 0.131313 0.373737 0.398990
0.025253 0.737374 0.050505 0.186869
0.171717 0.590909 0.035354 0.202020
0.212121 0.166667 0.237374 0.383838
0.045455 0.732323 0.161616 0.060606
0.070707 0.454545 0.065657 0.409091
0.186869 0.237374 0.358586 0.217172
0.020202 0.868687 0.030303 0.080808
0.297980 0.500000 0.095960 0.106061
0.191919 0.151515 0.292929 0.363636
0.060606 0.585859 0.186869 0.166667
0.040404 0.792929 0.030303 0.136364
0.116162 0.328283 0.141414 0.414141
0.030303 0.626263 0.141414 0.202020
0.080808 0.656566 0.095960 0.166667

MOTIF C8P.I21

letter-probability matrix: alength= 4 w= 13 nsites= 20 E= 0
0.227488 0.080569 0.639810 0.052133
0.241706 0.042654 0.530806 0.184834
0.113744 0.094787 0.611374 0.180095
0.047393 0.118483 0.777251 0.056872
0.364929 0.018957 0.563981 0.052133
0.289100 0.374408 0.037915 0.298578
0.146919 0.156398 0.582938 0.113744
0.123223 0.094787 0.687204 0.094787
0.364929 0.085308 0.222749 0.327014
0.033175 0.056872 0.886256 0.023697
0.308057 0.189573 0.426540 0.075829
0.241706 0.298578 0.265403 0.194313
0.232227 0.113744 0.620853 0.033175

MOTIF C8P.I22

letter-probability matrix: alength= 4 w= 10 nsites= 20 E= 0
0.0305677 0.4716157 0.2008734 0.2969432
0.0174672 0.8471616 0.1266376 0.0087336
0.3930131 0.2227074 0.1091703 0.2751092
0.1528384 0.5851528 0.0742358 0.1877729
0.0262009 0.6550218 0.2270742 0.0917031
0.4541485 0.0393013 0.1790393 0.3275109
0.0480349 0.3973799 0.0480349 0.5065502
0.0349345 0.6768559 0.2663755 0.0218341
0.1048035 0.5895197 0.1659389 0.1397380
0.0655022 0.5589520 0.0262009 0.3493450

MOTIF C8P.I23

letter-probability matrix: alength= 4 w= 12 nsites= 20 E= 0
0.188596 0.048246 0.592105 0.171053
0.214912 0.162281 0.526316 0.096491
0.087719 0.052632 0.833333 0.026316
0.381579 0.026316 0.570175 0.021930
0.263158 0.280702 0.109649 0.346491
0.122807 0.171053 0.592105 0.114035
0.131579 0.061404 0.640351 0.166667
0.394737 0.140351 0.184211 0.280702
0.017544 0.109649 0.842105 0.030702
0.293860 0.140351 0.552632 0.013158
0.328947 0.355263 0.131579 0.184211
0.210526 0.043860 0.675439 0.070175

MOTIF C8P.I24

letter-probability matrix: alength= 4 w= 9 nsites= 20 E= 0
0.312253 0.015810 0.545455 0.126482
0.138340 0.138340 0.660079 0.063241
0.023715 0.197628 0.703557 0.075099
0.474308 0.031621 0.454545 0.039526
0.450593 0.169960 0.015810 0.363636
0.047431 0.249012 0.679842 0.023715
0.067194 0.083004 0.592885 0.256917
0.367589 0.071146 0.229249 0.332016
0.015810 0.063241 0.837945 0.083004

MOTIF C8P.I25

letter-probability matrix: alength= 4 w= 13 nsites= 20 E= 0
0.054393 0.514644 0.154812 0.276151
0.062762 0.702929 0.046025 0.188285
0.271967 0.079498 0.284519 0.364017
0.020921 0.920502 0.020921 0.037657
0.150628 0.656904 0.079498 0.112971
0.355649 0.075314 0.313808 0.255230
0.167364 0.372385 0.046025 0.414226
0.029289 0.535565 0.372385 0.062762
0.158996 0.234310 0.163180 0.443515
0.020921 0.753138 0.012552 0.213389
0.083682 0.665272 0.041841 0.209205
0.313808 0.255230 0.217573 0.213389
0.016736 0.548117 0.205021 0.230126

MOTIF C8P.I28

letter-probability matrix: alength= 4 w= 14 nsites= 20 E= 0
0.198347 0.247934 0.396694 0.157025
0.347107 0.057851 0.016529 0.578512
0.033058 0.198347 0.190083 0.578512
0.123967 0.181818 0.016529 0.677686
0.024793 0.016529 0.090909 0.867769
0.586777 0.033058 0.305785 0.074380
0.214876 0.247934 0.074380 0.462810
0.239669 0.041322 0.016529 0.702479
0.322314 0.016529 0.297521 0.363636
0.371901 0.223140 0.090909 0.314050
0.314050 0.099174 0.024793 0.561983
0.280992 0.198347 0.223140 0.297521
0.272727 0.024793 0.157025 0.545455
0.225000 0.250000 0.225000 0.300000

MOTIF C8P.I29

letter-probability matrix: alength= 4 w= 15 nsites= 20 E= 0
0.3888889 0.1913580 0.3456790 0.0740741
0.2592593 0.1049383 0.5246914 0.1111111
0.1728395 0.0493827 0.6111111 0.1666667
0.1666667 0.0061728 0.7901235 0.0370370
0.0123457 0.0061728 0.9691358 0.0123457
0.0061728 0.0246914 0.9382716 0.0308642
0.1358025 0.6419753 0.0123457 0.2098765
0.0617284 0.0185185 0.8456790 0.0740741
0.0185185 0.0061728 0.9629630 0.0123457
0.2777778 0.0061728 0.6975309 0.0185185
0.0987654 0.0555556 0.7345679 0.1111111
0.1481481 0.6975309 0.0555556 0.0987654
0.1358025 0.4197531 0.1790123 0.2654321
0.2839506 0.2160494 0.2716049 0.2283951
0.1049383 0.1728395 0.5432099 0.1790123

MOTIF C8P.I30

letter-probability matrix: alength= 4 w= 9 nsites= 20 E= 0
0.066667 0.040000 0.033333 0.860000
0.073333 0.113333 0.473333 0.340000
0.693333 0.066667 0.073333 0.166667
0.193333 0.453333 0.033333 0.320000
0.213333 0.060000 0.446667 0.280000
0.053333 0.060000 0.060000 0.826667
0.053333 0.493333 0.146667 0.306667
0.686667 0.033333 0.033333 0.246667
0.120000 0.446667 0.066667 0.366667

MOTIF C8P.I31

letter-probability matrix: alength= 4 w= 14 nsites= 20 E= 0
0.5214286 0.2571429 0.1214286 0.1000000
0.2142857 0.1714286 0.1000000 0.5142857
0.5642857 0.0571429 0.1000000 0.2785714
0.1642857 0.2357143 0.2357143 0.3642857
0.7714286 0.0571429 0.0785714 0.0928571
0.3000000 0.1857143 0.3357143 0.1785714
0.5428571 0.0571429 0.0071429 0.3928571
0.6928571 0.0500000 0.0714286 0.1857143
0.4714286 0.0571429 0.1857143 0.2857143
0.2357143 0.3142857 0.1214286 0.3285714
0.8571429 0.0571429 0.0285714 0.0571429
0.4214286 0.1000000 0.2142857 0.2642857
0.5000000 0.2857143 0.1500000 0.0642857
0.4357143 0.0428571 0.0071429 0.5142857

MOTIF C8P.I33

letter-probability matrix: alength= 4 w= 10 nsites= 20 E= 0
0.310559 0.012422 0.608696 0.068323
0.018634 0.068323 0.155280 0.757764
0.180124 0.242236 0.565217 0.012422
0.819876 0.062112 0.105590 0.012422
0.229814 0.608696 0.024845 0.136646
0.260870 0.049689 0.459627 0.229814
0.260870 0.111801 0.055901 0.571429
0.180124 0.509317 0.291925 0.018634
0.670807 0.173913 0.099379 0.055901
0.118012 0.229814 0.360248 0.291925

MOTIF C8P.I34

letter-probability matrix: alength= 4 w= 17 nsites= 20 E= 0
0.0147059 0.0294118 0.1691176 0.7867647
0.2794118 0.0294118 0.3676471 0.3235294
0.2500000 0.1838235 0.1397059 0.4264706
0.3088235 0.2794118 0.0882353 0.3235294
0.3235294 0.0220588 0.1250000 0.5294118
0.1323529 0.0367647 0.0294118 0.8014706
0.3382353 0.2573529 0.2058824 0.1985294
0.4044118 0.0588235 0.0147059 0.5220588
0.1985294 0.3308824 0.1176471 0.3529412
0.2426471 0.0147059 0.1029412 0.6397059
0.1470588 0.0955882 0.4558824 0.3014706
0.2352941 0.0441176 0.2867647 0.4338235
0.3602941 0.1102941 0.1250000 0.4044118
0.2500000 0.0882353 0.0073529 0.6544118
0.2058824 0.3014706 0.2573529 0.2352941
0.3014706 0.2352941 0.0294118 0.4338235
0.0147059 0.2352941 0.1838235 0.5661765

MOTIF C8P.I35

letter-probability matrix: alength= 4 w= 15 nsites= 20 E= 0
0.3591160 0.1657459 0.4033149 0.0718232
0.2430939 0.1436464 0.4917127 0.1215470
0.2320442 0.0110497 0.6132597 0.1436464
0.2320442 0.0220994 0.7127072 0.0331492
0.0220994 0.0055249 0.9613260 0.0110497
0.0276243 0.0110497 0.9447514 0.0165746
0.1381215 0.6298343 0.0165746 0.2154696
0.0497238 0.0220994 0.8563536 0.0718232
0.0055249 0.0220994 0.9447514 0.0276243
0.2651934 0.0110497 0.7071823 0.0165746
0.0994475 0.0773481 0.7127072 0.1104972
0.1712707 0.6353591 0.0883978 0.1049724
0.1049724 0.4088398 0.1878453 0.2983425
0.2651934 0.1933702 0.3093923 0.2320442
0.0773481 0.2044199 0.5524862 0.1657459

MOTIF C8P.I36

letter-probability matrix: alength= 4 w= 13 nsites= 20 E= 0
0.6528926 0.0495868 0.0330579 0.2644628
0.0743802 0.1404959 0.2396694 0.5454545
0.1570248 0.3223140 0.2314050 0.2892562
0.1074380 0.0991736 0.0247934 0.7685950
0.3223140 0.0743802 0.3388430 0.2644628
0.2727273 0.1570248 0.1322314 0.4380165
0.2148760 0.0909091 0.0909091 0.6033058
0.2809917 0.0082645 0.0330579 0.6776860
0.2396694 0.2644628 0.0826446 0.4132231
0.1487603 0.0661157 0.0165289 0.7685950
0.4545455 0.2066116 0.0826446 0.2561983
0.4297521 0.0495868 0.0826446 0.4380165
0.5206612 0.0909091 0.1239669 0.2644628

MOTIF C8P.I37

letter-probability matrix: alength= 4 w= 13 nsites= 20 E= 0
0.0081967 0.0737705 0.0245902 0.8934426
0.0901639 0.0901639 0.1393443 0.6803279
0.1885246 0.0245902 0.2704918 0.5163934
0.4508197 0.1147541 0.3114754 0.1229508
0.0245902 0.2786885 0.0573770 0.6393443
0.3524590 0.1557377 0.0163934 0.4754098
0.1393443 0.0245902 0.2459016 0.5901639
0.2868852 0.2868852 0.0245902 0.4016393
0.3688525 0.2786885 0.0327869 0.3196721
0.5573770 0.0983607 0.0573770 0.2868852
0.1475410 0.2622951 0.1229508 0.4672131
0.3442623 0.2950820 0.0409836 0.3196721
0.0245902 0.1803279 0.0573770 0.7377049

MOTIF C8P.I38

letter-probability matrix: alength= 4 w= 21 nsites= 20 E= 0
0.118881 0.202797 0.601399 0.076923
0.342657 0.342657 0.279720 0.034965
0.097902 0.328671 0.489510 0.083916
0.139860 0.300699 0.496503 0.062937
0.160839 0.202797 0.510490 0.125874
0.244755 0.286713 0.405594 0.062937
0.370629 0.181818 0.370629 0.076923
0.279720 0.153846 0.426573 0.139860
0.167832 0.069930 0.587413 0.174825
0.195804 0.055944 0.734266 0.013986
0.013986 0.055944 0.902098 0.027972
0.034965 0.034965 0.923077 0.006993
0.118881 0.685315 0.027972 0.167832
0.041958 0.048951 0.860140 0.048951
0.034965 0.006993 0.944056 0.013986
0.293706 0.013986 0.657343 0.034965
0.097902 0.027972 0.825175 0.048951
0.244755 0.636364 0.041958 0.076923
0.139860 0.426573 0.188811 0.244755
0.258741 0.139860 0.279720 0.321678
0.034965 0.223776 0.587413 0.153846

MOTIF C8P.I39

letter-probability matrix: alength= 4 w= 9 nsites= 20 E= 0
0.1902655 0.0221239 0.7035398 0.0840708
0.1858407 0.0044248 0.3318584 0.4778761
0.0929204 0.1902655 0.6991150 0.0176991
0.4823009 0.0442478 0.4247788 0.0486726
0.1637168 0.3849558 0.1681416 0.2831858
0.1150442 0.0088496 0.7433628 0.1327434
0.1504425 0.0088496 0.2610619 0.5796460
0.1592920 0.3407080 0.4867257 0.0132743
0.4867257 0.0575221 0.4336283 0.0221239

MOTIF C8P.I40

letter-probability matrix: alength= 4 w= 23 nsites= 20 E= 0
0.1842105 0.2105263 0.4736842 0.1315789
0.1644737 0.2631579 0.5065789 0.0657895
0.3157895 0.2368421 0.3881579 0.0592105
0.1381579 0.3486842 0.4276316 0.0855263
0.2105263 0.2960526 0.4078947 0.0855263
0.1776316 0.2236842 0.4802632 0.1184211
0.2039474 0.2960526 0.3947368 0.1052632
0.3750000 0.1907895 0.3289474 0.1052632
0.2565789 0.1447368 0.4671053 0.1315789
0.1842105 0.0921053 0.5263158 0.1973684
0.1973684 0.0131579 0.7565789 0.0328947
0.0065789 0.0328947 0.9473684 0.0131579
0.0065789 0.0328947 0.9539474 0.0065789
0.0789474 0.6842105 0.0197368 0.2171053
0.0131579 0.0526316 0.9013158 0.0328947
0.0394737 0.0065789 0.9144737 0.0394737
0.2960526 0.0263158 0.6250000 0.0526316
0.1118421 0.0526316 0.7500000 0.0855263
0.1381579 0.7434211 0.0592105 0.0592105
0.1513158 0.4013158 0.2171053 0.2302632
0.2368421 0.1644737 0.3355263 0.2631579
0.1250000 0.1842105 0.5131579 0.1776316
0.2368421 0.2236842 0.4473684 0.0921053

MOTIF C8P.I41

letter-probability matrix: alength= 4 w= 16 nsites= 20 E= 0
0.0792683 0.4634146 0.1707317 0.2865854
0.1585366 0.5670732 0.2195122 0.0548780
0.2560976 0.3170732 0.1707317 0.2560976
0.2804878 0.1524390 0.4451220 0.1219512
0.0914634 0.0731707 0.7012195 0.1341463
0.1158537 0.7500000 0.0365854 0.0975610
0.0243902 0.6585366 0.0121951 0.3048780
0.0243902 0.9390244 0.0243902 0.0121951
0.0548780 0.8597561 0.0487805 0.0365854
0.2378049 0.0060976 0.7012195 0.0548780
0.0182927 0.9390244 0.0304878 0.0121951
0.0121951 0.9451220 0.0243902 0.0182927
0.0487805 0.7195122 0.0182927 0.2134146
0.1890244 0.5975610 0.0243902 0.1890244
0.1036585 0.4878049 0.1585366 0.2500000
0.0914634 0.3353659 0.1890244 0.3841463

MOTIF C8P.I42

letter-probability matrix: alength= 4 w= 15 nsites= 20 E= 0
0.1551724 0.5632184 0.2298851 0.0517241
0.2528736 0.2931034 0.1609195 0.2931034
0.3218391 0.1264368 0.3965517 0.1551724
0.1149425 0.0517241 0.7068966 0.1264368
0.1091954 0.7643678 0.0517241 0.0747126
0.0057471 0.7011494 0.0057471 0.2873563
0.0229885 0.9367816 0.0057471 0.0344828
0.0689655 0.8678161 0.0172414 0.0459770
0.1954023 0.0229885 0.6379310 0.1436782
0.0172414 0.8563218 0.0689655 0.0574713
0.0114943 0.9482759 0.0287356 0.0114943
0.0459770 0.7011494 0.0114943 0.2413793
0.1839080 0.6206897 0.0229885 0.1724138
0.1034483 0.4770115 0.1379310 0.2816092
0.0747126 0.3850575 0.1379310 0.4022989

MOTIF C8P.I43

letter-probability matrix: alength= 4 w= 17 nsites= 20 E= 0
0.3409091 0.1136364 0.1060606 0.4393939
0.1439394 0.0378788 0.2878788 0.5303030
0.0909091 0.1666667 0.1515152 0.5909091
0.2348485 0.1287879 0.0757576 0.5606061
0.4015152 0.1742424 0.3863636 0.0378788
0.2272727 0.4242424 0.0378788 0.3106061
0.0833333 0.1742424 0.0681818 0.6742424
0.2803030 0.0757576 0.0530303 0.5909091
0.1060606 0.3863636 0.0530303 0.4545455
0.4469697 0.3257576 0.0151515 0.2121212
0.4242424 0.0378788 0.1136364 0.4242424
0.1287879 0.3333333 0.2878788 0.2500000
0.2954545 0.0606061 0.0454545 0.5984848
0.0378788 0.1893939 0.0378788 0.7348485
0.0151515 0.3409091 0.1439394 0.5000000
0.2121212 0.5454545 0.0151515 0.2272727
0.2954545 0.1969697 0.0075758 0.5000000

MOTIF C8P.I44

letter-probability matrix: alength= 4 w= 12 nsites= 20 E= 0
0.0863309 0.2517986 0.2374101 0.4244604
0.0215827 0.4388489 0.3956835 0.1438849
0.0215827 0.3453237 0.1151079 0.5179856
0.0287770 0.5035971 0.4460432 0.0215827
0.7122302 0.0719424 0.0791367 0.1366906
0.0287770 0.0791367 0.1510791 0.7410072
0.0143885 0.1007194 0.0575540 0.8273381
0.0215827 0.0935252 0.8345324 0.0503597
0.0359712 0.1726619 0.7050360 0.0863309
0.0791367 0.3741007 0.1726619 0.3741007
0.0071942 0.2733813 0.1726619 0.5467626
0.2230216 0.2949640 0.4172662 0.0647482

MOTIF C8P.I45

letter-probability matrix: alength= 4 w= 16 nsites= 20 E= 0
0.1572327 0.3710692 0.1949686 0.2767296
0.1635220 0.5723270 0.1761006 0.0880503
0.2830189 0.2767296 0.1572327 0.2830189
0.2704403 0.1949686 0.4213836 0.1132075
0.0691824 0.0880503 0.7106918 0.1320755
0.0943396 0.7484277 0.0628931 0.0943396
0.0251572 0.7044025 0.0062893 0.2641509
0.0251572 0.9182390 0.0251572 0.0314465
0.0251572 0.9056604 0.0314465 0.0377358
0.2012579 0.0062893 0.6729560 0.1194969
0.0314465 0.9245283 0.0314465 0.0125786
0.0062893 0.9496855 0.0251572 0.0188679
0.0188679 0.7106918 0.0125786 0.2578616
0.1572327 0.6352201 0.0440252 0.1635220
0.1006289 0.4968553 0.1509434 0.2515723
0.0943396 0.3710692 0.1383648 0.3962264

MOTIF C8P.I46

letter-probability matrix: alength= 4 w= 9 nsites= 20 E= 0
0.0828025 0.2292994 0.0191083 0.6687898
0.0254777 0.2675159 0.4140127 0.2929936
0.6178344 0.0509554 0.0127389 0.3184713
0.1974522 0.4713376 0.0191083 0.3121019
0.1464968 0.0891720 0.5859873 0.1783439
0.0573248 0.2420382 0.0191083 0.6815287
0.0063694 0.5159236 0.1974522 0.2802548
0.7515924 0.1082803 0.0382166 0.1019108
0.0636943 0.5987261 0.1273885 0.2101911

MOTIF C8P.I47

letter-probability matrix: alength= 4 w= 10 nsites= 20 E= 0
0.240602 0.150376 0.488722 0.120301
0.157895 0.052632 0.127820 0.661654
0.218045 0.203008 0.428571 0.150376
0.812030 0.082707 0.075188 0.030075
0.022556 0.842105 0.022556 0.112782
0.240602 0.135338 0.368421 0.255639
0.368421 0.067669 0.030075 0.533835
0.075188 0.578947 0.293233 0.052632
0.774436 0.067669 0.097744 0.060150
0.187970 0.270677 0.165414 0.375940

MOTIF C8P.I50

letter-probability matrix: alength= 4 w= 10 nsites= 20 E= 0
0.236220 0.078740 0.551181 0.133858
0.188976 0.055118 0.086614 0.669291
0.188976 0.165354 0.551181 0.094488
0.866142 0.094488 0.023622 0.015748
0.070866 0.795276 0.055118 0.078740
0.259843 0.125984 0.354331 0.259843
0.354331 0.070866 0.086614 0.488189
0.078740 0.606299 0.291339 0.023622
0.732283 0.094488 0.141732 0.031496
0.165354 0.244094 0.251969 0.338583

MOTIF C8P.I51

letter-probability matrix: alength= 4 w= 16 nsites= 20 E= 0
0.1455696 0.3670886 0.2151899 0.2721519
0.1455696 0.5063291 0.2151899 0.1329114
0.2658228 0.3291139 0.1708861 0.2341772
0.2974684 0.2088608 0.3797468 0.1139241
0.1012658 0.1392405 0.6139241 0.1455696
0.1265823 0.6708861 0.0569620 0.1455696
0.0443038 0.6518987 0.0253165 0.2784810
0.0189873 0.9683544 0.0063291 0.0063291
0.0126582 0.8987342 0.0253165 0.0632911
0.2278481 0.0126582 0.6139241 0.1455696
0.0379747 0.9050633 0.0189873 0.0379747
0.0063291 0.9683544 0.0189873 0.0063291
0.0316456 0.7278481 0.0253165 0.2151899
0.1265823 0.6835443 0.0443038 0.1455696
0.0506329 0.5379747 0.1265823 0.2848101
0.1265823 0.2784810 0.2025316 0.3924051

MOTIF C8P.I53

letter-probability matrix: alength= 4 w= 15 nsites= 20 E= 0
0.370629 0.258741 0.272727 0.097902
0.272727 0.097902 0.524476 0.104895
0.146853 0.062937 0.622378 0.167832
0.223776 0.013986 0.734266 0.027972
0.006993 0.027972 0.958042 0.006993
0.006993 0.020979 0.951049 0.020979
0.160839 0.664336 0.013986 0.160839
0.069930 0.034965 0.860140 0.034965
0.034965 0.013986 0.937063 0.013986
0.342657 0.013986 0.608392 0.034965
0.090909 0.097902 0.741259 0.069930
0.167832 0.671329 0.083916 0.076923
0.104895 0.475524 0.202797 0.216783
0.279720 0.118881 0.314685 0.286713
0.076923 0.174825 0.587413 0.160839

MOTIF C8P.I54

letter-probability matrix: alength= 4 w= 9 nsites= 20 E= 0
0.028090 0.117978 0.112360 0.741573
0.011236 0.325843 0.494382 0.168539
0.410112 0.174157 0.073034 0.342697
0.275281 0.387640 0.112360 0.224719
0.123596 0.061798 0.719101 0.095506
0.028090 0.129213 0.056180 0.786517
0.044944 0.516854 0.191011 0.247191
0.522472 0.235955 0.016854 0.224719
0.151685 0.606742 0.044944 0.196629

MOTIF C8P.I55

letter-probability matrix: alength= 4 w= 15 nsites= 20 E= 0
0.1314286 0.6114286 0.1714286 0.0857143
0.2685714 0.3600000 0.1085714 0.2628571
0.2057143 0.2228571 0.4685714 0.1028571
0.1657143 0.1485714 0.5085714 0.1771429
0.0857143 0.7657143 0.0685714 0.0800000
0.0571429 0.6057143 0.0228571 0.3142857
0.0571429 0.8914286 0.0114286 0.0400000
0.0285714 0.8914286 0.0228571 0.0571429
0.2628571 0.0057143 0.5942857 0.1371429
0.0171429 0.9428571 0.0228571 0.0171429
0.0228571 0.9257143 0.0457143 0.0057143
0.0400000 0.6914286 0.0285714 0.2400000
0.1542857 0.6457143 0.0342857 0.1657143
0.0914286 0.5257143 0.1200000 0.2628571
0.1371429 0.3542857 0.1485714 0.3600000

MOTIF C8P.I56

letter-probability matrix: alength= 4 w= 15 nsites= 20 E= 0
0.3497268 0.2786885 0.2568306 0.1147541
0.3114754 0.1530055 0.4262295 0.1092896
0.1967213 0.0163934 0.6284153 0.1584699
0.2185792 0.0327869 0.7103825 0.0382514
0.0054645 0.0054645 0.9726776 0.0163934
0.0382514 0.0163934 0.9344262 0.0109290
0.1475410 0.6229508 0.0054645 0.2240437
0.0874317 0.0163934 0.8579235 0.0382514
0.0601093 0.0109290 0.8797814 0.0491803
0.3278689 0.0109290 0.6120219 0.0491803
0.1420765 0.0327869 0.7431694 0.0819672
0.1803279 0.5409836 0.1584699 0.1202186
0.1202186 0.4207650 0.2295082 0.2295082
0.2459016 0.1311475 0.3989071 0.2240437
0.1693989 0.1366120 0.5409836 0.1530055

MOTIF C8P.I57

letter-probability matrix: alength= 4 w= 15 nsites= 20 E= 0
0.1473214 0.5446429 0.1517857 0.1562500
0.2142857 0.3392857 0.1071429 0.3392857
0.2276786 0.2142857 0.3794643 0.1785714
0.1428571 0.1160714 0.5312500 0.2098214
0.0446429 0.7723214 0.0580357 0.1250000
0.0758929 0.5714286 0.0267857 0.3258929
0.0669643 0.8526786 0.0044643 0.0758929
0.0491071 0.7901786 0.0178571 0.1428571
0.2678571 0.0089286 0.5714286 0.1517857
0.0133929 0.8794643 0.0312500 0.0758929
0.0223214 0.9598214 0.0133929 0.0044643
0.0580357 0.6919643 0.0446429 0.2053571
0.1607143 0.5669643 0.0580357 0.2142857
0.1116071 0.4598214 0.1562500 0.2723214
0.1607143 0.3125000 0.1830357 0.3437500

MOTIF C8P.I58

letter-probability matrix: alength= 4 w= 15 nsites= 20 E= 0
0.3535912 0.2541436 0.2375691 0.1546961
0.3370166 0.1215470 0.4530387 0.0883978
0.1491713 0.0220994 0.6464088 0.1823204
0.2099448 0.0331492 0.7127072 0.0441989
0.0220994 0.0220994 0.9392265 0.0165746
0.0165746 0.0165746 0.9613260 0.0055249
0.1491713 0.5580110 0.0110497 0.2817680
0.0386740 0.0055249 0.9116022 0.0441989
0.0276243 0.0110497 0.9060773 0.0552486
0.3204420 0.0165746 0.5911602 0.0718232
0.1215470 0.0883978 0.7071823 0.0828729
0.1602210 0.5469613 0.1436464 0.1491713
0.0939227 0.4806630 0.2265193 0.1988950
0.2983425 0.1215470 0.3425414 0.2375691
0.1049724 0.2044199 0.5580110 0.1325967

MOTIF C8P.I59

letter-probability matrix: alength= 4 w= 9 nsites= 20 E= 0
0.138122 0.243094 0.082873 0.535912
0.138122 0.132597 0.508287 0.220994
0.530387 0.209945 0.022099 0.237569
0.176796 0.784530 0.011050 0.027624
0.232044 0.375691 0.298343 0.093923
0.187845 0.187845 0.033149 0.591160
0.016575 0.828729 0.066298 0.088398
0.657459 0.055249 0.138122 0.149171
0.082873 0.381215 0.182320 0.353591

MOTIF C8P.I60

letter-probability matrix: alength= 4 w= 14 nsites= 20 E= 0
0.2954545 0.1477273 0.4886364 0.0681818
0.1647727 0.0284091 0.6363636 0.1704545
0.1931818 0.0284091 0.7329545 0.0454545
0.0056818 0.0227273 0.9659091 0.0056818
0.0227273 0.0227273 0.9431818 0.0113636
0.1590909 0.5909091 0.0113636 0.2386364
0.0681818 0.0056818 0.9034091 0.0227273
0.0397727 0.0113636 0.8920455 0.0568182
0.3125000 0.0056818 0.6420455 0.0397727
0.1136364 0.0397727 0.7954545 0.0511364
0.2102273 0.5227273 0.1534091 0.1136364
0.1193182 0.4715909 0.1875000 0.2215909
0.3011364 0.1477273 0.3068182 0.2443182
0.0738636 0.1875000 0.5454545 0.1931818

MOTIF C8P.I61

letter-probability matrix: alength= 4 w= 15 nsites= 20 E= 0
0.143713 0.568862 0.161677 0.125749
0.227545 0.305389 0.161677 0.305389
0.179641 0.257485 0.443114 0.119760
0.113772 0.113772 0.550898 0.221557
0.041916 0.736527 0.089820 0.131737
0.059880 0.586826 0.005988 0.347305
0.017964 0.958084 0.017964 0.005988
0.041916 0.874251 0.017964 0.065868
0.245509 0.005988 0.592814 0.155689
0.005988 0.958084 0.005988 0.029940
0.017964 0.940120 0.035928 0.005988
0.047904 0.754491 0.017964 0.179641
0.149701 0.640719 0.029940 0.179641
0.089820 0.473054 0.131737 0.305389
0.137725 0.293413 0.203593 0.365269

MOTIF C8P.I62

letter-probability matrix: alength= 4 w= 15 nsites= 20 E= 0
0.3722222 0.1777778 0.2777778 0.1722222
0.3000000 0.1388889 0.4944444 0.0666667
0.2444444 0.0166667 0.5722222 0.1666667
0.2333333 0.0500000 0.6833333 0.0333333
0.0055556 0.0055556 0.9833333 0.0055556
0.0166667 0.0166667 0.9611111 0.0055556
0.1833333 0.6611111 0.0111111 0.1444444
0.0888889 0.0222222 0.8388889 0.0500000
0.0500000 0.0166667 0.8722222 0.0611111
0.4166667 0.0111111 0.5555556 0.0166667
0.0888889 0.0666667 0.7611111 0.0833333
0.1888889 0.5444444 0.1666667 0.1000000
0.1500000 0.4333333 0.2333333 0.1833333
0.3055556 0.1277778 0.3333333 0.2333333
0.1055556 0.1444444 0.6333333 0.1166667

MOTIF C8P.I63

letter-probability matrix: alength= 4 w= 10 nsites= 20 E= 0
0.048583 0.534413 0.016194 0.400810
0.024291 0.566802 0.222672 0.186235
0.279352 0.534413 0.024291 0.161943
0.097166 0.542510 0.012146 0.348178
0.186235 0.080972 0.663968 0.068826
0.012146 0.469636 0.032389 0.485830
0.016194 0.757085 0.076923 0.149798
0.412955 0.449393 0.024291 0.113360
0.121457 0.663968 0.024291 0.190283
0.121457 0.425101 0.048583 0.404858

MOTIF C8P.I64

letter-probability matrix: alength= 4 w= 7 nsites= 20 E= 0
0.7219731 0.0269058 0.2376682 0.0134529
0.0448430 0.3587444 0.5560538 0.0403587
0.3094170 0.4798206 0.0538117 0.1569507
0.7623318 0.0403587 0.0448430 0.1524664
0.2152466 0.0672646 0.7085202 0.0089686
0.0493274 0.6771300 0.2421525 0.0313901
0.8654709 0.0807175 0.0269058 0.0269058

MOTIF C8P.I65

letter-probability matrix: alength= 4 w= 14 nsites= 20 E= 0
0.708738 0.019417 0.058252 0.213592
0.485437 0.097087 0.203883 0.213592
0.631068 0.223301 0.067961 0.077670
0.184466 0.203883 0.029126 0.582524
0.427184 0.019417 0.165049 0.388350
0.300971 0.126214 0.407767 0.165049
0.582524 0.203883 0.029126 0.184466
0.456311 0.077670 0.213592 0.252427
0.699029 0.087379 0.145631 0.067961
0.038835 0.320388 0.038835 0.601942
0.592233 0.087379 0.029126 0.291262
0.679612 0.038835 0.213592 0.067961
0.572816 0.155340 0.097087 0.174757
0.796117 0.019417 0.038835 0.145631

MOTIF C8P.I66

letter-probability matrix: alength= 4 w= 15 nsites= 20 E= 0
0.1034483 0.0258621 0.0344828 0.8362069
0.1810345 0.0517241 0.2931034 0.4741379
0.0344828 0.1810345 0.1034483 0.6810345
0.1982759 0.0431034 0.2586207 0.5000000
0.5086207 0.0689655 0.2844828 0.1379310
0.1724138 0.0775862 0.2068966 0.5431034
0.2241379 0.0862069 0.0517241 0.6379310
0.1637931 0.1293103 0.0862069 0.6206897
0.1896552 0.3362069 0.2068966 0.2672414
0.4224138 0.0775862 0.0172414 0.4827586
0.6206897 0.0258621 0.2155172 0.1379310
0.0517241 0.0603448 0.3706897 0.5172414
0.1551724 0.2586207 0.0689655 0.5172414
0.2155172 0.1120690 0.0086207 0.6637931
0.1293103 0.2931034 0.1120690 0.4655172

MOTIF C8P.I67

letter-probability matrix: alength= 4 w= 14 nsites= 20 E= 0
0.2842640 0.1573604 0.4771574 0.0812183
0.1979695 0.0304569 0.6192893 0.1522843
0.1370558 0.0050761 0.8375635 0.0203046
0.0101523 0.0101523 0.9746193 0.0050761
0.0710660 0.0253807 0.8883249 0.0152284
0.2538071 0.4923858 0.0050761 0.2487310
0.0761421 0.0050761 0.8832487 0.0355330
0.0355330 0.0355330 0.8527919 0.0761421
0.3401015 0.0152284 0.5989848 0.0456853
0.1015228 0.0812183 0.8020305 0.0152284
0.1928934 0.5380711 0.1979695 0.0710660
0.1218274 0.4517766 0.2538071 0.1725888
0.2944162 0.1167513 0.3299492 0.2588832
0.0862944 0.1624365 0.6192893 0.1319797

MOTIF C8P.I68

letter-probability matrix: alength= 4 w= 13 nsites= 20 E= 0
0.169014 0.112676 0.528169 0.190141
0.161972 0.239437 0.077465 0.521127
0.070423 0.147887 0.140845 0.640845
0.225352 0.359155 0.260563 0.154930
0.049296 0.140845 0.042254 0.767606
0.183099 0.380282 0.274648 0.161972
0.669014 0.063380 0.042254 0.225352
0.091549 0.084507 0.126761 0.697183
0.105634 0.035211 0.035211 0.823944
0.176056 0.049296 0.584507 0.190141
0.154930 0.063380 0.471831 0.309859
0.119718 0.471831 0.112676 0.295775
0.169014 0.049296 0.014085 0.767606

MOTIF C8P.I69

letter-probability matrix: alength= 4 w= 11 nsites= 20 E= 0
0.319588 0.051546 0.072165 0.556701
0.175258 0.103093 0.123711 0.597938
0.525773 0.072165 0.371134 0.030928
0.175258 0.278351 0.010309 0.536082
0.319588 0.061856 0.030928 0.587629
0.247423 0.020619 0.164948 0.567010
0.206186 0.154639 0.082474 0.556701
0.505155 0.288660 0.030928 0.175258
0.742268 0.082474 0.144330 0.030928
0.432990 0.061856 0.030928 0.474227
0.628866 0.134021 0.061856 0.175258

MOTIF C8P.I71

letter-probability matrix: alength= 4 w= 9 nsites= 20 E= 0
0.192 0.032 0.756 0.020
0.064 0.036 0.316 0.584
0.204 0.160 0.628 0.008
0.612 0.020 0.356 0.012
0.060 0.640 0.164 0.136
0.252 0.004 0.524 0.220
0.312 0.032 0.220 0.436
0.212 0.332 0.432 0.024
0.416 0.072 0.424 0.088

MOTIF C8P.I72

letter-probability matrix: alength= 4 w= 18 nsites= 20 E= 0
0.132653 0.612245 0.147959 0.107143
0.198980 0.372449 0.147959 0.280612
0.142857 0.219388 0.505102 0.132653
0.086735 0.183673 0.566327 0.163265
0.040816 0.806122 0.035714 0.117347
0.040816 0.525510 0.030612 0.403061
0.025510 0.903061 0.035714 0.035714
0.045918 0.897959 0.030612 0.025510
0.234694 0.020408 0.530612 0.214286
0.015306 0.943878 0.035714 0.005102
0.015306 0.954082 0.025510 0.005102
0.061224 0.719388 0.030612 0.188776
0.163265 0.586735 0.076531 0.173469
0.066327 0.489796 0.142857 0.301020
0.137755 0.250000 0.219388 0.392857
0.147959 0.438776 0.204082 0.209184
0.091837 0.479592 0.224490 0.204082
0.056122 0.413265 0.306122 0.224490

MOTIF C8P.I74

letter-probability matrix: alength= 4 w= 15 nsites= 20 E= 0
0.3681592 0.1791045 0.3383085 0.1144279
0.3084577 0.1144279 0.5124378 0.0646766
0.1442786 0.0398010 0.6318408 0.1840796
0.1691542 0.0248756 0.7910448 0.0149254
0.0199005 0.0199005 0.9552239 0.0049751
0.0099502 0.0149254 0.9601990 0.0149254
0.1343284 0.6169154 0.0099502 0.2388060
0.0447761 0.0298507 0.9004975 0.0248756
0.0298507 0.0199005 0.8905473 0.0597015
0.3034826 0.0049751 0.6616915 0.0298507
0.1144279 0.0746269 0.7611940 0.0497512
0.2139303 0.6218905 0.0646766 0.0995025
0.1691542 0.4029851 0.2089552 0.2189055
0.2686567 0.1144279 0.3830846 0.2338308
0.1343284 0.1542289 0.5621891 0.1492537

MOTIF C8P.I75

letter-probability matrix: alength= 4 w= 14 nsites= 20 E= 0
0.8417266 0.0431655 0.0359712 0.0791367
0.2805755 0.0215827 0.2589928 0.4388489
0.3884892 0.1654676 0.2805755 0.1654676
0.3884892 0.0431655 0.0359712 0.5323741
0.4028777 0.0215827 0.2158273 0.3597122
0.2230216 0.1079137 0.4676259 0.2014388
0.5971223 0.2374101 0.0215827 0.1438849
0.5179856 0.0791367 0.0071942 0.3956835
0.7050360 0.1007194 0.1798561 0.0143885
0.1510791 0.3597122 0.1438849 0.3453237
0.4172662 0.2733813 0.0359712 0.2733813
0.6762590 0.2086331 0.0431655 0.0719424
0.9352518 0.0071942 0.0143885 0.0431655
0.4748201 0.0287770 0.2877698 0.2086331

MOTIF C8P.I76

letter-probability matrix: alength= 4 w= 14 nsites= 20 E= 0
0.8161765 0.0073529 0.0955882 0.0808824
0.3823529 0.0147059 0.1617647 0.4411765
0.3676471 0.1764706 0.2720588 0.1838235
0.3308824 0.0588235 0.0441176 0.5661765
0.3897059 0.0220588 0.2205882 0.3676471
0.2794118 0.0882353 0.5000000 0.1323529
0.6764706 0.1985294 0.0294118 0.0955882
0.5294118 0.1470588 0.0220588 0.3014706
0.6102941 0.0661765 0.2426471 0.0808824
0.1176471 0.4191176 0.1176471 0.3455882
0.5588235 0.2573529 0.0147059 0.1691176
0.6176471 0.1985294 0.0955882 0.0882353
0.9191176 0.0073529 0.0367647 0.0367647
0.3676471 0.0441176 0.3088235 0.2794118

MOTIF C8P.I77

letter-probability matrix: alength= 4 w= 16 nsites= 20 E= 0
0.3512195 0.2000000 0.3268293 0.1219512
0.2926829 0.1219512 0.5170732 0.0682927
0.1268293 0.0243902 0.6341463 0.2146341
0.1170732 0.0048780 0.8292683 0.0487805
0.0146341 0.0097561 0.9609756 0.0146341
0.0097561 0.0097561 0.9609756 0.0195122
0.1365854 0.5658537 0.0146341 0.2829268
0.0731707 0.0195122 0.8536585 0.0536585
0.0292683 0.0292683 0.9024390 0.0390244
0.3365854 0.0146341 0.6195122 0.0292683
0.1170732 0.0487805 0.7707317 0.0634146
0.2146341 0.5414634 0.1170732 0.1268293
0.1365854 0.4195122 0.2341463 0.2097561
0.2682927 0.1121951 0.4048780 0.2146341
0.1024390 0.1707317 0.5658537 0.1609756
0.2000000 0.2536585 0.4585366 0.0878049

MOTIF C8P.I79

letter-probability matrix: alength= 4 w= 14 nsites= 20 E= 0
0.783217 0.027972 0.062937 0.125874
0.356643 0.034965 0.174825 0.433566
0.328671 0.111888 0.307692 0.251748
0.342657 0.041958 0.041958 0.573427
0.391608 0.034965 0.104895 0.468531
0.335664 0.160839 0.398601 0.104895
0.657343 0.279720 0.013986 0.048951
0.503497 0.041958 0.020979 0.433566
0.636364 0.069930 0.202797 0.090909
0.125874 0.349650 0.188811 0.335664
0.503497 0.286713 0.020979 0.188811
0.678322 0.097902 0.083916 0.139860
0.797203 0.062937 0.083916 0.055944
0.384615 0.055944 0.258741 0.300699

MOTIF C8P.I80

letter-probability matrix: alength= 4 w= 17 nsites= 20 E= 0
0.1302083 0.6302083 0.1562500 0.0833333
0.2812500 0.4166667 0.0520833 0.2500000
0.1458333 0.2604167 0.4270833 0.1666667
0.0781250 0.1979167 0.5208333 0.2031250
0.0781250 0.7395833 0.0781250 0.1041667
0.0260417 0.6354167 0.0156250 0.3229167
0.0468750 0.9010417 0.0104167 0.0416667
0.0312500 0.9166667 0.0260417 0.0260417
0.2187500 0.0052083 0.5677083 0.2083333
0.0312500 0.9375000 0.0208333 0.0104167
0.0052083 0.9479167 0.0104167 0.0364583
0.0260417 0.8229167 0.0208333 0.1302083
0.1770833 0.5937500 0.0416667 0.1875000
0.1093750 0.5000000 0.0989583 0.2916667
0.1822917 0.3020833 0.1406250 0.3750000
0.0781250 0.4531250 0.2500000 0.2187500
0.1197917 0.5364583 0.1979167 0.1458333

MOTIF C8P.I81

letter-probability matrix: alength= 4 w= 14 nsites= 20 E= 0
0.239130 0.224638 0.065217 0.471014
0.028986 0.050725 0.021739 0.898551
0.137681 0.130435 0.094203 0.637681
0.217391 0.021739 0.289855 0.471014
0.456522 0.086957 0.289855 0.166667
0.086957 0.239130 0.108696 0.565217
0.369565 0.014493 0.094203 0.521739
0.101449 0.036232 0.202899 0.659420
0.152174 0.442029 0.108696 0.297101
0.405797 0.210145 0.050725 0.333333
0.550725 0.021739 0.065217 0.362319
0.144928 0.253623 0.217391 0.384058
0.376812 0.188406 0.014493 0.420290
0.043478 0.130435 0.028986 0.797101

MOTIF C8P.I82

letter-probability matrix: alength= 4 w= 21 nsites= 20 E= 0
0.509434 0.188679 0.018868 0.283019
0.352201 0.106918 0.396226 0.144654
0.402516 0.056604 0.050314 0.490566
0.452830 0.138365 0.018868 0.389937
0.150943 0.207547 0.352201 0.289308
0.339623 0.176101 0.094340 0.389937
0.433962 0.150943 0.226415 0.188679
0.698113 0.100629 0.132075 0.069182
0.440252 0.383648 0.069182 0.106918
0.389937 0.132075 0.012579 0.465409
0.081761 0.289308 0.301887 0.327044
0.534591 0.075472 0.301887 0.088050
0.540881 0.088050 0.207547 0.163522
0.415094 0.119497 0.150943 0.314465
0.402516 0.044025 0.125786 0.427673
0.666667 0.056604 0.125786 0.150943
0.169811 0.238994 0.283019 0.308176
0.666667 0.100629 0.018868 0.213836
0.446541 0.081761 0.245283 0.226415
0.616352 0.157233 0.176101 0.050314
0.591195 0.075472 0.031447 0.301887

MOTIF C8P.I83

letter-probability matrix: alength= 4 w= 21 nsites= 20 E= 0
0.626866 0.164179 0.037313 0.171642
0.507463 0.037313 0.089552 0.365672
0.268657 0.052239 0.335821 0.343284
0.164179 0.104478 0.111940 0.619403
0.634328 0.052239 0.201493 0.111940
0.432836 0.037313 0.149254 0.380597
0.425373 0.171642 0.134328 0.268657
0.089552 0.126866 0.044776 0.738806
0.761194 0.134328 0.067164 0.037313
0.238806 0.238806 0.320896 0.201493
0.574627 0.082090 0.149254 0.194030
0.477612 0.201493 0.201493 0.119403
0.388060 0.067164 0.149254 0.395522
0.462687 0.014925 0.044776 0.477612
0.246269 0.097015 0.305970 0.350746
0.231343 0.320896 0.126866 0.320896
0.343284 0.104478 0.291045 0.261194
0.298507 0.149254 0.126866 0.425373
0.485075 0.231343 0.111940 0.171642
0.455224 0.067164 0.074627 0.402985
0.500000 0.119403 0.134328 0.246269

MOTIF C8P.I85

letter-probability matrix: alength= 4 w= 24 nsites= 20 E= 0
0.449275 0.115942 0.079710 0.355072
0.311594 0.289855 0.014493 0.384058
0.188406 0.202899 0.188406 0.420290
0.101449 0.115942 0.195652 0.586957
0.434783 0.065217 0.065217 0.434783
0.333333 0.231884 0.166667 0.268116
0.217391 0.014493 0.173913 0.594203
0.123188 0.123188 0.202899 0.550725
0.297101 0.398551 0.043478 0.260870
0.224638 0.275362 0.065217 0.434783
0.572464 0.014493 0.086957 0.326087
0.275362 0.079710 0.231884 0.413043
0.260870 0.094203 0.166667 0.478261
0.326087 0.094203 0.115942 0.463768
0.210145 0.101449 0.268116 0.420290
0.326087 0.173913 0.014493 0.485507
0.217391 0.268116 0.079710 0.434783
0.304348 0.079710 0.094203 0.521739
0.304348 0.398551 0.173913 0.123188
0.347826 0.057971 0.028986 0.565217
0.369565 0.188406 0.239130 0.202899
0.362319 0.253623 0.173913 0.210145
0.304348 0.036232 0.043478 0.615942
0.057971 0.115942 0.253623 0.572464

MOTIF C8P.I86

letter-probability matrix: alength= 4 w= 27 nsites= 20 E= 0
0.4473684 0.2039474 0.0986842 0.2500000
0.5197368 0.1052632 0.0921053 0.2828947
0.4144737 0.0723684 0.2171053 0.2960526
0.1250000 0.1118421 0.3092105 0.4539474
0.4013158 0.0986842 0.1447368 0.3552632
0.2960526 0.2631579 0.2565789 0.1842105
0.2697368 0.0526316 0.0394737 0.6381579
0.3092105 0.1578947 0.1513158 0.3815789
0.4276316 0.1315789 0.3421053 0.0986842
0.5000000 0.1842105 0.1578947 0.1578947
0.5197368 0.2960526 0.1447368 0.0394737
0.4342105 0.0460526 0.0394737 0.4802632
0.1973684 0.1250000 0.2697368 0.4078947
0.4539474 0.1052632 0.0526316 0.3881579
0.1907895 0.0723684 0.2828947 0.4539474
0.4210526 0.0657895 0.2500000 0.2631579
0.3289474 0.2828947 0.3157895 0.0723684
0.5263158 0.1052632 0.0328947 0.3355263
0.4407895 0.1052632 0.1052632 0.3486842
0.4342105 0.0723684 0.1776316 0.3157895
0.4539474 0.1381579 0.1776316 0.2302632
0.6710526 0.1578947 0.0065789 0.1644737
0.5131579 0.0131579 0.1513158 0.3223684
0.2697368 0.0986842 0.4539474 0.1776316
0.6118421 0.1118421 0.0657895 0.2105263
0.2960526 0.1842105 0.1250000 0.3947368
0.3112583 0.2384106 0.3046358 0.1456954

MOTIF C8P.I87

letter-probability matrix: alength= 4 w= 22 nsites= 20 E= 0
0.1224490 0.2176871 0.1972789 0.4625850
0.3129252 0.0884354 0.0476190 0.5510204
0.2244898 0.2448980 0.1632653 0.3673469
0.3197279 0.1632653 0.1632653 0.3537415
0.3605442 0.0884354 0.1224490 0.4285714
0.3129252 0.0952381 0.0816327 0.5102041
0.1632653 0.1972789 0.0816327 0.5578231
0.3129252 0.2789116 0.0544218 0.3537415
0.3537415 0.1836735 0.0068027 0.4557823
0.0680272 0.3945578 0.0884354 0.4489796
0.2312925 0.0272109 0.0136054 0.7278912
0.2517007 0.1564626 0.5510204 0.0408163
0.3265306 0.2448980 0.0884354 0.3401361
0.3741497 0.2176871 0.0136054 0.3945578
0.0884354 0.0748299 0.0340136 0.8027211
0.3129252 0.1020408 0.1700680 0.4149660
0.1700680 0.1700680 0.0680272 0.5918367
0.2653061 0.0476190 0.2108844 0.4761905
0.3129252 0.1292517 0.1496599 0.4081633
0.4829932 0.1768707 0.0272109 0.3129252
0.3197279 0.2993197 0.0816327 0.2993197
0.3877551 0.1768707 0.0748299 0.3605442

MOTIF C8P.I88

letter-probability matrix: alength= 4 w= 25 nsites= 20 E= 0
0.584507 0.218310 0.098592 0.098592
0.619718 0.112676 0.197183 0.070423
0.246479 0.197183 0.077465 0.478873
0.232394 0.239437 0.204225 0.323944
0.260563 0.056338 0.225352 0.457746
0.323944 0.112676 0.309859 0.253521
0.323944 0.169014 0.063380 0.443662
0.605634 0.021127 0.267606 0.105634
0.528169 0.035211 0.091549 0.345070
0.401408 0.049296 0.274648 0.274648
0.260563 0.330986 0.119718 0.288732
0.704225 0.056338 0.042254 0.197183
0.436620 0.133803 0.112676 0.316901
0.260563 0.028169 0.211268 0.500000
0.302817 0.112676 0.352113 0.232394
0.605634 0.070423 0.211268 0.112676
0.197183 0.232394 0.225352 0.345070
0.528169 0.169014 0.021127 0.281690
0.436620 0.035211 0.246479 0.281690
0.422535 0.140845 0.253521 0.183099
0.436620 0.084507 0.049296 0.429577
0.633803 0.077465 0.161972 0.126761
0.429577 0.190141 0.281690 0.098592
0.577465 0.161972 0.091549 0.169014
0.359155 0.028169 0.049296 0.563380

MOTIF C8P.I89

letter-probability matrix: alength= 4 w= 19 nsites= 20 E= 0
0.1658537 0.2243902 0.4926829 0.1170732
0.1170732 0.2536585 0.4780488 0.1512195
0.3317073 0.1609756 0.3219512 0.1853659
0.3073171 0.1609756 0.5073171 0.0243902
0.1268293 0.0243902 0.6926829 0.1560976
0.1707317 0.0146341 0.7707317 0.0439024
0.0195122 0.0536585 0.9024390 0.0243902
0.0195122 0.0097561 0.9658537 0.0048780
0.1317073 0.6487805 0.0048780 0.2146341
0.0780488 0.0292683 0.8780488 0.0146341
0.0292683 0.0341463 0.8634146 0.0731707
0.2146341 0.0048780 0.7707317 0.0097561
0.1024390 0.0634146 0.7268293 0.1073171
0.1804878 0.5512195 0.1560976 0.1121951
0.1073171 0.4634146 0.2341463 0.1951220
0.4097561 0.1414634 0.2536585 0.1951220
0.1512195 0.1073171 0.6097561 0.1317073
0.1853659 0.2292683 0.4731707 0.1121951
0.1951220 0.2731707 0.4634146 0.0682927

MOTIF C8P.I90

letter-probability matrix: alength= 4 w= 22 nsites= 20 E= 0
0.3092105 0.2039474 0.1644737 0.3223684
0.3618421 0.0723684 0.0592105 0.5065789
0.3355263 0.0263158 0.1381579 0.5000000
0.1513158 0.2236842 0.1973684 0.4276316
0.3157895 0.0657895 0.2236842 0.3947368
0.3026316 0.2368421 0.1644737 0.2960526
0.3684211 0.1184211 0.0394737 0.4736842
0.3486842 0.1776316 0.0197368 0.4539474
0.2697368 0.2302632 0.1315789 0.3684211
0.1973684 0.0460526 0.0526316 0.7039474
0.0065789 0.4539474 0.1578947 0.3815789
0.1250000 0.0986842 0.1315789 0.6447368
0.3618421 0.1118421 0.3552632 0.1710526
0.2631579 0.1973684 0.1118421 0.4276316
0.2763158 0.1118421 0.0526316 0.5592105
0.0526316 0.0394737 0.0986842 0.8092105
0.4013158 0.1644737 0.3092105 0.1250000
0.4144737 0.3223684 0.0460526 0.2171053
0.3881579 0.0460526 0.0460526 0.5197368
0.1513158 0.0328947 0.1578947 0.6578947
0.2105263 0.3157895 0.1513158 0.3223684
0.4013158 0.0921053 0.0986842 0.4078947

MOTIF C9P.I1

letter-probability matrix: alength= 4 w= 11 nsites= 20 E= 0
0.271605 0.246914 0.049383 0.432099
0.864198 0.049383 0.061728 0.024691
0.567901 0.074074 0.296296 0.061728
0.493827 0.308642 0.061728 0.135802
0.716049 0.024691 0.012346 0.246914
0.407407 0.345679 0.111111 0.135802
0.234568 0.283951 0.111111 0.370370
0.691358 0.086420 0.086420 0.135802
0.506173 0.037037 0.246914 0.209877
0.481481 0.333333 0.049383 0.135802
0.654321 0.037037 0.037037 0.271605

MOTIF C9P.I2

letter-probability matrix: alength= 4 w= 16 nsites= 20 E= 0
0.232558 0.023256 0.046512 0.697674
0.034884 0.372093 0.127907 0.465116
0.093023 0.046512 0.162791 0.697674
0.302326 0.348837 0.081395 0.267442
0.104651 0.279070 0.255814 0.360465
0.104651 0.034884 0.139535 0.720930
0.279070 0.034884 0.139535 0.546512
0.232558 0.302326 0.081395 0.383721
0.139535 0.011628 0.139535 0.709302
0.011628 0.325581 0.104651 0.558140
0.465116 0.290698 0.011628 0.232558
0.500000 0.034884 0.046512 0.418605
0.383721 0.453488 0.081395 0.081395
0.209302 0.232558 0.197674 0.360465
0.116279 0.151163 0.023256 0.709302
0.081395 0.395349 0.081395 0.441860

MOTIF C9P.I3

letter-probability matrix: alength= 4 w= 14 nsites= 20 E= 0
0.150198 0.237154 0.438735 0.173913
0.263780 0.035433 0.590551 0.110236
0.267717 0.244094 0.165354 0.322835
0.283465 0.051181 0.582677 0.082677
0.070866 0.031496 0.822835 0.074803
0.145669 0.389764 0.074803 0.389764
0.196850 0.059055 0.586614 0.157480
0.200787 0.019685 0.755906 0.023622
0.074803 0.559055 0.240157 0.125984
0.114173 0.299213 0.338583 0.248031
0.314961 0.023622 0.594488 0.066929
0.295276 0.444882 0.070866 0.188976
0.122047 0.078740 0.681102 0.118110
0.051181 0.110236 0.771654 0.066929

MOTIF C9P.I4

letter-probability matrix: alength= 4 w= 13 nsites= 20 E= 0
0.1554622 0.7394958 0.0420168 0.0630252
0.2058824 0.6890756 0.0210084 0.0840336
0.1806723 0.0336134 0.4453782 0.3403361
0.0966387 0.6050420 0.0126050 0.2857143
0.2731092 0.2647059 0.3319328 0.1302521
0.1596639 0.1512605 0.6008403 0.0882353
0.0210084 0.8235294 0.0042017 0.1512605
0.1302521 0.5714286 0.0336134 0.2647059
0.3235294 0.0840336 0.4579832 0.1344538
0.0210084 0.8907563 0.0294118 0.0588235
0.1134454 0.5756303 0.0546218 0.2563025
0.2983193 0.2689076 0.2310924 0.2016807
0.0714286 0.5336134 0.0588235 0.3361345

MOTIF C9P.I5

letter-probability matrix: alength= 4 w= 13 nsites= 20 E= 0
0.314961 0.011811 0.555118 0.118110
0.228346 0.228346 0.267717 0.275591
0.275591 0.019685 0.586614 0.118110
0.059055 0.023622 0.885827 0.031496
0.173228 0.433071 0.055118 0.338583
0.192913 0.070866 0.555118 0.181102
0.169291 0.003937 0.783465 0.043307
0.078740 0.555118 0.212598 0.153543
0.106299 0.311024 0.334646 0.248031
0.334646 0.062992 0.570866 0.031496
0.303150 0.452756 0.066929 0.177165
0.094488 0.039370 0.673228 0.192913
0.031496 0.062992 0.807087 0.098425

MOTIF C9P.I6

letter-probability matrix: alength= 4 w= 16 nsites= 20 E= 0
0.162281 0.188596 0.385965 0.263158
0.210526 0.100877 0.596491 0.092105
0.293860 0.021930 0.574561 0.109649
0.210526 0.320175 0.219298 0.250000
0.236842 0.083333 0.517544 0.162281
0.092105 0.030702 0.807018 0.070175
0.092105 0.403509 0.039474 0.464912
0.214912 0.026316 0.561404 0.197368
0.153509 0.004386 0.824561 0.017544
0.109649 0.557018 0.263158 0.070175
0.109649 0.368421 0.293860 0.228070
0.403509 0.013158 0.543860 0.039474
0.394737 0.337719 0.078947 0.188596
0.131579 0.021930 0.758772 0.087719
0.048246 0.096491 0.714912 0.140351
0.228070 0.315789 0.232456 0.223684

MOTIF C9P.I7

letter-probability matrix: alength= 4 w= 11 nsites= 20 E= 0
0.263736 0.043956 0.219780 0.472527
0.252747 0.087912 0.032967 0.626374
0.054945 0.329670 0.263736 0.351648
0.197802 0.098901 0.054945 0.648352
0.109890 0.010989 0.109890 0.769231
0.230769 0.065934 0.516484 0.186813
0.197802 0.230769 0.219780 0.351648
0.351648 0.043956 0.021978 0.582418
0.098901 0.329670 0.307692 0.263736
0.054945 0.120879 0.043956 0.780220
0.109890 0.021978 0.054945 0.813187

MOTIF C9P.I9

letter-probability matrix: alength= 4 w= 19 nsites= 20 E= 0
0.0325203 0.3739837 0.2113821 0.3821138
0.0162602 0.2926829 0.3211382 0.3699187
0.0121951 0.6829268 0.0528455 0.2520325
0.0447154 0.6666667 0.0325203 0.2560976
0.1626016 0.1910569 0.3008130 0.3455285
0.0325203 0.4146341 0.2845528 0.2682927
0.1056911 0.5203252 0.2032520 0.1707317
0.0975610 0.1097561 0.3495935 0.4430894
0.0081301 0.7073171 0.0609756 0.2235772
0.0975610 0.8048780 0.0121951 0.0853659
0.1382114 0.1910569 0.3536585 0.3170732
0.0081301 0.6910569 0.0609756 0.2398374
0.1747967 0.3861789 0.2967480 0.1422764
0.2073171 0.1991870 0.3861789 0.2073171
0.1219512 0.4471545 0.0162602 0.4146341
0.1178862 0.3780488 0.3252033 0.1788618
0.1341463 0.3414634 0.2235772 0.3008130
0.0325203 0.6626016 0.0609756 0.2439024
0.0243902 0.7032520 0.0447154 0.2276423

MOTIF C9P.I10

letter-probability matrix: alength= 4 w= 13 nsites= 20 E= 0
0.1270492 0.5450820 0.1680328 0.1598361
0.2581967 0.4795082 0.0655738 0.1967213
0.2868852 0.1147541 0.5040984 0.0942623
0.2213115 0.5450820 0.1065574 0.1270492
0.2500000 0.5655738 0.0737705 0.1106557
0.0696721 0.1885246 0.5573770 0.1844262
0.0163934 0.7090164 0.0040984 0.2704918
0.0532787 0.8401639 0.0245902 0.0819672
0.6434426 0.0409836 0.2827869 0.0327869
0.0163934 0.4754098 0.2049180 0.3032787
0.0614754 0.6598361 0.2213115 0.0573770
0.1967213 0.2622951 0.1393443 0.4016393
0.1147541 0.3770492 0.0737705 0.4344262

MOTIF C9P.I11

letter-probability matrix: alength= 4 w= 12 nsites= 20 E= 0
0.3513514 0.0765766 0.5090090 0.0630631
0.4774775 0.2027027 0.1666667 0.1531532
0.0270270 0.2072072 0.7432432 0.0225225
0.3918919 0.0045045 0.4189189 0.1846847
0.3378378 0.1036036 0.2027027 0.3558559
0.0495495 0.0360360 0.8513514 0.0630631
0.1756757 0.1036036 0.7072072 0.0135135
0.2297297 0.4819820 0.0630631 0.2252252
0.2837838 0.0180180 0.6396396 0.0585586
0.2747748 0.0495495 0.6441441 0.0315315
0.2612613 0.3558559 0.3603604 0.0225225
0.3063063 0.0630631 0.5360360 0.0945946

MOTIF C9P.I12

letter-probability matrix: alength= 4 w= 15 nsites= 20 E= 0
0.6375 0.1125 0.0250 0.2250
0.5250 0.0375 0.0250 0.4125
0.1000 0.2875 0.4250 0.1875
0.5125 0.0875 0.1625 0.2375
0.5750 0.0250 0.2000 0.2000
0.6125 0.0500 0.1750 0.1625
0.4125 0.0500 0.3250 0.2125
0.6375 0.0125 0.3000 0.0500
0.3750 0.2375 0.0375 0.3500
0.4000 0.4625 0.0250 0.1125
0.4875 0.1500 0.0250 0.3375
0.5875 0.1125 0.1875 0.1125
0.3125 0.0625 0.3750 0.2500
0.4625 0.0875 0.1625 0.2875
0.4875 0.0625 0.0875 0.3625

MOTIF C9P.I13

letter-probability matrix: alength= 4 w= 16 nsites= 20 E= 0
0.081081 0.632432 0.216216 0.070270
0.102703 0.697297 0.021622 0.178378
0.200000 0.075676 0.389189 0.335135
0.027027 0.497297 0.113514 0.362162
0.227027 0.302703 0.275676 0.194595
0.091892 0.205405 0.643243 0.059459
0.070270 0.875676 0.021622 0.032432
0.172973 0.486486 0.048649 0.291892
0.394595 0.081081 0.470270 0.054054
0.086486 0.859459 0.021622 0.032432
0.118919 0.562162 0.021622 0.297297
0.275676 0.091892 0.464865 0.167568
0.118919 0.670270 0.048649 0.162162
0.075676 0.718919 0.027027 0.178378
0.264865 0.221622 0.405405 0.108108
0.059459 0.524324 0.210811 0.205405

MOTIF C9P.I14

letter-probability matrix: alength= 4 w= 9 nsites= 20 E= 0
0.176471 0.058824 0.058824 0.705882
0.105882 0.082353 0.035294 0.776471
0.247059 0.058824 0.082353 0.611765
0.211765 0.329412 0.294118 0.164706
0.482353 0.270588 0.011765 0.235294
0.576471 0.070588 0.058824 0.294118
0.717647 0.023529 0.176471 0.082353
0.247059 0.470588 0.141176 0.141176
0.058824 0.141176 0.152941 0.647059

MOTIF C9P.I15

letter-probability matrix: alength= 4 w= 14 nsites= 20 E= 0
0.1125 0.4000 0.3375 0.1500
0.2125 0.4000 0.0875 0.3000
0.4250 0.2000 0.0125 0.3625
0.3250 0.0875 0.1625 0.4250
0.2125 0.0125 0.2875 0.4875
0.3125 0.2125 0.1625 0.3125
0.3500 0.0500 0.0875 0.5125
0.5375 0.0125 0.0375 0.4125
0.1000 0.4500 0.2250 0.2250
0.2250 0.1125 0.0625 0.6000
0.2000 0.0125 0.1125 0.6750
0.0375 0.4500 0.2250 0.2875
0.1125 0.0625 0.0750 0.7500
0.2500 0.0625 0.1000 0.5875

MOTIF C9P.I16

letter-probability matrix: alength= 4 w= 11 nsites= 20 E= 0
0.457983 0.025210 0.382353 0.134454
0.348739 0.327731 0.172269 0.151261
0.138655 0.243697 0.575630 0.042017
0.390756 0.096639 0.474790 0.037815
0.067227 0.184874 0.063025 0.684874
0.054622 0.021008 0.886555 0.037815
0.201681 0.021008 0.760504 0.016807
0.193277 0.596639 0.130252 0.079832
0.117647 0.096639 0.529412 0.256303
0.159664 0.012605 0.605042 0.222689
0.050420 0.672269 0.193277 0.084034

MOTIF C9P.I17

letter-probability matrix: alength= 4 w= 12 nsites= 20 E= 0
0.403162 0.031621 0.525692 0.039526
0.201581 0.379447 0.055336 0.363636
0.221344 0.023715 0.600791 0.154150
0.047431 0.039526 0.869565 0.043478
0.075099 0.584980 0.067194 0.272727
0.118577 0.027668 0.561265 0.292490
0.245059 0.039526 0.656126 0.059289
0.090909 0.565217 0.213439 0.130435
0.185771 0.130435 0.296443 0.387352
0.110672 0.083004 0.652174 0.154150
0.225296 0.608696 0.023715 0.142292
0.154150 0.209486 0.430830 0.205534

MOTIF C9P.I18

letter-probability matrix: alength= 4 w= 14 nsites= 20 E= 0
0.024 0.692 0.188 0.096
0.204 0.500 0.056 0.240
0.132 0.116 0.400 0.352
0.048 0.528 0.136 0.288
0.188 0.400 0.276 0.136
0.044 0.332 0.528 0.096
0.032 0.784 0.020 0.164
0.200 0.444 0.048 0.308
0.380 0.148 0.436 0.036
0.028 0.864 0.028 0.080
0.124 0.468 0.108 0.300
0.284 0.040 0.432 0.244
0.092 0.720 0.052 0.136
0.124 0.700 0.012 0.164

MOTIF C9P.I19

letter-probability matrix: alength= 4 w= 7 nsites= 20 E= 0
0.0847458 0.0423729 0.8686441 0.0042373
0.2838983 0.2627119 0.1313559 0.3220339
0.3601695 0.1864407 0.2372881 0.2161017
0.1016949 0.0550847 0.8093220 0.0338983
0.0805085 0.6991525 0.0974576 0.1228814
0.1949153 0.1186441 0.2584746 0.4279661
0.1525424 0.0677966 0.7457627 0.0338983

MOTIF C9P.I20

letter-probability matrix: alength= 4 w= 18 nsites= 20 E= 0
0.3224490 0.0122449 0.6285714 0.0367347
0.0857143 0.0693878 0.8285714 0.0163265
0.3061224 0.2734694 0.2244898 0.1959184
0.2367347 0.2979592 0.3224490 0.1428571
0.2244898 0.0530612 0.5795918 0.1428571
0.2040816 0.4571429 0.1510204 0.1877551
0.2653061 0.1632653 0.3714286 0.2000000
0.1265306 0.0163265 0.8204082 0.0367347
0.3551020 0.2775510 0.2081633 0.1591837
0.2326531 0.0448980 0.6530612 0.0693878
0.2653061 0.0775510 0.6122449 0.0448980
0.3346939 0.3224490 0.2040816 0.1387755
0.2775510 0.1673469 0.4897959 0.0653061
0.3102041 0.2571429 0.3877551 0.0448980
0.2816327 0.3428571 0.2204082 0.1551020
0.1836735 0.0081633 0.5959184 0.2122449
0.2693878 0.0775510 0.6081633 0.0448980
0.2775510 0.3959184 0.2653061 0.0612245

MOTIF C9P.I21

letter-probability matrix: alength= 4 w= 13 nsites= 20 E= 0
0.303150 0.169291 0.492126 0.035433
0.263780 0.039370 0.653543 0.043307
0.464567 0.291339 0.153543 0.090551
0.263780 0.295276 0.393701 0.047244
0.401575 0.102362 0.444882 0.051181
0.137795 0.196850 0.129921 0.535433
0.059055 0.078740 0.712598 0.149606
0.196850 0.011811 0.775591 0.015748
0.267717 0.570866 0.062992 0.098425
0.051181 0.059055 0.685039 0.204724
0.110236 0.118110 0.633858 0.137795
0.216535 0.429134 0.181102 0.173228
0.224409 0.129921 0.488189 0.157480

MOTIF C9P.I22

letter-probability matrix: alength= 4 w= 11 nsites= 20 E= 0
0.1956522 0.0086957 0.7304348 0.0652174
0.0173913 0.0173913 0.8260870 0.1391304
0.3739130 0.2739130 0.0652174 0.2869565
0.3260870 0.2826087 0.2782609 0.1130435
0.1391304 0.0869565 0.7000000 0.0739130
0.1913043 0.2869565 0.2000000 0.3217391
0.1869565 0.1304348 0.4043478 0.2782609
0.2260870 0.0086957 0.7391304 0.0260870
0.3391304 0.3086957 0.2826087 0.0695652
0.1086957 0.1304348 0.6173913 0.1434783
0.3000000 0.0913043 0.5608696 0.0478261

MOTIF C9P.I23

letter-probability matrix: alength= 4 w= 17 nsites= 20 E= 0
0.18400 0.11600 0.61200 0.08800
0.16800 0.06400 0.62000 0.14800
0.34400 0.26400 0.23200 0.16000
0.42000 0.18400 0.31600 0.08000
0.11600 0.07600 0.74000 0.06800
0.18800 0.26400 0.14000 0.40800
0.32000 0.11600 0.39600 0.16800
0.18000 0.03200 0.74000 0.04800
0.34400 0.32000 0.19600 0.14000
0.18000 0.14000 0.54400 0.13600
0.26400 0.02800 0.66000 0.04800
0.26000 0.39200 0.18400 0.16400
0.19600 0.08000 0.60400 0.12000
0.28800 0.10400 0.57200 0.03600
0.30000 0.46000 0.08000 0.16000
0.19200 0.09200 0.56000 0.15600
0.16935 0.24194 0.45968 0.12903

MOTIF C9P.I24

letter-probability matrix: alength= 4 w= 10 nsites= 20 E= 0
0.112 0.680 0.140 0.068
0.076 0.504 0.252 0.168
0.040 0.176 0.040 0.744
0.040 0.748 0.020 0.192
0.344 0.284 0.248 0.124
0.016 0.420 0.380 0.184
0.076 0.768 0.024 0.132
0.120 0.148 0.216 0.516
0.260 0.384 0.092 0.264
0.044 0.836 0.092 0.028

MOTIF C9P.I25

letter-probability matrix: alength= 4 w= 14 nsites= 20 E= 0
0.2773109 0.1932773 0.5168067 0.0126050
0.3193277 0.0126050 0.6302521 0.0378151
0.4663866 0.2142857 0.1806723 0.1386555
0.1890756 0.3067227 0.4621849 0.0420168
0.3781513 0.1596639 0.3907563 0.0714286
0.0798319 0.2605042 0.1176471 0.5420168
0.1428571 0.0504202 0.7184874 0.0882353
0.2142857 0.0084034 0.7394958 0.0378151
0.2268908 0.5294118 0.1218487 0.1218487
0.0546218 0.1260504 0.6260504 0.1932773
0.1512605 0.1218487 0.5798319 0.1470588
0.1344538 0.5210084 0.1176471 0.2268908
0.2563025 0.0756303 0.4831933 0.1848739
0.1848739 0.1596639 0.5504202 0.1050420

MOTIF C9P.I26

letter-probability matrix: alength= 4 w= 14 nsites= 20 E= 0
0.077922 0.493506 0.199134 0.229437
0.203463 0.536797 0.082251 0.177489
0.233766 0.099567 0.497835 0.168831
0.147186 0.623377 0.125541 0.103896
0.233766 0.597403 0.082251 0.086580
0.082251 0.060606 0.588745 0.268398
0.025974 0.727273 0.025974 0.220779
0.086580 0.792208 0.043290 0.077922
0.575758 0.155844 0.181818 0.086580
0.069264 0.428571 0.134199 0.367965
0.021645 0.406926 0.320346 0.251082
0.077922 0.207792 0.255411 0.458874
0.034632 0.653680 0.008658 0.303030
0.021645 0.489177 0.216450 0.272727

MOTIF C9P.I27

letter-probability matrix: alength= 4 w= 14 nsites= 20 E= 0
0.237705 0.229508 0.483607 0.049180
0.254098 0.032787 0.643443 0.069672
0.450820 0.172131 0.168033 0.209016
0.217213 0.254098 0.487705 0.040984
0.323770 0.184426 0.426230 0.065574
0.049180 0.311475 0.053279 0.586066
0.143443 0.028689 0.729508 0.098361
0.110656 0.016393 0.831967 0.040984
0.233607 0.536885 0.110656 0.118852
0.086066 0.098361 0.549180 0.266393
0.127049 0.110656 0.704918 0.057377
0.131148 0.524590 0.147541 0.196721
0.204918 0.057377 0.545082 0.192623
0.155738 0.176230 0.553279 0.114754

MOTIF C9P.I28

letter-probability matrix: alength= 4 w= 18 nsites= 20 E= 0
0.4629630 0.0185185 0.1296296 0.3888889
0.2314815 0.1666667 0.1851852 0.4166667
0.6111111 0.0092593 0.1944444 0.1851852
0.5370370 0.0277778 0.2870370 0.1481481
0.4722222 0.3703704 0.0370370 0.1203704
0.7500000 0.0833333 0.1203704 0.0462963
0.6851852 0.0555556 0.0740741 0.1851852
0.2500000 0.3055556 0.0370370 0.4074074
0.3611111 0.0833333 0.2962963 0.2592593
0.6111111 0.0925926 0.1481481 0.1481481
0.2222222 0.0833333 0.2777778 0.4166667
0.6851852 0.0555556 0.1944444 0.0648148
0.6944444 0.1111111 0.0370370 0.1574074
0.5185185 0.1018519 0.1944444 0.1851852
0.2777778 0.1481481 0.3055556 0.2685185
0.8055556 0.0648148 0.0092593 0.1203704
0.3425926 0.2685185 0.2314815 0.1574074
0.5462963 0.1111111 0.0277778 0.3148148

MOTIF C9P.I29

letter-probability matrix: alength= 4 w= 13 nsites= 20 E= 0
0.2472527 0.1263736 0.5549451 0.0714286
0.1923077 0.0274725 0.5604396 0.2197802
0.1593407 0.0054945 0.8076923 0.0274725
0.0109890 0.0439560 0.9230769 0.0219780
0.0109890 0.0824176 0.8296703 0.0769231
0.0549451 0.8571429 0.0109890 0.0769231
0.0329670 0.0329670 0.9065934 0.0274725
0.0109890 0.0054945 0.7637363 0.2197802
0.1483516 0.0384615 0.7692308 0.0439560
0.1208791 0.0329670 0.7637363 0.0824176
0.0494505 0.7637363 0.0879121 0.0989011
0.0714286 0.3846154 0.2142857 0.3296703
0.2362637 0.1263736 0.3901099 0.2472527

MOTIF C9P.I30

letter-probability matrix: alength= 4 w= 13 nsites= 20 E= 0
0.1923077 0.4134615 0.1538462 0.2403846
0.4711538 0.1634615 0.3269231 0.0384615
0.3365385 0.0288462 0.4615385 0.1730769
0.0576923 0.8653846 0.0384615 0.0384615
0.0192308 0.9134615 0.0192308 0.0480769
0.9230769 0.0192308 0.0288462 0.0288462
0.8846154 0.0288462 0.0769231 0.0096154
0.0096154 0.0769231 0.0673077 0.8461538
0.2692308 0.5576923 0.1538462 0.0192308
0.3365385 0.1057692 0.5192308 0.0384615
0.2019231 0.1538462 0.4903846 0.1538462
0.6057692 0.2788462 0.0865385 0.0288462
0.3173077 0.0288462 0.5865385 0.0673077

MOTIF C9P.I31

letter-probability matrix: alength= 4 w= 22 nsites= 20 E= 0
0.3980583 0.1359223 0.0097087 0.4563107
0.1650485 0.1941748 0.0970874 0.5436893
0.2912621 0.0582524 0.1262136 0.5242718
0.2135922 0.1067961 0.3203883 0.3592233
0.3398058 0.0970874 0.2233010 0.3398058
0.1456311 0.0873786 0.0873786 0.6796117
0.0679612 0.0291262 0.1165049 0.7864078
0.2233010 0.0679612 0.3009709 0.4077670
0.2718447 0.0873786 0.2135922 0.4271845
0.2135922 0.5048544 0.1650485 0.1165049
0.3203883 0.0097087 0.0776699 0.5922330
0.2330097 0.1747573 0.1553398 0.4368932
0.4174757 0.1359223 0.2524272 0.1941748
0.2815534 0.0582524 0.0291262 0.6310680
0.0097087 0.1650485 0.0291262 0.7961165
0.1262136 0.1941748 0.1650485 0.5145631
0.1165049 0.2718447 0.1844660 0.4271845
0.3300971 0.0097087 0.1165049 0.5436893
0.2718447 0.2621359 0.3300971 0.1359223
0.3106796 0.1553398 0.1262136 0.4077670
0.2233010 0.0873786 0.3592233 0.3300971
0.1844660 0.0776699 0.0582524 0.6796117

MOTIF C9P.I32

letter-probability matrix: alength= 4 w= 18 nsites= 20 E= 0
0.196629 0.483146 0.185393 0.134831
0.157303 0.443820 0.269663 0.129213
0.084270 0.455056 0.269663 0.191011
0.123596 0.466292 0.134831 0.275281
0.095506 0.449438 0.269663 0.185393
0.269663 0.443820 0.112360 0.174157
0.342697 0.174157 0.421348 0.061798
0.101124 0.106742 0.707865 0.084270
0.112360 0.719101 0.056180 0.112360
0.016854 0.820225 0.033708 0.129213
0.235955 0.691011 0.039326 0.033708
0.044944 0.893258 0.033708 0.028090
0.056180 0.005618 0.865169 0.073034
0.073034 0.887640 0.028090 0.011236
0.028090 0.904494 0.050562 0.016854
0.022472 0.803371 0.011236 0.162921
0.202247 0.617978 0.022472 0.157303
0.095506 0.477528 0.146067 0.280899

MOTIF C9P.I33

letter-probability matrix: alength= 4 w= 19 nsites= 20 E= 0
0.217822 0.099010 0.267327 0.415842
0.336634 0.039604 0.079208 0.544554
0.217822 0.138614 0.237624 0.405941
0.178218 0.099010 0.019802 0.702970
0.267327 0.277228 0.108911 0.346535
0.237624 0.207921 0.158416 0.396040
0.178218 0.118812 0.118812 0.584158
0.118812 0.108911 0.089109 0.683168
0.297030 0.356436 0.099010 0.247525
0.138614 0.217822 0.059406 0.584158
0.247525 0.326733 0.029703 0.396040
0.455446 0.029703 0.415842 0.099010
0.277228 0.079208 0.029703 0.613861
0.049505 0.069307 0.029703 0.851485
0.099010 0.089109 0.237624 0.574257
0.089109 0.217822 0.039604 0.653465
0.148515 0.069307 0.049505 0.732673
0.396040 0.366337 0.128713 0.108911
0.306931 0.237624 0.049505 0.405941

MOTIF C9P.I34

letter-probability matrix: alength= 4 w= 11 nsites= 20 E= 0
0.149606 0.039370 0.110236 0.700787
0.070866 0.055118 0.141732 0.732283
0.259843 0.425197 0.015748 0.299213
0.157480 0.244094 0.118110 0.480315
0.165354 0.173228 0.133858 0.527559
0.582677 0.039370 0.251969 0.125984
0.015748 0.047244 0.102362 0.834646
0.086614 0.110236 0.133858 0.669291
0.188976 0.055118 0.503937 0.251969
0.141732 0.078740 0.251969 0.527559
0.244094 0.062992 0.047244 0.645669

MOTIF C9P.I36

letter-probability matrix: alength= 4 w= 13 nsites= 20 E= 0
0.2222222 0.1388889 0.5611111 0.0777778
0.2111111 0.0277778 0.5555556 0.2055556
0.1500000 0.0166667 0.7888889 0.0444444
0.0055556 0.0166667 0.9611111 0.0166667
0.0111111 0.1111111 0.8055556 0.0722222
0.0500000 0.8388889 0.0222222 0.0888889
0.0111111 0.0111111 0.9333333 0.0444444
0.0277778 0.0388889 0.7444444 0.1888889
0.1444444 0.0444444 0.7666667 0.0444444
0.0666667 0.0388889 0.8000000 0.0944444
0.0666667 0.7388889 0.0722222 0.1222222
0.0833333 0.3444444 0.2388889 0.3333333
0.1944444 0.1333333 0.3833333 0.2888889

MOTIF C9P.I37

letter-probability matrix: alength= 4 w= 13 nsites= 20 E= 0
0.1467890 0.3577982 0.2018349 0.2935780
0.4495413 0.1284404 0.3944954 0.0275229
0.4311927 0.0366972 0.4587156 0.0733945
0.0642202 0.8348624 0.0550459 0.0458716
0.0091743 0.8807339 0.0183486 0.0917431
0.8990826 0.0091743 0.0366972 0.0550459
0.8623853 0.0642202 0.0642202 0.0091743
0.0366972 0.0458716 0.0642202 0.8532110
0.2477064 0.4036697 0.3027523 0.0458716
0.4311927 0.0458716 0.5137615 0.0091743
0.2660550 0.1743119 0.4220183 0.1376147
0.6055046 0.2660550 0.0917431 0.0366972
0.3669725 0.0458716 0.4862385 0.1009174

MOTIF C9P.I38

letter-probability matrix: alength= 4 w= 12 nsites= 20 E= 0
0.1379310 0.4310345 0.0603448 0.3706897
0.0431034 0.1379310 0.3189655 0.5000000
0.1206897 0.5000000 0.1810345 0.1982759
0.0172414 0.4913793 0.0517241 0.4396552
0.0172414 0.2586207 0.4482759 0.2758621
0.9224138 0.0344828 0.0344828 0.0086207
0.0086207 0.1293103 0.0258621 0.8362069
0.0258621 0.0344828 0.0603448 0.8793103
0.0862069 0.0517241 0.8534483 0.0086207
0.0689655 0.0344828 0.7844828 0.1120690
0.0689655 0.4827586 0.0258621 0.4224138
0.0344828 0.3793103 0.1637931 0.4224138

MOTIF C9P.I39

letter-probability matrix: alength= 4 w= 12 nsites= 20 E= 0
0.404040 0.121212 0.373737 0.101010
0.373737 0.030303 0.505051 0.090909
0.090909 0.828283 0.040404 0.040404
0.010101 0.878788 0.030303 0.080808
0.898990 0.030303 0.030303 0.040404
0.919192 0.010101 0.060606 0.010101
0.040404 0.030303 0.080808 0.848485
0.242424 0.515152 0.202020 0.040404
0.484848 0.060606 0.424242 0.030303
0.252525 0.111111 0.454545 0.181818
0.505051 0.373737 0.080808 0.040404
0.363636 0.020202 0.545455 0.070707

MOTIF C9P.I40

letter-probability matrix: alength= 4 w= 13 nsites= 20 E= 0
0.21 0.31 0.15 0.33
0.41 0.16 0.39 0.04
0.44 0.05 0.42 0.09
0.03 0.87 0.03 0.07
0.01 0.87 0.03 0.09
0.88 0.04 0.02 0.06
0.92 0.03 0.02 0.03
0.02 0.01 0.05 0.92
0.28 0.46 0.25 0.01
0.43 0.05 0.51 0.01
0.24 0.15 0.44 0.17
0.49 0.37 0.11 0.03
0.35 0.04 0.49 0.12

MOTIF C9P.I41

letter-probability matrix: alength= 4 w= 18 nsites= 20 E= 0
0.1942857 0.1142857 0.5600000 0.1314286
0.1485714 0.0571429 0.5771429 0.2171429
0.2400000 0.0114286 0.7142857 0.0342857
0.0114286 0.0457143 0.9257143 0.0171429
0.0114286 0.0971429 0.8400000 0.0514286
0.0057143 0.8685714 0.0457143 0.0800000
0.0171429 0.0400000 0.9028571 0.0400000
0.0285714 0.0342857 0.6857143 0.2514286
0.1314286 0.0228571 0.8000000 0.0457143
0.0514286 0.0228571 0.8228571 0.1028571
0.1028571 0.7142857 0.0400000 0.1428571
0.0800000 0.4285714 0.2114286 0.2800000
0.2114286 0.1257143 0.3600000 0.3028571
0.1485714 0.3085714 0.3657143 0.1771429
0.2171429 0.1714286 0.4685714 0.1428571
0.1828571 0.2228571 0.4971429 0.0971429
0.0742857 0.2742857 0.5314286 0.1200000
0.2000000 0.1657143 0.4171429 0.2171429

MOTIF C9P.I42

letter-probability matrix: alength= 4 w= 13 nsites= 20 E= 0
0.095745 0.468085 0.053191 0.382979
0.031915 0.095745 0.436170 0.436170
0.117021 0.489362 0.170213 0.223404
0.010638 0.436170 0.074468 0.478723
0.053191 0.276596 0.404255 0.265957
0.872340 0.031915 0.085106 0.010638
0.021277 0.031915 0.042553 0.904255
0.095745 0.042553 0.010638 0.851064
0.074468 0.021277 0.882979 0.021277
0.042553 0.042553 0.851064 0.063830
0.031915 0.531915 0.031915 0.404255
0.074468 0.425532 0.063830 0.436170
0.265957 0.191489 0.308511 0.234043

MOTIF C9P.I44

letter-probability matrix: alength= 4 w= 12 nsites= 20 E= 0
0.4380952 0.1523810 0.3523810 0.0571429
0.3904762 0.0095238 0.5238095 0.0761905
0.0380952 0.8190476 0.0761905 0.0666667
0.0095238 0.9238095 0.0190476 0.0476190
0.9238095 0.0095238 0.0285714 0.0380952
0.8857143 0.0285714 0.0761905 0.0095238
0.0571429 0.0476190 0.0095238 0.8857143
0.2666667 0.4285714 0.2952381 0.0095238
0.4190476 0.0571429 0.5047619 0.0190476
0.2476190 0.1333333 0.4952381 0.1238095
0.5238095 0.3523810 0.1047619 0.0190476
0.3714286 0.0476190 0.4761905 0.1047619

MOTIF C9P.I45

letter-probability matrix: alength= 4 w= 13 nsites= 20 E= 0
0.3024691 0.3703704 0.1234568 0.2037037
0.3086420 0.1851852 0.4444444 0.0617284
0.0679012 0.0802469 0.7839506 0.0679012
0.0740741 0.7839506 0.0493827 0.0925926
0.0308642 0.7839506 0.0123457 0.1728395
0.1728395 0.8024691 0.0061728 0.0185185
0.0185185 0.9135802 0.0246914 0.0432099
0.0679012 0.0061728 0.8580247 0.0679012
0.0370370 0.9012346 0.0555556 0.0061728
0.0061728 0.9382716 0.0370370 0.0185185
0.0308642 0.7716049 0.0123457 0.1851852
0.2037037 0.6358025 0.0185185 0.1419753
0.0679012 0.5000000 0.1851852 0.2469136

MOTIF C9P.I46

letter-probability matrix: alength= 4 w= 15 nsites= 20 E= 0
0.0844156 0.5519481 0.1558442 0.2077922
0.0974026 0.3181818 0.3116883 0.2727273
0.3311688 0.3506494 0.0909091 0.2272727
0.3116883 0.2207792 0.4285714 0.0389610
0.1103896 0.1363636 0.6493506 0.1038961
0.0389610 0.8181818 0.0779221 0.0649351
0.0519481 0.7597403 0.0584416 0.1298701
0.1688312 0.7792208 0.0194805 0.0324675
0.0324675 0.9350649 0.0064935 0.0259740
0.0844156 0.0194805 0.8246753 0.0714286
0.0909091 0.8116883 0.0909091 0.0064935
0.0259740 0.9285714 0.0324675 0.0129870
0.0129870 0.8116883 0.0259740 0.1493506
0.1818182 0.6298701 0.0584416 0.1298701
0.0779221 0.5454545 0.1493506 0.2272727

MOTIF C9P.I47

letter-probability matrix: alength= 4 w= 12 nsites= 20 E= 0
0.080808 0.525253 0.040404 0.353535
0.060606 0.121212 0.252525 0.565657
0.181818 0.474747 0.141414 0.202020
0.040404 0.494949 0.111111 0.353535
0.020202 0.242424 0.535354 0.202020
0.868687 0.010101 0.050505 0.070707
0.020202 0.060606 0.010101 0.909091
0.020202 0.040404 0.020202 0.919192
0.060606 0.040404 0.878788 0.020202
0.070707 0.090909 0.787879 0.050505
0.111111 0.505051 0.040404 0.343434
0.090909 0.303030 0.191919 0.414141

MOTIF C9P.I48

letter-probability matrix: alength= 4 w= 12 nsites= 20 E= 0
0.034884 0.604651 0.046512 0.313953
0.081395 0.069767 0.348837 0.500000
0.174419 0.500000 0.139535 0.186047
0.023256 0.534884 0.069767 0.372093
0.046512 0.162791 0.534884 0.255814
0.930233 0.023256 0.011628 0.034884
0.046512 0.046512 0.011628 0.895349
0.058140 0.046512 0.011628 0.883721
0.093023 0.023256 0.860465 0.023256
0.058140 0.023256 0.872093 0.046512
0.116279 0.523256 0.046512 0.313953
0.034884 0.348837 0.139535 0.476744

MOTIF C9P.I49

letter-probability matrix: alength= 4 w= 12 nsites= 20 E= 0
0.463415 0.109756 0.353659 0.073171
0.378049 0.060976 0.451220 0.109756
0.060976 0.829268 0.012195 0.097561
0.012195 0.865854 0.048780 0.073171
0.841463 0.036585 0.024390 0.097561
0.890244 0.048780 0.036585 0.024390
0.024390 0.012195 0.024390 0.939024
0.243902 0.463415 0.256098 0.036585
0.439024 0.024390 0.524390 0.012195
0.268293 0.085366 0.475610 0.170732
0.597561 0.280488 0.097561 0.024390
0.329268 0.060976 0.560976 0.048780

MOTIF C9P.I52

letter-probability matrix: alength= 4 w= 16 nsites= 20 E= 0
0.0738255 0.5637584 0.1744966 0.1879195
0.1006711 0.3154362 0.2885906 0.2953020
0.2751678 0.3221477 0.1073826 0.2953020
0.3355705 0.2281879 0.3892617 0.0469799
0.1208054 0.1208054 0.6577181 0.1006711
0.0738255 0.8120805 0.0604027 0.0536913
0.0604027 0.7516779 0.0402685 0.1476510
0.1610738 0.8120805 0.0067114 0.0201342
0.0201342 0.9194631 0.0335570 0.0268456
0.0872483 0.0201342 0.7449664 0.1476510
0.0671141 0.8389262 0.0738255 0.0201342
0.0268456 0.9328859 0.0201342 0.0201342
0.0134228 0.6979866 0.0268456 0.2617450
0.1677852 0.6711409 0.0402685 0.1208054
0.1006711 0.5033557 0.1409396 0.2550336
0.1275168 0.2818792 0.2416107 0.3489933

MOTIF C9P.I53

letter-probability matrix: alength= 4 w= 12 nsites= 20 E= 0
0.469136 0.111111 0.345679 0.074074
0.333333 0.061728 0.456790 0.148148
0.024691 0.901235 0.012346 0.061728
0.012346 0.851852 0.037037 0.098765
0.901235 0.024691 0.024691 0.049383
0.888889 0.024691 0.049383 0.037037
0.012346 0.074074 0.024691 0.888889
0.234568 0.481481 0.271605 0.012346
0.419753 0.074074 0.481481 0.024691
0.271605 0.086420 0.481481 0.160494
0.518519 0.259259 0.135802 0.086420
0.358025 0.012346 0.580247 0.049383

MOTIF C9P.I55

letter-probability matrix: alength= 4 w= 13 nsites= 20 E= 0
0.163043 0.489130 0.097826 0.250000
0.032609 0.054348 0.315217 0.597826
0.119565 0.423913 0.141304 0.315217
0.010870 0.489130 0.054348 0.445652
0.086957 0.163043 0.543478 0.206522
0.858696 0.043478 0.054348 0.043478
0.065217 0.010870 0.043478 0.880435
0.065217 0.043478 0.021739 0.869565
0.097826 0.032609 0.804348 0.065217
0.032609 0.032609 0.858696 0.076087
0.097826 0.478261 0.086957 0.336957
0.043478 0.336957 0.119565 0.500000
0.347826 0.043478 0.391304 0.217391

MOTIF C9P.I56

letter-probability matrix: alength= 4 w= 9 nsites= 20 E= 0
0.256410 0.123932 0.470085 0.149573
0.192308 0.299145 0.012821 0.495726
0.158120 0.029915 0.782051 0.029915
0.243590 0.017094 0.649573 0.089744
0.021368 0.645299 0.064103 0.269231
0.153846 0.008547 0.632479 0.205128
0.333333 0.029915 0.260684 0.376068
0.021368 0.803419 0.051282 0.123932
0.217949 0.145299 0.354701 0.282051

MOTIF C9P.I57

letter-probability matrix: alength= 4 w= 9 nsites= 20 E= 0
0.240664 0.601660 0.128631 0.029046
0.278008 0.020747 0.522822 0.178423
0.174274 0.261411 0.099585 0.464730
0.211618 0.240664 0.502075 0.045643
0.348548 0.049793 0.564315 0.037344
0.029046 0.717842 0.112033 0.141079
0.157676 0.161826 0.331950 0.348548
0.319502 0.012448 0.199170 0.468880
0.020747 0.950207 0.012448 0.016598

MOTIF C9P.I58

letter-probability matrix: alength= 4 w= 12 nsites= 20 E= 0
0.2242991 0.4205607 0.0747664 0.2803738
0.5327103 0.1121495 0.2803738 0.0747664
0.3177570 0.0747664 0.4766355 0.1308411
0.0934579 0.8691589 0.0093458 0.0280374
0.0654206 0.8037383 0.0373832 0.0934579
0.8785047 0.0467290 0.0373832 0.0373832
0.8130841 0.0654206 0.0373832 0.0841121
0.0186916 0.0467290 0.1495327 0.7850467
0.1869159 0.5794393 0.1962617 0.0373832
0.5514019 0.0560748 0.3831776 0.0093458
0.3271028 0.1588785 0.4018692 0.1121495
0.6074766 0.3177570 0.0654206 0.0093458

MOTIF C9P.I59

letter-probability matrix: alength= 4 w= 15 nsites= 20 E= 0
0.1006289 0.2327044 0.4842767 0.1823899
0.3836478 0.2452830 0.2767296 0.0943396
0.3207547 0.1006289 0.5031447 0.0754717
0.1823899 0.0188679 0.6289308 0.1698113
0.2012579 0.0188679 0.7672956 0.0125786
0.0062893 0.0440252 0.9371069 0.0125786
0.0251572 0.0377358 0.9245283 0.0125786
0.0566038 0.7987421 0.0440252 0.1006289
0.0377358 0.0377358 0.8993711 0.0251572
0.0314465 0.0062893 0.7987421 0.1635220
0.0943396 0.0440252 0.7798742 0.0817610
0.1572327 0.0754717 0.7610063 0.0062893
0.1257862 0.7169811 0.0754717 0.0817610
0.0251572 0.4402516 0.2327044 0.3018868
0.2264151 0.1069182 0.3584906 0.3081761

MOTIF C9P.I61

letter-probability matrix: alength= 4 w= 13 nsites= 20 E= 0
0.1941748 0.3689320 0.0679612 0.3689320
0.4466019 0.1456311 0.3883495 0.0194175
0.3786408 0.0485437 0.4854369 0.0873786
0.0873786 0.8834951 0.0097087 0.0194175
0.0970874 0.7961165 0.0194175 0.0873786
0.8640777 0.0097087 0.0970874 0.0291262
0.8252427 0.1262136 0.0097087 0.0388350
0.0194175 0.0485437 0.0194175 0.9126214
0.1747573 0.5048544 0.2815534 0.0388350
0.4854369 0.1067961 0.3883495 0.0194175
0.2524272 0.2135922 0.4368932 0.0970874
0.5339806 0.3203883 0.0776699 0.0679612
0.3203883 0.0776699 0.4660194 0.1359223

MOTIF C9P.I62

letter-probability matrix: alength= 4 w= 13 nsites= 20 E= 0
0.138889 0.462963 0.120370 0.277778
0.120370 0.351852 0.328704 0.199074
0.175926 0.675926 0.064815 0.083333
0.101852 0.796296 0.041667 0.060185
0.064815 0.171296 0.587963 0.175926
0.055556 0.541667 0.064815 0.337963
0.111111 0.819444 0.041667 0.027778
0.337963 0.393519 0.203704 0.064815
0.013889 0.712963 0.064815 0.208333
0.060185 0.370370 0.180556 0.388889
0.148148 0.078704 0.305556 0.467593
0.050926 0.851852 0.018519 0.078704
0.060185 0.745370 0.125000 0.069444

MOTIF C9P.I63

letter-probability matrix: alength= 4 w= 10 nsites= 20 E= 0
0.017544 0.026316 0.938596 0.017544
0.412281 0.320175 0.013158 0.254386
0.250000 0.464912 0.021930 0.263158
0.197368 0.017544 0.728070 0.057018
0.074561 0.649123 0.030702 0.245614
0.039474 0.644737 0.078947 0.236842
0.456140 0.048246 0.416667 0.078947
0.096491 0.399123 0.214912 0.289474
0.087719 0.254386 0.464912 0.192982
0.149123 0.184211 0.451754 0.214912

MOTIF C9P.I64

letter-probability matrix: alength= 4 w= 12 nsites= 20 E= 0
0.0750000 0.5083333 0.0333333 0.3833333
0.0833333 0.0666667 0.2166667 0.6333333
0.1166667 0.4000000 0.2166667 0.2666667
0.0333333 0.3750000 0.0250000 0.5666667
0.0166667 0.2916667 0.4916667 0.2000000
0.8250000 0.0750000 0.0583333 0.0416667
0.0083333 0.0250000 0.0250000 0.9416667
0.1166667 0.0666667 0.0166667 0.8000000
0.1166667 0.0250000 0.8000000 0.0583333
0.0500000 0.0083333 0.7916667 0.1500000
0.1333333 0.4500000 0.0333333 0.3833333
0.0333333 0.3666667 0.1416667 0.4583333

MOTIF C9P.I65

letter-probability matrix: alength= 4 w= 10 nsites= 20 E= 0
0.021645 0.073593 0.883117 0.021645
0.380952 0.251082 0.017316 0.350649
0.220779 0.406926 0.099567 0.272727
0.147186 0.021645 0.822511 0.008658
0.086580 0.606061 0.017316 0.290043
0.021645 0.606061 0.116883 0.255411
0.493506 0.030303 0.350649 0.125541
0.233766 0.372294 0.038961 0.354978
0.017316 0.259740 0.554113 0.168831
0.164502 0.038961 0.584416 0.212121

MOTIF C9P.I66

letter-probability matrix: alength= 4 w= 10 nsites= 20 E= 0
0.177165 0.590551 0.074803 0.157480
0.220472 0.452756 0.303150 0.023622
0.275591 0.118110 0.366142 0.240157
0.082677 0.389764 0.011811 0.515748
0.236220 0.141732 0.598425 0.023622
0.228346 0.015748 0.692913 0.062992
0.007874 0.811024 0.019685 0.161417
0.251969 0.074803 0.334646 0.338583
0.338583 0.007874 0.334646 0.318898
0.035433 0.925197 0.003937 0.035433

MOTIF C9P.I67

letter-probability matrix: alength= 4 w= 12 nsites= 20 E= 0
0.5607477 0.1495327 0.2710280 0.0186916
0.4392523 0.0373832 0.4299065 0.0934579
0.1775701 0.7383178 0.0373832 0.0467290
0.0560748 0.8411215 0.0186916 0.0841121
0.8317757 0.0280374 0.0747664 0.0654206
0.8691589 0.0747664 0.0467290 0.0093458
0.0747664 0.0373832 0.0093458 0.8785047
0.1962617 0.4953271 0.2897196 0.0186916
0.5887850 0.0186916 0.3831776 0.0093458
0.2616822 0.1401869 0.4766355 0.1214953
0.5514019 0.2710280 0.1028037 0.0747664
0.3831776 0.0186916 0.4953271 0.1028037

MOTIF C9P.I68

letter-probability matrix: alength= 4 w= 15 nsites= 20 E= 0
0.0343348 0.0300429 0.9270386 0.0085837
0.1115880 0.2403433 0.0772532 0.5708155
0.2060086 0.0858369 0.2446352 0.4635193
0.2703863 0.0042918 0.5493562 0.1759657
0.1201717 0.7339056 0.0600858 0.0858369
0.0515021 0.4849785 0.2532189 0.2103004
0.4635193 0.1845494 0.0901288 0.2618026
0.1759657 0.2918455 0.2789700 0.2532189
0.0686695 0.0944206 0.7081545 0.1287554
0.2060086 0.1459227 0.5493562 0.0987124
0.3175966 0.3304721 0.2188841 0.1330472
0.4763948 0.0386266 0.4034335 0.0815451
0.4420601 0.4120172 0.0643777 0.0815451
0.0171674 0.4806867 0.2489270 0.2532189
0.2317597 0.1287554 0.5579399 0.0815451

MOTIF C9P.I69

letter-probability matrix: alength= 4 w= 10 nsites= 20 E= 0
0.2248996 0.4658635 0.1204819 0.1887550
0.2369478 0.3975904 0.3373494 0.0281124
0.2409639 0.0682731 0.4457831 0.2449799
0.0522088 0.4016064 0.0763052 0.4698795
0.1967871 0.1485944 0.6184739 0.0361446
0.2128514 0.0120482 0.6385542 0.1365462
0.0200803 0.7871486 0.0080321 0.1847390
0.1887550 0.0240964 0.5301205 0.2570281
0.3453815 0.0080321 0.1967871 0.4497992
0.0120482 0.8835341 0.0642570 0.0401606

MOTIF C9P.I70

letter-probability matrix: alength= 4 w= 10 nsites= 20 E= 0
0.0357143 0.0238095 0.9126984 0.0277778
0.2777778 0.2460317 0.0873016 0.3888889
0.2698413 0.3373016 0.0793651 0.3134921
0.2182540 0.0079365 0.7579365 0.0158730
0.1944444 0.5793651 0.0277778 0.1984127
0.0396825 0.5555556 0.0952381 0.3095238
0.3690476 0.0357143 0.4960317 0.0992063
0.2261905 0.3809524 0.0476190 0.3452381
0.0277778 0.3134921 0.3928571 0.2658730
0.1666667 0.0436508 0.5396825 0.2500000

MOTIF C9P.I71

letter-probability matrix: alength= 4 w= 11 nsites= 20 E= 0
0.091667 0.212500 0.504167 0.191667
0.308333 0.595833 0.041667 0.054167
0.329167 0.504167 0.100000 0.066667
0.112500 0.062500 0.787500 0.037500
0.116667 0.479167 0.012500 0.391667
0.191667 0.504167 0.150000 0.154167
0.304167 0.112500 0.541667 0.041667
0.041667 0.829167 0.012500 0.116667
0.133333 0.487500 0.100000 0.279167
0.350000 0.045833 0.354167 0.250000
0.112500 0.679167 0.050000 0.158333

MOTIF C9P.I72

letter-probability matrix: alength= 4 w= 18 nsites= 20 E= 0
0.3176471 0.2705882 0.3823529 0.0294118
0.2470588 0.1764706 0.4941176 0.0823529
0.1235294 0.0294118 0.6705882 0.1764706
0.2000000 0.0470588 0.7411765 0.0117647
0.0176471 0.0176471 0.9352941 0.0294118
0.0235294 0.0941176 0.8529412 0.0294118
0.0882353 0.8176471 0.0117647 0.0823529
0.0294118 0.0235294 0.9411765 0.0058824
0.0294118 0.0117647 0.8352941 0.1235294
0.1529412 0.0117647 0.7705882 0.0647059
0.1000000 0.0647059 0.8176471 0.0176471
0.0941176 0.7294118 0.0823529 0.0941176
0.0411765 0.3941176 0.3352941 0.2294118
0.2235294 0.0588235 0.4294118 0.2882353
0.2588235 0.2764706 0.3823529 0.0823529
0.1588235 0.2294118 0.5294118 0.0823529
0.1705882 0.2647059 0.4411765 0.1235294
0.0764706 0.2470588 0.5882353 0.0882353

MOTIF C9P.I73

letter-probability matrix: alength= 4 w= 15 nsites= 20 E= 0
0.3750000 0.0555556 0.0208333 0.5486111
0.1944444 0.1180556 0.1458333 0.5416667
0.1180556 0.0972222 0.1527778 0.6319444
0.3541667 0.2500000 0.2152778 0.1805556
0.3680556 0.0347222 0.1111111 0.4861111
0.2083333 0.0347222 0.2013889 0.5555556
0.1527778 0.2152778 0.1250000 0.5069444
0.1597222 0.2430556 0.1805556 0.4166667
0.1805556 0.0902778 0.0138889 0.7152778
0.1180556 0.3819444 0.2569444 0.2430556
0.3750000 0.0069444 0.1041667 0.5138889
0.3055556 0.0138889 0.2430556 0.4375000
0.2222222 0.1388889 0.4652778 0.1736111
0.2708333 0.0416667 0.0069444 0.6805556
0.1805556 0.1736111 0.0486111 0.5972222

MOTIF C9P.I74

letter-probability matrix: alength= 4 w= 17 nsites= 20 E= 0
0.186335 0.155280 0.608696 0.049689
0.130435 0.037267 0.577640 0.254658
0.149068 0.024845 0.795031 0.031056
0.024845 0.037267 0.925466 0.012422
0.024845 0.043478 0.919255 0.012422
0.080745 0.857143 0.012422 0.049689
0.055901 0.031056 0.900621 0.012422
0.024845 0.018634 0.770186 0.186335
0.142857 0.012422 0.807453 0.037267
0.074534 0.043478 0.838509 0.043478
0.099379 0.788820 0.099379 0.012422
0.062112 0.397516 0.291925 0.248447
0.124224 0.080745 0.459627 0.335404
0.180124 0.347826 0.372671 0.099379
0.180124 0.229814 0.527950 0.062112
0.161491 0.223602 0.484472 0.130435
0.074534 0.322981 0.527950 0.074534

MOTIF C9P.I75

letter-probability matrix: alength= 4 w= 14 nsites= 20 E= 0
0.387931 0.103448 0.129310 0.379310
0.655172 0.043103 0.077586 0.224138
0.284483 0.034483 0.431034 0.250000
0.422414 0.094828 0.275862 0.206897
0.448276 0.034483 0.163793 0.353448
0.715517 0.181034 0.077586 0.025862
0.672414 0.103448 0.129310 0.094828
0.793103 0.017241 0.172414 0.017241
0.146552 0.146552 0.094828 0.612069
0.577586 0.060345 0.215517 0.146552
0.491379 0.241379 0.068966 0.198276
0.431034 0.025862 0.068966 0.474138
0.422414 0.077586 0.293103 0.206897
0.517241 0.094828 0.077586 0.310345

MOTIF C9P.I76

letter-probability matrix: alength= 4 w= 14 nsites= 20 E= 0
0.277372 0.109489 0.145985 0.467153
0.204380 0.343066 0.029197 0.423358
0.372263 0.109489 0.014599 0.503650
0.138686 0.058394 0.262774 0.540146
0.138686 0.335766 0.065693 0.459854
0.605839 0.255474 0.043796 0.094891
0.116788 0.087591 0.065693 0.729927
0.080292 0.116788 0.080292 0.722628
0.094891 0.262774 0.204380 0.437956
0.226277 0.226277 0.043796 0.503650
0.160584 0.313869 0.036496 0.489051
0.357664 0.248175 0.051095 0.343066
0.218978 0.167883 0.029197 0.583942
0.401460 0.072993 0.065693 0.459854

MOTIF C9P.I77

letter-probability matrix: alength= 4 w= 17 nsites= 20 E= 0
0.1118012 0.4844720 0.2919255 0.1118012
0.1304348 0.5093168 0.1614907 0.1987578
0.0931677 0.5031056 0.2422360 0.1614907
0.0931677 0.3105590 0.3291925 0.2670807
0.2981366 0.3975155 0.0745342 0.2298137
0.2919255 0.2360248 0.4161491 0.0559006
0.0248447 0.0683230 0.8136646 0.0931677
0.0248447 0.8819876 0.0248447 0.0683230
0.0434783 0.8385093 0.0124224 0.1055901
0.1614907 0.8198758 0.0062112 0.0124224
0.0062112 0.9006211 0.0310559 0.0621118
0.0931677 0.0186335 0.8447205 0.0434783
0.0124224 0.9192547 0.0621118 0.0062112
0.0062112 0.9503106 0.0124224 0.0310559
0.0124224 0.7701863 0.0186335 0.1987578
0.2173913 0.6024845 0.0186335 0.1614907
0.1055901 0.5341615 0.1366460 0.2236025

MOTIF C9P.I78

letter-probability matrix: alength= 4 w= 23 nsites= 20 E= 0
0.4000000 0.1043478 0.1043478 0.3913043
0.2521739 0.0869565 0.2782609 0.3826087
0.3043478 0.1652174 0.1130435 0.4173913
0.0782609 0.2782609 0.0695652 0.5739130
0.0695652 0.0260870 0.0173913 0.8869565
0.2869565 0.2869565 0.2260870 0.2000000
0.3217391 0.1565217 0.1826087 0.3391304
0.1391304 0.1217391 0.1739130 0.5652174
0.0956522 0.0782609 0.1391304 0.6869565
0.2347826 0.0347826 0.2521739 0.4782609
0.2608696 0.1217391 0.2434783 0.3739130
0.3391304 0.3304348 0.1217391 0.2086957
0.3739130 0.1043478 0.0695652 0.4521739
0.3130435 0.0608696 0.2608696 0.3652174
0.2695652 0.3130435 0.2869565 0.1304348
0.2695652 0.0521739 0.0086957 0.6695652
0.2000000 0.0434783 0.2347826 0.5217391
0.1043478 0.2521739 0.1043478 0.5391304
0.0956522 0.2695652 0.3043478 0.3304348
0.3565217 0.1304348 0.0173913 0.4956522
0.2173913 0.3565217 0.1130435 0.3130435
0.4260870 0.0695652 0.0956522 0.4086957
0.4000000 0.0869565 0.0956522 0.4173913

MOTIF C9P.I79

letter-probability matrix: alength= 4 w= 15 nsites= 20 E= 0
0.757143 0.035714 0.028571 0.178571
0.650000 0.092857 0.071429 0.185714
0.292857 0.185714 0.292857 0.228571
0.357143 0.171429 0.335714 0.135714
0.814286 0.014286 0.057143 0.114286
0.342857 0.228571 0.221429 0.207143
0.457143 0.064286 0.335714 0.142857
0.492857 0.071429 0.142857 0.292857
0.121429 0.414286 0.292857 0.171429
0.700000 0.178571 0.035714 0.085714
0.500000 0.100000 0.121429 0.278571
0.435714 0.028571 0.235714 0.300000
[truncated: 4,391,342 more chars]
