# Supplementary material for: Unified single-cell analysis of testis gene regulation and pathology in five mouse strains
Source: eLife. 2019 Jun 25;8:e43966. doi: 10.7554/eLife.43966 (PMC6615865; doi:10.7554/eLife.43966)
Supplement: Supplementary file 5. [file elife-43966-supp5.zip › Supp_File_Motifs/tomtom_summary_byQuery.tsv]

Query_ID,Target_ID,Optimal_offset,p.value,E.value,q.value,Overlap,Query_consensus,Target_consensus,Orientation,Target.Name,Component,GC_count,AT_count,GC_percent,IC_values,maxiters,textual_PWM,Iteration,region,IC_perbase
C10N.I1,CPEB1_HUMAN.H11MO.0.D,0,2.85261e-06,0.0037141,0.0072596,17,TTTTGTCTTCTTCATTTTCA,TTTTTATTTTTTTTTTT,+,CPEB1,C10N,5,15,0.25,8.24859954164662,381,ttTt_T__t_t__at____a,1,Right,0.412429977082331
C10N.I10,TAF1_MOUSE.H11MO.0.A,3,3.39207e-06,0.00441647,0.00880233,11,TCGCCATCTTC,CCGCCGCCATCTTG,-,TAF1,C10N,6,5,0.545454545454545,5.67648441476391,242,_c_cC__c_tc,10,Right,0.51604403770581
C10N.I11,OSR2_HUMAN.H11MO.0.C,4,4.1972e-06,0.00546476,0.0107167,11,AGAAGAAGCAG,CAGCAGAAGCAGCAGC,-,OSR2,C10N,5,6,0.454545454545455,5.44414692293371,217,aG__G__G_ag,11,Right,0.494922447539428
C10N.I12,TBP_HUMAN.H11MO.0.A,2,0.000382889,0.498521,0.558948,7,ATTTATA,CCTTTTATAG,-,TBP,C10N,0,7,0,3.23079821219569,201,_tTt_ta,12,Right,0.461542601742241
C10N.I15,OSR2_HUMAN.H11MO.0.C,1,3.66931e-07,0.000477745,0.000918077,15,CTGCTTCTTCTGCTT,GCTGCTGCTTCTGCTG,+,OSR2,C10N,7,8,0.466666666666667,7.12362415876519,461,c_____C__CT_C__,15,Right,0.474908277251013
C10N.I16,TAF1_MOUSE.H11MO.0.A,0,8.08256e-06,0.0105235,0.020771,11,GAAGGAGGAGG,CAAGATGGCGGCGG,+,TAF1,C10N,7,4,0.636363636363636,5.91109948686356,243,ga_g__Ggag_,16,Right,0.53737268062396
C10N.I17,TAF1_MOUSE.H11MO.0.A,4,6.78451e-06,0.00883343,0.0176397,10,CTCCTTCTTC,CCGCCGCCATCTTG,-,TAF1,C10N,5,5,0.5,5.41784111341406,327,C__C__c_tc,17,Right,0.541784111341406
C10N.I18,ASCL1_MOUSE.H11MO.0.A,0,0.000159291,0.207397,0.140666,12,CTGCTTCTGCTC,CTGCAGCTGCCCCC,+,ASCL1,C10N,7,5,0.583333333333333,6.16960290708868,354,c__C__Ct_C__,18,Right,0.514133575590723
C10N.I19,TAF1_MOUSE.H11MO.0.A,4,4.76501e-05,0.0620404,0.12389,10,CTCCATCTTC,CCGCCGCCATCTTG,-,TAF1,C10N,5,5,0.5,4.4596657909467,622,c__C_tc_tc,19,Right,0.44596657909467
C10N.I2,TAF1_MOUSE.H11MO.0.A,0,8.63042e-05,0.112368,0.22361,11,GAAGATGGAGA,CAAGATGGCGGCGG,+,TAF1,C10N,5,6,0.454545454545455,5.97483471560337,590,g__g__Gg_G_,2,Right,0.543166792327579
C10N.I20,ETS2_MOUSE.H11MO.0.A,1,1.9542e-05,0.0254436,0.0246903,12,CTTCATCTTCCC,TCCTCTTCCTTCC,-,ETS2,C10N,6,6,0.5,4.29148047805053,413,ct_C__c_tc__,20,Right,0.357623373170877
C10N.I22,WT1_MOUSE.H11MO.0.B,4,1.98001e-05,0.0257798,0.0100365,16,CAAGCAGAAGAAGAAG,GGGCGGGGGAGGAGGGGGGG,+,WT1,C10N,7,9,0.4375,6.4617381676414,1000,___G_ag__Ga_g___,22,Right,0.403858635477587
C10N.I23,KLF15_MOUSE.H11MO.0.A,0,6.35855e-06,0.00827883,0.00793025,15,AAGCAGCAGAAGCAG,GGGGAGGAGCAGGGGGGGG,+,KLF15,C10N,8,7,0.533333333333333,6.56931552768231,396,__G_Ag__g__g__g,23,Right,0.437954368512154
C10N.I24,ZBT17_HUMAN.H11MO.0.A,7,9.25939e-07,0.00120557,0.00234197,11,GCCCCCTCCCT,CTTCCCCTCCCCCACCCTC,-,ZBT17,C10N,9,2,0.818181818181818,5.20202364462737,512,_cC_____Cct,24,Right,0.47291124042067
C10N.I25,KLF15_MOUSE.H11MO.0.A,4,3.82122e-05,0.0497522,0.0214435,15,CTGCTTCCCCTGCTT,CCCCCCCCTGCTCCTCCCC,-,KLF15,C10N,9,6,0.6,6.40328982904354,685,ct_c__C__ct_C__,25,Right,0.426885988602903
C10N.I26,MYOD1_HUMAN.H11MO.0.A,2,7.0683e-05,0.0920293,0.133464,12,TGCTTCTCCTGC,GCAGCTGTTCCTGCC,+,MYOD1,C10N,7,5,0.583333333333333,5.75056523894594,443,__Ct_C__ct_c,26,Right,0.479213769912161
C10N.I28,ZFP28_HUMAN.H11MO.0.C,6,0.000246067,0.320379,0.559807,9,AATAAGAAA,TGACACAAGAAGAAATAGAA,-,ZFP28,C10N,1,8,0.111111111111111,4.00253810056496,1000,aa__ag_A_,28,Left,0.444726455618329
C10N.I29,ZN418_HUMAN.H11MO.1.D,1,0.00116622,1.51842,1,6,GTTGCT,TGTTGCTTCTAG,+,ZN418,C10N,3,3,0.5,3.00598344308807,383,__T_ct,29,Left,0.500997240514678
C10N.I3,ZBT17_HUMAN.H11MO.0.A,3,1.77876e-07,0.000231594,0.000185584,15,CCCCGCCCCCACCCC,CTTCCCCTCCCCCACCCTC,-,ZBT17,C10N,14,1,0.933333333333333,7.24228650606908,869,c_cc___CcCa_C__,3,Right,0.482819100404606
C10N.I30,SP1_HUMAN.H11MO.0.A,3,1.4767e-14,1.92267e-11,3.69772e-11,18,CCCCCCGGCCCCGCCCCC,CCCCCCCCCGGCCCCGCCCCCC,-,SP1,C10N,18,0,1,11.7553345961487,618,_c__c__gCCCCgCCCc_,30,Left,0.653074144230483
C10N.I31,ELK1_MOUSE.H11MO.0.B,3,0.0009133,1.18912,0.256987,6,TGAAGT,ACCGGAAGTGG,+,ELK1,C10N,2,4,0.333333333333333,4.59823321400361,947,_GAaGt,31,Left,0.766372202333934
C10N.I32,KLF12_HUMAN.H11MO.0.C,2,2.50154e-09,3.25701e-06,6.35819e-06,9,GGGCGGGGC,AGGGGCGGGGC,+,KLF12,C10N,9,0,1,8.44890517712393,628,GGGcGgGG_,32,Left,0.938767241902659
C10N.I33,ETV4_MOUSE.H11MO.0.B,0,0.0014512,1.88946,0.294146,6,ACTTCA,ACTTCCTG,-,ETV4,C10N,2,4,0.333333333333333,5.05394234602874,1000,aCtTCa,33,Left,0.842323724338124
C10N.I34,HMX1_HUMAN.H11MO.0.D,-2,0.00056108,0.730526,0.448476,15,AAATTAAGAAACAACTC,ATTAAAAAGCAATTAAC,-,HMX1,C10N,4,13,0.235294117647059,6.57247291161166,706,a__t_Aa__a___a_T_,34,Left,0.386616053624215
C10N.I35,SP1_HUMAN.H11MO.0.A,3,1.37015e-16,1.78394e-13,3.43092e-13,18,CCCCCCGGCCCCGCCCCC,CCCCCCCCCGGCCCCGCCCCCC,-,SP1,C10N,18,0,1,11.6587225452691,222,__c____gCcCCgCCCc_,35,Left,0.647706808070505
C10N.I36,SP2_MOUSE.H11MO.0.B,0,9.32493e-16,1.21411e-12,1.16609e-12,17,CCCCCGGCCCCGCCCCC,CCCCCGGCCCCGCCCCCCCCCC,-,SP2,C10N,17,0,1,11.6638055352984,315,c__c__gcCCCgCCCcc,36,Left,0.68610620795873
C10N.I37,SP4_MOUSE.H11MO.1.B,1,6.84496e-11,8.91214e-08,8.63785e-08,13,GGCCCCGCCCCCT,CGGCCCCGCCCCCTCC,-,SP4,C10N,12,1,0.923076923076923,10.8576897428078,402,_gCcCCgCCCc__,37,Left,0.835206903292908
C10N.I38,SP1_HUMAN.H11MO.1.A,1,2.04664e-10,2.66473e-07,5.17036e-07,12,GGCCCCGCCCCC,CGGCCCCGCCCCCC,-,SP1,C10N,12,0,1,10.4680553452511,229,_gCcCCgCCCc_,38,Left,0.872337945437595
C10N.I39,HXD12_HUMAN.H11MO.0.D,-3,0.000183033,0.238309,0.153521,9,TACTATTTTATT,AATTTTATTAC,+,HXD12,C10N,1,11,0.0833333333333333,5.21224080819547,1000,____a_tt_at_,39,Left,0.434353400682955
C10N.I41,SP4_MOUSE.H11MO.1.B,1,2.67544e-08,3.48342e-05,2.7842e-05,11,AGCCCCGCCCC,CGGCCCCGCCCCCTCC,-,SP4,C10N,10,1,0.909090909090909,10.6956067780784,370,_gCCCCGCCCc,41,Left,0.97232788891622
C10N.I42,ATF2_HUMAN.H11MO.2.C,1,6.08254e-05,0.0791947,0.049221,7,AGGACGT,GATGACGTCAC,+,ATF2,C10N,4,3,0.571428571428571,3.7242479834304,281,__GA_g_,42,Left,0.532035426204343
C10N.I43,SP3_MOUSE.H11MO.0.B,5,2.46749e-11,3.21268e-08,3.11351e-08,14,GCCCCGCCCCCCCC,CCCCGGCCCCGCCCCCCCCC,-,SP3,C10N,14,0,1,10.4968798023149,365,gCCCCgCCCcc__c,43,Left,0.74977712873678
C10N.I44,SP2_MOUSE.H11MO.0.B,0,1.27829e-17,1.66434e-14,1.59657e-14,20,CCCCCGGCCCCGCCCCCTCC,CCCCCGGCCCCGCCCCCCCCCC,-,SP2,C10N,19,1,0.95,11.3240753211424,309,_c____gCcCCgCCCc____,44,Left,0.566203766057121
C10N.I45,THA11_MOUSE.H11MO.0.B,1,6.8077e-05,0.0886362,0.100939,8,AACTACAA,GAACTACAACTCCCAGCATGCC,-,THA11,C10N,2,6,0.25,4.62610972390601,1000,aa_tAcAa,45,Left,0.578263715488251
C10N.I46,SP1_HUMAN.H11MO.0.A,6,2.80157e-11,3.64765e-08,7.05039e-08,16,CCAGGCCCCGCCCCCC,CCCCCCCCCGGCCCCGCCCCCC,-,SP1,C10N,15,1,0.9375,10.4982938191885,1000,____gCcCCgCCCc__,46,Left,0.656143363699282
C10N.I47,SP1_HUMAN.H11MO.0.A,2,8.62198e-12,1.12258e-08,2.18799e-08,14,GGGGCGGGGCCTGG,GGGGGGCGGGGCCGGGGGGGGG,+,SP1,C10N,13,1,0.928571428571429,10.4620738237447,820,gGGGCGGGgc__g_,47,Left,0.747290987410333
C10N.I48,SP1_HUMAN.H11MO.0.A,6,1.87941e-12,2.44699e-09,4.76558e-09,14,CCCGGCCCCGCCCC,CCCCCCCCCGGCCCCGCCCCCC,-,SP1,C10N,14,0,1,10.7686257643349,663,cc__gCCCCgCCCc,48,Left,0.769187554595353
C10N.I49,SP1_HUMAN.H11MO.0.A,2,1.61264e-13,2.09966e-10,4.08752e-10,14,GGGGCGGGGCCGGG,GGGGGGCGGGGCCGGGGGGGGG,+,SP1,C10N,14,0,1,10.6181741410786,442,gGGGcGGGGc___g,49,Left,0.758441010077042
C10N.I5,SOX1_HUMAN.H11MO.0.D,-4,0.00030682,0.399479,0.798958,11,GAGCATGAAGAACAT,ATGAATAACATTCATC,-,SOX1,C10N,6,9,0.4,6.12225124054436,1000,_a__A_ga__aA_a_,5,Right,0.408150082702957
C10N.I50,SP1_HUMAN.H11MO.0.A,6,9.64362e-11,1.2556e-07,2.44822e-07,14,CCAGGCCCCGCCCC,CCCCCCCCCGGCCCCGCCCCCC,-,SP1,C10N,13,1,0.928571428571429,10.0859077877623,465,c___gCCCCgCCCc,50,Left,0.720421984840167
C10N.I51,SP4_MOUSE.H11MO.1.B,0,2.34404e-14,3.05194e-11,2.96362e-11,16,CGGCCCCGCCCCCCCC,CGGCCCCGCCCCCTCC,-,SP4,C10N,16,0,1,11.1682438742218,355,__gCCCCGCCCc___c,51,Left,0.698015242138863
C10N.I52,SP1_HUMAN.H11MO.0.A,2,2.79903e-11,3.64434e-08,7.07675e-08,14,GGGGCGGGGCCTGG,GGGGGGCGGGGCCGGGGGGGGG,+,SP1,C10N,13,1,0.928571428571429,10.7465964023657,469,gGGGcGGGGc__gg,52,Left,0.767614028740409
C10N.I53,ARI3A_MOUSE.H11MO.0.D,11,0.000749817,0.976261,0.479819,10,ATAAAAACAT,AATTAATCGAAATCAAATTAAA,+,ARI3A,C10N,1,9,0.1,5.07979993332945,218,AT_aa___at,53,Left,0.507979993332945
C10N.I54,SP4_MOUSE.H11MO.1.B,0,2.9561e-11,3.84885e-08,3.73598e-08,16,GGGGGGGGCGGGGCCT,GGAGGGGGCGGGGCCG,+,SP4,C10N,15,1,0.9375,10.9490173839658,374,g___gGGGcGGgGc__,54,Left,0.68431358649786
C10N.I55,SP1_MOUSE.H11MO.1.A,-3,5.71426e-10,7.43997e-07,3.73728e-07,11,CAAGCCCCGCCCCCCC,GCCCCGCCCCC,-,SP1,C10N,14,2,0.875,10.4993673871935,440,___gCcCCgCCCc___,55,Centered,0.656210461699597
C10N.I57,ZN143_HUMAN.H11MO.0.A,5,3.13318e-07,0.00040794,0.000814627,16,TCTGTAAATTGTAGTT,GGCATTCTGGGAATTGTAGTTC,+,ZN143,C10N,4,12,0.25,6.28094832302954,745,t_t_____ttgta_tt,57,Centered,0.392559270189346
C10N.I6,TAF1_MOUSE.H11MO.0.A,0,1.15428e-05,0.0150287,0.0300574,11,GAACATGGAGA,CAAGATGGCGGCGG,+,TAF1,C10N,5,6,0.454545454545455,5.12304785477404,341,_a__a_G__G_,6,Right,0.465731623161276
C10N.I60,SP4_MOUSE.H11MO.1.B,0,1.88703e-11,2.45691e-08,2.38107e-08,16,AAGCCCCGCCCCCCCC,CGGCCCCGCCCCCTCC,-,SP4,C10N,14,2,0.875,10.481888070425,275,__gCcCCGCCcc___c,60,Centered,0.655118004401561
C10N.I61,SP4_MOUSE.H11MO.1.B,0,2.52976e-12,3.29375e-09,3.19335e-09,16,GGGGGGGGCGGGGCCG,GGAGGGGGCGGGGCCG,+,SP4,C10N,16,0,1,11.0099934824554,294,g___gGGGcGGgGc__,61,Centered,0.688124592653461
C10N.I62,ETV4_MOUSE.H11MO.0.B,1,0.000638307,0.831076,0.643141,7,CACCATC,ACTTCCTG,-,ETV4,C10N,4,3,0.571428571428571,3.54650803284168,281,C__C_t_,62,Centered,0.506644004691669
C10N.I63,TBP_MOUSE.H11MO.0.A,1,2.56797e-05,0.0334349,0.0432118,9,TATAAATACCAC,CTATAAAAGG,+,TBP,C10N,3,9,0.25,5.44112121566242,307,tatAaa______,63,Centered,0.453426767971868
C10N.I64,HNF6_MOUSE.H11MO.0.A,0,7.60133e-05,0.0989694,0.0950959,11,TGTATTCATTTGTTT,TTTATTGATTT,+,HNF6,C10N,3,12,0.2,6.33985243185704,665,T_t_t___tT___tt,64,Centered,0.422656828790469
C10N.I65,FOXG1_HUMAN.H11MO.0.D,0,0.000284632,0.370591,0.547667,15,AAAGAAAAAGAACCA,AAAAAAATATAAACAAT,-,FOXG1,C10N,4,11,0.266666666666667,6.26247617217203,722,aaA_aaaa__a__cA,65,Centered,0.417498411478135
C10N.I67,HXD10_MOUSE.H11MO.0.D,-2,2.00722e-05,0.026134,0.0255144,10,TTTGTTTTTATT,TGCTTTAATT,+,HXD10,C10N,1,11,0.0833333333333333,6.66660097370747,1000,__tgttTT_aTt,67,Centered,0.555550081142289
C10N.I68,DLX1_HUMAN.H11MO.0.D,0,7.62389e-06,0.0099263,0.016174,15,TGATGAAAATAATTT,TAATTAGCATAATTTA,-,DLX1,C10N,2,13,0.133333333333333,5.91698775571792,272,Tg_tg__aataa___,68,Centered,0.394465850381195
C10N.I69,HXD10_MOUSE.H11MO.0.D,-8,4.23206e-05,0.0551014,0.043834,10,TTATTCAGTGTTTTAATTT,TGCTTTAATT,+,HXD10,C10N,3,16,0.157894736842105,7.06995639284654,532,___t__a_____T___tT_,69,Centered,0.372102968044555
C10N.I7,ZBTB6_MOUSE.H11MO.0.D,2,0.000132273,0.17222,0.16311,11,TCTCCATGTCC,CGGCTCCAGCACC,-,ZBTB6,C10N,6,5,0.545454545454545,5.53885624592769,229,_C_cC_t___c,7,Right,0.503532385993426
C10N.I70,SP2_MOUSE.H11MO.1.C,-3,2.63594e-10,3.43199e-07,2.62341e-07,12,CAGGCCCCGCCCCCCC,GCCCCGCCCCCT,-,SP2,C10N,15,1,0.9375,10.9918619947699,441,___gCCCCGCCCc___,70,Centered,0.686991374673118
C10N.I71,THAP1_HUMAN.H11MO.0.C,10,0.00044857,0.584038,1,10,GAGATGGTGA,GCCCGCAGCCAAGATGGCGGCG,-,THAP1,C10N,5,5,0.5,4.99965729276196,230,__ga_G__G_,71,Centered,0.499965729276196
C10N.I72,THA11_MOUSE.H11MO.0.B,7,1.07214e-06,0.00139592,0.00183969,14,TTGGTATTGTAGTT,GGCATGCTGGGAGTTGTAGTTC,+,THA11,C10N,4,10,0.285714285714286,6.46802096368748,727,t___t_tTgt__tT,72,Centered,0.462001497406249
C10N.I73,SP1_MOUSE.H11MO.0.A,2,7.96208e-14,1.03666e-10,1.98122e-10,22,CGGCCCCGCCCCCCCCCCCTCC,CCCGGCCCCGCCCCCTCCCCCCCC,-,SP1,C10N,21,1,0.954545454545455,12.9256472973411,207,__gCcCCgCCCc___c_cc__c,73,Centered,0.587529422606412
C10N.I74,HNF6_MOUSE.H11MO.0.A,-6,2.43127e-06,0.00316552,0.00153474,11,TACAATTTGATTGATTTG,TTTATTGATTT,+,HNF6,C10N,4,14,0.222222222222222,6.08732601840206,1000,____a_TT__t__at_t_,74,Centered,0.338184778800114
C10N.I75,CPEB1_HUMAN.H11MO.0.D,-1,4.28912e-06,0.00558443,0.0108277,17,AAGAAAAAAAACTACAAA,AAAAAAAAAAATAAAAA,-,CPEB1,C10N,3,15,0.166666666666667,6.58398087618251,329,aA_a_aa___a__a__a_,75,Centered,0.365776715343473
C10N.I76,ZBT17_MOUSE.H11MO.0.A,5,1.31075e-05,0.017066,0.0161905,11,CCTCCACCTCC,CCGCCCCTCCCCCACCCCC,-,ZBT17,C10N,8,3,0.727272727272727,5.86042677252791,251,_C__C__c__C,76,Centered,0.53276607022981
C10N.I77,FOXG1_HUMAN.H11MO.0.D,2,2.23009e-05,0.0290358,0.0565942,15,TGTTTGCATGTATTTGT,ATTGTTTATATTTTTTT,+,FOXG1,C10N,5,12,0.294117647058824,6.19317759456594,713,t__t____T___ttt__,77,Centered,0.364304564386232
C10N.I78,ONEC2_MOUSE.H11MO.0.D,6,0.000104134,0.135582,0.131847,14,AACAAAATTCTACA,AAAAAAAATCAATAACAAGAC,-,ONEC2,C10N,3,11,0.214285714285714,5.39017883189561,1000,aa_aAa_______A,78,Centered,0.385012773706829
C10N.I79,ANDR_HUMAN.H11MO.0.A,-1,7.55431e-06,0.00983571,0.0193545,14,TTGTTCTTGTTAGTT,TGTTCTTTTTTGTTTGCT,+,ANDR,C10N,4,11,0.266666666666667,5.83816118170159,692,ttg___Tt__t___t,79,Centered,0.389210745446772
C10N.I8,TAF1_MOUSE.H11MO.0.A,3,0.000168792,0.219767,0.439368,11,TCTCCATCTTC,CCGCCGCCATCTTG,-,TAF1,C10N,5,6,0.454545454545455,5.66226375482123,287,tC_cC__c_tc,8,Right,0.514751250438294
C10N.I80,SP1_MOUSE.H11MO.0.A,2,2.51294e-12,3.27184e-09,6.28995e-09,19,CGGCCCCGCCCCCCCCCCC,CCCGGCCCCGCCCCCTCCCCCCCC,-,SP1,C10N,19,0,1,12.3159154473707,326,__gCcCCgCCCc_____cc,80,Centered,0.648206076177406
C10N.I81,PROP1_MOUSE.H11MO.0.C,-6,7.86209e-06,0.0102364,0.00982964,11,ACATAGTAATTGAAATACCA,TAATTGAATTA,+,PROP1,C10N,5,15,0.25,6.58214030010046,666,A___a__Aa____a__a___,81,Centered,0.329107015005023
C10N.I82,CPEB1_HUMAN.H11MO.0.D,-7,3.53068e-08,4.59695e-05,8.88495e-05,17,AACTTTTTTTTTATTTTTTTTTCTTCAAATTC,TTTTTATTTTTTTTTTT,+,CPEB1,C10N,4,28,0.125,8.88787402637925,232,a_________tt__t_t______t__a__t__,82,Centered,0.277746063324352
C10N.I83,CPEB1_HUMAN.H11MO.0.D,-2,5.6505e-08,7.35695e-05,0.000141554,17,AATTTTTATTTTTTTATTTTCTAGTTATATTTT,TTTTTATTTTTTTTTTT,+,CPEB1,C10N,2,31,0.0606060606060606,9.47522711792663,438,____t_t__t___tT_t_t_____t______tt,83,Centered,0.287128094482625
C10N.I84,CPEB1_HUMAN.H11MO.0.D,-13,4.91574e-07,0.00064003,0.00100018,17,AAAATTAATGATTAAAAAAAACAAAAAAATT,AAAAAAAAAAATAAAAA,-,CPEB1,C10N,2,29,0.0645161290322581,8.9279752958352,329,_aa_t________a_a_a_a__a__a_a__t,84,Centered,0.287999203091458
C10N.I85,CPEB1_HUMAN.H11MO.0.D,2,1.08394e-05,0.0141128,0.0276072,15,AAAAAAAAATAAGAAAATAGTT,AAAAAAAAAAATAAAAA,-,CPEB1,C10N,2,20,0.0909090909090909,8.33871650957784,309,___a___aa_aA__aaatA__T,85,Centered,0.379032568617174
C10N.I86,ANDR_HUMAN.H11MO.0.A,-2,1.60267e-07,0.000208667,0.000351138,18,TTTGTAGTTTTTTGTTTTTATTCATT,TGTTCTTTTTTGTTTGCT,+,ANDR,C10N,4,22,0.153846153846154,8.06468507976313,268,t____a_t_t_t__tttt_______t,86,Centered,0.310180195375505
C10N.I87,SP3_MOUSE.H11MO.0.B,1,3.04869e-13,3.9694e-10,3.81316e-10,19,GGGGGGGGCGGGGCGGGGGGGG,GGGGGGGGGCGGGGCCGGGG,+,SP3,C10N,22,0,1,13.6791499761869,394,gg__GgGGCGGGGc_gg_ggg_,87,Centered,0.621779544372132
C10N.I88,CPEB1_HUMAN.H11MO.0.D,0,6.01987e-08,7.83787e-05,0.000150717,17,TTTTTAGTTTTTTTTTTATTTATT,TTTTTATTTTTTTTTTT,+,CPEB1,C10N,1,23,0.0416666666666667,7.89756550357205,295,ttt__a_t__ttt___t_____t_,88,Centered,0.329065229315502
C10N.I89,SP1_MOUSE.H11MO.1.A,1,1.62094e-06,0.00211046,0.0017238,10,CCCCACCTCC,GCCCCGCCCCC,-,SP1,C10N,8,2,0.8,7.26481053127512,234,C_CC_cc_CC,89,Centered,0.726481053127512
C10N.I9,TAF1_MOUSE.H11MO.0.A,0,7.20067e-06,0.00937527,0.0186272,11,GGAGATGGAGA,CAAGATGGCGGCGG,+,TAF1,C10N,6,5,0.545454545454545,5.47258967296154,262,_g_g__Gg_G_,9,Right,0.497508152087412
C10N.I90,FOXL1_HUMAN.H11MO.0.D,-7,1.64378e-05,0.021402,0.0409156,19,TCTCTATTATTTTCTTATTTTTAAAT,TGTTTGTTTGTTTACTTTT,+,FOXL1,C10N,3,23,0.115384615384615,8.89119908482094,269,_____a_T_ttT__tt_tt______t,90,Centered,0.341969195570036
C10P.I1,ZN263_HUMAN.H11MO.1.A,1,4.5973e-06,0.00598568,0.00670805,10,GGGGAGGAGG,GAGGGAGGAGG,+,ZN263,C10P,8,2,0.8,5.79731169592041,224,g_GgagG_gG,1,Right,0.579731169592041
C10P.I10,FOXK1_HUMAN.H11MO.0.A,-1,8.86479e-05,0.11542,0.0504105,10,TTGTTTTTCTTCAT,TGTTTACTTT,+,FOXK1,C10P,3,11,0.214285714285714,5.70816036012661,543,tt_ttt_tcTt_a_,10,Right,0.407725740009043
C10P.I11,GATA3_HUMAN.H11MO.0.A,-1,5.3545e-05,0.0697156,0.138135,10,TTCTTTATCTT,TTCTTATCTTT,-,GATA3,C10P,2,9,0.181818181818182,5.38237049689726,701,tt_tttatCtT,11,Right,0.489306408808842
C10P.I12,GATA3_HUMAN.H11MO.0.A,-2,3.99938e-05,0.0520719,0.064684,11,ATAAAGATAAAGAA,AAAGATAAGAA,+,GATA3,C10P,2,12,0.142857142857143,6.197831806824,717,_t_aaga_aaA_a_,12,Right,0.442702271916
C10P.I13,EVX2_MOUSE.H11MO.0.A,1,0.000229965,0.299415,0.168498,11,TTCTTTATCTT,TTTTATTGCTTT,+,EVX2,C10P,2,9,0.181818181818182,5.9290622875916,1000,tT_tt_aT__T,13,Right,0.539005662508327
C10P.I14,FOXL1_HUMAN.H11MO.0.D,2,0.000192613,0.250783,0.266672,12,TTTCTTTCTTTA,TGTTTGTTTGTTTACTTTT,+,FOXL1,C10P,2,10,0.166666666666667,5.1390381425685,263,__t_tt__T__A,14,Right,0.428253178547375
C10P.I15,FOXJ3_MOUSE.H11MO.1.B,2,0.000165467,0.215438,0.214691,11,AAGATAAAGAA,TAAACAAAAACAA,-,FOXJ3,C10P,2,9,0.181818181818182,5.07810522600543,1000,Aa_ata_a_Aa,15,Right,0.461645929636857
C10P.I16,P5F1B_HUMAN.H11MO.0.D,2,0.00016585,0.215937,0.221124,13,ATTTGAAGATTGA,TAATTTGCATATTCAT,+,P5F1B,C10P,3,10,0.230769230769231,4.76068774864717,1000,a_____A_a_t_A,16,Right,0.366206749895936
C10P.I17,GATA3_HUMAN.H11MO.0.A,-2,0.000169826,0.221113,0.210745,11,CTTCTTTATCTTTAT,TTCTTATCTTT,-,GATA3,C10P,3,12,0.2,6.30110254218645,518,__t_Ttt_tcTt___,17,Right,0.42007350281243
C10P.I18,CPEB1_HUMAN.H11MO.0.D,0,0.000271741,0.353806,0.598958,12,TTTATAATCCTT,TTTTTATTTTTTTTTTT,+,CPEB1,C10P,2,10,0.166666666666667,5.19089490445598,787,ttt_t__T__T_,18,Right,0.432574575371332
C10P.I19,BARX1_MOUSE.H11MO.0.C,-3,0.00029441,0.383322,0.283117,12,AGTAGAACAATGAAA,AAAACAATTAAA,-,BARX1,C10P,4,11,0.266666666666667,5.97946354465227,555,a__a__A__atgAaa,19,Right,0.398630902976818
C10P.I2,FOXJ3_MOUSE.H11MO.1.B,0,3.25939e-05,0.0424373,0.0422574,11,TTGTGTATCTT,TTGTTTTTGTTTA,+,FOXJ3,C10P,3,8,0.272727272727273,6.01873327766276,605,tT_t___t_Tt,2,Right,0.547157570696614
C10P.I20,SOX13_MOUSE.H11MO.0.D,-2,0.000773446,1.00703,0.512021,8,TAGAACCATGA,GAACAATG,-,SOX13,C10P,4,7,0.363636363636364,4.76659997080675,409,tag_A___t_a,20,Right,0.433327270073341
C10P.I21,BARX1_MOUSE.H11MO.0.C,0,4.41217e-05,0.0574464,0.0654106,12,AGAACAATGAAA,AAAACAATTAAA,-,BARX1,C10P,3,9,0.25,5.28536711746828,273,ag_a__atgaa_,21,Right,0.440447259789023
C10P.I22,CUX2_MOUSE.H11MO.0.C,0,0.000141976,0.184853,0.118101,11,AGAACAATGAA,AAATCAATGAA,+,CUX2,C10P,3,8,0.272727272727273,5.38886659966243,227,a__A__atgAa,22,Right,0.489896963605676
C10P.I25,CDX2_HUMAN.H11MO.0.A,-1,0.000217993,0.283827,0.230617,12,TTTTCATTGTACT,TTTTATTGCTGT,+,CDX2,C10P,3,10,0.230769230769231,5.36785633430461,885,___tcattgT__t,25,Right,0.412912025715739
C10P.I26,PIT1_MOUSE.H11MO.0.C,1,0.000484789,0.631195,0.631195,12,TCAAGATTCTACTG,CTCATGAATATAT,+,PIT1,C10P,5,9,0.357142857142857,5.73018650923278,201,t_a___T__ta___,26,Right,0.40929903637377
C10P.I27,ERR2_MOUSE.H11MO.0.A,3,0.000589403,0.767403,0.546154,11,AGGACCATGAA,AGGATGACCTTGAACTT,-,ERR2,C10P,5,6,0.454545454545455,4.73683521865716,474,ag_a__a_ga_,27,Right,0.430621383514287
C10P.I28,CPEB1_HUMAN.H11MO.0.D,0,5.11449e-08,6.65907e-05,0.000126714,17,TTTTTATTTGTTTTTTT,TTTTTATTTTTTTTTTT,+,CPEB1,C10P,1,16,0.0588235294117647,6.36531976166554,741,tT____ttt_T___ttt,28,Left,0.37443057421562
C10P.I29,SOX10_HUMAN.H11MO.1.A,0,0.00268936,3.50155,1,8,GAGACGAA,GAGAACAAAGGAA,-,SOX10,C10P,4,4,0.5,3.79224081586885,391,_a_A___A,29,Left,0.474030101983606
C10P.I30,CPEB1_HUMAN.H11MO.0.D,-2,2.73761e-06,0.00356437,0.00699424,14,TATTTCTATTTTTTTT,TTTTTATTTTTTTTTTT,+,CPEB1,C10P,1,15,0.0625,5.90719078838325,457,__TTt_t__t__T_t_,30,Left,0.369199424273953
C10P.I33,CPEB1_HUMAN.H11MO.0.D,-3,1.68486e-06,0.00219369,0.00427117,17,AAAAAAAAAAAAATTTAAAA,AAAAAAAAAAATAAAAA,-,CPEB1,C10P,0,20,0,7.47457413809325,1000,a_a_aaa___a__tt_aaa_,33,Left,0.373728706904663
C10P.I34,SP1_HUMAN.H11MO.0.A,1,8.50452e-13,1.10729e-09,1.91958e-09,15,GGGGGCGGGGCCGGG,GGGGGGCGGGGCCGGGGGGGGG,+,SP1,C10P,15,0,1,11.9937735758562,343,ggGGGCGGGGc___g,34,Left,0.79958490505708
C10P.I35,CPEB1_HUMAN.H11MO.0.D,0,2.73446e-07,0.000356026,0.000689644,17,TTTACCTTTTTTTTTTTATA,TTTTTATTTTTTTTTTT,+,CPEB1,C10P,2,18,0.1,6.88585542606251,665,_Tt____t__t___ttt___,35,Left,0.344292771303126
C10P.I36,CPEB1_HUMAN.H11MO.0.D,0,1.66502e-06,0.00216785,0.00418536,17,TTTCTCTTTGTTTTTTT,TTTTTATTTTTTTTTTT,+,CPEB1,C10P,3,14,0.176470588235294,7.03603560976376,426,tt____ttt_t___tTT,36,Left,0.413884447633162
C10P.I37,NFYA_MOUSE.H11MO.0.A,-1,6.39947e-08,8.33211e-05,5.41714e-05,14,ATTCTCATTGGTTGAT,TTCTGATTGGCTGA,-,NFYA,C10P,5,11,0.3125,6.93529548086563,582,___c__aTTGgtt___,37,Left,0.433455967554102
C10P.I38,NFYA_MOUSE.H11MO.0.A,-1,1.16133e-07,0.000151206,0.000100454,14,ATTCTCATTGGTTGAT,TTCTGATTGGCTGA,-,NFYA,C10P,5,11,0.3125,6.81482860446354,733,_ttc___TTggtt___,38,Left,0.425926787778971
C10P.I39,NFYA_MOUSE.H11MO.0.A,-1,6.44867e-08,8.39617e-05,7.05426e-05,14,ATTCTCATTGGTTGAT,TTCTGATTGGCTGA,-,NFYA,C10P,5,11,0.3125,7.32642565213664,1000,_ttc__aTTGgtt___,39,Left,0.45790160325854
C10P.I4,FOXJ3_MOUSE.H11MO.1.B,0,0.000152928,0.199112,0.199112,11,TTTACTATCTT,TTGTTTTTGTTTA,+,FOXJ3,C10P,2,9,0.181818181818182,5.57616531099645,330,tTta___t_tt,4,Right,0.506924119181495
C10P.I40,NFYA_MOUSE.H11MO.0.A,-1,1.661e-07,0.000216262,0.000180046,14,ATCAACCAATGAGAAT,TCAGCCAATCAGAA,+,NFYA,C10P,5,11,0.3125,7.20566546591289,1000,___aacCAAt__gaa_,40,Left,0.450354091619555
C10P.I42,NFYA_MOUSE.H11MO.0.A,-1,1.05169e-08,1.36931e-05,1.22359e-05,14,ATTCTCATTGGTTGAT,TTCTGATTGGCTGA,-,NFYA,C10P,5,11,0.3125,6.59466166742075,972,__tc__aTTgGtt___,42,Left,0.412166354213797
C10P.I43,FOXI1_MOUSE.H11MO.0.B,5,0.000502124,0.653766,0.356676,6,CTTGGT,CTCTGATTGGTC,+,FOXI1,C10P,3,3,0.5,3.92971693959729,531,_TtGGt,43,Left,0.654952823266214
C10P.I44,NFYA_MOUSE.H11MO.0.A,1,4.27522e-12,5.56634e-09,5.5449e-09,13,CAGCCAATGAGAA,TCAGCCAATCAGAA,+,NFYA,C10P,6,7,0.461538461538462,7.687370214448,1000,_a_CCAAt_aga_,44,Left,0.591336170342154
C10P.I45,NFYC_MOUSE.H11MO.0.B,1,3.47216e-09,4.52076e-06,3.59327e-06,13,CAACCAATGAGAA,TCAGCCAATCAGAA,+,NFYC,C10P,5,8,0.384615384615385,7.51635784837921,1000,_a_CCAAt__ga_,45,Left,0.578181372952247
C10P.I46,SP1_MOUSE.H11MO.1.A,0,5.27184e-15,6.86394e-12,1.32988e-11,11,GGGGGCGGGGC,GGGGGCGGGGC,+,SP1,C10P,11,0,1,10.4730079214716,301,ggGGGcGGgGc,46,Left,0.952091629224694
C10P.I47,NFYC_HUMAN.H11MO.0.A,-1,1.13395e-10,1.47641e-07,1.66605e-07,14,ATTAGCCAATGAGAA,CTAGCCAATCAGAG,+,NFYC,C10P,5,10,0.333333333333333,7.22620131088933,1000,___agCCAat__ga_,47,Left,0.481746754059288
C10P.I49,NFYA_MOUSE.H11MO.0.A,-1,1.11954e-08,1.45764e-05,1.43795e-05,14,ATTAGCCAATGGGAA,TCAGCCAATCAGAA,+,NFYA,C10P,6,9,0.4,7.32545787456619,845,___a_cCAAt__ga_,49,Left,0.488363858304413
C10P.I5,STAT1_HUMAN.H11MO.1.A,8,0.000783945,1.0207,0.615038,11,TTCTTCATCTT,CTTTCAGTTTCATTTTCTT,-,STAT1,C10P,3,8,0.272727272727273,5.0826373299277,536,_T__t_aTc_T,5,Right,0.462057939084336
C10P.I52,TBP_MOUSE.H11MO.0.A,3,0.000135463,0.176372,0.307509,6,TTTATA,CCTTTTATAG,-,TBP,C10P,0,6,0,3.97587888452661,1000,T_Ta_A,52,Left,0.662646480754435
C10P.I53,ATF1_HUMAN.H11MO.0.B,1,3.3244e-07,0.000432837,0.000850241,10,AGTGACGTCA,CGGTGACGTCA,+,ATF1,C10P,5,5,0.5,6.01237236293277,1000,aGTgACg___,53,Left,0.601237236293277
C10P.I54,NFYA_MOUSE.H11MO.0.A,0,3.07496e-09,4.0036e-06,3.98003e-06,14,TTCTCATTGGTTGAT,TTCTGATTGGCTGA,-,NFYA,C10P,5,10,0.333333333333333,7.35171007979686,1000,_Tc__aTTGg_t___,54,Left,0.49011400531979
C10P.I55,ATF1_HUMAN.H11MO.0.B,2,1.52536e-05,0.0198602,0.0260035,9,ACGTCACCG,TGACGTCACCG,-,ATF1,C10P,6,3,0.666666666666667,5.51322880104873,1000,_cGTcaC__,55,Centered,0.612580977894303
C10P.I56,SP1_MOUSE.H11MO.1.A,0,1.17632e-13,1.53157e-10,2.97645e-10,11,GGGGGCGGGGCCT,GGGGGCGGGGC,+,SP1,C10P,12,1,0.923076923076923,11.2079404221603,289,ggGGGcGGgGc__,56,Centered,0.862149263243099
C10P.I57,SP1_MOUSE.H11MO.1.A,0,1.19561e-12,1.55669e-09,3.01967e-09,11,GGGGGCGGGGCCTG,GGGGGCGGGGC,+,SP1,C10P,13,1,0.928571428571429,11.0493057440598,552,ggGGGcGGgGc___,57,Centered,0.789236124575702
C10P.I58,SP1_MOUSE.H11MO.1.A,0,6.0655e-15,7.89729e-12,1.53314e-11,11,GGGGGCGGGGCCTG,GGGGGCGGGGC,+,SP1,C10P,13,1,0.928571428571429,11.3878382468946,439,ggGGGcGGgGcc__,58,Centered,0.813417017635329
C10P.I6,STAT1_HUMAN.H11MO.1.A,6,0.00132501,1.72516,0.909931,11,AAGATACTAAA,AAGAAAATGAAACTGAAAG,+,STAT1,C10P,2,9,0.181818181818182,5.68279171308552,348,aagat__t_aa,6,Right,0.51661742846232
C10P.I60,SP1_MOUSE.H11MO.1.A,0,4.9135e-13,6.39738e-10,1.24426e-09,11,GGGGGCGGGGCCT,GGGGGCGGGGC,+,SP1,C10P,12,1,0.923076923076923,11.2952223912002,593,ggGGGcGGgGcc_,60,Centered,0.868863260861552
C10P.I61,SP1_HUMAN.H11MO.0.A,1,4.26203e-14,5.54917e-11,1.07172e-10,15,GGGGGCGGGGCCGGG,GGGGGGCGGGGCCGGGGGGGGG,+,SP1,C10P,15,0,1,11.3675254802897,945,ggGGGcGGgGc__g_,61,Centered,0.757835032019314
C10P.I62,TBP_MOUSE.H11MO.0.A,3,4.29603e-06,0.00559343,0.0111869,6,TTTATA,CCTTTTATAG,-,TBP,C10P,0,6,0,4.25867998478077,1000,TtTata,62,Centered,0.709779997463462
C10P.I63,E4F1_MOUSE.H11MO.0.D,4,0.00152806,1.98953,0.272433,4,ACGT,CGTGACGTC,+,E4F1,C10P,2,2,0.5,3.00993644235288,1000,AcgT,63,Centered,0.752484110588221
C10P.I64,SP1_HUMAN.H11MO.0.A,1,9.77718e-15,1.27299e-11,2.45952e-11,15,GGGGGCGGGGCCGGG,GGGGGGCGGGGCCGGGGGGGGG,+,SP1,C10P,15,0,1,11.7205211614874,252,ggGGGcGGgGcc_g_,64,Centered,0.781368077432495
C10P.I65,CPEB1_HUMAN.H11MO.0.D,1,3.87908e-05,0.0505056,0.0997477,16,TTTTGTTTCTATTCCTT,TTTTTATTTTTTTTTTT,+,CPEB1,C10P,4,13,0.235294117647059,6.5314077462408,405,_ttt_____t_tt__tt,65,Centered,0.384200455661223
C10P.I66,SOX15_MOUSE.H11MO.0.D,-5,1.42078e-05,0.0184986,0.0180374,7,TTTTTCTTTGTTTCCTATT,CATTGTT,+,SOX15,C10P,4,15,0.210526315789474,6.26912242034284,465,_tt____tTg__T_cta_t,66,Centered,0.329953811596992
C10P.I67,SP1_HUMAN.H11MO.0.A,1,1.77541e-13,2.31158e-10,4.45548e-10,16,GGGGGCGGGGCCGGGG,GGGGGGCGGGGCCGGGGGGGGG,+,SP1,C10P,16,0,1,12.0112839688321,271,gGgGGcGGgG___g_g,67,Centered,0.750705248052006
C10P.I68,FOXL1_HUMAN.H11MO.0.D,2,3.1806e-06,0.00414114,0.00470653,15,TATGTTTCTTTAGTT,TGTTTGTTTGTTTACTTTT,+,FOXL1,C10P,3,12,0.2,5.61178739301603,690,t_t__tt_T__a___,68,Centered,0.374119159534402
C10P.I69,FOXG1_HUMAN.H11MO.0.D,0,0.000364702,0.474842,0.670392,12,TTGGTTTCTATA,ATTGTTTATATTTTTTT,+,FOXG1,C10P,3,9,0.25,4.35564682871687,843,tT___t__t__a,69,Centered,0.362970569059739
C10P.I7,CPEB1_HUMAN.H11MO.0.D,0,0.000106458,0.138608,0.27548,17,AAGAAGTACAAGGAAAAC,AAAAAAAAAAATAAAAA,-,CPEB1,C10P,6,12,0.333333333333333,6.40565796356809,591,aa_aa__a_aa_g___a_,7,Right,0.355869886864894
C10P.I70,SP1_HUMAN.H11MO.0.A,1,8.56899e-14,1.11568e-10,2.1556e-10,15,GGGGGCGGGGCCGGG,GGGGGGCGGGGCCGGGGGGGGG,+,SP1,C10P,15,0,1,11.6150097378897,521,ggGGGcGGgGc____,70,Centered,0.774333982525982
C10P.I71,NFYC_HUMAN.H11MO.0.A,-1,7.73113e-08,0.000100659,0.000119391,14,ATTCCCATTGGCTCAT,CTCTGATTGGCTAG,-,NFYC,C10P,7,9,0.4375,6.38968460736211,298,__t____TTG__t___,71,Centered,0.399355287960132
C10P.I72,FOXG1_HUMAN.H11MO.0.D,5,0.000400727,0.521747,0.284528,12,TATAGAAACAAA,AAAAAAATATAAACAAT,-,FOXG1,C10P,2,10,0.166666666666667,4.76871962006181,539,t__a__A___A_,72,Centered,0.397393301671818
C10P.I73,CPEB1_HUMAN.H11MO.0.D,-6,1.91578e-06,0.00249435,0.00479437,17,TTTCAATTTATTTTCTTTTATTTT,TTTTTATTTTTTTTTTT,+,CPEB1,C10P,2,22,0.0833333333333333,7.00373987344445,339,__t___ttt___t__t____t_tt,73,Centered,0.291822494726852
C10P.I75,CPEB1_HUMAN.H11MO.0.D,1,2.12946e-05,0.0277255,0.0393741,14,TTTTACTTTGTTTC,TTTTTATTTTTTTTTTT,+,CPEB1,C10P,3,11,0.214285714285714,6.42979748858936,1000,_tT____TTg_TT_,75,Centered,0.459271249184954
C10P.I76,CPEB1_HUMAN.H11MO.0.D,3,4.26786e-05,0.0555676,0.109197,13,AAACAAAGTGAAA,AAAAAAAAAAATAAAAA,-,CPEB1,C10P,3,10,0.230769230769231,6.38293426653818,472,AA_caA____aaa,76,Centered,0.49099494357986
C10P.I77,PRDM6_HUMAN.H11MO.0.C,-6,4.72413e-05,0.0615082,0.0265354,13,ATTCAATTTGCTTCCTTTT,TTTTTTTCTTTTT,-,PRDM6,C10P,5,14,0.263157894736842,6.00421974648831,243,_tT____tT__tt__t__t,77,Centered,0.316011565604648
C10P.I78,CPEB1_HUMAN.H11MO.0.D,1,4.32342e-05,0.0562909,0.10862,16,AAAACAAGACAAATAAAT,AAAAAAAAAAATAAAAA,-,CPEB1,C10P,3,15,0.166666666666667,6.40541543493309,325,aaa__aa___aaa___a_,78,Centered,0.355856413051839
C10P.I79,SOX13_MOUSE.H11MO.0.D,0,3.84145e-05,0.0500157,0.022125,8,AAACAATGTGAAA,GAACAATG,-,SOX13,C10P,3,10,0.230769230769231,6.19510926084601,944,AAacaA____aa_,79,Centered,0.476546866218924
C10P.I8,IRF1_HUMAN.H11MO.0.A,4,0.000580223,0.75545,0.57264,11,AAGAAAGAGAA,GAAAATGAAAGTGAAAGTAA,+,IRF1,C10P,3,8,0.272727272727273,5.6372024141179,238,Aaga___a_Aa,8,Right,0.512472946737991
C10P.I80,CPEB1_HUMAN.H11MO.0.D,-6,4.19418e-06,0.00546082,0.0104657,17,TTATGTTTGTAACTTGTTTTTTTT,TTTTTATTTTTTTTTTT,+,CPEB1,C10P,4,20,0.166666666666667,7.38240390869635,277,___t___T_t___T___t_tt_tt,80,Centered,0.307600162862348
C10P.I81,CPEB1_HUMAN.H11MO.0.D,2,6.80243e-06,0.00885676,0.017214,15,TTGATTTTATTTGTT,TTTTTATTTTTTTTTTT,+,CPEB1,C10P,2,13,0.133333333333333,5.53324655169435,461,tT___t____tT__T,81,Centered,0.36888310344629
C10P.I82,CPEB1_HUMAN.H11MO.0.D,-2,2.17047e-09,2.82595e-06,5.4771e-06,17,TTTTTGTTATCTTTTTTTTTTTT,TTTTTATTTTTTTTTTT,+,CPEB1,C10P,2,21,0.0869565217391304,6.95205343931241,209,t_t_T_______t__tt_____t,82,Centered,0.302263193013583
C10P.I83,CPEB1_HUMAN.H11MO.0.D,-19,5.88811e-08,7.66631e-05,0.000147656,16,AAAGAAGTTTTTAAAACCAAAAAGAATAAATGAAA,AAAAAAAAAAATAAAAA,-,CPEB1,C10P,6,29,0.171428571428571,8.70066057785762,387,__a_aa_________a______ag_a_a_a___a_,83,Centered,0.248590302224503
C10P.I84,CPEB1_HUMAN.H11MO.0.D,-6,1.59507e-09,2.07678e-06,4.02447e-06,17,AAATAAAAAAAGAAAAAAAAAAACAAAA,AAAAAAAAAAATAAAAA,-,CPEB1,C10P,2,26,0.0714285714285714,8.21169692017037,222,a____aa__aA_______a_A_a_a___,84,Centered,0.293274890006085
C10P.I85,CPEB1_HUMAN.H11MO.0.D,-1,1.33368e-09,1.73646e-06,3.35952e-06,17,TTTTTTATTTTTTCTTTTTTGCTATATTAACTTCTTTT,TTTTTATTTTTTTTTTT,+,CPEB1,C10P,5,33,0.131578947368421,9.15131092114738,334,____tt_t___t___t_t_t____________t_t_t_,85,Centered,0.240823971609142
C10P.I86,CPEB1_HUMAN.H11MO.0.D,-4,2.82973e-09,3.68431e-06,7.08738e-06,17,ATTCTTTTTTTCTTTTTTTTTTTATTTCT,TTTTTATTTTTTTTTTT,+,CPEB1,C10P,3,26,0.103448275862069,7.9589177941861,203,________t_______T___t_______t,86,Centered,0.274445441178831
C10P.I87,CPEB1_HUMAN.H11MO.0.D,-6,5.43992e-09,7.08277e-06,1.37075e-05,17,AAATAAAAAAAGAAAAATAAAAACAAT,AAAAAAAAAAATAAAAA,-,CPEB1,C10P,2,25,0.0740740740740741,8.21275179309552,222,a____aa__aA_a_____aaa_a_a__,87,Centered,0.304175992336871
C10P.I88,CPEB1_HUMAN.H11MO.0.D,-3,4.4326e-08,5.77124e-05,0.000112715,17,TTTTTTCTTTCTTTCTTTTTCTTC,TTTTTATTTTTTTTTTT,+,CPEB1,C10P,5,19,0.208333333333333,8.0841056742535,207,__tt______c_tt_Ttt_t_t__,88,Centered,0.336837736427229
C10P.I89,CPEB1_HUMAN.H11MO.0.D,-3,8.97737e-07,0.00116885,0.00227923,17,TTTTATTTATTTTTCTTTTTATTT,TTTTTATTTTTTTTTTT,+,CPEB1,C10P,1,23,0.0416666666666667,7.09293396386294,242,________at__tt_Tt__t____,89,Centered,0.295538915160956
C10P.I9,FOXJ3_MOUSE.H11MO.1.B,0,3.35773e-05,0.0437176,0.0434459,11,TTTTTTTTCTT,TTGTTTTTGTTTA,+,FOXJ3,C10P,1,10,0.0909090909090909,5.34217734563424,306,tTt____t_tt,9,Right,0.485652485966749
C10P.I90,CPEB1_HUMAN.H11MO.0.D,-12,1.82884e-08,2.38114e-05,4.60304e-05,17,ATTTTCTTTCTTTTTTTTTTTTTTCTTTTTTT,TTTTTATTTTTTTTTTT,+,CPEB1,C10P,3,29,0.09375,7.63265006799703,238,___t_____c__tt_____________t____,90,Centered,0.238520314624907
C11N.I1,MYOD1_HUMAN.H11MO.0.A,-6,3.13996e-05,0.0408822,0.0810045,15,AGCAGGAGCAGGACCAGCAGCAGCAT,GGCAGGAACAGCTGC,-,MYOD1,C11N,16,10,0.615384615384615,11.2293716378634,1000,a__Ag_a_Cag___cAGcA_c__c__,1,Right,0.431898909148591
C11N.I11,TBX3_HUMAN.H11MO.0.C,3,0.00064622,0.841379,0.429682,8,CCACCTCC,TTCCCACCTCC,-,TBX3,C11N,6,2,0.75,4.95569672026315,215,cCa_ctcc,11,Right,0.619462090032893
C11N.I12,OSR2_HUMAN.H11MO.0.C,-5,3.64577e-06,0.00474679,0.00937274,16,AGCACCAGGAGCAGCAGAAGCA,CAGCAGAAGCAGCAGC,-,OSR2,C11N,13,9,0.590909090909091,10.4476727603114,917,ag___cag_AgCag_a____CA,12,Right,0.474894216377793
C11N.I13,REST_MOUSE.H11MO.0.A,2,0.000329211,0.428633,0.295144,8,CAGCAGCA,TTCAGCACCATGGACAGCGCCC,+,REST,C11N,5,3,0.625,5.80868756565171,631,cAgcA_ca,13,Right,0.726085945706463
C11N.I14,NR5A2_HUMAN.H11MO.0.B,1,0.00161575,2.10371,1,8,GGAGTTGG,TGGCCTTGAAC,-,NR5A2,C11N,5,3,0.625,4.67567042088893,228,gg_g__GG,14,Right,0.584458802611116
C11N.I15,ZBTB6_MOUSE.H11MO.0.D,3,5.2894e-05,0.0688679,0.0673858,10,CACCAGCACC,CGGCTCCAGCACC,-,ZBTB6,C11N,7,3,0.7,5.21520519656521,235,C_cC__C_cc,15,Right,0.521520519656521
C11N.I16,OSR2_HUMAN.H11MO.0.C,3,1.89826e-05,0.0247154,0.0490272,11,CAGCACCAGGA,CAGCAGAAGCAGCAGC,-,OSR2,C11N,7,4,0.636363636363636,5.83642001699649,255,cAg_a_cag_A,16,Right,0.530583637908772
C11N.I17,SPIC_HUMAN.H11MO.0.D,1,0.000995723,1.29643,0.438225,10,GTGACGAGGG,GAGGAAGGGGAGG,+,SPIC,C11N,7,3,0.7,5.03199643212718,268,g_Ga_g_gG_,17,Right,0.503199643212718
C11N.I18,OSR2_HUMAN.H11MO.0.C,3,9.38074e-06,0.0122137,0.0243522,13,CAGCACCAGCAGCC,CAGCAGAAGCAGCAGC,-,OSR2,C11N,10,4,0.714285714285714,7.11977353011116,402,cAg___CaGcag__,18,Right,0.508555252150797
C11N.I19,PRDM1_MOUSE.H11MO.0.A,0,0.000681831,0.887743,0.710183,9,TCACCTTCC,TCACTTTCACTTTC,-,PRDM1,C11N,5,4,0.555555555555556,4.433789650125,330,_caCCtt__,19,Right,0.492643294458334
C11N.I2,SP5_MOUSE.H11MO.1.C,4,0.000396035,0.515638,0.243621,9,GGGATGGAG,GGAGGGGGAGGAG,+,SP5,C11N,6,3,0.666666666666667,5.73468673258421,389,g_G__G__G,2,Right,0.637187414731579
C11N.I20,ETS2_MOUSE.H11MO.0.A,3,0.00080155,1.04362,0.459058,10,GGGACGATGG,GGAAGGAAGAGGA,+,ETS2,C11N,7,3,0.7,4.50368045397817,320,__ga____G_,20,Right,0.450368045397817
C11N.I21,BC11A_HUMAN.H11MO.0.A,3,0.0022181,2.88797,0.597875,8,TCACCTCC,TTTTCACTTCCTCTTTT,-,BC11A,C11N,5,3,0.625,4.79738603749351,512,_C_cCt_c,21,Right,0.599673254686689
C11N.I22,TEAD2_HUMAN.H11MO.0.D,0,0.00217729,2.83483,1,8,TCACCTTC,CCACATTCCAGG,+,TEAD2,C11N,4,4,0.5,4.78906008719064,407,_c_CC_tc,22,Right,0.59863251089883
C11N.I23,SP3_MOUSE.H11MO.0.B,10,0.000134001,0.174469,0.097115,10,GGGACCGGGG,GGGGGGGGGCGGGGCCGGGG,+,SP3,C11N,9,1,0.9,5.19382078124816,469,g_Ga____G_,23,Right,0.519382078124816
C11N.I24,OSR2_HUMAN.H11MO.0.C,2,3.3843e-05,0.0440636,0.0876177,10,TGCTGCTGCT,GCTGCTGCTTCTGCTG,+,OSR2,C11N,6,4,0.6,6.06332414792167,1000,TgcTG_t__T,24,Right,0.606332414792167
C11N.I25,VEZF1_HUMAN.H11MO.1.C,1,5.28753e-06,0.00688436,0.0132324,11,GAAGGAGGTGA,AGAGGGAGGGGG,+,VEZF1,C11N,6,5,0.545454545454545,4.98832688035061,339,g__g__gg_G_,25,Right,0.453484261850055
C11N.I26,NR1D1_MOUSE.H11MO.0.A,0,0.000118552,0.154355,0.153089,10,AGGGCTGTGG,AGGGAAGTGGGTCAGAAGG,+,NR1D1,C11N,7,3,0.7,4.69756224411272,437,aggg__G_G_,26,Right,0.469756224411272
C11N.I27,ZN263_HUMAN.H11MO.0.A,-5,3.6735e-07,0.00047829,0.000328325,20,GCAGGGGCAGCAGGAGGCGCAGGAG,GGGAGGAGGGAGAGGAGGAG,+,ZN263,C11N,19,6,0.76,9.98319384553773,855,_caG___c_G_ag___g___aggag,27,Right,0.399327753821509
C11N.I29,CPEB1_HUMAN.H11MO.0.D,0,1.2615e-06,0.00164247,0.00321391,17,AGAAAAAGAGGTAAAAA,AAAAAAAAAAATAAAAA,-,CPEB1,C11N,4,13,0.235294117647059,7.08662669374347,665,_ga__aa_____A_a_A,29,Left,0.416860393749616
C11N.I3,TAF1_MOUSE.H11MO.0.A,0,0.000830171,1.08088,1,8,GAAGATGG,CAAGATGGCGGCGG,+,TAF1,C11N,4,4,0.5,4.16708037697726,235,ga_g__G_,3,Right,0.520885047122158
C11N.I30,MAX_HUMAN.H11MO.0.A,2,0.00672589,8.75711,0.550776,4,ACGT,CCACGTGCTC,-,MAX,C11N,2,2,0.5,2.45160060849535,277,A__t,30,Left,0.612900152123837
C11N.I31,ARI3A_MOUSE.H11MO.0.D,0,6.1071e-05,0.0795144,0.0644023,17,GTTTTTTTTTATTTGTT,TTTAATTTGATTTCGATTAATT,-,ARI3A,C11N,2,15,0.117647058823529,6.56219796996234,327,_t____t___a_tT_t_,31,Left,0.386011645291902
C11N.I33,FOXJ3_MOUSE.H11MO.0.A,-3,5.4561e-06,0.00710385,0.00569224,13,TTCTTGTTATTTTTTT,TTGTTTATTTTTT,+,FOXJ3,C11N,2,14,0.125,6.54892869579818,604,_t_tt_t___t_tttt,33,Left,0.409308043487386
C11N.I34,SP3_MOUSE.H11MO.0.B,0,9.88043e-13,1.28643e-09,1.23977e-09,16,CCCCGGCCCCGCCCCC,CCCCGGCCCCGCCCCCCCCC,-,SP3,C11N,16,0,1,12.2386114333368,207,c____GCcCCgCCccc,34,Left,0.764913214583549
C11N.I36,CPEB1_HUMAN.H11MO.0.D,0,3.56076e-06,0.00463611,0.00530153,17,TTTGATCTTTTTGTTCTTTA,TTTTTATTTTTTTTTTT,+,CPEB1,C11N,4,16,0.2,6.89411100029002,498,_ttg____T_t__t__t__a,36,Left,0.344705550014501
C11N.I37,SP1_HUMAN.H11MO.0.A,5,1.37048e-13,1.78437e-10,2.05367e-10,16,CCCCGGCCCCGCCCCC,CCCCCCCCCGGCCCCGCCCCCC,-,SP1,C11N,16,0,1,12.2825023428674,445,c____GCcCCgCCccc,37,Left,0.767656396429213
C11N.I39,SP1_HUMAN.H11MO.0.A,5,9.88621e-13,1.28718e-09,8.0662e-10,16,CCCCGGCCCCGCCCCC,CCCCCCCCCGGCCCCGCCCCCC,-,SP1,C11N,16,0,1,12.8197586952821,212,c____GCCCCgCCccc,39,Left,0.801234918455131
C11N.I4,TBX3_HUMAN.H11MO.0.C,1,0.00155924,2.03013,1,8,GACTTGGG,GGAGGTGGGAA,+,TBX3,C11N,5,3,0.625,4.49257809504439,451,g_c_tGgg,4,Right,0.561572261880549
C11N.I40,EVX1_MOUSE.H11MO.0.C,0,0.00015136,0.19707,0.196996,13,AGCCTATAAAGCA,AGGCCATAAATCA,-,EVX1,C11N,5,8,0.384615384615385,5.58013067627301,1000,a___t_taaa_c_,40,Left,0.42924082125177
C11N.I41,DMBX1_HUMAN.H11MO.0.D,8,0.00057733,0.751683,0.675116,12,AGGTTATAAGAAA,ACTTAATTAGATTATAATTA,-,DMBX1,C11N,3,10,0.230769230769231,5.51578300144027,1000,a_______A_aAA,41,Left,0.42429100011079
C11N.I42,SP2_MOUSE.H11MO.0.B,1,2.39353e-13,3.11637e-10,2.00944e-10,16,CCCCGGCCCCGCCCCC,CCCCCGGCCCCGCCCCCCCCCC,-,SP2,C11N,16,0,1,12.2127708515522,212,c____GCCCCgCCccc,42,Left,0.763298178222011
C11N.I44,HXB13_HUMAN.H11MO.0.A,-1,9.0341e-05,0.117624,0.235159,10,AGACTATAAAAC,GCCAATAAAA,-,HXB13,C11N,3,9,0.25,5.52606487259032,1000,a___tataAa__,44,Left,0.460505406049194
C11N.I47,SP1_MOUSE.H11MO.1.A,-2,2.12757e-11,2.7701e-08,2.9429e-08,11,CGGCCCCGCCCCC,GCCCCGCCCCC,-,SP1,C11N,13,0,1,11.0647933448264,644,__gCcCCgCCccc,47,Left,0.85113794960203
C11N.I48,SP1_MOUSE.H11MO.1.A,0,2.97793e-11,3.87726e-08,7.5331e-08,11,GGGGGCGGGGCT,GGGGGCGGGGC,+,SP1,C11N,11,1,0.916666666666667,11.7014947935301,319,gggGGcGGgGC_,48,Left,0.97512456612751
C11N.I49,SP1_MOUSE.H11MO.1.A,-4,2.22175e-12,2.89272e-09,5.57682e-09,11,CCCGGCCCCGCCCCC,GCCCCGCCCCC,-,SP1,C11N,15,0,1,11.4095556910309,517,____GCcCCgCCccc,49,Left,0.760637046068727
C11N.I5,PRDM9_MOUSE.H11MO.0.C,7,0.000550153,0.716299,0.352077,8,CAGCAGCA,AAGATGGCAGCAGCATCTG,+,PRDM9,C11N,5,3,0.625,6.16781179388775,827,CAGcAgca,5,Right,0.770976474235968
C11N.I51,ZN136_HUMAN.H11MO.0.C,16,0.00134215,1.74748,1,6,CTTGGT,TGCTGGATATAGTATTCTTGGTTG,+,ZN136,C11N,3,3,0.5,3.10120944279322,277,_ttggT,51,Left,0.516868240465536
C11N.I53,ETV4_HUMAN.H11MO.0.B,3,7.51226e-05,0.0978096,0.0911835,7,AGGAAGT,AACAGGAAGGG,+,ETV4,C11N,3,4,0.428571428571429,2.68410200172176,241,__g__G_,53,Left,0.383443143103109
C11N.I55,SP1_MOUSE.H11MO.1.A,0,2.13729e-13,2.78276e-10,5.39801e-10,11,GCCCCGCCCCC,GCCCCGCCCCC,-,SP1,C11N,11,0,1,11.2700957311946,291,gCcCCgCCCcc,55,Centered,1.02455415738133
C11N.I57,OSR2_HUMAN.H11MO.0.C,2,0.000235517,0.306643,0.406805,7,TGCTGCT,GCTGCTGCTTCTGCTG,+,OSR2,C11N,4,3,0.571428571428571,4.18186114865711,234,T__t_cT,57,Centered,0.597408735522444
C11N.I58,SP1_MOUSE.H11MO.1.A,0,2.17939e-11,2.83757e-08,5.51966e-08,11,GGGGGCGGGGC,GGGGGCGGGGC,+,SP1,C11N,11,0,1,11.4703115757238,284,gggGGcGGGGc,58,Centered,1.04275559779308
C11N.I59,NFYB_MOUSE.H11MO.0.A,0,3.99342e-13,5.19943e-10,5.18944e-10,13,CAACCAATCGGAA,CAGCCAATCAGAG,+,NFYB,C11N,6,7,0.461538461538462,8.75215753098001,688,___CCAATc_g__,59,Centered,0.673242886998463
C11N.I6,TBX3_HUMAN.H11MO.0.C,3,0.00153644,2.00045,0.589138,8,CCACCTCC,TTCCCACCTCC,-,TBX3,C11N,6,2,0.75,4.6711688432123,236,cCa___cc,6,Right,0.583896105401538
C11N.I60,TBP_MOUSE.H11MO.0.A,3,3.90134e-05,0.0507955,0.101591,6,TTTATA,CCTTTTATAG,-,TBP,C11N,0,6,0,4.92487280365393,216,TTTAta,60,Centered,0.820812133942322
C11N.I61,SP1_MOUSE.H11MO.1.A,0,1.17245e-11,1.52653e-08,1.97461e-08,11,GCCCCGCCCCC,GCCCCGCCCCC,-,SP1,C11N,11,0,1,11.5586479259759,374,gCCCCgCCccc,61,Centered,1.05078617508872
C11N.I63,SP1_MOUSE.H11MO.1.A,0,2.28923e-13,2.98058e-10,5.79096e-10,11,GGGGGCGGGGC,GGGGGCGGGGC,+,SP1,C11N,11,0,1,10.8274582852326,399,gggGGcGGGGc,63,Centered,0.984314389566604
C11N.I64,THA11_HUMAN.H11MO.0.B,1,0.00305512,3.97777,1,8,AACTAGGA,GAACTACAACTCCCAGCATGCC,-,THA11,C11N,3,5,0.375,4.07922849541296,230,a_c_ag__,64,Centered,0.50990356192662
C11N.I65,TBX19_HUMAN.H11MO.0.D,6,0.000852953,1.11055,1,9,CACCTTCGT,ATTTCACACCTACGTGTGAAAT,-,TBX19,C11N,5,4,0.555555555555556,3.94898260872769,287,c_cCttc__,65,Centered,0.438775845414188
C11N.I66,OSR2_HUMAN.H11MO.0.C,0,8.03349e-06,0.0104596,0.0207248,9,GCTCCTGCT,GCTGCTGCTTCTGCTG,+,OSR2,C11N,6,3,0.666666666666667,5.39000271778195,454,gcTcct_cT,66,Centered,0.598889190864661
C11N.I68,SP3_MOUSE.H11MO.0.B,5,2.79345e-14,3.63707e-11,3.51034e-11,14,GCCCCGCCCCCCCC,CCCCGGCCCCGCCCCCCCCC,-,SP3,C11N,14,0,1,11.3085140284609,407,gCcCCgCCccc__c,68,Centered,0.807751002032924
C11N.I69,PITX2_MOUSE.H11MO.0.D,-3,8.90854e-05,0.115989,0.115721,10,AGTTTGGATTTGAT,TGGGATTAAA,+,PITX2,C11N,4,10,0.285714285714286,5.02844924639442,312,a__t___a____a_,69,Centered,0.35917494617103
C11N.I7,ZIC2_HUMAN.H11MO.0.D,3,0.000476091,0.61987,0.319406,8,CAGCAGCA,TCACAGCAGGGGGCC,-,ZIC2,C11N,5,3,0.625,5.38508475704789,502,cAgcA__a,7,Right,0.673135594630986
C11N.I70,NR2E3_MOUSE.H11MO.0.C,2,0.000558086,0.726628,0.491365,12,TGTTTAAAGTCACCATA,AAAGTCAAAAGTCA,+,NR2E3,C11N,5,12,0.294117647058824,6.62123898094781,1000,__tt_aaa_t_a_c___,70,Centered,0.389484645938107
C11N.I72,EHF_MOUSE.H11MO.0.B,6,0.000860861,1.12084,0.564722,7,TCTTGGT,GCCACTTCCTGGTTC,-,EHF,C11N,3,4,0.428571428571429,3.94048979636448,246,tc_tg_T,72,Centered,0.562927113766354
C11N.I73,SP1_HUMAN.H11MO.0.A,2,7.74115e-19,1.0079e-15,1.94034e-15,19,CCCCCCCGGCCCCGCCCCC,CCCCCCCCCGGCCCCGCCCCCC,-,SP1,C11N,19,0,1,12.9014826656456,339,___cc___GCCCCgCCCcc,73,Centered,0.679025403455031
C11N.I74,LMX1A_HUMAN.H11MO.0.D,0,0.000357306,0.465212,0.207653,19,ATATAGTAATAATGAATCT,TTAATTAAATAATTAATTA,-,LMX1A,C11N,3,16,0.157894736842105,6.61897012849203,428,_t_t_Gt__t_________,74,Centered,0.348366848868002
C11N.I76,CPEB1_HUMAN.H11MO.0.D,-2,1.56053e-05,0.0203181,0.0397227,17,TTGTTTTGTTCCTTTTTTCCAGTAA,TTTTTATTTTTTTTTTT,+,CPEB1,C11N,7,18,0.28,7.67676056037426,877,___t_tt__t___t_T_t_c__t__,76,Centered,0.30707042241497
C11N.I77,SP1_HUMAN.H11MO.0.A,1,6.49377e-15,8.45488e-12,1.63095e-11,16,GGGGGCGGGGCCGGGG,GGGGGGCGGGGCCGGGGGGGGG,+,SP1,C11N,16,0,1,12.2980135961753,385,ggGGGcGGGGC____g,77,Centered,0.768625849760954
C11N.I78,CPEB1_HUMAN.H11MO.0.D,-3,0.000117869,0.153465,0.13562,17,TTCTGTTTCCTGGATTTTCA,TTTTTATTTTTTTTTTT,+,CPEB1,C11N,7,13,0.35,7.46399132282932,364,__cT______t__a_ttt__,78,Centered,0.373199566141466
C11N.I80,FOXK1_HUMAN.H11MO.0.A,0,8.71355e-05,0.11345,0.0547875,10,TGTTGTCTTTTAACTATA,TGTTTACTTT,+,FOXK1,C11N,4,14,0.222222222222222,6.07255636921435,274,tgtt___tT_____t___,80,Centered,0.337364242734131
C11N.I81,ONEC2_MOUSE.H11MO.0.D,1,6.69705e-05,0.0871956,0.0507457,20,ATAAAAACCAGTTAACAGTA,AAAAAAAATCAATAACAAGAC,-,ONEC2,C11N,5,15,0.25,6.62792788100787,734,__aaa___c_______A___,81,Centered,0.331396394050393
C11N.I82,CPEB1_HUMAN.H11MO.0.D,-7,4.09195e-08,5.32772e-05,0.000102698,17,AGATACAAAAAAAATATATAAAAATTAT,AAAAAAAAAAATAAAAA,-,CPEB1,C11N,2,26,0.0714285714285714,7.78143820629323,284,A___a___a__________aaaa_____,82,Centered,0.277908507367615
C11N.I83,CPEB1_HUMAN.H11MO.0.D,-8,4.3034e-05,0.0560303,0.11124,17,TATTTTACAAATTTCTTTTGTTTTTCTAAATCT,TTTTTATTTTTTTTTTT,+,CPEB1,C11N,5,28,0.151515151515152,8.44047288182747,229,___Tt____________tt_t__tt_t___t__,83,Centered,0.255771905509923
C11N.I84,SP1_HUMAN.H11MO.0.A,1,6.04811e-18,7.87464e-15,1.51325e-14,21,GGGGGCGGGGCCGGGGGGGGG,GGGGGGCGGGGCCGGGGGGGGG,+,SP1,C11N,21,0,1,13.9869717852555,228,ggGGGcGGGGC___gg__ggg,84,Centered,0.666046275488356
C11N.I85,FOXG1_HUMAN.H11MO.0.D,-10,2.95295e-06,0.00384474,0.00742584,17,TTTTTTTCAATTTTTTCATTTGTATTTTTATAT,ATTGTTTATATTTTTTT,+,FOXG1,C11N,3,30,0.0909090909090909,9.04069378674127,288,t___tt______t_tt__t_______t______,85,Centered,0.273960417780039
C11N.I86,CPEB1_HUMAN.H11MO.0.D,0,3.08693e-07,0.000401918,0.000770459,17,TTTTTTATTTTCTATTTGTTTTCTTATAA,TTTTTATTTTTTTTTTT,+,CPEB1,C11N,3,26,0.103448275862069,8.184776438108,232,Ttt____tt_t_______t_____t____,86,Centered,0.282233670279586
C11N.I87,FOXL1_HUMAN.H11MO.0.D,-15,2.73317e-06,0.00355859,0.00684554,19,AAGTTCTTTACTATTTGTTTATTTGTTTTTTTGTCT,TGTTTGTTTGTTTACTTTT,+,FOXL1,C11N,7,29,0.194444444444444,8.24627367652193,207,______t_t____t_t__t____t_____t______,87,Centered,0.229063157681165
C11N.I88,CPEB1_HUMAN.H11MO.0.D,-3,4.41739e-07,0.000575145,0.00112027,17,TACATAGACAAAAAGAAAAAAGTA,AAAAAAAAAAATAAAAA,-,CPEB1,C11N,5,19,0.208333333333333,7.93323260385952,212,____t__a_aa_a__a__aaa_t_,88,Centered,0.330551358494147
C11N.I89,CPEB1_HUMAN.H11MO.0.D,-1,8.91062e-07,0.00116016,0.00224658,17,TTTGTTATTTTTTTTTAGTTT,TTTTTATTTTTTTTTTT,+,CPEB1,C11N,2,19,0.0952380952380952,7.14203094239819,203,_t___t__t_tT_______t_,89,Centered,0.340096711542771
C11N.I9,OSR2_HUMAN.H11MO.0.C,2,2.06654e-05,0.0269063,0.0528278,10,TCCTGCTGCT,GCTGCTGCTTCTGCTG,+,OSR2,C11N,6,4,0.6,5.74474922054464,470,T_cTg_t_cT,9,Right,0.574474922054464
C11N.I90,CPEB1_HUMAN.H11MO.0.D,-5,9.63324e-07,0.00125425,0.00242179,17,ACATTTTGTTAATTTTTTCATTTTTC,TTTTTATTTTTTTTTTT,+,CPEB1,C11N,4,22,0.153846153846154,7.54366772773903,277,__a__Tt__t__t_tt_t__t__tt_,90,Centered,0.290141066451501
C11P.I1,CPEB1_HUMAN.H11MO.0.D,5,0.000168116,0.218887,0.430797,12,TAAGAATAAAAA,AAAAAAAAAAATAAAAA,-,CPEB1,C11P,1,11,0.0833333333333333,6.03944650682419,254,t_a_aAt_____,1,Right,0.503287208902016
C11P.I11,ELF5_MOUSE.H11MO.0.A,2,3.49441e-06,0.00454972,0.00301638,10,GAGGAGGAAG,GGAAGAAGGAAGAAGAA,+,ELF5,C11P,6,4,0.6,6.14100513961711,227,_ag_AGgAaG,11,Right,0.614100513961711
C11P.I13,NFAT5_HUMAN.H11MO.0.D,-1,0.00121361,1.58012,0.7836,9,ACCCTTACCT,CCTTTTCCTCT,-,NFAT5,C11P,5,5,0.5,6.79454728894762,1000,___cTtACC_,13,Right,0.679454728894762
C11P.I14,ETV5_MOUSE.H11MO.0.D,0,4.34257e-07,0.000565403,0.000546018,10,GAGGAGGAAG,GAGCAGGAAGTGAG,+,ETV5,C11P,6,4,0.6,5.4592110167461,322,gag_AggAag,14,Right,0.54592110167461
C11P.I15,ETV5_MOUSE.H11MO.0.D,0,3.57935e-06,0.00466032,0.00450854,10,GAGGAGGAAG,GAGCAGGAAGTGAG,+,ETV5,C11P,6,4,0.6,6.23702715796411,447,_Ag_AggAaG,15,Right,0.623702715796411
C11P.I18,ETV5_MOUSE.H11MO.0.D,4,6.06313e-06,0.00789419,0.0076769,10,CTTCCTCCTC,CTCACTTCCTGCTC,-,ETV5,C11P,6,4,0.6,5.78988355447732,240,CttCcTcctc,18,Right,0.578988355447732
C11P.I19,ZN263_HUMAN.H11MO.1.A,2,0.00124043,1.61505,1,8,TCCTTGCC,CCTCCTCCCTC,-,ZN263,C11P,5,3,0.625,4.96480119096479,298,TCCtt_cc,19,Right,0.620600148870598
C11P.I2,ZEB1_MOUSE.H11MO.0.B,-1,0.000355092,0.462329,0.458915,7,ACTCACCT,CTCACCTGTC,-,ZEB1,C11P,4,4,0.5,6.93812220869517,1000,_CT_ACC_,2,Right,0.867265276086896
C11P.I20,ZN816_HUMAN.H11MO.0.C,2,0.000112955,0.147068,0.183756,13,CTCCATCTTCCCC,CCCTGCATGTCCCCCTTTTTT,-,ZN816,C11P,8,5,0.615384615384615,5.48635812657172,789,c_cC_____c___,20,Right,0.422027548197825
C11P.I21,ZN263_HUMAN.H11MO.1.A,0,1.92148e-06,0.00250176,0.00235624,11,GGAGGAGGAAG,GAGGGAGGAGG,+,ZN263,C11P,7,4,0.636363636363636,5.64962550974346,312,g__g_aGGa_G,21,Right,0.513602319067587
C11P.I23,ETV5_MOUSE.H11MO.0.D,1,6.12305e-06,0.00797221,0.00776514,8,AGGAGGAA,GAGCAGGAAGTGAG,+,ETV5,C11P,4,4,0.5,4.92022788575305,322,aG_AGg_a,23,Right,0.615028485719132
C11P.I24,ZN263_HUMAN.H11MO.1.A,2,0.00198639,2.58628,1,8,TCCTTGCC,CCTCCTCCCTC,-,ZN263,C11P,5,3,0.625,5.2233151720198,585,TcCtt_cc,24,Right,0.652914396502475
C11P.I25,ELF5_MOUSE.H11MO.0.A,5,7.66804e-07,0.000998379,0.00190997,11,CTTCCTCCTCC,TTCTTCTTCCTTCTTCC,-,ELF5,C11P,7,4,0.636363636363636,6.38662085490636,268,ct_Cct_c__C,25,Right,0.580601895900578
C11P.I26,FLI1_MOUSE.H11MO.1.A,2,8.40472e-08,0.000109429,0.000146305,13,GGAGGAGGAAGGA,GGGAGGCAGGAAGGGGGGG,+,FLI1,C11P,8,5,0.615384615384615,6.2170513582448,309,g__g_aGg_agg_,26,Right,0.478234719864985
C11P.I27,ELF5_MOUSE.H11MO.0.A,1,1.58835e-06,0.00206803,0.00208197,16,GAAGGAGGAAGCAGGGA,GGAAGAAGGAAGAAGAA,+,ELF5,C11P,10,7,0.588235294117647,6.62926690867498,556,_a_g__gg__gc__g__,27,Right,0.389956876980881
C11P.I29,SP1_MOUSE.H11MO.1.A,0,1.19759e-10,1.55926e-07,3.02467e-07,11,GGGGGCGGGGC,GGGGGCGGGGC,+,SP1,C11P,11,0,1,10.3213424476876,658,ggGGGcGGgGc,29,Left,0.938303858880694
C11P.I3,ELF5_MOUSE.H11MO.0.A,5,3.52868e-07,0.000459434,0.00088937,10,CTTCCTCCTC,TTCTTCTTCCTTCTTCC,-,ELF5,C11P,6,4,0.6,5.55436618315729,458,CtTccTcct_,3,Right,0.555436618315729
C11P.I30,MEF2A_HUMAN.H11MO.0.A,2,6.29507e-05,0.0819618,0.0690853,11,TAAAAACAGAA,GCTAAAAATAGAA,-,MEF2A,C11P,2,9,0.181818181818182,6.01926536575791,515,tAA__A_A_a_,30,Left,0.547205942341628
C11P.I32,SP3_MOUSE.H11MO.0.B,0,1.93162e-14,2.51496e-11,2.40717e-11,15,GGGAGGGGGCGGGGC,GGGGGGGGGCGGGGCCGGGG,+,SP3,C11P,14,1,0.933333333333333,10.9590166180759,327,____ggGGGcGGGgc,32,Left,0.730601107871727
C11P.I33,FOXO4_MOUSE.H11MO.0.C,-3,0.000107851,0.140421,0.0658637,9,ATAAGTAATCACAAATT,AATAAACAA,-,FOXO4,C11P,3,14,0.176470588235294,6.10198318216921,443,___a__aA__a_____t,33,Left,0.358940187186424
C11P.I34,SP3_MOUSE.H11MO.0.B,5,5.45149e-13,7.09784e-10,6.83939e-10,15,GCCCCGCCCCCCCCC,CCCCGGCCCCGCCCCCCCCC,-,SP3,C11P,15,0,1,11.3476725703091,312,gcCCCgCCCcc__c_,34,Left,0.756511504687275
C11P.I35,SP1_HUMAN.H11MO.0.A,-2,6.07267e-15,7.90661e-12,1.51237e-11,21,GGGGGGGGCGGGGCCGGGGGGGG,GGGGGGCGGGGCCGGGGGGGGG,+,SP1,C11P,23,0,1,12.8812396068513,419,___ggGGGCGGgG___ggg___g,35,Left,0.560053895950056
C11P.I36,SP1_MOUSE.H11MO.1.A,-4,2.71773e-11,3.53848e-08,5.01143e-08,11,CCCGGCCCCGCCCCC,GCCCCGCCCCC,-,SP1,C11P,15,0,1,10.9876256622754,371,cc__gCcCCgCCCcc,36,Left,0.732508377485025
C11P.I37,SP4_MOUSE.H11MO.0.B,0,2.54975e-10,3.31978e-07,2.57666e-07,15,CCTGGCCCCGCCCCC,CCCGGCCCCGCCCCCTTCCC,-,SP4,C11P,14,1,0.933333333333333,11.279457071103,583,cc_ggCcCCgCCCcc,37,Left,0.751963804740199
C11P.I38,SP1_HUMAN.H11MO.0.A,1,4.33408e-11,5.64298e-08,4.69247e-08,15,GGGGGCGGGGCCGGG,GGGGGGCGGGGCCGGGGGGGGG,+,SP1,C11P,15,0,1,10.3509941146339,720,ggGGG_GGgG___gg,38,Left,0.690066274308926
C11P.I39,SP3_MOUSE.H11MO.0.B,2,1.69164e-13,2.20251e-10,2.10897e-10,18,GAGGGGGCGGGGCCGGGG,GGGGGGGGGCGGGGCCGGGG,+,SP3,C11P,17,1,0.944444444444444,10.907191980103,407,__ggGGGcGGgGc___g_,39,Left,0.605955110005724
C11P.I40,SP1_HUMAN.H11MO.0.A,6,3.8889e-12,5.06335e-09,3.94761e-09,16,CCCGGCCCCGCCCCCT,CCCCCCCCCGGCCCCGCCCCCC,-,SP1,C11P,15,1,0.9375,10.5335356756234,249,cc___CcCCgCCCcc_,40,Left,0.658345979726464
C11P.I41,SP3_MOUSE.H11MO.0.B,1,1.21821e-12,1.58611e-09,1.52768e-09,16,CCCGGCCCCGCCCCCC,CCCCGGCCCCGCCCCCCCCC,-,SP3,C11P,16,0,1,10.5198692009596,533,c____CcCCgCCC_c_,41,Left,0.657491825059973
C11P.I42,NR2E3_MOUSE.H11MO.0.C,1,0.00053016,0.690269,0.528033,13,AAATCAGAAATTA,AAAGTCAAAAGTCA,+,NR2E3,C11P,2,11,0.153846153846154,6.08517727174362,1000,aA__ca__Aa_ta,42,Left,0.468090559364894
C11P.I44,SP1_MOUSE.H11MO.1.A,0,7.51205e-11,9.78069e-08,1.89288e-07,11,GGGGGCGGGGC,GGGGGCGGGGC,+,SP1,C11P,11,0,1,9.67319783446893,483,ggGGG_GGgGc,44,Left,0.879381621315357
C11P.I45,SP3_MOUSE.H11MO.0.B,1,2.32361e-11,3.02534e-08,1.89145e-08,16,CCTGGCCCCGCCCCCC,CCCCGGCCCCGCCCCCCCCC,-,SP3,C11P,15,1,0.9375,11.0734699557007,641,cc_g_CcCCgCCCcc_,45,Left,0.692091872231291
C11P.I46,SP1_HUMAN.H11MO.0.A,6,7.28466e-12,9.48463e-09,1.09245e-08,16,CCCGGCCCCGCCCCCT,CCCCCCCCCGGCCCCGCCCCCC,-,SP1,C11P,15,1,0.9375,11.0442057705016,690,_c___CcCCgCCCcc_,46,Left,0.690262860656348
C11P.I47,WT1_MOUSE.H11MO.1.A,0,0.000647293,0.842776,0.842776,11,GTGGCTGGAGG,GTGGGAGGAGG,+,WT1,C11P,8,3,0.727272727272727,4.31164145319065,468,gtg__t_g___,47,Left,0.391967404835514
C11P.I48,SALL1_MOUSE.H11MO.0.D,3,1.17056e-08,1.52408e-05,1.07641e-05,14,AGGGAGGGGCGGGG,GGGAGGGTGGGGCAGGG,+,SALL1,C11P,12,2,0.857142857142857,7.99846954442259,1000,aGG__GgGG__gg_,48,Left,0.571319253173042
C11P.I5,ELF5_MOUSE.H11MO.0.A,6,7.74511e-05,0.100841,0.138858,8,AGGAAGAA,GGAAGAAGGAAGAAGAA,+,ELF5,C11P,3,5,0.375,5.55156167937443,229,AGgA_g__,5,Right,0.693945209921803
C11P.I50,TBP_HUMAN.H11MO.0.A,1,2.29938e-06,0.00299379,0.00598759,8,TTTTTATA,CCTTTTATAG,-,TBP,C11P,0,8,0,4.76677514649711,1000,_Tt_Ta__,50,Left,0.595846893312139
C11P.I51,SP1_HUMAN.H11MO.0.A,7,2.64227e-11,3.44024e-08,3.34423e-08,15,CCGGCCCCGCCCCCT,CCCCCCCCCGGCCCCGCCCCCC,-,SP1,C11P,14,1,0.933333333333333,10.8639053979279,463,c_g_CcCCgCCccc_,51,Left,0.724260359861858
C11P.I52,SP1_HUMAN.H11MO.0.A,0,2.14477e-13,2.79249e-10,5.37943e-10,16,AGGGGGCGGGGCCGGG,GGGGGGCGGGGCCGGGGGGGGG,+,SP1,C11P,15,1,0.9375,11.4336036355626,657,__gGGGcGGGG_c_g_,52,Left,0.714600227222663
C11P.I53,SP1_HUMAN.H11MO.0.A,6,6.4798e-14,8.4367e-11,1.62418e-10,16,CCCGGCCCCGCCCCCT,CCCCCCCCCGGCCCCGCCCCCC,-,SP1,C11P,15,1,0.9375,10.7147256222587,366,_c_g_CcCCgCCCc__,53,Left,0.669670351391167
C11P.I55,SP3_MOUSE.H11MO.0.B,2,2.35054e-11,3.0604e-08,2.95884e-08,16,GAGGGGGCGGGGCCGG,GGGGGGGGGCGGGGCCGGGG,+,SP3,C11P,15,1,0.9375,10.4024436459526,392,__gggGG_GGgG_c_g,55,Centered,0.650152727872036
C11P.I56,MEF2A_MOUSE.H11MO.0.A,0,3.13758e-05,0.0408513,0.0207392,10,TTCTTTTTAA,TTCTATTTTTAGCA,+,MEF2A,C11P,1,9,0.1,5.41381103274761,469,__cT_t_t__,56,Centered,0.541381103274761
C11P.I58,SP4_MOUSE.H11MO.0.B,4,9.85853e-12,1.28358e-08,1.24198e-08,15,AGGGGGCGGGGCCGG,GGGAAGGGGGCGGGGCCGGG,+,SP4,C11P,14,1,0.933333333333333,10.4352776353261,629,_gggGGcGGgGcc_g,58,Centered,0.695685175688404
C11P.I60,MEF2B_HUMAN.H11MO.0.A,1,0.000213425,0.27788,0.293346,11,TTTCTTTTATA,GTTGCTATTTTTGG,+,MEF2B,C11P,1,10,0.0909090909090909,5.48969941367373,435,___CTt_tat_,60,Centered,0.499063583061248
C11P.I61,SP4_MOUSE.H11MO.0.B,0,2.85083e-12,3.71178e-09,3.58288e-09,16,CCCGGCCCCGCCCCCT,CCCGGCCCCGCCCCCTTCCC,-,SP4,C11P,15,1,0.9375,10.610266057951,380,cc___CcCCgCCc_c_,61,Centered,0.663141628621935
C11P.I62,CPEB1_HUMAN.H11MO.0.D,6,6.83565e-05,0.0890001,0.138654,11,TTTTTTTTATA,TTTTTATTTTTTTTTTT,+,CPEB1,C11P,0,11,0,5.91945489620353,946,tt__ttt__Ta,62,Centered,0.53813226329123
C11P.I63,SP3_MOUSE.H11MO.0.B,3,2.44354e-11,3.18149e-08,2.74057e-08,17,AGGGGGCGGGGCCGGGC,GGGGGGGGGCGGGGCCGGGG,+,SP3,C11P,16,1,0.941176470588235,10.7878057398086,486,_g_GGGcGGgG___g__,63,Centered,0.634576808224033
C11P.I64,SPIB_HUMAN.H11MO.0.A,-1,5.1858e-09,6.75191e-06,1.3183e-05,16,AAAAAAGAGGAAGTAAA,AAAAAGAGGAAGTGAAA,+,SPIB,C11P,4,13,0.235294117647059,8.4501164187029,569,_a_aa__a_gAA__aaa,64,Centered,0.497065671688406
C11P.I65,SPIB_HUMAN.H11MO.0.A,-1,2.78576e-10,3.62706e-07,5.41275e-07,17,AAAAAACAGGAAGTAAAA,AAAAAGAGGAAGTGAAA,+,SPIB,C11P,4,14,0.222222222222222,8.85721697497323,393,_a_aa__AggAA_t_aa_,65,Centered,0.492067609720735
C11P.I67,SPIB_HUMAN.H11MO.0.A,0,4.57408e-10,5.95546e-07,1.15612e-06,17,TTTTACTTCCTCTTTTTT,TTTCACTTCCTCTTTTT,-,SPIB,C11P,4,14,0.222222222222222,8.70910718485251,556,_ttt__TTc_T_ttt_t_,67,Centered,0.483839288047362
C11P.I68,BC11A_HUMAN.H11MO.0.A,7,1.84881e-05,0.0240715,0.0201682,10,TTCCTCTTCC,TTTTCACTTCCTCTTTT,-,BC11A,C11P,5,5,0.5,6.46073747837531,331,Ttc_tC_Tc_,68,Centered,0.646073747837531
C11P.I69,E4F1_MOUSE.H11MO.0.D,1,0.00351635,4.57829,0.98118,8,GTGACTTCTG,CGTGACGTC,+,E4F1,C11P,5,5,0.5,4.38537953249478,602,gtGa_t_c__,69,Centered,0.438537953249478
C11P.I70,SPIB_HUMAN.H11MO.0.A,0,4.91738e-10,6.40243e-07,1.24657e-06,17,TTTTACTTCCTCTTTTTT,TTTCACTTCCTCTTTTT,-,SPIB,C11P,4,14,0.222222222222222,7.96645143795126,604,_ttt__TTccT_ttt_t_,70,Centered,0.442580635441737
C11P.I71,SPIB_HUMAN.H11MO.0.A,-1,2.44419e-10,3.18234e-07,5.16666e-07,17,AAAAAAGAGGAAGTAAAA,AAAAAGAGGAAGTGAAA,+,SPIB,C11P,4,14,0.222222222222222,7.95961796394832,381,_a_aaa_aggAA__aaa_,71,Centered,0.442200997997129
C11P.I72,ATF1_MOUSE.H11MO.0.B,2,0.00107106,1.39452,0.602742,8,GAAGTCAC,CTGACGTCAC,+,ATF1,C11P,4,4,0.5,4.94229663546991,642,g__gtcAC,72,Centered,0.617787079433738
C11P.I73,ATF1_MOUSE.H11MO.0.B,1,3.9507e-05,0.0514381,0.0479063,9,CGAAGTCAC,CTGACGTCAC,+,ATF1,C11P,5,4,0.555555555555556,5.2499931230437,266,_ga_gtCAc,73,Centered,0.583332569227078
C11P.I74,PRDM6_HUMAN.H11MO.0.C,-2,8.40143e-06,0.0109387,0.0210911,13,AAAAGAAGAAAAAAAGAA,AAAAAGAAAAAAA,+,PRDM6,C11P,3,15,0.166666666666667,8.20024630196906,276,_AAa_a__aaaaaa__aA,74,Centered,0.455569238998281
C11P.I75,SP1_HUMAN.H11MO.0.A,1,2.17581e-19,2.83291e-16,5.42634e-16,20,GGGGGCGGGGCCGGGGGGGG,GGGGGGCGGGGCCGGGGGGGGG,+,SP1,C11P,20,0,1,13.2278890103992,535,ggGGGcGGGG_c_Gg___gg,75,Centered,0.661394450519962
C11P.I76,E4F1_MOUSE.H11MO.0.D,1,0.00125364,1.63223,0.934834,7,GTGACTT,CGTGACGTC,+,E4F1,C11P,3,4,0.428571428571429,4.55097337211863,325,gTGac__,76,Centered,0.650139053159804
C11P.I78,CPEB1_HUMAN.H11MO.0.D,-1,9.00471e-08,0.000117241,0.000223975,17,TAAAAATAAACATAAAAAGAAAA,AAAAAAAAAAATAAAAA,-,CPEB1,C11P,2,21,0.0869565217391304,7.69791226044677,598,__a_aa_______aaa___aaaA,78,Centered,0.334691837410729
C11P.I79,VEZF1_HUMAN.H11MO.0.C,2,1.30356e-11,1.69723e-08,3.21017e-08,18,CCTGCCCCTCCCCCTCCC,CCCCTCCCCCTCCCCCCTCCCC,-,VEZF1,C11P,15,3,0.833333333333333,9.5522788996543,657,____c_C_tCCcc_tcC_,79,Centered,0.530682161091905
C11P.I8,ELF5_MOUSE.H11MO.0.A,5,3.2392e-08,4.21744e-05,8.1209e-05,12,CTTCCTCCTCCC,TTCTTCTTCCTTCTTCC,-,ELF5,C11P,8,4,0.666666666666667,6.38387832500321,323,CtTCCt__tc__,8,Right,0.531989860416935
C11P.I80,CPEB1_HUMAN.H11MO.0.D,0,2.99791e-08,3.90327e-05,7.52368e-05,17,TTTTCATTTTTTTTTTTTTTTT,TTTTTATTTTTTTTTTT,+,CPEB1,C11P,1,21,0.0454545454545455,8.01589140628473,638,tttt____tT___tt___tttt,80,Centered,0.36435870028567
C11P.I81,SP1_MOUSE.H11MO.0.A,-2,1.46478e-10,1.90715e-07,2.35212e-07,20,GGGGGGCGGGGGGGGGCGGGGC,GGGGGGGGAGGGGGCGGGGCCGGG,+,SP1,C11P,22,0,1,12.9899069211443,427,gggggg__gg__ggGGcGggGc,81,Centered,0.590450314597467
C11P.I83,SP1_HUMAN.H11MO.0.A,-2,5.11454e-14,6.65914e-11,1.27529e-10,21,GGGGGGGGCGGGGCCGGGGGGGG,GGGGGGCGGGGCCGGGGGGGGG,+,SP1,C11P,23,0,1,13.4738258821302,320,g__ggGGGCGGGg_cggg_g_gg,83,Centered,0.585818516614356
C11P.I84,CPEB1_HUMAN.H11MO.0.D,-10,6.24599e-06,0.00813228,0.0156021,17,AATTGTAGATAAATAATAAAATATAAT,AAAAAAAAAAATAAAAA,-,CPEB1,C11P,2,25,0.0740740740740741,8.06304675602516,208,a_tt____a_________aaA______,84,Centered,0.298631361334265
C11P.I85,ELF5_MOUSE.H11MO.0.A,2,2.12686e-07,0.000276917,0.00012961,14,GAGGAGGAAGGAGA,GGAAGAAGGAAGAAGAA,+,ELF5,C11P,8,6,0.571428571428571,8.90062917955637,226,_a_gAGGAag__g_,85,Centered,0.635759227111169
C11P.I86,HXC10_HUMAN.H11MO.0.D,-1,3.45624e-05,0.0450003,0.0287254,19,ATTTATAAACAAATTTAGAATT,GTAATAAAAAAATTAAAAA,-,HXC10,C11P,2,20,0.0909090909090909,7.80299809132381,314,_t__A__aA__a____a_____,86,Centered,0.354681731423809
C11P.I87,PRDM6_HUMAN.H11MO.0.C,-3,3.31651e-05,0.0431809,0.056474,13,TTTTTTTTTTCCTGTTTCTTGTAATTTTAT,TTTTTTTCTTTTT,-,PRDM6,C11P,5,25,0.166666666666667,9.17396881714931,282,___tt__tt___t__Tt_tt__a__t____,87,Centered,0.305798960571644
C11P.I88,PO3F3_HUMAN.H11MO.0.D,2,4.06153e-06,0.00528811,0.0071111,15,AAATGAATAAATAAAG,AAATTTGCATAATTTAT,-,PO3F3,C11P,2,14,0.125,7.47696415360015,389,A__t_aA_Aaa_a_a_,88,Centered,0.467310259600009
C11P.I89,HXC10_HUMAN.H11MO.0.D,3,2.3888e-05,0.0311022,0.0519044,16,TTTATTTTTTCATAACT,TTTTTAATTTTTTTATTAC,+,HXC10,C11P,2,15,0.117647058823529,6.63692721813485,202,t_t__tt_Tt__t_a_t,89,Centered,0.390407483419697
C11P.I9,AP2D_MOUSE.H11MO.0.D,0,2.3302e-05,0.0303393,0.0219065,12,CGGCCGCGGCGC,CGCCCGAGGCGCGT,+,AP2D,C11P,12,0,1,8.91995856449067,201,CG_Cc_CGgc__,9,Right,0.743329880374223
C11P.I90,SP1_MOUSE.H11MO.0.A,5,6.67698e-12,8.69343e-09,1.65264e-08,16,CCCCGCCCCCTCCCCC,CCCGGCCCCGCCCCCTCCCCCCCC,-,SP1,C11P,15,1,0.9375,10.7144786258161,260,CcCc_CCcCc_cCcc_,90,Centered,0.669654914113504
C12N.I1,TAF1_HUMAN.H11MO.0.A,0,5.90244e-09,7.68498e-06,1.48789e-05,13,GAGGAGGCGGCGG,AAGATGGCGGCGGCGG,+,TAF1,C12N,11,2,0.846153846153846,6.96735692166907,234,g_Gg_GG_GG___,1,Right,0.535950532436083
C12N.I11,TAF1_HUMAN.H11MO.0.A,2,3.11693e-08,4.05825e-05,7.96235e-05,14,GGCGGCGGCGGCGG,AAGATGGCGGCGGCGG,+,TAF1,C12N,14,0,1,7.6641565534619,246,gG__G_GG_ggcgg,11,Right,0.547439753818707
C12N.I12,TAF1_HUMAN.H11MO.0.A,-3,5.44408e-09,7.0882e-06,1.36157e-05,16,GCGGAGGTGGCGGCGGGGAC,AAGATGGCGGCGGCGG,+,TAF1,C12N,17,3,0.85,8.44495244073142,429,g__g_gg_GG_ggc_g_g__,12,Right,0.422247622036571
C12N.I13,TAF1_HUMAN.H11MO.0.A,0,2.75084e-06,0.0035816,0.00581978,16,CCGCCGCCACCTCCGC,CCGCCGCCGCCATCTT,-,TAF1,C12N,14,2,0.875,7.70922138468163,414,c_gcc_CC_cc_cc_c,13,Right,0.481826336542602
C12N.I14,TAF1_HUMAN.H11MO.0.A,0,1.7243e-10,2.24504e-07,4.37171e-07,16,CCGCCGCCGCCACCTC,CCGCCGCCGCCATCTT,-,TAF1,C12N,14,2,0.875,8.18016426977836,534,_c_C__ccgCC_cC_c,14,Right,0.511260266861147
C12N.I15,TAF1_MOUSE.H11MO.0.A,7,0.000553179,0.72024,0.727711,7,CTTCTTC,CCGCCGCCATCTTG,-,TAF1,C12N,3,4,0.428571428571429,4.89618495778178,355,C__Ct_C,15,Right,0.699454993968826
C12N.I16,TAF1_HUMAN.H11MO.0.A,-3,1.15089e-09,1.49846e-06,2.87607e-06,16,GGGGAGGTGGCGGCGGCGGC,AAGATGGCGGCGGCGG,+,TAF1,C12N,18,2,0.9,8.02223802162919,474,g__g_gg_GG_ggc_g_g__,16,Right,0.401111901081459
C12N.I17,TAF1_HUMAN.H11MO.0.A,0,3.12871e-10,4.07358e-07,7.82971e-07,16,CCGCCGCCGCCACCTCCCC,CCGCCGCCGCCATCTT,-,TAF1,C12N,17,2,0.894736842105263,7.85395437241752,255,_c_c_gcc_CC__c_c___,17,Right,0.413366019600922
C12N.I18,TAF1_HUMAN.H11MO.0.A,0,4.24638e-10,5.52879e-07,1.07875e-06,16,CCGCCGCCGCCACCCC,CCGCCGCCGCCATCTT,-,TAF1,C12N,15,1,0.9375,8.09978159621847,234,_c_C__ccgCC_cC_c,18,Right,0.506236349763655
C12N.I19,TAF1_HUMAN.H11MO.0.A,-3,1.83747e-07,0.000239238,0.000190099,16,GCGGAGGCGGCGGCGGGGGC,AAGATGGCGGCGGCGG,+,TAF1,C12N,19,1,0.95,8.30393687415011,238,g__g_gg_GG_ggc_g_Ggc,19,Right,0.415196843707506
C12N.I2,TAF1_HUMAN.H11MO.0.A,-1,4.0594e-10,5.28534e-07,1.02428e-06,16,GTCCCCGCCGCCACCTC,CCGCCGCCGCCATCTT,-,TAF1,C12N,14,3,0.823529411764706,7.95625391880271,317,__c_C_gcc_Cc_cc_c,2,Right,0.468014936400159
C12N.I20,EGR1_HUMAN.H11MO.0.A,0,3.09493e-07,0.00040296,0.00077936,17,GGCGGCGGCGGTGGCGGCG,GAGGGCGTGGGCGGGGG,+,EGR1,C12N,18,1,0.947368421052632,9.1540657907136,727,gg_gG_gGcgg_gg_G_c_,20,Right,0.481792936353348
C12N.I21,TAF1_HUMAN.H11MO.0.A,5,1.18137e-05,0.0153815,0.030322,11,GGCGGCGGCGGC,AAGATGGCGGCGGCGG,+,TAF1,C12N,12,0,1,6.26615264797732,270,gg_gg_Gg_ggc,21,Right,0.522179387331444
C12N.I22,TAF1_HUMAN.H11MO.0.A,-1,1.45795e-06,0.00189825,0.00222245,16,GGCGGTGGCGGCGGCGGCGGC,AAGATGGCGGCGGCGG,+,TAF1,C12N,20,1,0.952380952380952,9.89152521082156,810,gG____gG_gGcgG_Gg_gGc,22,Right,0.471025010039122
C12N.I23,TBX15_HUMAN.H11MO.0.D,-2,1.12752e-06,0.00146803,0.00225506,19,CGCCGCCGCCGCCGCCGCCGCC,CCCCCACCCCCCCCCCCCC,-,TBX15,C12N,22,0,1,9.94401722748753,548,_Gcc_cc_C__Cc_Cc____cc,23,Right,0.452000783067615
C12N.I24,SP1_HUMAN.H11MO.0.A,1,2.70921e-06,0.0035274,0.00440419,21,GGCGGCGGCGGCGGCGGCGGC,GGGGGGCGGGGCCGGGGGGGGG,+,SP1,C12N,21,0,1,10.329195354207,1000,gG____gG_gGcgGcgg_gGc,24,Right,0.491866445438427
C12N.I25,TBX15_HUMAN.H11MO.0.D,-1,1.22334e-06,0.00159278,0.00187808,19,GCCGCCGCCGCCGCCGCCGCC,CCCCCACCCCCCCCCCCCC,-,TBX15,C12N,21,0,1,10.1648919524903,557,Gcc_cC_ccgCc_Cc____Cc,25,Right,0.48404247392811
C12N.I26,TAF1_HUMAN.H11MO.0.A,-1,6.05276e-10,7.8807e-07,1.52725e-06,16,GCCGCCGCCGCCACCTC,CCGCCGCCGCCATCTT,-,TAF1,C12N,15,2,0.882352941176471,7.30455315240773,242,__c_c_gccgCC_cc__,26,Right,0.429679597200455
C12N.I28,PBX1_MOUSE.H11MO.1.A,-1,2.40453e-11,3.13069e-08,2.54545e-08,13,GCTCTGATTGGTTA,CTCTGATTGGCTG,+,PBX1,C12N,6,8,0.428571428571429,9.38908217147633,556,____tgATTGG_t_,28,Left,0.670648726534023
C12N.I3,TAF1_HUMAN.H11MO.0.A,-1,6.05598e-08,7.88489e-05,0.00015244,15,GGAGGTGGCGGCGGCG,AAGATGGCGGCGGCGG,+,TAF1,C12N,14,2,0.875,8.09328032775646,231,gg_Gg_GGcgg__G_g,3,Right,0.505830020484778
C12N.I30,NFYA_MOUSE.H11MO.0.A,0,3.26678e-14,4.25334e-11,4.21726e-11,13,TGCTGATTGGTTG,TTCTGATTGGCTGA,-,NFYA,C12N,6,7,0.461538461538462,9.86131867248062,376,___tGATTGG_t_,30,Left,0.758562974806201
C12N.I32,NFYA_MOUSE.H11MO.0.A,0,4.10445e-13,5.34399e-10,5.30072e-10,13,CTCTGATTGGTTG,TTCTGATTGGCTGA,-,NFYA,C12N,6,7,0.461538461538462,9.84034912942774,411,___tgATTGG___,32,Left,0.756949933032903
C12N.I34,NFYA_MOUSE.H11MO.0.A,1,2.71482e-13,3.5347e-10,3.4938e-10,13,TAACCAATCAGAA,TCAGCCAATCAGAA,+,NFYA,C12N,4,9,0.307692307692308,9.29245470453686,398,_a_CCAATca___,34,Left,0.714804208041297
C12N.I35,SP1_MOUSE.H11MO.1.A,-1,6.43069e-11,8.37276e-08,1.62586e-07,11,GGGGGGCGGGGCCTG,GGGGGCGGGGC,+,SP1,C12N,14,1,0.933333333333333,11.3830067530236,246,_ggGGGCGGGGC__g,35,Left,0.758867116868241
C12N.I36,NFYA_MOUSE.H11MO.0.A,0,7.81008e-13,1.01687e-09,1.00864e-09,14,TGTTGATTGGTTGG,TTCTGATTGGCTGA,-,NFYA,C12N,6,8,0.428571428571429,9.46457912661461,327,___tgATTGG_t__,36,Left,0.676041366186758
C12N.I37,SP1_MOUSE.H11MO.1.A,-3,6.21106e-11,8.0868e-08,1.57118e-07,11,CAGGCCCCGCCCCCC,GCCCCGCCCCC,-,SP1,C12N,14,1,0.933333333333333,11.9438782012517,506,c__GCCCCGCCCcc_,37,Left,0.79625854675011
C12N.I38,NFYA_MOUSE.H11MO.0.A,1,3.20494e-09,4.17283e-06,4.08833e-06,13,TAACCAATCAGCA,TCAGCCAATCAGAA,+,NFYA,C12N,5,8,0.384615384615385,8.71912964571286,294,__aCCAATca___,38,Left,0.670702280439451
C12N.I39,NFYA_MOUSE.H11MO.0.A,1,1.80435e-09,2.34926e-06,2.30147e-06,13,TAACCAATCAGCA,TCAGCCAATCAGAA,+,NFYA,C12N,5,8,0.384615384615385,8.48834319080553,553,_aaCCAAtcA___,39,Left,0.65294947621581
C12N.I4,TAF1_HUMAN.H11MO.0.A,-3,3.79864e-09,4.94583e-06,9.57024e-06,16,GCGGAGGTGGCGGCGGCGGC,AAGATGGCGGCGGCGG,+,TAF1,C12N,18,2,0.9,8.40758464496718,218,g__g_g__GGcgg__g_g__,4,Right,0.420379232248359
C12N.I40,NFYA_MOUSE.H11MO.0.A,0,9.42863e-11,1.22761e-07,1.203e-07,13,TGCTGATTGGTTA,TTCTGATTGGCTGA,-,NFYA,C12N,5,8,0.384615384615385,8.40749123757164,829,___TgATTGG_t_,40,Left,0.646730095197819
C12N.I42,SP2_MOUSE.H11MO.0.B,0,1.42384e-11,1.85385e-08,1.79304e-08,19,GGGGAGGGGGCGGGGCCTG,GGGGGGGGGGCGGGGCCGGGGG,+,SP2,C12N,17,2,0.894736842105263,13.2995382196563,215,gg___ggGGGCGGgGcc_g,42,Left,0.699975695771384
C12N.I43,SP1_MOUSE.H11MO.1.A,-3,1.3764e-10,1.79208e-07,2.10484e-07,11,CAGGCCCCGCCCCC,GCCCCGCCCCC,-,SP1,C12N,13,1,0.928571428571429,11.8283928068119,469,c_gGCCCCGCCCcc,43,Left,0.844885200486565
C12N.I44,NFYA_MOUSE.H11MO.0.A,0,4.67192e-10,6.08284e-07,5.97957e-07,13,TGCTGATTGGTTG,TTCTGATTGGCTGA,-,NFYA,C12N,6,7,0.461538461538462,7.27297986096939,342,___TgaTTGGtt_,44,Left,0.559459989305338
C12N.I45,SP2_MOUSE.H11MO.0.B,1,7.12091e-13,9.27143e-10,8.92991e-10,21,CCCAGGCCCCGCCCCCCTCCC,CCCCCGGCCCCGCCCCCCCCCC,-,SP2,C12N,19,2,0.904761904761905,12.6597174971951,560,c_c_gGccCCGCCCcc___c_,45,Left,0.602843690342626
C12N.I46,NFYA_MOUSE.H11MO.0.A,0,5.54235e-13,7.21614e-10,7.13227e-10,13,TGCTGATTGGCTA,TTCTGATTGGCTGA,-,NFYA,C12N,6,7,0.461538461538462,9.18703369407866,256,t__t_ATTGG_t_,46,Left,0.706694899544513
C12N.I47,SP2_MOUSE.H11MO.1.C,1,3.65681e-05,0.0476117,0.0339354,10,GGAGGTGGGG,AGGGGGCGGGGC,+,SP2,C12N,8,2,0.8,5.69336196486002,307,GGa_gtg_g_,47,Left,0.569336196486002
C12N.I48,NFYA_MOUSE.H11MO.0.A,0,4.10594e-11,5.34593e-08,5.26894e-08,12,TGCTGATTGGCT,TTCTGATTGGCTGA,-,NFYA,C12N,6,6,0.5,9.11930514725386,306,___tgATTGG_t,48,Left,0.759942095604488
C12N.I49,NFYA_MOUSE.H11MO.0.A,1,1.06274e-10,1.38368e-07,1.37088e-07,13,CAACCAATCAGCA,TCAGCCAATCAGAA,+,NFYA,C12N,6,7,0.461538461538462,8.44830062465387,289,_a_CCAATca__a,49,Left,0.649869278819528
C12N.I5,TAF1_HUMAN.H11MO.0.A,-2,7.49282e-10,9.75565e-07,1.89667e-06,16,CGCCGCCGCCGCCACCTC,CCGCCGCCGCCATCTT,-,TAF1,C12N,16,2,0.888888888888889,8.36026791230185,234,___c_C__cc_CC_cC_c,5,Right,0.464459328461214
C12N.I50,NFYA_MOUSE.H11MO.0.A,0,7.49494e-12,9.75841e-09,9.68316e-09,13,TTCTGATTGGTTG,TTCTGATTGGCTGA,-,NFYA,C12N,5,8,0.384615384615385,8.72128438244529,249,___t_ATTGG_t_,50,Left,0.670868029418869
C12N.I51,SP2_MOUSE.H11MO.0.B,3,7.47838e-11,9.73685e-08,9.42125e-08,19,CAGGCCCCGCCCCCCCCCC,CCCCCGGCCCCGCCCCCCCCCC,-,SP2,C12N,18,1,0.947368421052632,11.5554723672769,414,c__gcCCCGCCCcc_____,51,Left,0.608182756172466
C12N.I52,SP1_HUMAN.H11MO.0.A,7,1.6574e-09,2.15793e-06,1.977e-06,15,CAGGCCCCGCCCCCT,CCCCCCCCCGGCCCCGCCCCCC,-,SP1,C12N,13,2,0.866666666666667,11.6080731625395,370,c_ggccCCGCCCcc_,52,Left,0.773871544169299
C12N.I53,NFYB_MOUSE.H11MO.0.A,0,2.03431e-12,2.64867e-09,1.33143e-09,13,CAGCCAATCAGCA,CAGCCAATCAGAG,+,NFYB,C12N,7,6,0.538461538461538,9.09745079522445,230,_a_CCAAT_____,53,Left,0.699803907324958
C12N.I54,SP1_MOUSE.H11MO.1.A,-3,2.71788e-11,3.53868e-08,6.86709e-08,11,CAGGCCCCGCCCCCC,GCCCCGCCCCC,-,SP1,C12N,14,1,0.933333333333333,11.4886277783645,555,c_ggCCCCGCCCcc_,54,Left,0.765908518557634
C12N.I55,BHA15_MOUSE.H11MO.0.A,3,8.17902e-05,0.106491,0.105542,8,GCTGCTGC,CCAGCTGCTGC,-,BHA15,C12N,6,2,0.75,4.64829526549185,705,__tGctg_,55,Centered,0.581036908186481
C12N.I56,ERG_HUMAN.H11MO.0.A,2,2.09149e-06,0.00272311,0.00304345,11,GGCGGAGGTGG,GGGCAGGAAGTGG,+,ERG,C12N,9,2,0.818181818181818,6.30312760600042,714,_G_gGa_G_gg,56,Centered,0.573011600545493
C12N.I57,TAF1_HUMAN.H11MO.0.A,0,4.64051e-07,0.000604194,0.00116319,16,GGGGAGGCGGCGGCGG,AAGATGGCGGCGGCGG,+,TAF1,C12N,15,1,0.9375,6.83960603663398,574,g_gg_GG_gG__g_gg,57,Centered,0.427475377289624
C12N.I58,SP4_MOUSE.H11MO.1.B,0,3.81535e-08,4.96759e-05,3.3556e-05,13,GGAGGGGGCGGGG,GGAGGGGGCGGGGCCG,+,SP4,C12N,12,1,0.923076923076923,7.28200733524585,253,g__g__GGCgG_g,58,Centered,0.560154410403527
C12N.I59,ELK4_MOUSE.H11MO.0.B,5,2.9568e-05,0.0384976,0.032009,8,GGAGGTGG,GGACCGGAAGCGG,+,ELK4,C12N,6,2,0.75,5.73755738142795,237,gGa_G_gg,59,Centered,0.717194672678494
C12N.I6,TAF1_HUMAN.H11MO.0.A,-3,4.54139e-10,5.91288e-07,1.13973e-06,16,GCGGAGGTGGCGGCGGCGAC,AAGATGGCGGCGGCGG,+,TAF1,C12N,17,3,0.85,8.53045630172702,221,g__g_gg_GGcgg__G_g__,6,Right,0.426522815086351
C12N.I60,ELK4_MOUSE.H11MO.0.B,5,1.05185e-05,0.013695,0.026543,8,GGAAGCGG,GGACCGGAAGCGG,+,ELK4,C12N,6,2,0.75,5.55130117531006,361,GGa_G_gG,60,Centered,0.693912646913758
C12N.I61,NFYC_MOUSE.H11MO.0.B,1,2.64507e-10,3.44388e-07,3.31227e-07,13,CAACCAATCAGAA,TCAGCCAATCAGAA,+,NFYC,C12N,5,8,0.384615384615385,7.4842551778981,522,_a_cCAAt__g_a,61,Centered,0.575711936761393
C12N.I62,SP1_MOUSE.H11MO.1.A,0,2.73981e-10,3.56723e-07,6.93625e-07,11,GGGGGCGGGGCCTG,GGGGGCGGGGC,+,SP1,C12N,13,1,0.928571428571429,10.9708184309863,616,gggGGCGGGGc___,62,Centered,0.783629887927591
C12N.I63,SP3_MOUSE.H11MO.0.B,3,2.09669e-11,2.72989e-08,2.63039e-08,17,AGGGGGCGGGGCCAGGG,GGGGGGGGGCGGGGCCGGGG,+,SP3,C12N,15,2,0.882352941176471,11.4850926601992,356,_gggGGCGGgGc____g,63,Centered,0.67559368589407
C12N.I64,EGR1_MOUSE.H11MO.0.A,0,5.71395e-07,0.000743956,0.000712873,13,CGCCGCCGCCGCC,CCCCGCCCCCGCAC,-,EGR1,C12N,13,0,1,8.47404192335165,218,c_Cc_Cc_Cc_CC,64,Centered,0.651849378719358
C12N.I66,SP2_MOUSE.H11MO.0.B,0,1.87996e-11,2.4477e-08,2.36837e-08,19,GGGGAGGGGGCGGGGCCTG,GGGGGGGGGGCGGGGCCGGGGG,+,SP2,C12N,17,2,0.894736842105263,12.6576282161287,933,g____ggGGGCGGggc__g,66,Centered,0.666190958743616
C12N.I67,NFYA_MOUSE.H11MO.0.A,1,1.21689e-09,1.58439e-06,1.55983e-06,13,AAACCAATCAGAA,TCAGCCAATCAGAA,+,NFYA,C12N,4,9,0.307692307692308,8.21251299192144,1000,_a_CCAAt_a___,67,Centered,0.631731768609341
C12N.I68,SP2_MOUSE.H11MO.0.B,3,2.09502e-11,2.72772e-08,2.64036e-08,19,CAGGCCCCGCCCCCCCCCC,CCCCCGGCCCCGCCCCCCCCCC,-,SP2,C12N,18,1,0.947368421052632,12.9075218004563,656,c_gGCCCCGCCCcc____c,68,Centered,0.679343252655597
C12N.I69,SP2_MOUSE.H11MO.0.B,0,1.21231e-11,1.57842e-08,1.52665e-08,19,GGGGGGGGGGCGGGGCCTG,GGGGGGGGGGCGGGGCCGGGGG,+,SP2,C12N,18,1,0.947368421052632,13.0630433428118,621,g____ggGGGCGGgGcc_g,69,Centered,0.687528596990095
C12N.I7,ETV7_HUMAN.H11MO.0.D,1,0.000216435,0.281798,0.356382,6,AGGTAG,CAGGAAG,+,ETV7,C12N,3,3,0.5,5.51096389580891,234,AGG_ag,7,Right,0.918493982634818
C12N.I70,SP1_MOUSE.H11MO.1.A,-1,1.74908e-09,2.2773e-06,1.86175e-06,11,AGGGGGCGGGGCCTG,GGGGGCGGGGC,+,SP1,C12N,13,2,0.866666666666667,11.1309243994184,528,__gGGGCGGGGcc_g,70,Centered,0.742061626627894
C12N.I72,SP2_MOUSE.H11MO.0.B,1,6.34709e-13,8.26391e-10,7.99606e-10,21,CGCAGGCCCCGCCCCCCCCCC,CCCCCGGCCCCGCCCCCCCCCC,-,SP2,C12N,20,1,0.952380952380952,13.2732557197693,394,c_c__gCcCCGCCCcc__c_c,72,Centered,0.632059796179491
C12N.I73,NFYA_MOUSE.H11MO.0.A,1,1.33848e-11,1.74271e-08,1.72227e-08,13,CAACCAATCAGCA,TCAGCCAATCAGAA,+,NFYA,C12N,6,7,0.461538461538462,7.77506453248412,1000,___CCAAT_a___,73,Centered,0.598081887114163
C12N.I74,SP3_MOUSE.H11MO.0.B,1,4.41466e-09,5.74789e-06,2.89761e-06,19,GGAGGGGGCGGCGGCGGCGGGG,GGGGGGGGGCGGGGCCGGGG,+,SP3,C12N,21,1,0.954545454545455,12.0938050661739,348,Gg_gG_GGcgG_Ggc_g_gg_g,74,Centered,0.549718412098816
C12N.I75,SP3_MOUSE.H11MO.0.B,0,3.03396e-06,0.00395022,0.00372728,16,CGCCGCCGCCGCCGCC,CCCCGGCCCCGCCCCCCCCC,-,SP3,C12N,16,0,1,12.1940813591182,397,C_CcgCC_CCgCC_cc,75,Centered,0.762130084944889
C12N.I76,CPEB1_HUMAN.H11MO.0.D,3,8.06573e-06,0.0105016,0.0202558,14,TTATTTTTTTATTTGTAT,TTTTTATTTTTTTTTTT,+,CPEB1,C12N,1,17,0.0555555555555556,7.29229542359117,417,tt_t_tt_tT__Tt___t,76,Centered,0.405127523532843
C12N.I77,NFYB_MOUSE.H11MO.0.A,0,6.0067e-12,7.82073e-09,7.74773e-09,13,CTCTGATTGGTTG,CTCTGATTGGCTG,-,NFYB,C12N,6,7,0.461538461538462,8.48734619715845,1000,___tgATTGG_t_,77,Centered,0.652872784396803
C12N.I78,NFYB_MOUSE.H11MO.0.A,0,1.04024e-10,1.35439e-07,1.35074e-07,13,CAGCCAATCACCG,CAGCCAATCAGAG,+,NFYB,C12N,8,5,0.615384615384615,8.32577917133207,1000,_a_CCAAtc____,78,Centered,0.640444551640928
C12N.I79,CREB1_MOUSE.H11MO.0.A,1,0.000626944,0.816281,0.44645,10,TACTTCATCT,TGACGTCATCG,-,CREB1,C12N,3,7,0.3,4.74649632064722,319,_aC_tca__t,79,Centered,0.474649632064722
C12N.I8,TAF1_HUMAN.H11MO.0.A,-1,3.71252e-10,4.83369e-07,9.34504e-07,16,GCCGCCGCCGCCACCTC,CCGCCGCCGCCATCTT,-,TAF1,C12N,15,2,0.882352941176471,8.13044464441459,233,__c_C__ccgCc_cC__,8,Right,0.478261449671446
C12N.I80,NFYA_MOUSE.H11MO.0.A,0,5.04507e-11,6.56868e-08,6.43958e-08,12,TTCTGATTGGTT,TTCTGATTGGCTGA,-,NFYA,C12N,4,8,0.333333333333333,8.12546591733453,1000,___tgaTTGG_t,80,Centered,0.677122159777878
C12N.I81,TAF1_HUMAN.H11MO.0.A,0,6.32954e-08,8.24106e-05,0.000160456,14,CCGCCGCCGCCGCC,CCGCCGCCGCCATCTT,-,TAF1,C12N,14,0,1,9.3101557846699,240,ccgcc_Cc_Cc_Cc,81,Centered,0.665011127476421
C12N.I82,SP1_MOUSE.H11MO.0.A,5,6.55434e-11,8.53375e-08,1.63263e-07,19,CCCCGCCGCCGCCTCCCCC,CCCGGCCCCGCCCCCTCCCCCCCC,-,SP1,C12N,18,1,0.947368421052632,11.6004457178539,218,C_CcgCC_CC_cC_c__cc,82,Centered,0.610549774623887
C12N.I83,SP1_MOUSE.H11MO.0.A,0,1.314e-09,1.71083e-06,3.28834e-06,19,GGCGGAGGCGGCGGCGGGG,GGGGGGGGAGGGGGCGGGGCCGGG,+,SP1,C12N,18,1,0.947368421052632,11.5798403921372,347,gg__g_Gg_gG_GGcgG_G,83,Centered,0.609465283796693
C12N.I84,HXC10_HUMAN.H11MO.0.D,-7,3.95837e-07,0.000515379,0.00087701,19,AATTATTTATATTTTTATTTTTTTACAA,TTTTTAATTTTTTTATTAC,+,HXC10,C12N,1,27,0.0357142857142857,8.80974241252456,336,a__t_t_t__a_______t___tt____,84,Centered,0.314633657590163
C12N.I85,SP1_MOUSE.H11MO.0.A,5,5.48216e-09,7.13777e-06,1.36215e-05,19,CCCCGCCGCCACCTCCCCC,CCCGGCCCCGCCCCCTCCCCCCCC,-,SP1,C12N,17,2,0.894736842105263,11.9073377380366,356,C_CcgCC_CC_cC_c__cc,85,Centered,0.626701986212451
C12N.I86,CPEB1_HUMAN.H11MO.0.D,0,1.27093e-07,0.000165475,0.000313064,17,AAAAAAATAAATAAAAATTTAT,AAAAAAAAAAATAAAAA,-,CPEB1,C12N,0,22,0,7.65643365152335,322,a_Aa__a_aAa___a_______,86,Centered,0.34801971143288
C12N.I87,SP1_MOUSE.H11MO.0.A,-1,2.78241e-11,3.6227e-08,6.95884e-08,24,CGCAGCCCCCGCCGCCGCCTCCCCC,CCCGGCCCCGCCCCCTCCCCCCCC,-,SP1,C12N,23,2,0.92,12.7994138952126,270,__c___C_CcgCC_CC_cC_c__cc,87,Centered,0.511976555808504
C12N.I88,HMX1_HUMAN.H11MO.0.D,-10,7.07914e-07,0.000921705,0.00176579,17,AATATTAATAGTTATTTTTTTTTAAAT,GTTAATTGTTTTTTAAT,+,HMX1,C12N,1,26,0.037037037037037,8.75220904938932,414,____t__________tt_t_tt_aa_t,88,Centered,0.324155890718123
C12N.I89,HXC10_HUMAN.H11MO.0.D,-2,4.39772e-06,0.00572583,0.00653688,19,TAAAAATAAAAATATTAATATTTACAA,GTAATAAAAAAATTAAAAA,-,HXC10,C12N,1,26,0.037037037037037,9.14715382616298,278,___A_a___aaa__t_aa_a_tt__aa,89,Centered,0.338783475043073
C12N.I9,TAF1_HUMAN.H11MO.0.A,1,3.73696e-09,4.86553e-06,9.51882e-06,15,CGCCGCCGCCACCAC,CCGCCGCCGCCATCTT,-,TAF1,C12N,13,2,0.866666666666667,8.00888150154689,334,c_C_gccgCC_cC_c,9,Right,0.53392543343646
C12N.I90,SP2_MOUSE.H11MO.0.B,2,2.81722e-09,3.66802e-06,3.51508e-06,20,GGCGGAGGTGGCGGCGGCGG,GGGGGGGGGGCGGGGCCGGGGG,+,SP2,C12N,18,2,0.9,12.518434192289,351,gg_gg_Gg_GG_GGcgG_g_,90,Centered,0.625921709614451
C12P.I1,THAP1_HUMAN.H11MO.0.C,1,2.57266e-08,3.34961e-05,6.60853e-05,14,GCCGCCATCTCCCC,CGCCGCCATCTTGGCTGCGGGC,+,THAP1,C12P,11,3,0.785714285714286,7.78670196665529,250,gccgCCAtc_c__c,1,Right,0.556192997618235
C12P.I10,TAF1_HUMAN.H11MO.0.A,0,1.8434e-08,2.4001e-05,4.74069e-05,16,CCGCCGCCGCCATGTC,CCGCCGCCGCCATCTT,-,TAF1,C12P,13,3,0.8125,7.76253468005994,513,____c_ccgCCatg_c,10,Right,0.485158417503746
C12P.I11,THAP1_HUMAN.H11MO.0.C,0,4.08938e-07,0.000532437,0.00106283,12,CGCCGCCATGTC,CGCCGCCATCTTGGCTGCGGGC,+,THAP1,C12P,9,3,0.75,6.87210673856529,380,_gccgCCAt__c,11,Right,0.572675561547108
C12P.I12,TAF1_HUMAN.H11MO.0.A,0,2.7074e-08,3.52503e-05,6.82484e-05,16,GGGATGGCGGCGGCGG,AAGATGGCGGCGGCGG,+,TAF1,C12P,14,2,0.875,7.77000304829717,213,___atGGcgG__g_gg,12,Right,0.485625190518573
C12P.I13,THAP1_HUMAN.H11MO.0.C,10,2.35013e-07,0.000305987,0.000611507,12,GACATGGCGGCG,GCCCGCAGCCAAGATGGCGGCG,-,THAP1,C12P,9,3,0.75,7.59340640816696,374,g__aTGGcgGc_,13,Right,0.632783867347247
C12P.I14,THAP1_HUMAN.H11MO.0.C,0,4.83848e-07,0.000629971,0.00125606,12,CGCCGCCATGTC,CGCCGCCATCTTGGCTGCGGGC,+,THAP1,C12P,9,3,0.75,6.91459913808966,248,_gccgCCAtg_c,14,Right,0.576216594840805
C12P.I15,TAF1_HUMAN.H11MO.0.A,0,1.94571e-08,2.53331e-05,4.99201e-05,16,CCGCCGCCGCCATGTC,CCGCCGCCGCCATCTT,-,TAF1,C12P,13,3,0.8125,7.87377506519373,329,_____gCCgCCatg__,15,Right,0.492110941574608
C12P.I16,THAP1_HUMAN.H11MO.0.C,0,3.86198e-07,0.000502829,0.00100256,12,CGCCGCCATGTC,CGCCGCCATCTTGGCTGCGGGC,+,THAP1,C12P,9,3,0.75,7.13412637771958,673,_gCcgCCAtg_c,16,Right,0.594510531476632
C12P.I17,THAP1_HUMAN.H11MO.0.C,7,2.8689e-07,0.00037353,0.00073069,15,GGGGACATGGCGGCG,GCCCGCAGCCAAGATGGCGGCG,-,THAP1,C12P,12,3,0.8,7.15064695571338,237,______aTGGcgg__,17,Right,0.476709797047559
C12P.I18,THAP1_HUMAN.H11MO.0.C,7,8.20649e-06,0.0106848,0.020939,15,GGGGTCATGGCGGCG,GCCCGCAGCCAAGATGGCGGCG,-,THAP1,C12P,12,3,0.8,7.75188258570654,394,g__g_caTGGcgG__,18,Right,0.516792172380436
C12P.I19,THAP1_HUMAN.H11MO.0.C,2,5.05689e-06,0.00658407,0.0130406,13,CCGCCATGTCCCC,CGCCGCCATCTTGGCTGCGGGC,+,THAP1,C12P,10,3,0.769230769230769,6.95263002404215,1000,cCgCCat__c___,19,Right,0.534817694157089
C12P.I2,TAF1_HUMAN.H11MO.0.A,-3,3.74794e-09,4.87982e-06,9.50493e-06,16,GGGGAGATGGCGGCGGCGG,AAGATGGCGGCGGCGG,+,TAF1,C12P,16,3,0.842105263157895,8.07620621527717,492,g_____aTGGcggc____g,2,Right,0.425063485014588
C12P.I20,THAP1_HUMAN.H11MO.0.C,7,8.31448e-06,0.0108255,0.0212168,13,GGGGACATGGCGG,GCCCGCAGCCAAGATGGCGGCG,-,THAP1,C12P,10,3,0.769230769230769,6.98331280325842,1000,___g__atGGcGg,20,Right,0.537177907942955
C12P.I21,THAP1_HUMAN.H11MO.0.C,2,4.7188e-06,0.00614387,0.0121926,13,CCGCCATGTCCCC,CGCCGCCATCTTGGCTGCGGGC,+,THAP1,C12P,10,3,0.769230769230769,7.39260130514201,319,cCgCCatg_c__c,21,Right,0.568661638857078
C12P.I22,THAP1_HUMAN.H11MO.0.C,2,2.66766e-06,0.00347329,0.0068369,13,CCGCCATGGCCCC,CGCCGCCATCTTGGCTGCGGGC,+,THAP1,C12P,11,2,0.846153846153846,6.90181221930992,884,ccgCCat__c__c,22,Right,0.530908632254609
C12P.I23,THAP1_HUMAN.H11MO.0.C,2,7.5358e-06,0.00981161,0.0194162,13,CCGCCATGGCTCC,CGCCGCCATCTTGGCTGCGGGC,+,THAP1,C12P,10,3,0.769230769230769,6.98546901456944,397,ccgCCat__c__c,23,Right,0.537343770351495
C12P.I24,THAP1_HUMAN.H11MO.0.C,7,1.64568e-06,0.00214268,0.00418355,15,GGGGACATGGCGGCG,GCCCGCAGCCAAGATGGCGGCG,-,THAP1,C12P,12,3,0.8,7.04749895347781,933,___g_catGGCgg__,24,Right,0.469833263565187
C12P.I25,THAP1_HUMAN.H11MO.0.C,0,1.23722e-07,0.000161086,0.000213634,13,CGCCGCCATGTCC,CGCCGCCATCTTGGCTGCGGGC,+,THAP1,C12P,10,3,0.769230769230769,7.36266241291436,610,_gccgCCAt__c_,25,Right,0.566358647147259
C12P.I26,TAF1_MOUSE.H11MO.0.A,1,5.23347e-07,0.000681397,0.00135492,13,GACATGGCGGCGG,CAAGATGGCGGCGG,+,TAF1,C12P,10,3,0.769230769230769,6.86090618907366,249,g_caTGGcgg___,26,Right,0.527762014544128
C12P.I27,THAP1_HUMAN.H11MO.0.C,2,4.75925e-06,0.00619654,0.0122587,13,CCGCCATGTCCCC,CGCCGCCATCTTGGCTGCGGGC,+,THAP1,C12P,10,3,0.769230769230769,7.0342649325409,1000,CcgCCatg_c___,27,Right,0.541097302503146
C12P.I28,NFYA_MOUSE.H11MO.0.A,0,2.28331e-13,2.97286e-10,2.92985e-10,12,TTCTGATTGGTT,TTCTGATTGGCTGA,-,NFYA,C12P,4,8,0.333333333333333,9.12599380889186,1000,_t_TgATTGG_t,28,Left,0.760499484074321
C12P.I29,NFYA_MOUSE.H11MO.0.A,2,1.67702e-12,2.18348e-09,2.16044e-09,12,AACCAATCAGAA,TCAGCCAATCAGAA,+,NFYA,C12P,4,8,0.333333333333333,9.50657102725722,1000,a_CCAATcA_a_,29,Left,0.792214252271435
C12P.I3,TAF1_MOUSE.H11MO.0.A,0,7.07408e-09,9.21045e-06,1.80335e-05,14,CCGCCGCCATCTCCCC,CCGCCGCCATCTTG,-,TAF1,C12P,13,3,0.8125,8.14040489470444,228,__gCCgCCat_____c,3,Right,0.508775305919027
C12P.I30,SP2_MOUSE.H11MO.1.C,-2,8.48589e-11,1.10486e-07,1.07502e-07,12,AAGCCCCGCCCCCC,GCCCCGCCCCCT,-,SP2,C12P,12,2,0.857142857142857,12.4614678742339,266,__GCCCCGCCCcc_,30,Left,0.890104848159567
C12P.I31,NFYA_MOUSE.H11MO.0.A,2,7.78402e-14,1.01348e-10,1.00323e-10,12,AACCAATCAGAA,TCAGCCAATCAGAA,+,NFYA,C12P,4,8,0.333333333333333,8.96217001045111,1000,a_CCAATca_a_,31,Left,0.746847500870926
C12P.I32,CPEB1_HUMAN.H11MO.0.D,0,4.76926e-05,0.0620958,0.0641525,17,AAATACAAAAAGAACAAA,AAAAAAAAAAATAAAAA,-,CPEB1,C12P,3,15,0.166666666666667,6.87400577236663,741,a___acaa__a_aa____,32,Left,0.381889209575924
C12P.I33,NFYA_MOUSE.H11MO.0.A,2,1.29343e-13,1.68404e-10,1.6782e-10,12,AACCAATCAGAA,TCAGCCAATCAGAA,+,NFYA,C12P,4,8,0.333333333333333,8.93211447141946,819,__CCAATcAga_,33,Left,0.744342872618288
C12P.I34,FOXI1_MOUSE.H11MO.0.B,0,8.59179e-11,1.11865e-07,1.10597e-07,12,AACCAATCAGAAA,AACCAATCAGAG,-,FOXI1,C12P,4,9,0.307692307692308,8.46405872368659,1000,a_CCAATcA_a__,34,Left,0.651081440283584
C12P.I35,SP2_MOUSE.H11MO.1.C,-1,3.77413e-11,4.91392e-08,4.2056e-08,12,GGGGGGGCGGGGCTT,AGGGGGCGGGGC,+,SP2,C12P,13,2,0.866666666666667,12.794580263103,575,__ggGGGCGGGGC__,35,Left,0.8529720175402
C12P.I37,NFYA_MOUSE.H11MO.0.A,2,4.47032e-14,5.82036e-11,5.78207e-11,12,AACCAATCAGAA,TCAGCCAATCAGAA,+,NFYA,C12P,4,8,0.333333333333333,9.5131409733189,608,__CCAATcAg__,37,Left,0.792761747776575
C12P.I38,NFYA_MOUSE.H11MO.0.A,0,3.66314e-13,4.7694e-10,4.75287e-10,13,CTCTGATTGGTTG,TTCTGATTGGCTGA,-,NFYA,C12P,6,7,0.461538461538462,8.68509729865228,319,_tctgaTTGG_t_,38,Left,0.668084407588637
C12P.I39,NFYA_MOUSE.H11MO.0.A,0,1.8894e-12,2.45999e-09,2.43991e-09,12,TTCTGATTGGTT,TTCTGATTGGCTGA,-,NFYA,C12P,4,8,0.333333333333333,9.53654138613961,588,_tcTgATTGG_t,39,Left,0.794711782178301
C12P.I40,SP1_HUMAN.H11MO.0.A,5,1.77837e-12,2.31544e-09,4.47721e-09,17,CCCAGGCCCCGCCCCCT,CCCCCCCCCGGCCCCGCCCCCC,-,SP1,C12P,15,2,0.882352941176471,12.5847444856787,226,_____GcCCCGCCC_c_,40,Left,0.740279087392862
C12P.I41,NFYA_MOUSE.H11MO.0.A,2,1.7131e-14,2.23046e-11,2.21406e-11,12,AACCAATCAGAA,TCAGCCAATCAGAA,+,NFYA,C12P,4,8,0.333333333333333,8.65453159986518,291,__CCAATcAga_,41,Left,0.721210966655432
C12P.I42,NFYA_MOUSE.H11MO.0.A,0,6.3871e-12,8.316e-09,8.29039e-09,12,TTCTGATTGGTT,TTCTGATTGGCTGA,-,NFYA,C12P,4,8,0.333333333333333,9.7313625235622,534,_tcTgATTGG__,42,Left,0.810946876963517
C12P.I43,SP1_MOUSE.H11MO.1.A,-1,1.54346e-10,2.00959e-07,2.57894e-07,11,AGGGGGCGGGGCCTG,GGGGGCGGGGC,+,SP1,C12P,13,2,0.866666666666667,12.5415240786288,207,_ggGGGCGGGGC___,43,Left,0.836101605241918
C12P.I44,NFYA_MOUSE.H11MO.0.A,2,2.61243e-13,3.40139e-10,3.38165e-10,12,AACCAATCAGAA,TCAGCCAATCAGAA,+,NFYA,C12P,4,8,0.333333333333333,8.19326099756687,582,__CCAAtcAga_,44,Left,0.682771749797239
C12P.I45,NFYA_MOUSE.H11MO.0.A,0,6.59632e-12,8.5884e-09,8.52524e-09,12,TTCTGATTGGTT,TTCTGATTGGCTGA,-,NFYA,C12P,4,8,0.333333333333333,9.17728212384766,218,__cTgATTGG__,45,Left,0.764773510320639
C12P.I46,NFYA_MOUSE.H11MO.0.A,2,2.94326e-12,3.83212e-09,3.79948e-09,12,AACCAATCAGAA,TCAGCCAATCAGAA,+,NFYA,C12P,4,8,0.333333333333333,8.7953496378009,314,a_CCAATcAg__,46,Left,0.732945803150075
C12P.I47,NFYA_MOUSE.H11MO.0.A,0,3.06881e-15,3.99559e-12,3.96141e-12,12,TTCTGATTGGTT,TTCTGATTGGCTGA,-,NFYA,C12P,4,8,0.333333333333333,8.75225340695943,227,_tctgATTGG_t,47,Left,0.729354450579953
C12P.I48,NFYA_MOUSE.H11MO.0.A,0,4.98419e-13,6.48942e-10,6.43414e-10,12,TTCTGATTGGTT,TTCTGATTGGCTGA,-,NFYA,C12P,4,8,0.333333333333333,8.72112838685525,236,__ctgATTGG_t,48,Left,0.726760698904604
C12P.I49,NFYA_MOUSE.H11MO.0.A,2,1.17713e-13,1.53263e-10,1.52191e-10,12,AACCAATCAGAA,TCAGCCAATCAGAA,+,NFYA,C12P,4,8,0.333333333333333,8.98227989567026,267,a_CCAATcAg__,49,Left,0.748523324639189
C12P.I5,TAF1_HUMAN.H11MO.0.A,0,6.2202e-09,8.09869e-06,1.59452e-05,16,GACATGGCGGCGGCGG,AAGATGGCGGCGGCGG,+,TAF1,C12P,13,3,0.8125,8.22058737553174,221,___aTGGcGgc_____,5,Right,0.513786710970734
C12P.I50,NFYA_MOUSE.H11MO.0.A,0,1.07444e-14,1.39892e-11,9.29023e-12,12,TTCTGATTGGCT,TTCTGATTGGCTGA,-,NFYA,C12P,5,7,0.416666666666667,8.62802230975215,256,__ctgATTGG__,50,Left,0.719001859146012
C12P.I51,NFYA_MOUSE.H11MO.0.A,2,7.33839e-15,9.55459e-12,9.48432e-12,12,AACCAATCAGAA,TCAGCCAATCAGAA,+,NFYA,C12P,4,8,0.333333333333333,8.79096338730057,235,a_CCAATcaga_,51,Left,0.732580282275047
C12P.I52,NFYA_MOUSE.H11MO.0.A,2,1.22023e-13,1.58874e-10,1.57128e-10,12,AACCAATCAGAA,TCAGCCAATCAGAA,+,NFYA,C12P,4,8,0.333333333333333,8.96772294687883,237,a_CCAATcag__,52,Left,0.747310245573236
C12P.I53,NFYA_MOUSE.H11MO.0.A,0,1.69353e-14,2.20498e-11,2.17838e-11,12,TTCTGATTGGTT,TTCTGATTGGCTGA,-,NFYA,C12P,4,8,0.333333333333333,8.3552613234741,253,___tgATTGG_t,53,Left,0.696271776956175
C12P.I54,SP2_MOUSE.H11MO.1.C,-2,4.51875e-12,5.88342e-09,5.71316e-09,12,AGGCCCCGCCCCCTCC,GCCCCGCCCCCT,-,SP2,C12P,14,2,0.875,13.0485499725427,458,__GCCCCGCCC_c___,54,Left,0.815534373283922
C12P.I55,NFYC_MOUSE.H11MO.0.B,0,9.41473e-13,1.2258e-09,1.44915e-09,12,CTCTGATTGGCT,TTCTGATTGGCTGA,-,NFYC,C12P,6,6,0.5,9.25630185111227,202,__ctgATTGG_t,55,Centered,0.77135848759269
C12P.I56,SP2_MOUSE.H11MO.0.B,2,4.3133e-13,5.61592e-10,3.50744e-10,17,CCCGGCCCCGCCCCCCC,CCCCCGGCCCCGCCCCCCCCCC,-,SP2,C12P,17,0,1,12.9636961434031,402,____GCCCCGCCCcc__,56,Centered,0.762570361376651
C12P.I57,SP2_MOUSE.H11MO.0.B,4,4.03222e-13,5.24996e-10,5.0879e-10,17,CGGCCCCGCCCCCCCCC,CCCCCGGCCCCGCCCCCCCCCC,-,SP2,C12P,17,0,1,12.8008358491938,504,__GCCCCGCCC_c____,57,Centered,0.752990344070224
C12P.I58,SP4_MOUSE.H11MO.1.B,0,3.75803e-14,4.89296e-11,4.7457e-11,16,CGGCCCCGCCCCCTCC,CGGCCCCGCCCCCTCC,-,SP4,C12P,15,1,0.9375,11.9851880815151,411,__GCCCCGCCc_c___,58,Centered,0.749074255094696
C12P.I59,SP2_MOUSE.H11MO.0.B,1,1.15607e-12,1.50521e-09,1.45991e-09,17,GGGGGGGGGCGGGGCTT,GGGGGGGGGGCGGGGCCGGGGG,+,SP2,C12P,15,2,0.882352941176471,13.3167835802164,304,____ggGGGCGGGGC__,59,Centered,0.783340210600967
C12P.I6,THAP1_HUMAN.H11MO.0.C,7,1.00827e-08,1.31277e-05,2.61238e-05,14,GGGGAGATGGCGGC,GCCCGCAGCCAAGATGGCGGCG,-,THAP1,C12P,11,3,0.785714285714286,7.65388951585035,366,___g__aTGGcGgc,6,Right,0.546706393989311
C12P.I60,SP4_MOUSE.H11MO.1.B,0,3.20451e-13,4.17227e-10,4.05153e-10,16,CGGCCCCGCCCCCCCC,CGGCCCCGCCCCCTCC,-,SP4,C12P,16,0,1,13.4285054781982,349,__GCCCCGCCCcc___,60,Centered,0.839281592387388
C12P.I61,SP4_MOUSE.H11MO.1.B,0,2.6869e-12,3.49835e-09,2.39958e-09,16,AGGCCCCGCCCCCTCC,CGGCCCCGCCCCCTCC,-,SP4,C12P,14,2,0.875,13.0062322524776,246,__GCCCCGCCCcc___,61,Centered,0.812889515779847
C12P.I62,SP4_MOUSE.H11MO.1.B,2,4.84764e-12,6.31162e-09,6.14359e-09,14,AGGGGGCGGGGCCG,GGAGGGGGCGGGGCCG,+,SP4,C12P,13,1,0.928571428571429,12.5962871499453,392,_ggGGGCGGGGC__,62,Centered,0.899734796424665
C12P.I63,SP4_MOUSE.H11MO.1.B,0,4.2809e-13,5.57373e-10,5.39307e-10,16,GGGGGGGGCGGGGCCTG,GGAGGGGGCGGGGCCG,+,SP4,C12P,16,1,0.941176470588235,13.0255105336893,383,___ggGGGCGGGGC___,63,Centered,0.766206501981722
C12P.I64,SP2_MOUSE.H11MO.1.C,-2,3.64635e-13,4.74754e-10,4.24371e-10,12,GGAGGGGGCGGGGCCTG,AGGGGGCGGGGC,+,SP2,C12P,15,2,0.882352941176471,13.3124507757174,355,___ggGGGCGGGgC___,64,Centered,0.783085339748083
C12P.I65,SP2_MOUSE.H11MO.1.C,-2,3.88586e-12,5.05938e-09,4.89735e-09,12,GGAGGGGGCGGGGCTTG,AGGGGGCGGGGC,+,SP2,C12P,14,3,0.823529411764706,13.5396506871895,396,g__ggGGGCGGGGC___,65,Centered,0.796450040422912
C12P.I66,NFYA_MOUSE.H11MO.0.A,2,1.37515e-14,1.79044e-11,1.77658e-11,12,AGCCAATCAGAA,TCAGCCAATCAGAA,+,NFYA,C12P,5,7,0.416666666666667,8.2732365726641,404,a_CCAATca___,66,Centered,0.689436381055342
C12P.I67,SP2_MOUSE.H11MO.0.B,2,3.33985e-13,4.34848e-10,3.21272e-10,19,GGGGGGGGCGGGGCTTGGG,GGGGGGGGGGCGGGGCCGGGGG,+,SP2,C12P,17,2,0.894736842105263,13.5236991448194,398,g__ggGGGCGGGGC_____,67,Centered,0.71177363920102
C12P.I68,NFYA_MOUSE.H11MO.0.A,2,9.08119e-11,1.18237e-07,1.1718e-07,12,AACCAATCAGAA,TCAGCCAATCAGAA,+,NFYA,C12P,4,8,0.333333333333333,8.1728707241299,884,a_CCAATca___,68,Centered,0.681072560344158
C12P.I69,SP2_MOUSE.H11MO.1.C,-3,1.75331e-12,2.28281e-09,1.29509e-09,12,CAAGCCCCGCCCCCTCC,GCCCCGCCCCCT,-,SP2,C12P,14,3,0.823529411764706,13.4855778802779,293,___GCCCCGCCCcc__c,69,Centered,0.79326928707517
C12P.I7,TAF1_HUMAN.H11MO.0.A,0,1.20253e-09,1.56569e-06,3.08405e-06,16,CCGCCGCCGCCATCTC,CCGCCGCCGCCATCTT,-,TAF1,C12P,13,3,0.8125,8.39307014251435,265,_c___gCCgCCAt__c,7,Right,0.524566883907147
C12P.I70,NFYA_MOUSE.H11MO.0.A,0,4.91424e-12,6.39834e-09,6.36629e-09,12,TTCTGATTGGTT,TTCTGATTGGCTGA,-,NFYA,C12P,4,8,0.333333333333333,8.68379399687468,273,__ct_ATTGG_t,70,Centered,0.723649499739556
C12P.I71,CPEB1_HUMAN.H11MO.0.D,1,0.000180743,0.235328,0.108647,16,TTTGGTTTTTCTGTAT,TTTTTATTTTTTTTTTT,+,CPEB1,C12P,4,12,0.25,5.4790146735218,1000,_tt__t___t_t____,71,Centered,0.342438417095112
C12P.I72,NFYA_MOUSE.H11MO.0.A,2,2.26329e-12,2.9468e-09,2.92284e-09,12,AACCAATCAGAA,TCAGCCAATCAGAA,+,NFYA,C12P,4,8,0.333333333333333,8.10321611185449,346,a_CCAAT_ag_a,72,Centered,0.675268009321207
C12P.I73,SP2_MOUSE.H11MO.0.B,4,3.86919e-13,5.03768e-10,2.46296e-10,17,CGGCCCCGCCCCCCCCC,CCCCCGGCCCCGCCCCCCCCCC,-,SP2,C12P,17,0,1,13.4680328820531,238,__GCCCCGCCCcc__c_,73,Centered,0.792237228356065
C12P.I74,FOXJ3_MOUSE.H11MO.0.A,-3,5.80762e-07,0.000756152,0.000745018,13,ATTAAAACAAACACAAATT,AAAAAATAAACAA,-,FOXJ3,C12P,3,16,0.157894736842105,5.47530306749918,270,a__a_aa_a___a_aa__t,74,Centered,0.288173845657852
C12P.I75,NFYA_MOUSE.H11MO.0.A,2,7.32652e-13,9.53913e-10,9.46125e-10,12,AACCAATCAGAA,TCAGCCAATCAGAA,+,NFYA,C12P,4,8,0.333333333333333,8.70485072923433,1000,a_CCAATcA_a_,75,Centered,0.725404227436194
C12P.I76,CPEB1_HUMAN.H11MO.0.D,0,5.21218e-05,0.0678626,0.0653664,17,ATTATGTTGTTCTTGTT,TTTTTATTTTTTTTTTT,+,CPEB1,C12P,4,13,0.235294117647059,5.46339586542621,282,att_t_t__tt______,76,Centered,0.321376227378012
C12P.I77,FOXG1_HUMAN.H11MO.0.D,1,0.000200214,0.260679,0.27774,16,AAAATATACAAAGAAATGAAAAA,AAAAAAATATAAACAAT,-,FOXG1,C12P,3,20,0.130434782608696,5.65079327911154,414,__________aa_aaa_____a_,77,Centered,0.245686664309197
C12P.I78,SP4_MOUSE.H11MO.1.B,0,7.14002e-13,9.29631e-10,8.99499e-10,16,GGGGGGGGCGGGGCCTG,GGAGGGGGCGGGGCCG,+,SP4,C12P,16,1,0.941176470588235,12.904183601748,256,___ggGGGCGGGGC___,78,Centered,0.759069623632237
C12P.I79,CPEB1_HUMAN.H11MO.0.D,-5,1.07762e-06,0.00140306,0.00272294,17,AACAGAAATCAAAAACTAAAAAA,AAAAAAAAAAATAAAAA,-,CPEB1,C12P,4,19,0.173913043478261,5.87261736832519,460,_a__g_aa__a__a_________,79,Centered,0.255331189927182
C12P.I8,TAF1_HUMAN.H11MO.0.A,0,2.50447e-09,3.26082e-06,6.4155e-06,16,GAGATGGCGGCGGCGG,AAGATGGCGGCGGCGG,+,TAF1,C12P,13,3,0.8125,8.13477461916708,318,___aTGGcGGc_____,8,Right,0.508423413697942
C12P.I80,NFYA_MOUSE.H11MO.0.A,0,3.54532e-12,4.616e-09,4.55774e-09,12,TTCTGATTGGTT,TTCTGATTGGCTGA,-,NFYA,C12P,4,8,0.333333333333333,7.62834100527273,572,_t_t_ATTGg_t,80,Centered,0.635695083772727
C12P.I82,CPEB1_HUMAN.H11MO.0.D,-17,1.12992e-06,0.00147115,0.00284093,17,TTTTGATACTGAATAAAAGAAAAGAGAAAAAAAAATCTAA,AAAAAAAAAAATAAAAA,-,CPEB1,C12P,7,33,0.175,7.08248116873672,201,__t________________a__a_________________,82,Centered,0.177062029218418
C12P.I84,CPEB1_HUMAN.H11MO.0.D,-10,1.10016e-05,0.014324,0.0216362,17,TATACATAAAAGAAAAAGAAATTAAAAAAA,AAAAAAAAAAATAAAAA,-,CPEB1,C12P,3,27,0.1,6.41564394431327,215,___a____a_a___aaa___a_________,84,Centered,0.213854798143776
C12P.I85,CPEB1_HUMAN.H11MO.0.D,-12,8.96468e-06,0.011672,0.0128992,17,TTATTTTATATCTTTTTCTTTTTTGTTCTTTTA,TTTTTATTTTTTTTTTT,+,CPEB1,C12P,4,29,0.121212121212121,6.53395529948139,208,tt___________ttt__tt___t____t____,85,Centered,0.19799864543883
C12P.I86,FOXL1_HUMAN.H11MO.0.D,-3,0.000131455,0.171154,0.207029,19,TTGAAATATAAACTACAAAACAGATTATAAATTAATAATA,AAAAGTAAACAAACAAACA,-,FOXL1,C12P,5,35,0.125,7.62506629860478,271,_________________aa__a____a__a_t________,86,Centered,0.190626657465119
C12P.I87,FOXJ3_MOUSE.H11MO.1.B,-8,7.27581e-05,0.0947311,0.0474019,13,TTATTAATTGTGATTTGATTTGCTTTGAAT,TTGTTTTTGTTTA,+,FOXJ3,C12P,6,24,0.2,6.81908400966484,240,________t_t____t__tt_____T____,87,Centered,0.227302800322161
C12P.I88,SP4_MOUSE.H11MO.1.B,0,2.69824e-14,3.51311e-11,3.40602e-11,16,CAGCCCCGCCCCCTCC,CGGCCCCGCCCCCTCC,-,SP4,C12P,14,2,0.875,13.1225615745628,232,__GcCCCGCCCcc__c,88,Centered,0.820160098410177
C12P.I89,SP2_MOUSE.H11MO.0.B,1,9.15578e-16,1.19208e-12,1.14681e-12,19,CCCCGGCCCCGCCCCCCCC,CCCCCGGCCCCGCCCCCCCCCC,-,SP2,C12P,19,0,1,13.5173575009357,212,_____GCCCCGCCCcc___,89,Centered,0.711439868470302
C12P.I90,CPEB1_HUMAN.H11MO.0.D,-12,7.42739e-06,0.00967046,0.0145601,17,TTTTTGAATGTTTTTTCATTTTCTTTTTTTTTAT,TTTTTATTTTTTTTTTT,+,CPEB1,C12P,4,30,0.117647058823529,7.39676808791009,201,t____________t_t__t_t__t_t________,90,Centered,0.217552002585591
C13N.I1,SPI1_MOUSE.H11MO.0.A,5,0.000167597,0.218211,0.164208,7,GAGGAAG,AAAAAGAGGAAGTGA,+,SPI1,C13N,4,3,0.571428571428571,4.61408266284527,329,gA_Ga_G,1,Right,0.659154666120753
C13N.I10,SPI1_MOUSE.H11MO.0.A,3,0.00017957,0.2338,0.141088,7,CTTCCTC,CCACTTCCTCTTTTT,-,SPI1,C13N,4,3,0.571428571428571,5.12056312691872,472,C__C_TC,10,Right,0.731509018131245
C13N.I11,VEZF1_HUMAN.H11MO.1.C,-1,5.77518e-05,0.0751928,0.030057,12,TCCTCCGCCTCCTC,CCCCCTCCCCCT,-,VEZF1,C13N,10,4,0.714285714285714,5.79799222099201,253,_cC_c__cC__c__,11,Right,0.414142301499429
C13N.I12,TAF1_HUMAN.H11MO.0.A,3,7.86756e-06,0.0102436,0.00416069,13,GAGGACGAGGAGG,AAGATGGCGGCGGCGG,+,TAF1,C13N,9,4,0.692307692307692,6.20913294433856,365,_aGga_g_gg_gg,12,Right,0.477625611102966
C13N.I14,TAF1_HUMAN.H11MO.0.A,-1,5.48651e-05,0.0714343,0.140155,12,TCCTCCGCCTCCA,CCGCCGCCGCCATCTT,-,TAF1,C13N,9,4,0.692307692307692,5.8166086605263,572,__C_c___c_cC_,14,Right,0.4474314354251
C13N.I15,SPI1_MOUSE.H11MO.0.A,5,0.000388639,0.506008,0.288993,7,GAGGAAG,AAAAAGAGGAAGTGA,+,SPI1,C13N,4,3,0.571428571428571,4.622651030402,280,GA_G__G,15,Right,0.660378718628858
C13N.I16,RXRA_MOUSE.H11MO.2.A,-1,3.06637e-05,0.0399241,0.0474046,10,GGAGGCCAAGGAGG,GAGGTCAAGG,+,RXRA,C13N,10,4,0.714285714285714,6.32283685766929,409,G__g_____Gg_g_,16,Right,0.451631204119235
C13N.I18,ZN770_HUMAN.H11MO.0.C,8,0.000247194,0.321847,0.339471,7,GAGGCGG,GGGAGGCTGAGGCGGGAGGATC,+,ZN770,C13N,6,1,0.857142857142857,5.03008488652165,575,GA_G__G,18,Right,0.718583555217379
C13N.I2,EGR2_HUMAN.H11MO.1.A,0,1.25015e-09,1.6277e-06,3.11713e-06,16,CCCCCTCCCCCACCTC,CCCCCGCCCACGCCCC,-,EGR2,C13N,13,3,0.8125,7.18386599854342,371,cc_cc_cC_c__cC_c,2,Right,0.448991624908964
C13N.I22,TAF1_HUMAN.H11MO.0.A,0,5.46151e-07,0.000711089,0.00137751,13,CCTCCGCCGCCTC,CCGCCGCCGCCATCTT,-,TAF1,C13N,11,2,0.846153846153846,6.33119342623105,765,Cc_cc_c_gcC_c,22,Right,0.48701487894085
C13N.I23,ZN770_HUMAN.H11MO.1.C,2,0.000335766,0.437167,0.713865,7,GAGGATG,GGGAGGCTGAG,+,ZN770,C13N,4,3,0.571428571428571,3.46913942491935,429,___G__G,23,Right,0.495591346417051
C13N.I24,FOXC2_MOUSE.H11MO.0.D,0,1.27946e-06,0.00166586,0.00163705,15,GTTCTTGTTCTTAGT,GTTTGTTTTGCCAGA,+,FOXC2,C13N,5,10,0.333333333333333,6.38898245054574,1000,__tc_T__t__tag_,24,Right,0.425932163369716
C13N.I25,TAF1_HUMAN.H11MO.0.A,0,6.22551e-07,0.000810561,0.00156545,14,CCGCCGCCGCCTCC,CCGCCGCCGCCATCTT,-,TAF1,C13N,13,1,0.928571428571429,5.91850704430375,683,Cc__c_C__cCt__,25,Right,0.422750503164554
C13N.I26,CUX2_MOUSE.H11MO.0.C,-3,0.000139257,0.181312,0.113125,11,TAAAGATCAAGAAAG,AAATCAATGAA,+,CUX2,C13N,4,11,0.266666666666667,6.22949912066918,594,__aA_a_c_A___a_,26,Right,0.415299941377945
C13N.I27,VEZF1_HUMAN.H11MO.1.C,0,0.00010345,0.134692,0.0750695,9,CCGCCTCCC,CCCCCTCCCCCT,-,VEZF1,C13N,8,1,0.888888888888889,5.25971071921193,366,cc_c_tCCc,27,Right,0.584412302134659
C13N.I28,ZN143_HUMAN.H11MO.0.A,0,5.50869e-20,7.17231e-17,1.43337e-16,22,GAACTACAACTCCCAGAATGCCTTGCG,GAACTACAATTCCCAGAATGCC,-,ZN143,C13N,14,13,0.518518518518519,17.8681810746858,337,__ACtACa__TCCCAg_atgC___G_g,28,Left,0.661784484247623
C13N.I3,ZBT17_HUMAN.H11MO.0.A,7,1.84718e-06,0.00240503,0.00465377,12,GCCTCCATCCTC,CTTCCCCTCCCCCACCCTC,-,ZBT17,C13N,8,4,0.666666666666667,5.88148978880793,405,__C_cca_C__c,3,Right,0.490124149067327
C13N.I31,SP2_MOUSE.H11MO.0.B,0,7.18247e-14,9.35157e-11,8.93411e-11,22,CCCCAGGCCCCGCCCCCTCCCCCCC,CCCCCGGCCCCGCCCCCCCCCC,-,SP2,C13N,23,2,0.92,13.2295209912171,435,ccc___gCCCCGCCccc_____c__,31,Left,0.529180839648683
C13N.I32,LMX1A_HUMAN.H11MO.0.D,2,1.23378e-05,0.0160638,0.0304883,15,AATTTAAAAAATAAT,TTAATTAAATAATTAATTA,-,LMX1A,C13N,0,15,0,6.86075599557061,752,_at_t_a_aaatAa_,32,Left,0.457383733038041
C13N.I35,CPEB1_HUMAN.H11MO.0.D,6,2.12855e-05,0.0277137,0.0541197,11,ATAAATACAAA,AAAAAAAAAAATAAAAA,-,CPEB1,C13N,1,10,0.0909090909090909,5.22894364817412,998,a__a_ta_aAa,35,Left,0.475358513470375
C13N.I36,ZFP28_HUMAN.H11MO.0.C,10,3.32449e-05,0.0432849,0.0862363,10,ATAAATAGAA,TGACACAAGAAGAAATAGAA,-,ZFP28,C13N,1,9,0.1,5.57889620191216,1000,A_AaA_a_aA,36,Left,0.557889620191216
C13N.I37,NRF1_MOUSE.H11MO.0.A,-1,2.28112e-08,2.97002e-05,5.85028e-05,16,GCGGTGCGCAGGCGCGG,CACTGCGCATGCGCAGG,+,NRF1,C13N,15,2,0.882352941176471,10.2478836627894,375,g____GCGc__GCgC_g,37,Left,0.602816686046434
C13N.I40,NRF1_MOUSE.H11MO.0.A,1,2.91419e-07,0.000379427,0.00074768,15,GGGGCGCAGGCGCGG,CACTGCGCATGCGCAGG,+,NRF1,C13N,14,1,0.933333333333333,9.35003561628441,467,g__GCGcagGCgc_g,40,Left,0.623335707752294
C13N.I41,THA11_MOUSE.H11MO.0.B,-5,1.40617e-16,1.83083e-13,1.66909e-13,22,CGCAAGGCATTCTGGGAGTTGTAGTTC,GGCATGCTGGGAGTTGTAGTTC,+,THA11,C13N,14,13,0.518518518518519,18.2865682160647,1000,cgC___Gcat_cTGGGA__tGTaGT_c,41,Left,0.677280304298694
C13N.I43,SP1_HUMAN.H11MO.0.A,1,8.31668e-14,1.08283e-10,2.09463e-10,16,GGGGGCGGGGCCTGGG,GGGGGGCGGGGCCGGGGGGGGG,+,SP1,C13N,15,1,0.9375,11.0263509900579,337,ggGGGcGGGGc___gg,43,Left,0.689146936878621
C13N.I44,ZN143_HUMAN.H11MO.0.A,-5,9.45929e-16,1.2316e-12,1.45378e-12,22,CGCAAGGCATTCTGGGAGTTGTAGTTC,GGCATTCTGGGAATTGTAGTTC,+,ZN143,C13N,14,13,0.518518518518519,19.4540460750036,489,c_C___Gcat_cTGGGA_tTGTaGT_c,44,Left,0.720520225000133
C13N.I45,THA11_MOUSE.H11MO.0.B,0,5.65214e-17,7.35909e-14,1.46707e-13,22,GAACTACAACTCCCAGAATGCCTTGCG,GAACTACAACTCCCAGCATGCC,-,THA11,C13N,14,13,0.518518518518519,18.8594653470226,321,g_ACtACa__TCCCAg_a_gC___G_g,45,Left,0.698498716556393
C13N.I47,THA11_HUMAN.H11MO.0.B,0,9.30823e-15,1.21193e-11,1.51398e-11,22,GGACTACAACTCCCAGAATGCCTTGCG,GAACTACAACTCCCAGCATGCC,-,THA11,C13N,15,12,0.555555555555556,18.7229339924874,307,_gACtACAa_TCCCAg_atgC___Gcg,47,Left,0.693441999721756
C13N.I48,SP1_HUMAN.H11MO.0.A,1,2.48825e-12,3.2397e-09,6.26336e-09,17,GGGGGCGGGGCCTGGGG,GGGGGGCGGGGCCGGGGGGGGG,+,SP1,C13N,16,1,0.941176470588235,10.640106457807,584,ggGGGcGGgGc____g_,48,Left,0.625888615165116
C13N.I49,SP1_HUMAN.H11MO.0.A,1,3.26112e-12,4.24597e-09,8.18244e-09,17,GGGGGCGGGGCCTGGGG,GGGGGGCGGGGCCGGGGGGGGG,+,SP1,C13N,16,1,0.941176470588235,11.0779277967905,446,ggGGGCGGGgc____gg,49,Left,0.651642811575914
C13N.I5,TAF1_HUMAN.H11MO.0.A,3,8.67495e-06,0.0112948,0.0221233,13,GAGGCGGCGGTGG,AAGATGGCGGCGGCGG,+,TAF1,C13N,11,2,0.846153846153846,7.19021524359475,679,gaGG__g_gg_GG,5,Right,0.553093480276519
C13N.I51,SP1_HUMAN.H11MO.0.A,4,1.96296e-11,2.55577e-08,4.93515e-08,17,CCCCAGGCCCCGCCCCC,CCCCCCCCCGGCCCCGCCCCCC,-,SP1,C13N,16,1,0.941176470588235,11.0429352105426,794,_cc___gCcCCGCCccc,51,Left,0.649584424149562
C13N.I53,THA11_MOUSE.H11MO.0.B,-5,2.09006e-17,2.72126e-14,4.03851e-14,22,CGCAAGGCATTCTGGGAATTGTAGTCC,GGCATGCTGGGAGTTGTAGTTC,+,THA11,C13N,14,13,0.518518518518519,19.2456372431476,592,Cgc___Gcat_cTGGGA_tTGTaGTc_,53,Left,0.712801379375839
C13N.I54,THA11_HUMAN.H11MO.0.B,1,3.17245e-13,4.13053e-10,3.20693e-10,21,GACTACAACTCCCAGAATGCCTTGCG,GAACTACAACTCCCAGCATGCC,-,THA11,C13N,14,12,0.538461538461538,18.4262061390691,281,gACtACAa_TCCCAg_atgC___GcG,54,Left,0.708700236118041
C13N.I56,ATF1_MOUSE.H11MO.0.B,1,0.000265622,0.345839,0.256573,9,GGAAGTCAC,CTGACGTCAC,+,ATF1,C13N,5,4,0.555555555555556,5.50418626564194,1000,ggAaGt_ac,56,Centered,0.611576251737994
C13N.I58,THA11_MOUSE.H11MO.0.B,-5,9.46036e-16,1.23174e-12,1.22985e-12,22,CGCGAGGCATTCTGGGAATTGTAGTCT,GGCATGCTGGGAGTTGTAGTTC,+,THA11,C13N,14,13,0.518518518518519,16.089173280729,233,c_c___Gcat__TGGGA__tGtaGT__,58,Centered,0.595895306693668
C13N.I59,E4F1_MOUSE.H11MO.0.D,-1,2.0475e-05,0.0266585,0.0262815,9,GGAAGTCACG,GACGTCACG,-,E4F1,C13N,6,4,0.6,6.22425218171022,1000,_GaagTcA__,59,Centered,0.622425218171022
C13N.I6,EGR2_HUMAN.H11MO.0.A,2,1.12105e-06,0.00145961,0.00244827,14,CCACCTCCGCCTCC,CCCCTCCCACACCCCCCC,-,EGR2,C13N,11,3,0.785714285714286,6.75148136353788,287,cc_cC_c__cc_cc,6,Right,0.482248668824134
C13N.I60,ELF2_MOUSE.H11MO.0.C,5,8.52559e-05,0.111003,0.14375,10,GGAAGTCACG,TAGCAGGAAGTGAGT,+,ELF2,C13N,6,4,0.6,5.26522173192322,620,gGA_Gt_ac_,60,Centered,0.526522173192322
C13N.I61,THA11_HUMAN.H11MO.0.B,1,6.80099e-14,8.85489e-11,9.9822e-11,21,GACTACAAGTCCCAGAATGCCTCGCG,GAACTACAACTCCCAGCATGCC,-,THA11,C13N,15,11,0.576923076923077,16.6280678685593,376,_ACtaCa__TCCCAg_atgC___g_g,61,Centered,0.639541071867667
C13N.I62,THA11_HUMAN.H11MO.0.B,-5,1.49184e-14,1.94238e-11,1.94474e-11,22,CGCGAGGCATTCTGGGACTTGTAGTTC,GGCATGCTGGGAGTTGTAGTTC,+,THA11,C13N,15,12,0.555555555555556,15.768145268012,377,c_c___Gcat_cTGGGA_ttGtaGt__,62,Centered,0.58400538029674
C13N.I63,THA11_MOUSE.H11MO.0.B,0,2.94491e-19,3.83428e-16,3.83428e-16,22,GGACTACAACTCCCAGAATGCCTCGCG,GAACTACAACTCCCAGCATGCC,-,THA11,C13N,16,11,0.592592592592593,17.2164249100678,1000,__ACTaCAa_TCCCa__a_GCc__g_G,63,Centered,0.637645367039547
C13N.I64,THA11_HUMAN.H11MO.0.B,0,1.08111e-14,1.4076e-11,2.17197e-11,22,GAACTACAACTCCCAGAATGCCTCGCGGCA,GAACTACAACTCCCAGCATGCC,-,THA11,C13N,17,13,0.566666666666667,20.0816197849159,404,__ACTACA__TCCCAg_atgC___g_g___,64,Centered,0.669387326163863
C13N.I65,EPAS1_MOUSE.H11MO.0.C,1,0.00043921,0.571851,0.381234,6,TACGTG,GTACGTGCC,+,EPAS1,C13N,3,3,0.5,2.86351719175911,1000,____Tg,65,Centered,0.477252865293184
C13N.I66,SP2_MOUSE.H11MO.0.B,2,1.1443e-08,1.48987e-05,7.78923e-06,13,GGGGGGGGCGGGG,GGGGGGGGGGCGGGGCCGGGGG,+,SP2,C13N,13,0,1,9.81787958357925,499,g__ggGGGcGGgG,66,Centered,0.755221506429173
C13N.I67,SP2_MOUSE.H11MO.0.B,-1,1.4663e-12,1.90912e-09,1.77606e-09,21,GGGGGCGGGGGCGGGGCCGGGG,GGGGGGGGGGCGGGGCCGGGGG,+,SP2,C13N,22,0,1,12.4226344426452,339,g__g__gggGGcGGgGc___gg,67,Centered,0.564665201938417
C13N.I68,THA11_MOUSE.H11MO.0.B,-5,3.37546e-16,4.39485e-13,4.39485e-13,22,CGCAAGGCATTCTGGGAGTTGTAGTCC,GGCATGCTGGGAGTTGTAGTTC,+,THA11,C13N,15,12,0.555555555555556,20.0111583603716,390,c_C___Gc_t_cTGGGA__TGTAGTcc,68,Centered,0.741154013347098
C13N.I69,THA11_MOUSE.H11MO.0.B,0,2.46231e-19,3.20592e-16,3.20592e-16,22,GGACTACAACTCCCAGAATGCCTTGCG,GAACTACAACTCCCAGCATGCC,-,THA11,C13N,15,12,0.555555555555556,19.7256157781809,316,_gACTACA__TCCCAg_atgC___Gcg,69,Centered,0.730578362154849
C13N.I7,TAF1_HUMAN.H11MO.0.A,0,1.46802e-06,0.00191136,0.00372047,13,CCACCGCCGCCTC,CCGCCGCCGCCATCTT,-,TAF1,C13N,11,2,0.846153846153846,6.58305168129303,476,cc_cc_c__cC_c,7,Right,0.506388590868695
C13N.I70,SP1_HUMAN.H11MO.0.A,4,3.14003e-12,4.08832e-09,7.87546e-09,17,CCCCAGGCCCCGCCCCC,CCCCCCCCCGGCCCCGCCCCCC,-,SP1,C13N,16,1,0.941176470588235,11.2821230219984,273,_cc___gCcCCGCCccc,70,Centered,0.66365429541167
C13N.I71,SP1_MOUSE.H11MO.1.A,0,2.32394e-10,3.02577e-07,2.61321e-07,11,GGGGGCGGGGCCTGGG,GGGGGCGGGGC,+,SP1,C13N,15,1,0.9375,11.2297992813561,405,gggGGCGGgGc____g,71,Centered,0.701862455084758
C13N.I72,THA11_HUMAN.H11MO.0.B,0,2.07e-17,2.69514e-14,5.39028e-14,22,GGACTACAACTCCCAGAATGCCTTGCG,GAACTACAACTCCCAGCATGCC,-,THA11,C13N,15,12,0.555555555555556,19.6505108380897,240,_gACTACA__TCCCAg_atgC___Gcg,72,Centered,0.727796697707027
C13N.I73,THA11_HUMAN.H11MO.0.B,0,1.72472e-16,2.24558e-13,4.49117e-13,22,GGACTACAACTCCCAGAATGCCTCGCG,GAACTACAACTCCCAGCATGCC,-,THA11,C13N,16,11,0.592592592592593,20.1494477872455,353,g_ACTACA__TCCCAg_a_gC___G_g,73,Centered,0.746275843972055
C13N.I74,THA11_HUMAN.H11MO.0.B,0,5.05249e-19,6.57834e-16,1.31567e-15,22,GGACTACAACTCCCAGCATGCCTCGCG,GAACTACAACTCCCAGCATGCC,-,THA11,C13N,17,10,0.62962962962963,20.4782042390792,535,ggACTACA__TCCCAg_a_gC___G_g,74,Centered,0.758452008854786
C13N.I75,MNX1_HUMAN.H11MO.0.D,-1,3.84521e-06,0.00500646,0.00953207,19,ATTATTAGTTATTAAAATAGA,TTAAGGGTTATTAAAATAG,-,MNX1,C13N,2,19,0.0952380952380952,7.48299119197606,611,a____t____at__a_ata__,75,Centered,0.356332913903622
C13N.I76,THA11_MOUSE.H11MO.0.B,0,6.81161e-17,8.86872e-14,8.86872e-14,22,GGACTACAACTCCCAGAATGCCTTGCG,GAACTACAACTCCCAGCATGCC,-,THA11,C13N,15,12,0.555555555555556,20.5657163665349,321,ggACTACAa_TCCCAg_a_gC___G_G,76,Centered,0.761693198760553
C13N.I77,TAF1_MOUSE.H11MO.0.A,0,5.01683e-05,0.0653191,0.0683621,8,CCGCCGCC,CCGCCGCCATCTTG,-,TAF1,C13N,8,0,1,6.89458654030023,303,C_gC__Cc,77,Centered,0.861823317537528
C13N.I78,THA11_HUMAN.H11MO.0.B,-5,4.4476e-18,5.79077e-15,6.17527e-15,22,CGCAAGGCATTCTGGGAGTTGTAGTCC,GGCATGCTGGGAGTTGTAGTTC,+,THA11,C13N,15,12,0.555555555555556,19.5941929658154,404,cgC___Gc_t_cTGGGA__TGTAGT__,78,Centered,0.725710850585755
C13N.I79,THA11_MOUSE.H11MO.0.B,0,2.25377e-17,2.93441e-14,4.22214e-14,22,GAACTACAACTCCCAGAATGCCTCGCG,GAACTACAACTCCCAGCATGCC,-,THA11,C13N,15,12,0.555555555555556,20.3057988319137,230,__ACTACA__TCCCAg_a_gC___Gcg,79,Centered,0.752066623404212
C13N.I8,EGR2_HUMAN.H11MO.0.A,0,5.80524e-06,0.00755842,0.0147436,15,GTGGAGGCGGGGGAG,GGGGGGGTGTGGGAGGGG,+,EGR2,C13N,12,3,0.8,6.3389733704705,514,__Gg_Gg__g_Gg_g,8,Right,0.422598224698033
C13N.I80,ATF1_HUMAN.H11MO.0.B,2,5.39078e-05,0.070188,0.0741589,7,GTGACGT,CGGTGACGTCA,+,ATF1,C13N,4,3,0.571428571428571,3.84883346349897,322,__GAcG_,80,Centered,0.549833351928424
C13N.I81,SP1_MOUSE.H11MO.1.A,-7,3.40104e-11,4.42816e-08,8.49743e-08,11,GGGGCGGGGGGGCGGGGC,GGGGGCGGGGC,+,SP1,C13N,18,0,1,12.2476924470352,466,g_gg___ggGGGCGGGGc,81,Centered,0.680427358168624
C13N.I82,TAF1_HUMAN.H11MO.0.A,3,3.63244e-05,0.0472944,0.0730436,11,CTGCCGCCACC,CCGCCGCCGCCATCTT,-,TAF1,C13N,9,2,0.818181818181818,7.05698553592683,240,C_GccgcCacc,82,Centered,0.641544139629712
C13N.I83,SP1_MOUSE.H11MO.0.A,-2,4.52866e-11,5.89632e-08,1.12872e-07,24,CCCCGGCCCCCGCCCCCACCGCCCCCC,CCCGGCCCCGCCCCCTCCCCCCCC,-,SP1,C13N,26,1,0.962962962962963,13.4043982163282,239,cccc__cC_Cc_CCccC_Cc_Cc_Cc_,83,Centered,0.49645919319734
C13N.I84,SP1_MOUSE.H11MO.1.A,0,4.40214e-10,5.73159e-07,5.79133e-07,11,GCCCCGCCCCCACCCCCCC,GCCCCGCCCCC,-,SP1,C13N,18,1,0.947368421052632,12.2841375511066,232,gCCCCgCCCcC_cc___cc,84,Centered,0.646533555321401
C13N.I85,ZBT17_MOUSE.H11MO.0.A,0,8.49531e-10,1.10609e-06,1.43906e-06,16,GGGGGTGGGGGCGGGG,GGGGGTGGGGGAGGGGCGG,+,ZBT17,C13N,15,1,0.9375,10.8519979372252,219,gg_ggtggGGGcGGGg,85,Centered,0.678249871076575
C13N.I86,SP2_MOUSE.H11MO.0.B,-3,4.79522e-11,6.24338e-08,6.00371e-08,22,CCCCCCCCGCCCCCGCCCCCGCCCCC,CCCCCGGCCCCGCCCCCCCCCC,-,SP2,C13N,26,0,1,13.6190306691559,332,c__ccc___cCcccgCCcCc_Cc_cc,86,Centered,0.52380887189061
C13N.I87,FOXD2_HUMAN.H11MO.0.D,-1,0.000189501,0.24673,0.182898,19,ATTTTAATACATATTCTTTATAT,TATGTAAATATTTATTTAA,+,FOXD2,C13N,2,21,0.0869565217391304,7.91153060430997,300,a__t______a____cT__a__t,87,Centered,0.343979591491738
C13N.I88,CPEB1_HUMAN.H11MO.0.D,-3,3.42882e-06,0.00446432,0.00847331,17,AAAAAATAAAAAAAAGTAAAA,AAAAAAAAAAATAAAAA,-,CPEB1,C13N,1,20,0.0476190476190476,7.60593060647813,245,a__aa___aa_a_a_______,88,Centered,0.362187171737054
C13N.I89,CPEB1_HUMAN.H11MO.0.D,-10,1.68377e-06,0.00219226,0.00422851,17,ATTCTAGTAAAAAAAAAAGAATAAAATAAATAT,AAAAAAAAAAATAAAAA,-,CPEB1,C13N,3,30,0.0909090909090909,9.91500315537577,288,_t__t____aa_aa__aa_aa_______a___t,89,Centered,0.300454641071993
C13N.I9,TAF1_HUMAN.H11MO.0.A,2,1.05263e-06,0.00137052,0.00264964,14,GGAGGCGGAGGTGG,AAGATGGCGGCGGCGG,+,TAF1,C13N,11,3,0.785714285714286,6.42759443219901,427,ggaGg__g_gg_gg,9,Right,0.459113888014215
C13N.I90,ZN143_HUMAN.H11MO.0.A,3,4.44271e-08,5.7844e-05,9.12558e-05,19,TTTCTGGGATTTGTAGTTATTTT,GGCATTCTGGGAATTGTAGTTC,+,ZN143,C13N,6,17,0.260869565217391,8.85378821397764,242,_Tt_t___a__tgtagT__t_t_,90,Centered,0.384947313651202
C13P.I1,ZN263_HUMAN.H11MO.0.A,7,3.12554e-05,0.0406946,0.0496119,11,TCCTGCTCCTC,CTCCTCCTCTCCCTCCTCCC,-,ZN263,C13P,7,4,0.636363636363636,6.14395136366708,312,tcct_cTccTc,1,Right,0.558541033060643
C13P.I11,PRDM6_HUMAN.H11MO.0.C,-1,0.00150045,1.95358,0.812707,13,CAGAAGTTAAAATA,AAAAAGAAAAAAA,+,PRDM6,C13P,3,11,0.214285714285714,6.90409571964025,201,___AA__t___At_,11,Right,0.493149694260018
C13P.I12,ETV5_MOUSE.H11MO.0.D,0,2.13253e-05,0.0277656,0.0274739,8,GAGCAGGA,GAGCAGGAAGTGAG,+,ETV5,C13P,5,3,0.625,5.56768448999824,222,gag_AG_A,12,Right,0.69596056124978
C13P.I13,HXD8_HUMAN.H11MO.0.D,0,0.000749465,0.975803,0.38184,10,TTTTTAAATT,TATGCAAATTA,-,HXD8,C13P,0,10,0,4.91748731499876,201,t_Tt_aaa_t,13,Right,0.491748731499876
C13P.I14,ONEC2_MOUSE.H11MO.0.D,0,0.000113161,0.147335,0.144846,13,AGATAAAATAATT,AAAAAAAATCAATAACAAGAC,-,ONEC2,C13P,1,12,0.0769230769230769,6.84819797506319,259,A__tAaA_t__tt,14,Right,0.526784459620246
C13P.I15,MSX1_HUMAN.H11MO.0.D,3,0.000139093,0.181099,0.119699,13,ATTGTCTTTACCT,TAATTGGTTTTTAATTGG,+,MSX1,C13P,4,9,0.307692307692308,6.829948245322,274,______TTTa_cT,15,Right,0.525380634255539
C13P.I16,NFAC1_HUMAN.H11MO.1.B,-4,1.71913e-05,0.022383,0.0438649,10,AGAAAATTGAAAAT,AATGGAAAAT,+,NFAC1,C13P,2,12,0.142857142857143,5.46823784520232,376,a__a__t___aaat,16,Right,0.390588417514451
C13P.I17,CPEB1_HUMAN.H11MO.0.D,6,0.000251383,0.327301,0.654602,10,AAATTTAAAA,AAAAAAAAAAATAAAAA,-,CPEB1,C13P,0,10,0,5.11975809715161,257,_a_t_ta_AA,17,Right,0.511975809715161
C13P.I18,NFAC1_HUMAN.H11MO.1.B,0,0.000145217,0.189073,0.378145,10,ATTTTCAATCTTGT,TTTTTCCATT,-,NFAC1,C13P,3,11,0.214285714285714,6.54295480459425,206,aTtt___at_TT_t,18,Right,0.467353914613875
C13P.I19,ZBTB4_HUMAN.H11MO.1.D,5,0.000210987,0.274705,0.54941,9,GTGGTGGCG,CAATAGCGGTGGTGG,+,ZBTB4,C13P,7,2,0.777777777777778,4.15292402051125,466,__gG_g__g,19,Right,0.461436002279028
C13P.I2,HXC10_HUMAN.H11MO.0.D,0,7.67688e-05,0.099953,0.197473,11,TTTTTAAATTC,TTTTTAATTTTTTTATTAC,+,HXC10,C13P,1,10,0.0909090909090909,6.10506698439368,201,__t_TAaAtt_,2,Right,0.555006089490334
C13P.I20,FOXL1_HUMAN.H11MO.0.D,2,0.000283938,0.369687,0.212866,12,AAGATTATAAAT,AAAAGTAAACAAACAAACA,-,FOXL1,C13P,1,11,0.0833333333333333,5.85512206297726,699,A_______Aaa_,20,Right,0.487926838581439
C13P.I21,ETV5_MOUSE.H11MO.0.D,0,7.61568e-05,0.0991562,0.0963481,9,GAGGAGCAG,GAGCAGGAAGTGAG,+,ETV5,C13P,6,3,0.666666666666667,5.1671591460064,240,_aG_AG_ag,21,Right,0.574128794000711
C13P.I22,PRDM6_HUMAN.H11MO.0.C,1,0.000103356,0.13457,0.15541,12,ATTTTTCTACTT,TTTTTTTCTTTTT,-,PRDM6,C13P,2,10,0.166666666666667,5.66806116270579,238,_TtT______Tt,22,Right,0.472338430225483
C13P.I23,ELF5_HUMAN.H11MO.0.A,3,0.000254251,0.331035,0.254731,7,AGGAGCA,GGAAGGAGGAAGTGG,+,ELF5,C13P,4,3,0.571428571428571,4.43639259293947,240,_g_AG_A,23,Right,0.633770370419924
C13P.I25,LHX3_HUMAN.H11MO.0.C,0,0.000470119,0.612095,0.38457,13,ATTTACCAACTTCA,ATTAATTAATTTT,-,LHX3,C13P,4,10,0.285714285714286,5.7757249783487,583,attt____a_tt__,25,Right,0.412551784167765
C13P.I26,NFAC1_HUMAN.H11MO.1.B,-1,0.000507523,0.660794,0.272851,10,CATTTTCCAAACTT,TTTTTCCATT,-,NFAC1,C13P,4,10,0.285714285714286,6.25410619629727,304,ca_TTt_______t,26,Right,0.446721871164091
C13P.I27,MYOD1_HUMAN.H11MO.0.A,4,0.000115011,0.149744,0.0858481,9,CTGCTCCTG,GCAGCTGTTCCTGCC,+,MYOD1,C13P,6,3,0.666666666666667,4.9098431761374,243,c__cT_Ct_,27,Right,0.545538130681933
C13P.I28,SP2_MOUSE.H11MO.0.B,4,5.65182e-15,7.35866e-12,7.08495e-12,18,CGGCCCCGCCCCCCCCCC,CCCCCGGCCCCGCCCCCCCCCC,-,SP2,C13P,18,0,1,11.5890224267102,428,__gCcCCGCCC_c_____,28,Left,0.643834579261679
C13P.I29,CPEB1_HUMAN.H11MO.0.D,1,1.97247e-05,0.0256815,0.0250964,16,AATTAAAAAAAAATAATTA,AAAAAAAAAAATAAAAA,-,CPEB1,C13P,0,19,0,7.45521708896951,334,aa_ta_aaa___A____ta,29,Left,0.392379846787869
C13P.I3,UNC4_HUMAN.H11MO.0.D,0,5.43544e-05,0.0707695,0.0550737,10,TATTTAAATT,TAATTAAATTA,-,UNC4,C13P,0,10,0,5.66788979263274,207,t_TttaaAtt,3,Right,0.566788979263274
C13P.I30,SP1_HUMAN.H11MO.1.A,-6,3.95963e-13,5.15543e-10,9.91715e-10,14,GGGGGGGGGGGGCGGGGCCG,GGGGGGCGGGGCCG,+,SP1,C13P,20,0,1,11.5523579428159,308,___g___g_GGGCGGgGc__,30,Left,0.577617897140793
C13P.I31,GSX2_HUMAN.H11MO.0.D,-1,4.75177e-05,0.061868,0.0443692,16,TTTTATTAGTTTCTTATT,TTAATTAGTTTTTAAT,+,GSX2,C13P,2,16,0.111111111111111,6.76097740205314,403,_tt_a__a_tt_____tT,31,Left,0.375609855669619
C13P.I32,SP2_MOUSE.H11MO.0.B,0,1.50391e-12,1.95809e-09,1.88409e-09,16,GGGGGGGGGGCGGGGC,GGGGGGGGGGCGGGGCCGGGGG,+,SP2,C13P,16,0,1,11.3770673569157,293,_____ggGGGCGggGc,32,Left,0.711066709807233
C13P.I33,HXC10_HUMAN.H11MO.0.D,1,7.00396e-07,0.000911915,0.00173611,18,AAGTAAAAAAAAAATATTAA,GTAATAAAAAAATTAAAAA,-,HXC10,C13P,1,19,0.05,8.46690425152301,404,aA_ta_aaa___A_______,33,Left,0.42334521257615
C13P.I34,SP2_MOUSE.H11MO.0.B,4,8.1338e-13,1.05902e-09,1.02069e-09,18,AGGCCCCGCCCCCCCCCC,CCCCCGGCCCCGCCCCCCCCCC,-,SP2,C13P,17,1,0.944444444444444,11.615453770465,363,__gCcCCGCCCc______,34,Left,0.645302987248056
C13P.I35,SP2_MOUSE.H11MO.0.B,4,4.7119e-15,6.13489e-12,5.92319e-12,18,CGGCCCCGCCCCCCCCCC,CCCCCGGCCCCGCCCCCCCCCC,-,SP2,C13P,18,0,1,11.5258937399653,253,__gCcCCGCCC_______,35,Left,0.640327429998071
C13P.I36,SP2_MOUSE.H11MO.0.B,6,2.34253e-13,3.04998e-10,2.92396e-10,16,GCCCCGCCCCCCCGCC,CCCCCGGCCCCGCCCCCCCCCC,-,SP2,C13P,16,0,1,11.6874164105094,383,gCcCCGCCCcc_____,36,Left,0.730463525656835
C13P.I37,ELK4_MOUSE.H11MO.0.B,0,2.15713e-06,0.00280858,0.00461302,9,CCGCTTCCT,CCGCTTCCGGCCC,-,ELK4,C13P,6,3,0.666666666666667,5.73006735032436,336,c_gcttCC_,37,Left,0.63667415003604
C13P.I38,NFYA_MOUSE.H11MO.0.A,0,6.87189e-17,8.9472e-14,8.91274e-14,13,TTCTGATTGGCTG,TTCTGATTGGCTGA,-,NFYA,C13P,6,7,0.461538461538462,9.90083925255132,213,__ctgATTGGc__,38,Left,0.761603019427024
C13P.I39,ERG_HUMAN.H11MO.0.A,0,2.11375e-07,0.00027521,0.000287186,8,CCACTTCC,CCACTTCCTGCCC,-,ERG,C13P,5,3,0.625,5.20579159949359,289,c__C_tCC,39,Left,0.650723949936699
C13P.I4,ZN263_HUMAN.H11MO.0.A,2,2.70033e-06,0.00351583,0.00675775,12,GAGGAGGAGGAG,GGGAGGAGGGAGAGGAGGAG,+,ZN263,C13P,8,4,0.666666666666667,6.32238681641822,279,gAggAg_agg__,4,Right,0.526865568034852
C13P.I40,NFYB_MOUSE.H11MO.0.A,0,5.09906e-15,6.63897e-12,6.62109e-12,13,CTCTGATTGGCTG,CTCTGATTGGCTG,-,NFYB,C13P,7,6,0.538461538461538,10.0451130816743,414,__ctGATTGGc__,40,Left,0.772701006282638
C13P.I41,SP1_HUMAN.H11MO.0.A,0,1.33825e-10,1.7424e-07,2.61055e-07,13,GGGGGGCGGGGCC,GGGGGGCGGGGCCGGGGGGGGG,+,SP1,C13P,13,0,1,10.9306529608472,278,g_gGGGCGGGGc_,41,Left,0.840819458526707
C13P.I43,HMX1_HUMAN.H11MO.0.D,1,1.77777e-05,0.0231466,0.0451446,13,TTAAAAAACAAAT,ATTAAAAAGCAATTAAC,-,HMX1,C13P,1,12,0.0769230769230769,5.27662900294749,470,t_aa_a_acaaA_,43,Left,0.405894538688268
C13P.I44,NFYB_MOUSE.H11MO.0.A,0,3.72606e-16,4.85133e-13,4.84013e-13,13,CTCTGATTGGCTG,CTCTGATTGGCTG,-,NFYB,C13P,7,6,0.538461538461538,10.4446015138942,251,__ctgATTGGc__,44,Left,0.803430885684167
C13P.I45,CPEB1_HUMAN.H11MO.0.D,0,5.94851e-05,0.0774496,0.145022,15,TTCTTATTTTTATAT,TTTTTATTTTTTTTTTT,+,CPEB1,C13P,1,14,0.0666666666666667,6.96870159101189,364,tt_tt_TTtt_a___,45,Left,0.464580106067459
C13P.I47,SP1_MOUSE.H11MO.0.A,4,5.15016e-10,6.7055e-07,1.28754e-06,18,GCCCCGCCCCCCCGCCCC,CCCGGCCCCGCCCCCTCCCCCCCC,-,SP1,C13P,18,0,1,11.2279422513861,355,gCCCCGCCCccc___c__,47,Left,0.62377456952145
C13P.I48,NFYC_MOUSE.H11MO.0.B,0,3.50671e-16,4.56573e-13,9.10687e-13,13,CTCTGATTGGCTA,TTCTGATTGGCTGA,-,NFYC,C13P,6,7,0.461538461538462,10.1400266599727,267,__ctgATTGGc__,48,Left,0.780002050767133
C13P.I49,NFYB_MOUSE.H11MO.0.A,-4,3.72493e-16,4.84985e-13,4.83492e-13,13,CGGCCTCTGATTGGCTA,CTCTGATTGGCTG,-,NFYB,C13P,10,7,0.588235294117647,10.60761432164,255,_______tgATTGGc__,49,Left,0.623977313037648
C13P.I5,MYOD1_HUMAN.H11MO.0.A,6,0.00088478,1.15198,1,7,GTTGCTG,GCAGCTGTTCCTGCC,+,MYOD1,C13P,4,3,0.571428571428571,5.17753187306158,411,G__GctG,5,Right,0.739647410437368
C13P.I50,SP2_MOUSE.H11MO.0.B,0,6.65111e-12,8.65974e-09,8.3392e-09,16,GGCGGGGGGGCGGGGC,GGGGGGGGGGCGGGGCCGGGGG,+,SP2,C13P,16,0,1,11.6686059619863,401,g____ggGGGCGGGGc,50,Left,0.729287872624144
C13P.I51,NFYA_MOUSE.H11MO.0.A,0,2.16343e-15,2.81679e-12,1.87063e-12,13,CTCTGATTGGCTA,TTCTGATTGGCTGA,-,NFYA,C13P,6,7,0.461538461538462,10.3358360670106,201,__ctgATTGG___,51,Left,0.795064312846969
C13P.I52,NFYB_MOUSE.H11MO.0.A,-1,2.1251e-16,2.76688e-13,2.75729e-13,13,GCTCTGATTGGCTG,CTCTGATTGGCTG,-,NFYB,C13P,8,6,0.571428571428571,10.578091679442,398,___ctgATTGGc__,52,Left,0.755577977102998
C13P.I53,NFYB_MOUSE.H11MO.0.A,0,1.32667e-17,1.72733e-14,1.72267e-14,13,CAGCCAATCAGAG,CAGCCAATCAGAG,+,NFYB,C13P,7,6,0.538461538461538,9.96816947534036,241,_agCCAATcag__,53,Left,0.766782267333874
C13P.I54,NFYC_MOUSE.H11MO.0.B,1,2.2296e-15,2.90294e-12,2.67183e-12,13,CAGCCAATCAGAG,TCAGCCAATCAGAA,+,NFYC,C13P,7,6,0.538461538461538,10.0094171096925,294,_a_CCAATcag__,54,Left,0.76995516228404
C13P.I55,NFYB_MOUSE.H11MO.0.A,-1,3.92961e-13,5.11636e-10,5.09467e-10,13,CCTCTGATTGGCTG,CTCTGATTGGCTG,-,NFYB,C13P,8,6,0.571428571428571,9.34186699620751,888,___ctgATTGG___,55,Centered,0.667276214014822
C13P.I56,SP2_MOUSE.H11MO.0.B,0,1.86374e-11,2.42659e-08,2.33772e-08,16,GGGGGGGGGGCGGGGC,GGGGGGGGGGCGGGGCCGGGGG,+,SP2,C13P,16,0,1,11.5346889202168,416,g_____gGGGCGGGgC,56,Centered,0.720918057513548
C13P.I58,NFYA_MOUSE.H11MO.0.A,1,1.42281e-12,1.8525e-09,1.22906e-09,13,TAGCCAATCAGAGG,TCAGCCAATCAGAA,+,NFYA,C13P,7,7,0.5,9.45485108726733,367,___CCAATca____,58,Centered,0.675346506233381
C13P.I59,NFYB_MOUSE.H11MO.0.A,-1,3.75716e-13,4.89183e-10,4.87299e-10,13,CCTCTGATTGGCTG,CTCTGATTGGCTG,-,NFYB,C13P,8,6,0.571428571428571,9.49075654421381,449,____tgATTGG___,59,Centered,0.677911181729558
C13P.I6,UNC4_HUMAN.H11MO.0.D,1,0.000104841,0.136503,0.0864118,10,AATTTAAATA,TAATTTAATTA,+,UNC4,C13P,0,10,0,5.31335367297804,201,a_ttTaaA__,6,Right,0.531335367297804
C13P.I60,NFYB_MOUSE.H11MO.0.A,0,9.74355e-13,1.26861e-09,1.26128e-09,13,CAGCCAATCAGAGG,CAGCCAATCAGAG,+,NFYB,C13P,8,6,0.571428571428571,9.58769095755133,1000,___CCAATcag___,60,Centered,0.684835068396524
C13P.I61,SP1_MOUSE.H11MO.1.A,-5,3.96546e-11,5.16303e-08,9.97775e-08,11,GGCGGGGGGGCGGGGC,GGGGGCGGGGC,+,SP1,C13P,16,0,1,11.4931366982374,468,gg__g_gGGGCGGGgC,61,Centered,0.718321043639838
C13P.I62,NFYB_MOUSE.H11MO.0.A,-1,3.99154e-13,5.19699e-10,5.17898e-10,13,CCTCTGATTGGCTG,CTCTGATTGGCTG,-,NFYB,C13P,8,6,0.571428571428571,10.3846427117832,690,___ctgATTGG___,62,Centered,0.741760193698797
C13P.I63,SP2_MOUSE.H11MO.0.B,6,3.1943e-11,4.15898e-08,4.0068e-08,16,GCCCCGCCCCCCCCCC,CCCCCGGCCCCGCCCCCCCCCC,-,SP2,C13P,16,0,1,11.2211063882573,478,gcCCCGCCCcc___cc,63,Centered,0.701319149266084
C13P.I66,PBX1_MOUSE.H11MO.1.A,0,1.69189e-13,2.20284e-10,3.06728e-10,13,TAGCCAATCAGAAG,CAGCCAATCAGAG,-,PBX1,C13P,6,8,0.428571428571429,9.88306338002884,239,_a_CCAATcag___,66,Centered,0.705933098573489
C13P.I67,NFYA_MOUSE.H11MO.0.A,1,7.93163e-17,1.0327e-13,1.02952e-13,13,CAGCCAATCAGAG,TCAGCCAATCAGAA,+,NFYA,C13P,7,6,0.538461538461538,8.7169691379993,325,_a_CCAATca_a_,67,Centered,0.670536087538408
C13P.I69,NFYA_MOUSE.H11MO.0.A,0,5.34221e-16,6.95555e-13,6.92876e-13,14,TCAGCCAATCAGAAG,TCAGCCAATCAGAA,+,NFYA,C13P,7,8,0.466666666666667,9.76188840623034,483,__a_CCAATcag_a_,69,Centered,0.650792560415356
C13P.I7,TAF1_HUMAN.H11MO.0.A,1,1.00803e-07,0.000131246,0.0002572,15,CGCCGCCGCCATCCCC,CCGCCGCCGCCATCTT,-,TAF1,C13P,14,2,0.875,7.43773318636218,251,_gcc_ccgCC_t__c_,7,Right,0.464858324147637
C13P.I70,SP3_MOUSE.H11MO.0.B,-2,4.99821e-13,6.50767e-10,6.25029e-10,19,GGGGGGGGGGGCGGGGCCAGG,GGGGGGGGGCGGGGCCGGGG,+,SP3,C13P,20,1,0.952380952380952,12.7888650344519,279,_g__g_ggGGGCGGGgc____,70,Centered,0.608993573069138
C13P.I71,SP2_MOUSE.H11MO.0.B,0,8.03043e-12,1.04556e-08,1.01151e-08,16,GGGGGGGGGGCGGGGC,GGGGGGGGGGCGGGGCCGGGGG,+,SP2,C13P,16,0,1,11.9215463695236,226,gg____gGGGCGGGGC,71,Centered,0.745096648095222
C13P.I72,SP2_MOUSE.H11MO.0.B,4,4.31849e-13,5.62268e-10,5.42552e-10,18,CGGCCCCGCCCCCCCCCC,CCCCCGGCCCCGCCCCCCCCCC,-,SP2,C13P,18,0,1,11.9516023160223,757,__gcCCCGCCCcc_____,72,Centered,0.663977906445682
C13P.I73,TFEB_MOUSE.H11MO.0.C,1,8.35751e-05,0.108815,0.0537922,8,GTCACTTC,GGTCACGTG,+,TFEB,C13P,4,4,0.5,5.05093405507779,779,_t_aC_tc,73,Centered,0.631366756884724
C13P.I74,NFYB_MOUSE.H11MO.0.A,0,7.72911e-14,1.00633e-10,1.00129e-10,13,CAGCCAATCAGAGGCCGG,CAGCCAATCAGAG,+,NFYB,C13P,12,6,0.666666666666667,11.8093879883898,236,___CCAATcaga______,74,Centered,0.656077110466101
C13P.I75,ZFHX3_MOUSE.H11MO.0.D,-1,0.000193736,0.252245,0.159198,11,ATTTATAAATTAGAT,ATTAATAATTA,+,ZFHX3,C13P,1,14,0.0666666666666667,6.41735401676489,759,__tt___AA_ta_a_,75,Centered,0.427823601117659
C13P.I77,CPEB1_HUMAN.H11MO.0.D,2,0.000140935,0.183498,0.182748,15,ATTTGAAAATTAGAA,AAAAAAAAAAATAAAAA,-,CPEB1,C13P,2,13,0.133333333333333,6.12058533040655,225,attT_aaaAt___aa,77,Centered,0.408039022027103
C13P.I78,CPEB1_HUMAN.H11MO.0.D,1,0.000126655,0.164905,0.176548,16,AATTTGTAAATTAAAA,AAAAAAAAAAATAAAAA,-,CPEB1,C13P,1,15,0.0625,6.7328364008424,209,a_ttT_taAat___A_,78,Centered,0.42080227505265
C13P.I79,PTF1A_MOUSE.H11MO.1.A,1,0.000779145,1.01445,0.385452,7,GAAGCTG,AGCAGCTGG,+,PTF1A,C13P,4,3,0.571428571428571,5.24361367143396,288,G__G__G,79,Centered,0.749087667347708
C13P.I8,ZN263_HUMAN.H11MO.0.A,0,1.24437e-06,0.00162017,0.00196196,14,TTCCTCCTCCTCCT,CTCCTCCTCTCCCTCCTCCC,-,ZN263,C13P,8,6,0.571428571428571,6.29268278533283,222,ttccT__t_ct__t,8,Right,0.449477341809488
C13P.I80,MEF2A_HUMAN.H11MO.0.A,-2,0.000177172,0.230678,0.116884,13,ATTTTAAAATAAGAA,GCTAAAAATAGAA,-,MEF2A,C13P,1,14,0.0666666666666667,7.29397851760997,264,a__T__aaA_aa_aA,80,Centered,0.486265234507331
C13P.I81,FOXJ2_MOUSE.H11MO.0.C,-9,5.54802e-07,0.000722352,0.000589553,10,AACAGAATGAAAATAAACA,TAAATAAACA,-,FOXJ2,C13P,4,15,0.210526315789474,6.26703226604381,231,_A_____t____a_aaa_a,81,Centered,0.32984380347599
C13P.I82,ARI3A_MOUSE.H11MO.0.D,-2,4.39954e-07,0.00057282,0.000544189,22,AAAATAAATAAAAAGTAAAATCAA,AATTAATCGAAATCAAATTAAA,+,ARI3A,C13P,2,22,0.0833333333333333,7.89928860089948,220,_aa__aa__aaa____aa____aa,82,Centered,0.329137025037478
C13P.I83,FOXL1_HUMAN.H11MO.0.D,0,4.60593e-07,0.000599692,0.00113329,19,ATAAATAAATAAAAAAAAAGTAAAAATTT,AAAAGTAAACAAACAAACA,-,FOXL1,C13P,1,28,0.0344827586206897,8.36484675347543,272,______aa__aa___aa_a_t_a______,83,Centered,0.288442991499153
C13P.I84,FOXL1_HUMAN.H11MO.0.D,-1,3.5905e-07,0.000467483,0.000884654,19,AAAATGTAAATTATAAAAAAAATATATA,AAAAGTAAACAAACAAACA,-,FOXL1,C13P,1,27,0.0357142857142857,9.12340342860155,201,_a_a____aa__a_aaa__aa_____ta,84,Centered,0.32583583673577
C13P.I86,CPEB1_HUMAN.H11MO.0.D,-10,5.67885e-09,7.39387e-06,1.39454e-05,17,TTTATATTTAATTTTATTTTCTTTTTT,TTTTTATTTTTTTTTTT,+,CPEB1,C13P,1,26,0.037037037037037,8.84347971199643,292,______t______tt__tt____tt_t,86,Centered,0.327536285629497
C13P.I87,LMX1A_HUMAN.H11MO.0.D,-1,1.8909e-06,0.00246195,0.00303613,19,AAATTTAAAATAATTAATAAAAAAAT,TTAATTAAATAATTAATTA,-,LMX1A,C13P,0,26,0,8.14823486758799,212,a_____AaA___a__aa___a_____,87,Centered,0.313393648753384
C13P.I88,CPEB1_HUMAN.H11MO.0.D,-8,4.27123e-07,0.000556114,0.00105014,17,TAACAGATAAAATTAAAAACAAAAAATAAACAAAT,AAAAAAAAAAATAAAAA,-,CPEB1,C13P,4,31,0.114285714285714,9.18054895937522,329,_______________AA___aa_________a___,88,Centered,0.262301398839292
C13P.I89,CPEB1_HUMAN.H11MO.0.D,-10,3.94739e-07,0.00051395,0.000977706,17,TTTATATTACTTTTTTTTTATTTTTATA,TTTTTATTTTTTTTTTT,+,CPEB1,C13P,1,27,0.0357142857142857,9.01829974526087,237,tt____tt__t_tt___t____t___ta,89,Centered,0.322082133759317
C13P.I90,SP2_MOUSE.H11MO.0.B,0,1.4268e-17,1.85769e-14,1.78062e-14,22,GGGGGGGGGGCGGGGCCGGGGG,GGGGGGGGGGCGGGGCCGGGGG,+,SP2,C13P,22,0,1,12.4132637211458,453,_g___ggGGGCGGgGc___ggg,90,Centered,0.56423926005208
C14N.I10,TYY1_MOUSE.H11MO.0.A,1,0.00150326,1.95724,1,10,TCTTCATGTT,GCCGCCATCTTG,-,TYY1,C14N,3,7,0.3,5.54221822009859,1000,__t___T_tT,10,Right,0.554221822009859
C14N.I12,MAFG_MOUSE.H11MO.1.A,-1,0.0013241,1.72398,1,7,AACTCACC,ACTCAGCA,-,MAFG,C14N,4,4,0.5,5.6057887804896,1000,_aCtcACc,12,Right,0.700723597561199
C14N.I13,MAFG_MOUSE.H11MO.1.A,1,0.00179083,2.33166,1,7,GGTGAGTG,TGCTGAGT,+,MAFG,C14N,5,3,0.625,6.03845625586344,1000,_GTgAGT_,13,Right,0.75480703198293
C14N.I14,NR1H4_MOUSE.H11MO.1.A,0,0.000854526,1.11259,0.711621,8,AGGTGAGTG,AGGTCAGT,+,NR1H4,C14N,5,4,0.555555555555556,5.85085277038876,1000,_gGTgaGt_,14,Right,0.650094752265417
C14N.I15,NR1H4_MOUSE.H11MO.1.A,-1,0.000592162,0.770995,0.617393,8,CACTCACCTC,ACTGACCT,-,NR1H4,C14N,6,4,0.6,5.38225446366142,1000,_aCTcACc__,15,Right,0.538225446366142
C14N.I16,SPI1_HUMAN.H11MO.0.A,5,7.63278e-05,0.0993788,0.0607548,7,CTTCCTC,TTTCACTTCCTCTTTTT,-,SPI1,C14N,4,3,0.571428571428571,3.79903567946192,462,C__C_tc,16,Right,0.542719382780275
C14N.I17,ZEB1_MOUSE.H11MO.0.B,-2,0.000893559,1.16341,0.606452,7,AACTCACCT,CTCACCTGTC,-,ZEB1,C14N,4,5,0.444444444444444,5.68629772380948,1000,_aCtcACc_,17,Right,0.631810858201054
C14N.I18,TAF1_MOUSE.H11MO.0.A,3,0.000103874,0.135243,0.110182,10,TCTCCATGTT,CCGCCGCCATCTTG,-,TAF1,C14N,4,6,0.4,4.91985519340777,652,_c_cc_t__T,18,Right,0.491985519340777
C14N.I19,ZN263_HUMAN.H11MO.0.A,2,1.43272e-05,0.018654,0.0120551,15,GAGGAGGAGGCAGAG,GGGAGGAGGGAGAGGAGGAG,+,ZN263,C14N,10,5,0.666666666666667,6.52997689972167,600,_aG_ag_ag___g__,19,Right,0.435331793314778
C14N.I2,TAF1_MOUSE.H11MO.0.A,3,8.80755e-05,0.114674,0.111217,11,TCTCCATGTTC,CCGCCGCCATCTTG,-,TAF1,C14N,5,6,0.454545454545455,4.76403509941912,889,_ct_c_tgtt_,2,Right,0.433094099947192
C14N.I20,ARI5B_MOUSE.H11MO.0.C,-1,0.0001872,0.243735,0.141815,11,ACATAAAACCAA,CACAATACCAACA,-,ARI5B,C14N,3,9,0.25,5.77643445387886,258,__a_a__Ac__a,20,Right,0.481369537823238
C14N.I21,FOXF1_MOUSE.H11MO.0.D,0,0.00100156,1.30403,0.828894,11,AACACAAACTTC,AAAATAAACAT,-,FOXF1,C14N,4,8,0.333333333333333,5.78657017206479,1000,A__a__Aa___c,21,Right,0.482214181005399
C14N.I23,ONEC2_MOUSE.H11MO.0.D,2,0.00052325,0.681271,0.396162,10,GTAAAATAAA,AAAAAAAATCAATAACAAGAC,-,ONEC2,C14N,1,9,0.1,5.59838066257128,421,_TAAaa___a,23,Right,0.559838066257128
C14N.I24,ARI5B_MOUSE.H11MO.0.C,2,0.000692606,0.901772,0.509126,11,TAGGTATTAAGT,GGTTAGTATTGTG,+,ARI5B,C14N,3,9,0.25,5.18887840937248,802,t__gT__ta__t,24,Right,0.432406534114374
C14N.I25,ELF5_MOUSE.H11MO.0.A,0,6.07248e-05,0.0790637,0.117983,10,AGAAGGAGGA,GGAAGAAGGAAGAAGAA,+,ELF5,C14N,5,5,0.5,5.68495056272418,1000,__AA__AggA,25,Right,0.568495056272418
C14N.I26,ELF5_MOUSE.H11MO.0.A,-1,3.04857e-07,0.000396924,0.000481542,14,AAGAAGGAGGAGGAG,GGAAGAAGGAAGAAGAA,+,ELF5,C14N,8,7,0.533333333333333,5.84762132831416,893,__G__g_aggagg_g,26,Right,0.389841421887611
C14N.I27,ETV7_HUMAN.H11MO.0.D,0,0.000319882,0.416486,0.175637,6,CTTCCT,CTTCCTG,-,ETV7,C14N,3,3,0.5,3.62485553427685,330,C__ccT,27,Right,0.604142589046141
C14N.I28,MSX1_HUMAN.H11MO.0.D,3,1.08854e-06,0.00141728,0.00145911,13,TTGGTTTTAAATT,TAATTGGTTTTTAATTGG,+,MSX1,C14N,2,11,0.153846153846154,6.20651246932116,681,tT__ttt____TT,28,Left,0.477424036101628
C14N.I29,SP2_MOUSE.H11MO.0.B,3,1.35785e-13,1.76792e-10,1.68977e-10,19,GGGGGGGCGGGGCCGGGGG,GGGGGGGGGGCGGGGCCGGGGG,+,SP2,C14N,19,0,1,12.1511809057546,400,g__gGGGcGGgGcc_g_gg,29,Left,0.639535837144977
C14N.I3,ETV4_HUMAN.H11MO.0.B,1,0.000288329,0.375404,0.379034,10,TCTTCATGTT,CCCTTCCTGTT,-,ETV4,C14N,3,7,0.3,5.15647694258177,1000,__t___TgtT,3,Right,0.515647694258177
C14N.I30,SP1_HUMAN.H11MO.0.A,6,3.95873e-13,5.15427e-10,9.94656e-10,15,CCCGGCCCCGCCCCC,CCCCCCCCCGGCCCCGCCCCCC,-,SP1,C14N,15,0,1,11.45534196948,248,cc_gGCcCCgCCCcc,30,Left,0.763689464632
C14N.I31,SP1_HUMAN.H11MO.0.A,4,4.37554e-14,5.69696e-11,1.09079e-10,17,CCCCCGGCCCCGCCCCC,CCCCCCCCCGGCCCCGCCCCCC,-,SP1,C14N,17,0,1,11.9442699409995,219,_c_c_ggCcCCgCCCcc,31,Left,0.702604114176442
C14N.I32,SP1_HUMAN.H11MO.0.A,4,1.55391e-13,2.02319e-10,3.87693e-10,17,CCCCCGGCCCCGCCCCC,CCCCCCCCCGGCCCCGCCCCCC,-,SP1,C14N,17,0,1,12.0479763494715,387,c_cc__gCcCCgCCCcc,32,Left,0.708704491145385
C14N.I33,CPEB1_HUMAN.H11MO.0.D,3,2.9259e-05,0.0380952,0.0741327,13,ATAAAAAACAAAA,AAAAAAAAAAATAAAAA,-,CPEB1,C14N,1,12,0.0769230769230769,6.18407902255813,901,A__aA__a_aa_a,33,Left,0.475698386350625
C14N.I34,FOXI1_MOUSE.H11MO.0.B,-2,6.26851e-05,0.0816159,0.0531281,12,ATTTTTGATTGATT,CTCTGATTGGTC,+,FOXI1,C14N,2,12,0.142857142857143,6.57436784614091,1000,___TtTg_tT___t,34,Left,0.469597703295779
C14N.I35,PBX1_MOUSE.H11MO.1.A,3,1.02546e-05,0.0133514,0.0111249,9,TGTTTGGCT,CTCTGATTGGCTG,+,PBX1,C14N,4,5,0.444444444444444,4.68968951559208,711,_g_tTGg_T,35,Left,0.521076612843564
C14N.I36,CPEB1_HUMAN.H11MO.0.D,2,2.26447e-05,0.0294834,0.0576686,13,ATAAAAAACAAAA,AAAAAAAAAAATAAAAA,-,CPEB1,C14N,1,12,0.0769230769230769,6.57485689092592,282,A___AaA___A_A,36,Left,0.505758222378917
C14N.I38,PBX1_MOUSE.H11MO.1.A,0,6.8591e-11,8.93054e-08,1.77854e-07,13,CAGCCAATCACAGG,CAGCCAATCAGAG,-,PBX1,C14N,8,6,0.571428571428571,9.23159409661948,638,_a_CCAATc__a__,38,Left,0.659399578329963
C14N.I39,SP1_HUMAN.H11MO.0.A,6,2.3057e-13,3.00202e-10,5.8015e-10,15,CCCGGCCCCGCCCCC,CCCCCCCCCGGCCCCGCCCCCC,-,SP1,C14N,15,0,1,11.4015657511422,218,c__ggCcCCgCCC_c,39,Left,0.760104383409481
C14N.I4,GLI2_MOUSE.H11MO.0.D,1,0.00415788,5.41356,1,6,CACGAC,AGACCACCCAC,-,GLI2,C14N,4,2,0.666666666666667,2.8451014529487,245,_A__a_,4,Right,0.47418357549145
C14N.I40,MSX3_MOUSE.H11MO.0.D,0,6.23199e-07,0.000811405,0.00158836,14,CACTTAAAAACAAA,CAATTAAAAACCAATTA,-,MSX3,C14N,3,11,0.214285714285714,6.91567848349595,983,_A____aa_A__aA,40,Left,0.493977034535425
C14N.I41,ELF5_MOUSE.H11MO.0.A,4,5.39499e-06,0.00702428,0.014027,8,TCTTCCTC,TTCTTCTTCCTTCTTCC,-,ELF5,C14N,4,4,0.5,4.68824996723734,231,_cttccT_,41,Left,0.586031245904668
C14N.I42,FOXF2_MOUSE.H11MO.0.D,0,3.82826e-05,0.049844,0.0333762,11,ATAAGTAACTA,AAAAGTAAACA,-,FOXF2,C14N,2,9,0.181818181818182,5.45509707708713,341,at_a__a___A,42,Left,0.49591791609883
C14N.I44,SP1_HUMAN.H11MO.0.A,6,5.02473e-13,6.5422e-10,1.26249e-09,15,CCCGGCCCCGCCCCC,CCCCCCCCCGGCCCCGCCCCCC,-,SP1,C14N,15,0,1,11.4283772388122,318,cc__gCcCCgCCC_c,44,Left,0.761891815920814
C14N.I45,SP1_HUMAN.H11MO.0.A,5,5.59414e-15,7.28356e-12,1.40192e-11,16,CCCCGGCCCCGCCCCC,CCCCCCCCCGGCCCCGCCCCCC,-,SP1,C14N,16,0,1,11.655445677934,386,_cc__gCcCCgCCCcc,45,Left,0.728465354870872
C14N.I46,KLF5_HUMAN.H11MO.0.A,3,5.78328e-05,0.0752982,0.148428,10,GTGGGACTGG,AGGGTGGGGCTGGG,+,KLF5,C14N,7,3,0.7,4.56400463548427,499,__g_ga_t_G,46,Left,0.456400463548427
C14N.I47,SP1_HUMAN.H11MO.0.A,1,5.01442e-12,6.52877e-09,1.26293e-08,15,GGGGGCGGGGCCGGG,GGGGGGCGGGGCCGGGGGGGGG,+,SP1,C14N,15,0,1,10.8164595515331,497,_gGGGcGGgGc__gg,47,Left,0.721097303435542
C14N.I48,HXB1_MOUSE.H11MO.0.D,4,0.000389206,0.506746,0.50418,6,CCATCA,CCATCCATCA,-,HXB1,C14N,3,3,0.5,3.36541956520819,1000,__a_CA,48,Left,0.560903260868031
C14N.I49,FOXL1_HUMAN.H11MO.0.D,6,3.16186e-06,0.00411675,0.00732243,13,TTTGTTTTTTTTT,TGTTTGTTTGTTTACTTTT,+,FOXL1,C14N,1,12,0.0769230769230769,5.9902599549971,656,T_tgtt______T,49,Left,0.460789227307469
C14N.I50,SP1_HUMAN.H11MO.0.A,1,1.40302e-12,1.82673e-09,3.52941e-09,15,GGGGGCGGGGCCGGG,GGGGGGCGGGGCCGGGGGGGGG,+,SP1,C14N,15,0,1,12.2546236033157,576,ggGGGcGGgGcc_gg,50,Left,0.81697490688771
C14N.I52,FOXL1_HUMAN.H11MO.0.D,8,1.03565e-05,0.0134841,0.0137983,11,TAGTTACTTAT,TGTTTGTTTGTTTACTTTT,+,FOXL1,C14N,2,9,0.181818181818182,4.74125316317049,1000,T__tt__t__t,52,Left,0.431023014833681
C14N.I53,SP1_HUMAN.H11MO.0.A,1,8.60245e-13,1.12004e-09,2.16834e-09,15,GGGGGCGGGGCCGGG,GGGGGGCGGGGCCGGGGGGGGG,+,SP1,C14N,15,0,1,10.9950309247113,636,__GGGcGGgGcc_g_,53,Left,0.733002061647418
C14N.I54,NFYC_MOUSE.H11MO.0.B,1,4.77826e-11,6.22129e-08,7.29128e-08,13,CAGCCAATCAAAG,TCAGCCAATCAGAA,+,NFYC,C14N,6,7,0.461538461538462,9.26977753310848,471,_agCCAATC__ag,54,Left,0.713059810239114
C14N.I55,TBP_MOUSE.H11MO.0.A,2,4.16814e-06,0.00542692,0.00896794,7,TTTTATA,CCTTTTATAG,-,TBP,C14N,0,7,0,3.21453215536671,319,tttT_ta,55,Centered,0.459218879338102
C14N.I56,SP1_HUMAN.H11MO.0.A,1,6.39942e-14,8.33205e-11,1.61304e-10,15,GGGGGCGGGGCCGGG,GGGGGGCGGGGCCGGGGGGGGG,+,SP1,C14N,15,0,1,11.8105785986848,331,ggGGGcGGgGcc_gg,56,Centered,0.787371906578986
C14N.I58,TBP_HUMAN.H11MO.0.A,0,3.3952e-05,0.0442055,0.0880363,8,ATAAAAAA,CTATAAAAGG,+,TBP,C14N,0,8,0,4.67732563683115,1000,_Ta_aAaa,58,Centered,0.584665704603894
C14N.I60,PBX3_MOUSE.H11MO.0.A,3,4.94177e-07,0.000643419,0.000590944,10,TGATTGGCTG,CTCTGATTGGCTGG,+,PBX3,C14N,5,5,0.5,6.5602176153141,1000,tGatTGG_tg,60,Centered,0.65602176153141
C14N.I61,NFAC1_HUMAN.H11MO.0.B,-1,6.96301e-05,0.0906584,0.0694934,11,CTTGCTTTTTTT,TTTCTTTTTTTCCAT,-,NFAC1,C14N,3,9,0.25,6.15263008569634,359,_TT__t_tt__t,61,Centered,0.512719173808028
C14N.I62,SP1_HUMAN.H11MO.0.A,6,3.65622e-13,4.7604e-10,9.20119e-10,15,CCCGGCCCCGCCCCC,CCCCCCCCCGGCCCCGCCCCCC,-,SP1,C14N,15,0,1,11.771842379744,478,cc_ggCcCCgCCCcc,62,Centered,0.784789491982934
C14N.I63,TBP_HUMAN.H11MO.0.A,0,3.05117e-06,0.00397263,0.00792998,8,CTATAAAA,CTATAAAAGG,+,TBP,C14N,1,7,0.125,5.08299416268102,559,_Ta_aAaa,63,Centered,0.635374270335127
C14N.I64,CPEB1_HUMAN.H11MO.0.D,-3,4.62977e-07,0.000602796,0.00116144,16,TTCATTTTGTTTTTTTTTT,TTTTTATTTTTTTTTTT,+,CPEB1,C14N,2,17,0.105263157894737,7.27334206108955,697,_____tT__T__t_t__tt,64,Centered,0.38280747689945
C14N.I65,ZBTB4_HUMAN.H11MO.1.D,8,0.00096243,1.25308,0.907303,7,GTGGCTG,CAATAGCGGTGGTGG,+,ZBTB4,C14N,5,2,0.714285714285714,4.90775058846189,458,_tGg___,65,Centered,0.701107226923127
C14N.I66,MSX1_HUMAN.H11MO.0.D,2,1.6164e-05,0.0210456,0.0313683,10,GTTGGTTTTT,TAATTGGTTTTTAATTGG,+,MSX1,C14N,3,7,0.3,5.74591789592505,344,_TT__t_tTt,66,Centered,0.574591789592505
C14N.I67,CPEB1_HUMAN.H11MO.0.D,1,3.87102e-06,0.00504007,0.00981324,15,AAATAAAAAAGAAAT,AAAAAAAAAAATAAAAA,-,CPEB1,C14N,1,14,0.0666666666666667,7.1031614607378,325,aaat__Aa_a__Aa_,67,Centered,0.47354409738252
C14N.I68,CPEB1_HUMAN.H11MO.0.D,-1,1.07504e-06,0.0013997,0.0026754,17,TTTTTTTTTTGTTTTTTT,TTTTTATTTTTTTTTTT,+,CPEB1,C14N,1,17,0.0555555555555556,7.18478205229129,251,tt___TT__T__Tt____,68,Centered,0.399154558460627
C14N.I69,SP1_HUMAN.H11MO.0.A,0,1.50234e-13,1.95604e-10,3.7695e-10,16,GGGGGGCGGGGCCGGG,GGGGGGCGGGGCCGGGGGGGGG,+,SP1,C14N,16,0,1,12.2876198980772,553,_ggGGGcGGgGcc_gg,69,Centered,0.767976243629823
C14N.I70,STAT1_HUMAN.H11MO.1.A,-2,1.82157e-06,0.00237168,0.00231649,18,AAAAGAAACAGAAAATGAAA,AAGAAAATGAAACTGAAAG,+,STAT1,C14N,4,16,0.2,7.55108394365163,574,_aa__a___A__aA___aaA,70,Centered,0.377554197182582
C14N.I71,KLF1_HUMAN.H11MO.0.A,7,0.000158346,0.206167,0.211553,7,CCGCCAC,CCCGGCCCCGCCCC,-,KLF1,C14N,6,1,0.857142857142857,4.9139645680676,630,_cgcC__,71,Centered,0.701994938295371
C14N.I74,NFYA_MOUSE.H11MO.0.A,1,4.04941e-12,5.27233e-09,5.2356e-09,12,TAGCCAATCAGA,TCAGCCAATCAGAA,+,NFYA,C14N,5,7,0.416666666666667,7.86184980667911,690,_a_CCAATCa_a,74,Centered,0.655154150556593
C14N.I75,CPEB1_HUMAN.H11MO.0.D,1,8.40369e-06,0.0109416,0.0211305,15,ATTTTTTTTTATTTA,TTTTTATTTTTTTTTTT,+,CPEB1,C14N,0,15,0,6.66160704068751,283,_T_t_tt_tT_t_T_,75,Centered,0.444107136045834
C14N.I76,GLI2_MOUSE.H11MO.0.D,0,0.000440705,0.573797,0.573797,7,GTGAGTG,GTGGGTGGTCT,+,GLI2,C14N,4,3,0.571428571428571,5.41791402185991,267,GTGagT_,76,Centered,0.773987717408559
C14N.I77,SP1_HUMAN.H11MO.0.A,1,5.78768e-19,7.53556e-16,1.43487e-15,21,CCCCCCCCGGCCCCGCCCCCC,CCCCCCCCCGGCCCCGCCCCCC,-,SP1,C14N,21,0,1,12.8146838725996,350,c___ccc___CcCCgCCccc_,77,Centered,0.610223041552363
C14N.I78,CPEB1_HUMAN.H11MO.0.D,2,6.56502e-08,8.54766e-05,0.000164631,15,TTTATTTTTTTATCT,TTTTTATTTTTTTTTTT,+,CPEB1,C14N,1,14,0.0666666666666667,7.2784809610938,250,Ttt__tt_tt__T_t,78,Centered,0.48523206407292
C14N.I79,SP3_MOUSE.H11MO.0.B,0,1.22821e-15,1.59913e-12,1.53308e-12,20,CCCCGGCCCCGCCCCCTCCC,CCCCGGCCCCGCCCCCCCCC,-,SP3,C14N,19,1,0.95,12.6694013878921,668,ccc__gCcCCgCCCc___cc,79,Centered,0.633470069394606
C14N.I8,ELK3_MOUSE.H11MO.0.D,0,0.000393502,0.51234,0.511948,12,AACAGGAACACC,CCCAGGAAGTGC,+,ELK3,C14N,6,6,0.5,5.0287574605,1000,A_ca_g_a____,8,Right,0.419063121708333
C14N.I80,CPEB1_HUMAN.H11MO.0.D,0,1.66581e-06,0.00216888,0.00417146,17,AAATGAAAAAGCAAATA,AAAAAAAAAAATAAAAA,-,CPEB1,C14N,3,14,0.176470588235294,6.7397142586133,504,aaat_a__aA__aAa__,80,Centered,0.396453779918429
C14N.I81,HNF1B_MOUSE.H11MO.1.A,-4,1.41332e-05,0.0184014,0.03549,13,ATCAAATCACAAAGCAAA,AATCATTAACTAA,-,HNF1B,C14N,5,13,0.277777777777778,6.34546048715768,435,___aaAt_A__aa___aa,81,Centered,0.352525582619871
C14N.I82,CPEB1_HUMAN.H11MO.0.D,-1,9.88302e-06,0.0128677,0.0250234,17,AAAAGAAGAAAATATTAAA,AAAAAAAAAAATAAAAA,-,CPEB1,C14N,2,17,0.105263157894737,7.22358208508687,420,aa_a_aa___AA_a__aa_,82,Centered,0.380188530794046
C14N.I83,ETV5_MOUSE.H11MO.0.D,0,6.92206e-06,0.00901252,0.00876206,10,GAGGAGGAAG,GAGCAGGAAGTGAG,+,ETV5,C14N,6,4,0.6,6.1928167039075,318,_a__a__A_G,83,Centered,0.61928167039075
C14N.I84,CPEB1_HUMAN.H11MO.0.D,-3,5.45317e-07,0.000710003,0.0013763,17,AAAATAAACAAAAACAAAAA,AAAAAAAAAAATAAAAA,-,CPEB1,C14N,2,18,0.1,7.52166482240917,317,_A___aa__a_Aa___aA_a,84,Centered,0.376083241120459
C14N.I85,SP3_MOUSE.H11MO.0.B,0,2.24999e-15,2.92948e-12,2.80163e-12,20,GGGAGGGGGCGGGGCCAGGG,GGGGGGGGGCGGGGCCGGGG,+,SP3,C14N,18,2,0.9,12.5770120886903,404,gg___gGGGcGGgGc__ggg,85,Centered,0.628850604434517
C14N.I86,CPEB1_HUMAN.H11MO.0.D,0,3.41193e-06,0.00444233,0.00860446,17,TTTGTATTTTTTTCTAATTTCTT,TTTTTATTTTTTTTTTT,+,CPEB1,C14N,3,20,0.130434782608696,7.8150538671945,248,t_____t_____T_________t,86,Centered,0.339784950747587
C14N.I88,SP1_MOUSE.H11MO.0.A,-1,5.1452e-17,6.69905e-14,1.27591e-13,24,GGGGGGGGCGGGGGGCGGGGCCGGGG,GGGGGGGGAGGGGGCGGGGCCGGG,+,SP1,C14N,26,0,1,14.6264727128978,369,gg____Gg__ggGGGcGGgGc_____,88,Centered,0.562556642803761
C14N.I89,SP1_HUMAN.H11MO.0.A,1,2.83552e-17,3.69185e-14,7.06876e-14,21,GGGGGCGGGGCCGGGGGGGGG,GGGGGGCGGGGCCGGGGGGGGG,+,SP1,C14N,21,0,1,12.6418712939577,260,_gGGGcGGgGc__Gg___g_g,89,Centered,0.601993871140843
C14N.I9,ETV4_HUMAN.H11MO.0.B,0,0.000202028,0.26304,0.373957,10,AACATCGAGG,AACAGGAAGGG,+,ETV4,C14N,5,5,0.5,4.46061276620784,1000,A__a___ag_,9,Right,0.446061276620784
C14N.I90,CPEB1_HUMAN.H11MO.0.D,-1,2.36246e-07,0.000307592,0.000581434,17,TTATTCATTTTCTTTTTTTTT,TTTTTATTTTTTTTTTT,+,CPEB1,C14N,2,19,0.0952380952380952,8.15240577227921,231,_t_TT__TtT__tttt_t_t_,90,Centered,0.388209798679962
C14P.I1,SP5_MOUSE.H11MO.1.C,0,3.17726e-05,0.0413679,0.0402842,13,GGGCGTGGAGGTGA,GGAGGGGGAGGAG,+,SP5,C14P,10,4,0.714285714285714,5.95947744337333,585,G_____Gg___tg_,1,Right,0.425676960240952
C14P.I10,ELF3_MOUSE.H11MO.0.B,2,3.5545e-05,0.0462796,0.0452654,12,ATTTCCTTCTTCTCCTT,CCACTTCCTGGTTC,-,ELF3,C14P,6,11,0.352941176470588,6.3922576434653,1000,_t_t_ctt_tT____tt,10,Right,0.376015155497959
C14P.I13,FOXJ3_MOUSE.H11MO.0.A,-1,3.89353e-06,0.00506938,0.00497355,13,GTTTTGTATTTCTA,TTGTTTATTTTTT,+,FOXJ3,C14P,3,11,0.214285714285714,5.73721794722635,500,__T_T__At_T___,13,Right,0.409801281944739
C14P.I14,KLF15_MOUSE.H11MO.0.A,7,3.35882e-05,0.0437319,0.0259777,12,CACCTCCTCCTC,CCCCCCCCTGCTCCTCCCC,-,KLF15,C14P,8,4,0.666666666666667,5.59526758374103,317,c__C_cC_cc_c,14,Right,0.466272298645086
C14P.I15,FOXJ3_MOUSE.H11MO.0.A,2,1.03103e-05,0.013424,0.0133308,11,TACAAACACAAC,AAAAAATAAACAA,-,FOXJ3,C14P,4,8,0.333333333333333,5.15829317134999,244,_a_A_a_a_Aa_,15,Right,0.429857764279166
C14P.I16,BC11A_HUMAN.H11MO.0.A,-4,0.000368843,0.480233,0.382403,17,AAATGAAAGGAGATTTGGAAAA,AAAAGAGGAAGTGAAAA,+,BC11A,C14P,6,16,0.272727272727273,7.80037619683427,541,a_a_gaa___a_A_____a___,16,Right,0.354562554401558
C14P.I17,EOMES_HUMAN.H11MO.0.D,4,0.000112863,0.146947,0.223549,7,CACCTCC,TTAACACCTCCT,-,EOMES,C14P,5,2,0.714285714285714,4.72530519694211,294,Cacct_C,17,Right,0.675043599563159
C14P.I18,KLF5_HUMAN.H11MO.0.A,3,0.000277418,0.361198,0.722395,7,AGCCCCA,CCCAGCCCCACCCT,-,KLF5,C14P,5,2,0.714285714285714,3.73791396703218,958,A_c__ca,18,Right,0.533987709576026
C14P.I19,PO5F1_MOUSE.H11MO.1.A,0,6.33631e-05,0.0824988,0.162481,9,ATTTGACTAC,ATTTGCATA,-,PO5F1,C14P,3,7,0.3,4.8205003684391,724,__TT___Ta_,19,Right,0.48205003684391
C14P.I20,FOXO4_MOUSE.H11MO.0.C,0,4.27151e-05,0.055615,0.0235806,9,TTGATTACT,TTGTTTATT,+,FOXO4,C14P,2,7,0.222222222222222,5.40170541574298,243,tT___T_Ct,20,Right,0.600189490638109
C14P.I21,MAZ_MOUSE.H11MO.0.A,5,1.27563e-06,0.00166087,0.00158282,14,CCCTCCCCACCTCC,CCCCCCCCCCCCCCCCTCCCCC,-,MAZ,C14P,11,3,0.785714285714286,5.64275999354347,522,_C____Cc_c_t_C,21,Right,0.403054285253105
C14P.I22,FOXO4_MOUSE.H11MO.0.C,1,8.43501e-05,0.109824,0.058274,8,GTAGACAA,AATAAACAA,-,FOXO4,C14P,3,5,0.375,4.70866697061216,1000,__A__cAa,22,Right,0.588583371326521
C14P.I23,TBX3_HUMAN.H11MO.0.C,0,0.000511052,0.665389,0.16979,8,GGAGGTGG,GGAGGTGGGAA,+,TBX3,C14P,6,2,0.75,4.08714705958009,1000,Gga_gtGg,23,Right,0.510893382447512
C14P.I24,ELK1_MOUSE.H11MO.0.B,3,0.00117259,1.52671,0.354429,8,GGACGTGG,ACCGGAAGTGG,+,ELK1,C14P,6,2,0.75,4.32287950270523,494,gG__gtGg,24,Right,0.540359937838154
C14P.I26,TBX3_HUMAN.H11MO.0.C,3,0.000698042,0.908851,0.249764,8,CCACCTCC,TTCCCACCTCC,-,TBX3,C14P,6,2,0.75,4.50816351091177,275,cc_C_tcC,26,Right,0.563520438863971
C14P.I27,TBX15_HUMAN.H11MO.0.D,0,5.78577e-06,0.00753307,0.0144709,10,CCCCGACCCC,CCCCCACCCCCCCCCCCCC,-,TBX15,C14P,9,1,0.9,4.96591713668396,632,cC____cC_c,27,Right,0.496591713668396
C14P.I29,FOXJ3_MOUSE.H11MO.0.A,1,0.000261172,0.340046,0.178901,12,GATTTATATTTAA,TTGTTTATTTTTT,+,FOXJ3,C14P,1,12,0.0769230769230769,5.67078178001723,546,_aT_t_T___t__,29,Left,0.436213983078249
C14P.I3,TBX21_HUMAN.H11MO.0.A,0,0.000128946,0.167887,0.154359,9,GTGGGGGTG,GTGGAGGTGTGAA,+,TBX21,C14P,7,2,0.777777777777778,3.91342752671667,252,_Tg___gT_,3,Right,0.434825280746296
C14P.I30,CPEB1_HUMAN.H11MO.0.D,0,2.79702e-06,0.00364172,0.00706646,15,AAAATAAAAACTAAA,AAAAAAAAAAATAAAAA,-,CPEB1,C14P,1,14,0.0666666666666667,7.41966143347419,250,_a_a_aaaa____a_,30,Left,0.494644095564946
C14P.I31,SP2_MOUSE.H11MO.0.B,2,5.03535e-12,6.55603e-09,2.72384e-09,15,CCCGGCCCCGCCCCC,CCCCCGGCCCCGCCCCCCCCCC,-,SP2,C14P,15,0,1,11.0562167557805,352,_c__gcCCCgCCC_c,31,Left,0.737081117052031
C14P.I32,SP1_MOUSE.H11MO.1.A,-1,2.02498e-11,2.63652e-08,3.35944e-08,11,GGGGGGCGGGGCCTG,GGGGGCGGGGC,+,SP1,C14P,14,1,0.933333333333333,11.2505671638316,407,_g_GGGcGGGgc__g,32,Left,0.750037810922105
C14P.I33,HXC10_HUMAN.H11MO.0.D,2,3.00223e-05,0.039089,0.0495434,17,AATTAGTAATTAAAACA,GTAATAAAAAAATTAAAAA,-,HXC10,C14P,2,15,0.117647058823529,6.57282414114142,408,a___a__a_t_A__aca,33,Left,0.386636714184789
C14P.I34,HXC10_HUMAN.H11MO.0.D,1,8.22845e-07,0.00107134,0.00206311,18,TACTCAAAAAAAAATAAAA,GTAATAAAAAAATTAAAAA,-,HXC10,C14P,2,17,0.105263157894737,6.66319952734514,421,t__t_Aaa____a______,34,Left,0.350694711965534
C14P.I35,HXC6_MOUSE.H11MO.0.D,0,0.000459868,0.598749,0.253701,13,TAAAAAATAAATC,AAAGTAATAAATCAT,-,HXC6,C14P,1,12,0.0769230769230769,6.01622900148105,1000,_aa___a_aaAt_,35,Left,0.462786846267773
C14P.I36,FOXL1_HUMAN.H11MO.0.D,2,3.36174e-06,0.00437699,0.00831331,11,AAATAAATAAA,AAAAGTAAACAAACAAACA,-,FOXL1,C14P,0,11,0,6.16823815661973,401,_a_taaa_AaA,36,Left,0.560748923329066
C14P.I37,SP1_HUMAN.H11MO.0.A,6,6.2459e-13,8.13217e-10,1.00259e-09,15,CCCCGCCCCGCCCCC,CCCCCCCCCGGCCCCGCCCCCC,-,SP1,C14P,15,0,1,10.7953026905295,819,_c__gcCCCgCCC_c,37,Left,0.719686846035298
C14P.I38,SP1_MOUSE.H11MO.1.A,0,5.18017e-12,6.74458e-09,1.30561e-08,11,GCCCCGCCCCC,GCCCCGCCCCC,-,SP1,C14P,11,0,1,9.83166156187311,558,gcCCCgCCCcc,38,Left,0.893787414715737
C14P.I39,STAT1_MOUSE.H11MO.0.A,0,9.35245e-05,0.121769,0.23808,14,ATTCTTTTATTTTC,TTTCTTTCAGTTTCATTTTCCT,-,STAT1,C14P,2,12,0.142857142857143,6.38696070617517,539,_t__tttta_t_T_,39,Left,0.456211479012512
C14P.I4,FOXJ3_MOUSE.H11MO.0.A,2,1.65269e-05,0.021518,0.0162794,11,AACATAGACAA,AAAAAATAAACAA,-,FOXJ3,C14P,3,8,0.272727272727273,5.57060594864416,209,aAca___A_aA,4,Right,0.506418722604014
C14P.I40,SP1_MOUSE.H11MO.1.A,-3,4.71367e-10,6.1372e-07,1.18842e-06,11,CACGCCCCGCCCCC,GCCCCGCCCCC,-,SP1,C14P,13,1,0.928571428571429,10.7680123235333,943,___gCCCCgCCCcc,40,Left,0.769143737395234
C14P.I41,SP2_MOUSE.H11MO.0.B,5,1.6902e-12,2.20064e-09,1.41761e-09,15,GGGGGCGGGGCCGGG,GGGGGGGGGGCGGGGCCGGGGG,+,SP2,C14P,15,0,1,10.2662835592661,224,g_GGGcGGGgc____,41,Left,0.684418903951073
C14P.I42,SP1_HUMAN.H11MO.0.A,7,8.23777e-13,1.07256e-09,2.07973e-09,15,CAGGCCCCGCCCCCC,CCCCCCCCCGGCCCCGCCCCCC,-,SP1,C14P,14,1,0.933333333333333,10.904332129726,551,c__gcCCCgCCc_c_,42,Left,0.726955475315067
C14P.I43,SP1_HUMAN.H11MO.1.A,1,1.64942e-10,2.14755e-07,2.66142e-07,13,GGGGGCGGGGCCG,GGGGGGCGGGGCCG,+,SP1,C14P,13,0,1,10.2451701824268,515,g_GGGcGGGgc__,43,Left,0.78809001403283
C14P.I45,SP1_HUMAN.H11MO.0.A,1,1.00012e-09,1.30215e-06,1.38338e-06,14,GGGGGCGGGGCTTG,GGGGGGCGGGGCCGGGGGGGGG,+,SP1,C14P,12,2,0.857142857142857,10.4420345135963,347,g_GGGcGGGgc___,45,Left,0.745859608114024
C14P.I46,SP1_MOUSE.H11MO.1.A,0,6.75189e-11,8.79096e-08,1.71071e-07,11,GGGGGCGGGGCCT,GGGGGCGGGGC,+,SP1,C14P,12,1,0.923076923076923,10.7643430838537,357,g_GGGcGGGgc__,46,Left,0.828026391065666
C14P.I47,CPEB1_HUMAN.H11MO.0.D,2,7.65155e-05,0.0996232,0.0840448,11,TTTATTTTCTT,TTTTTATTTTTTTTTTT,+,CPEB1,C14P,1,10,0.0909090909090909,4.97787514583825,900,Tt__t_ttc__,47,Left,0.452534104167114
C14P.I48,SP1_MOUSE.H11MO.1.A,-3,8.24616e-11,1.07365e-07,2.08599e-07,11,CAGGCCCCGCCCCC,GCCCCGCCCCC,-,SP1,C14P,13,1,0.928571428571429,10.8616973486763,412,c__gcCCCgCCCcc,48,Left,0.77583552490545
C14P.I49,SP1_HUMAN.H11MO.1.A,1,4.24385e-10,5.52549e-07,6.71231e-07,13,GGGGGCGGGGCCT,GGGGGGCGGGGCCG,+,SP1,C14P,12,1,0.923076923076923,10.6266451321618,596,g_GGGcGGGgc__,49,Left,0.817434240935527
C14P.I5,EGR2_HUMAN.H11MO.0.A,3,2.47029e-06,0.00321632,0.00617828,13,CATCCCCACCTCC,CCCCTCCCACACCCCCCC,-,EGR2,C14P,9,4,0.692307692307692,5.47616374082376,314,c__C_ccacC_cc,5,Right,0.421243364678751
C14P.I50,SP1_MOUSE.H11MO.1.A,-3,1.05295e-11,1.37094e-08,2.66003e-08,11,CAGGCCCCGCCCCC,GCCCCGCCCCC,-,SP1,C14P,13,1,0.928571428571429,10.5312712065026,540,___gcCCCgCCCcc,50,Left,0.752233657607328
C14P.I51,SP1_MOUSE.H11MO.1.A,-3,4.65981e-12,6.06707e-09,1.17924e-08,11,CCGGCCCCGCCCCC,GCCCCGCCCCC,-,SP1,C14P,14,0,1,11.0208965671404,236,c__gcCCCgCCccc,51,Left,0.787206897652884
C14P.I52,STAT1_HUMAN.H11MO.1.A,3,2.50471e-07,0.000326114,0.00027262,14,AAAAAGAAACTAAA,AAGAAAATGAAACTGAAAG,+,STAT1,C14P,2,12,0.142857142857143,6.82620631212566,939,__aaa_aaActa_A,52,Left,0.487586165151833
C14P.I53,SP1_HUMAN.H11MO.0.A,6,2.06602e-12,2.68996e-09,5.21096e-09,15,CCAGGCCCCGCCCCC,CCCCCCCCCGGCCCCGCCCCCC,-,SP1,C14P,14,1,0.933333333333333,10.7664146433574,300,_c__gccCCgCCC_c,53,Left,0.717760976223829
C14P.I54,SP1_MOUSE.H11MO.1.A,0,3.25534e-11,4.23845e-08,6.88683e-08,11,GGGGGCGGGGCCTG,GGGGGCGGGGC,+,SP1,C14P,13,1,0.928571428571429,10.4999748406811,537,gggGGcGGggc__g,54,Left,0.749998202905792
C14P.I55,SP1_HUMAN.H11MO.0.A,1,2.11691e-14,2.75621e-11,5.31248e-11,17,GGGGGCGGGGCCGGGGG,GGGGGGCGGGGCCGGGGGGGGG,+,SP1,C14P,17,0,1,10.8269087860512,316,gggGGcGGgGc__g__g,55,Centered,0.636876987414779
C14P.I56,FOXL1_HUMAN.H11MO.0.D,2,8.35137e-06,0.0108735,0.0213761,11,AAGTAAATAAA,AAAAGTAAACAAACAAACA,-,FOXL1,C14P,1,10,0.0909090909090909,5.8770122632618,1000,aag_aAataaA,56,Centered,0.534273842114709
C14P.I57,SP1_HUMAN.H11MO.0.A,1,1.00705e-10,1.31118e-07,2.5485e-07,14,GGGGGCGGGGCCTG,GGGGGGCGGGGCCGGGGGGGGG,+,SP1,C14P,13,1,0.928571428571429,10.3550851158876,313,gggGGcGGGG___g,57,Centered,0.739648936849115
C14P.I59,FOXL1_HUMAN.H11MO.0.D,6,2.25835e-06,0.00294037,0.00575187,11,TTTATTTACTT,TGTTTGTTTGTTTACTTTT,+,FOXL1,C14P,1,10,0.0909090909090909,5.74850582854553,692,tttatTt__tt,59,Centered,0.522591438958684
C14P.I6,SP5_MOUSE.H11MO.1.C,4,6.57913e-05,0.0856603,0.0384758,9,GAGGTGGAG,GGAGGGGGAGGAG,+,SP5,C14P,6,3,0.666666666666667,6.01437984414295,236,G_GgtgG_G,6,Right,0.668264427126995
C14P.I60,SP1_HUMAN.H11MO.0.A,5,1.0973e-11,1.42869e-08,2.77028e-08,16,CCCAGGCCCCGCCCCC,CCCCCCCCCGGCCCCGCCCCCC,-,SP1,C14P,15,1,0.9375,10.7186292650016,480,_____gCcCC_CCCcc,60,Centered,0.6699143290626
C14P.I61,FOXL1_HUMAN.H11MO.0.D,6,4.8659e-06,0.00633541,0.0123882,11,TTTATTTACTT,TGTTTGTTTGTTTACTTTT,+,FOXL1,C14P,1,10,0.0909090909090909,5.10403557695487,421,ttT__t__ctt,61,Centered,0.464003234268625
C14P.I62,ZN281_MOUSE.H11MO.0.A,5,9.53718e-05,0.124174,0.118877,10,CCCCCACCAC,CCCCTCCCCCACCCC,-,ZN281,C14P,8,2,0.8,4.72609485712171,247,_c_cCacc__,62,Centered,0.472609485712171
C14P.I63,SP1_HUMAN.H11MO.0.A,1,3.63467e-10,4.73234e-07,9.07434e-07,14,GGGGGCGGGGCCTG,GGGGGGCGGGGCCGGGGGGGGG,+,SP1,C14P,13,1,0.928571428571429,10.1661889020506,386,GggGGcGGggc__g,63,Centered,0.726156350146469
C14P.I65,CPEB1_HUMAN.H11MO.0.D,1,2.33956e-07,0.00030461,0.000590946,14,AAAAAGAAAATAAA,AAAAAAAAAAATAAAAA,-,CPEB1,C14P,1,13,0.0714285714285714,6.76148413175921,320,aa__agaaA_t_aa,65,Centered,0.482963152268515
C14P.I66,E4F1_MOUSE.H11MO.0.D,1,0.000627581,0.817111,0.52211,7,AAGTCAC,GACGTCACG,-,E4F1,C14P,3,4,0.428571428571429,4.25675931860985,227,__gtCac,66,Centered,0.608108474087121
C14P.I69,SP1_HUMAN.H11MO.0.A,1,1.07694e-13,1.40218e-10,2.69998e-10,17,GGGGGCGGGGCCGGGGG,GGGGGGCGGGGCCGGGGGGGGG,+,SP1,C14P,17,0,1,10.8352230992989,339,g_GGGcGGggc__g___,69,Centered,0.637366064664641
C14P.I7,TBX3_HUMAN.H11MO.0.C,0,7.68106e-05,0.100007,0.058696,11,GGAGGTGGGGA,GGAGGTGGGAA,+,TBX3,C14P,8,3,0.727272727272727,5.56825699085893,239,Ggaggtgg_G_,7,Right,0.506205180987175
C14P.I70,SP1_HUMAN.H11MO.1.A,1,2.37414e-09,3.09113e-06,3.00928e-06,13,GGGGGCGGGGCTT,GGGGGGCGGGGCCG,+,SP1,C14P,11,2,0.846153846153846,10.3278791021242,819,G_GGGcGGGG___,70,Centered,0.794452238624937
C14P.I72,CPEB1_HUMAN.H11MO.0.D,-1,1.02743e-06,0.00133772,0.00256209,15,TAAAAAAGAAAATGAA,AAAAAAAAAAATAAAAA,-,CPEB1,C14P,2,14,0.125,7.13669402753373,201,_a__aa_gAaA_t_aa,72,Centered,0.446043376720858
C14P.I73,CPEB1_HUMAN.H11MO.0.D,2,8.36324e-07,0.00108889,0.00209553,15,TTTATTTTCTTTTTTAAT,TTTTTATTTTTTTTTTT,+,CPEB1,C14P,1,17,0.0555555555555556,8.23692460478792,403,t__atTTtc_ttt_____,73,Centered,0.457606922488218
C14P.I75,SP3_MOUSE.H11MO.0.B,-1,2.41872e-16,3.14918e-13,3.01607e-13,20,GGGGGGGGGGCGGGGCGGGGGG,GGGGGGGGGCGGGGCCGGGG,+,SP3,C14P,22,0,1,11.7265821158664,379,_gg___gGGGcGGGGc___g_g,75,Centered,0.533026459812109
C14P.I76,CPEB1_HUMAN.H11MO.0.D,1,1.20896e-07,0.000157406,0.000303237,16,AAAATGAAAATAAATA,AAAAAAAAAAATAAAAA,-,CPEB1,C14P,1,15,0.0625,6.47054908765898,383,aaaat__aA___aa_a,76,Centered,0.404409317978686
C14P.I77,SP1_HUMAN.H11MO.0.A,5,4.37056e-13,5.69047e-10,1.03896e-09,16,CCCCGGCCCCGCCCCC,CCCCCCCCCGGCCCCGCCCCCC,-,SP1,C14P,16,0,1,10.483070067019,428,__c___cCCC_CCccc,77,Centered,0.655191879188685
C14P.I78,CPEB1_HUMAN.H11MO.0.D,1,6.43906e-07,0.000838366,0.00160943,16,ATTTATTTTCTTTTTTATT,TTTTTATTTTTTTTTTT,+,CPEB1,C14P,1,18,0.0526315789473684,7.89732242811405,300,_t__atTTtctt_______,78,Centered,0.415648548848108
C14P.I79,CPEB1_HUMAN.H11MO.0.D,-3,4.87458e-07,0.00063467,0.00121111,16,ATTAAAAAAGAAAATAAAT,AAAAAAAAAAATAAAAA,-,CPEB1,C14P,1,18,0.0526315789473684,7.51411167176449,542,__t__a_aa_aAAat__a_,79,Centered,0.395479561671815
C14P.I8,VEZF1_HUMAN.H11MO.0.C,6,1.23025e-06,0.00160179,0.00165886,14,CGAGGAGGTGGAGG,GGGGAGGGGGGAGGGGGAGGGG,+,VEZF1,C14P,10,4,0.714285714285714,6.98568670522847,266,_g_Gga_G_Gg_g_,8,Right,0.498977621802034
C14P.I80,ANDR_HUMAN.H11MO.0.A,0,1.70982e-05,0.0222619,0.022774,18,AACATTTTTTTGATTACT,TGTTCTTTTTTGTTTGCT,+,ANDR,C14P,3,15,0.166666666666667,7.37363607148206,382,____t____tT___t__t,80,Centered,0.40964644841567
C14P.I82,CPEB1_HUMAN.H11MO.0.D,-5,1.00201e-08,1.30461e-05,2.52384e-05,17,ATAAAATTTTATTTTTTATACTT,TTTTTATTTTTTTTTTT,+,CPEB1,C14P,1,22,0.0434782608695652,7.56195628550935,272,a______t_t_tttt______tt,82,Centered,0.328780708065624
C14P.I83,FOXG1_HUMAN.H11MO.0.D,-1,5.91599e-07,0.000770262,0.00146994,17,TTTTATTTATTTATTTTTTCTAAT,ATTGTTTATATTTTTTT,+,FOXG1,C14P,1,23,0.0416666666666667,7.464005458918,222,___t_t___ttt___ttt__t___,83,Centered,0.311000227454917
C14P.I84,CPEB1_HUMAN.H11MO.0.D,-5,2.8245e-08,3.6775e-05,7.11313e-05,17,ATTTGAAAACAAAAAATAATAAAATAT,AAAAAAAAAAATAAAAA,-,CPEB1,C14P,2,25,0.0740740740740741,7.60603828180457,203,______aaa___a____aa____a___,84,Centered,0.281705121548317
C14P.I85,CPEB1_HUMAN.H11MO.0.D,-6,1.58308e-08,2.06118e-05,3.94727e-05,17,ATTATTTTTTTATTTATTTTTAATCT,TTTTTATTTTTTTTTTT,+,CPEB1,C14P,1,25,0.0384615384615385,7.97667590957484,288,_t__t___ttt__t__t______t_t,85,Centered,0.30679522729134
C14P.I86,HXC10_HUMAN.H11MO.0.D,-2,4.94045e-06,0.00643247,0.0121864,19,ATGTAAAAATAAATTTATATAA,GTAATAAAAAAATTAAAAA,-,HXC10,C14P,1,21,0.0454545454545455,7.28300776621349,202,_t__Aa__a_a_a_t___a_a_,86,Centered,0.331045807555159
C14P.I87,CPEB1_HUMAN.H11MO.0.D,-5,2.38808e-06,0.00310927,0.00596895,17,AAATATCTTTATTTTTTTTTTACTT,TTTTTATTTTTTTTTTT,+,CPEB1,C14P,2,23,0.08,8.14959850003135,267,___t____tt___tTt__t______,87,Centered,0.325983940001254
C14P.I88,SP3_MOUSE.H11MO.0.B,4,3.34301e-13,4.3526e-10,4.1964e-10,16,GGGGGCGGGGCCGGGG,GGGGGGGGGCGGGGCCGGGG,+,SP3,C14P,16,0,1,11.7141608876248,239,GgGGGcGGgG___gg_,88,Centered,0.732135055476553
C14P.I89,SP3_MOUSE.H11MO.0.B,0,2.52782e-13,3.29122e-10,2.6101e-10,16,CCCCGGCCCCGCCCCC,CCCCGGCCCCGCCCCCCCCC,-,SP3,C14P,16,0,1,11.7246688685326,385,_cc__gCcCCgCCCcc,89,Centered,0.73279180428329
C14P.I9,STAT1_HUMAN.H11MO.1.A,-1,2.14427e-06,0.00279184,0.00177837,18,AAAAATAATGAAAATGAAG,AAGAAAATGAAACTGAAAG,+,STAT1,C14P,3,16,0.157894736842105,7.54741079121189,564,____a___tGaaa_tgAa_,9,Right,0.397232146905889
C14P.I90,LMX1A_HUMAN.H11MO.0.D,-2,4.34669e-09,5.6594e-06,1.06583e-05,19,TAGTAAATAAAAAAATAATTAA,TTAATTAAATAATTAATTA,-,LMX1A,C14P,1,21,0.0454545454545455,6.82143565766181,221,_a___a__aa__aa_ta_____,90,Centered,0.310065257166446
C15N.I1,ZN263_HUMAN.H11MO.0.A,0,5.50552e-06,0.00716818,0.0059045,15,AGGAGGTGGGGGAGG,GGGAGGAGGGAGAGGAGGAG,+,ZN263,C15N,11,4,0.733333333333333,6.75614333966376,288,_GgagG_gg____g_,1,Right,0.450409555977584
C15N.I11,NFAT5_HUMAN.H11MO.0.D,3,0.000358364,0.466589,0.423136,7,TTACCTC,CCTTTTCCTCT,-,NFAT5,C15N,3,4,0.428571428571429,4.7054355206242,395,t__CCT_,11,Right,0.672205074374886
C15N.I12,ETS2_MOUSE.H11MO.0.A,0,7.05344e-09,9.18358e-06,8.91989e-06,10,TCCCCTTCCT,TCCTCTTCCTTCC,-,ETS2,C15N,6,4,0.6,5.46398005740395,656,_c__cttCCt,12,Right,0.546398005740395
C15N.I13,ZN784_HUMAN.H11MO.0.D,0,0.000534766,0.696266,0.740237,7,GAGGTAG,GAGGTAGGTAC,+,ZN784,C15N,4,3,0.571428571428571,4.63245374018937,441,gAgG__g,13,Right,0.661779105741338
C15N.I14,LYL1_MOUSE.H11MO.0.A,6,3.93856e-05,0.05128,0.0507636,8,GTTTCCTC,CCAGCTGTTTCCTG,+,LYL1,C15N,4,4,0.5,4.97547890081415,586,_tt_CCT_,14,Right,0.621934862601769
C15N.I15,ETV7_HUMAN.H11MO.0.D,0,0.000399643,0.520335,0.328415,6,TTTCCT,CTTCCTG,-,ETV7,C15N,2,4,0.333333333333333,4.70619066699743,234,t__CCT,15,Right,0.784365111166238
C15N.I17,ETV7_HUMAN.H11MO.0.D,0,0.000329382,0.428856,0.382534,6,TTACCT,CTTCCTG,-,ETV7,C15N,2,4,0.333333333333333,5.04356976664753,237,t__CCT,17,Right,0.840594961107921
C15N.I18,ZN341_HUMAN.H11MO.0.C,10,7.23359e-05,0.0941814,0.0758887,12,GGAAGCAAAAGCA,GGGGGGGGGGGGAGGGAAGAGC,+,ZN341,C15N,6,7,0.461538461538462,5.60936315947158,224,_g__G____aG__,18,Right,0.431489473805506
C15N.I19,THAP1_HUMAN.H11MO.0.C,10,1.12717e-05,0.0146758,0.0293516,7,GAGATGG,GCCCGCAGCCAAGATGGCGGCG,-,THAP1,C15N,4,3,0.571428571428571,4.17126777474944,304,g__atGg,19,Right,0.595895396392777
C15N.I2,FLI1_MOUSE.H11MO.1.A,7,3.93998e-06,0.00512985,0.00918033,12,AGGAGGGGGAGG,GGGAGGCAGGAAGGGGGGG,+,FLI1,C15N,9,3,0.75,6.6283127600538,256,aGgagg_gg__g,2,Right,0.55235939667115
C15N.I20,TAF1_HUMAN.H11MO.0.A,8,4.09989e-05,0.0533806,0.106761,8,GCCACCTC,CCGCCGCCGCCATCTT,-,TAF1,C15N,6,2,0.75,3.82572863925809,237,_cCa_ct_,20,Right,0.478216079907261
C15N.I21,ELF5_MOUSE.H11MO.0.A,6,1.60426e-05,0.0208874,0.0414689,10,AGCAAGGAGA,GGAAGAAGGAAGAAGAA,+,ELF5,C15N,5,5,0.5,5.03007936698226,402,ag_a_Gg_g_,21,Right,0.503007936698226
C15N.I23,ETV7_HUMAN.H11MO.0.D,1,0.000821955,1.07019,0.61298,5,AGGAA,CAGGAAG,+,ETV7,C15N,2,3,0.4,4.07774789767248,251,AGg_a,23,Right,0.815549579534495
C15N.I25,NFAC4_MOUSE.H11MO.0.C,-3,0.000494348,0.643641,0.642404,10,GTAAGGTTAGTTT,AGGAAAATTT,+,NFAC4,C15N,4,9,0.307692307692308,5.55987328631696,239,_T_a_Gt_a__tt,25,Right,0.42768256048592
C15N.I26,MYOD1_HUMAN.H11MO.0.A,3,5.06421e-05,0.065936,0.129706,9,AGGAGCAGC,GGCAGGAACAGCTGC,-,MYOD1,C15N,6,3,0.666666666666667,4.89209655733722,438,ag_ag_aGc,26,Right,0.54356628414858
C15N.I28,ATF1_MOUSE.H11MO.0.B,0,2.33046e-06,0.00303425,0.00598424,10,GTGACGTCACAATGG,CTGACGTCAC,+,ATF1,C15N,8,7,0.533333333333333,8.20393915900755,658,_tgAcgTCACa____,28,Left,0.54692927726717
C15N.I29,ATF1_MOUSE.H11MO.0.B,-3,1.83347e-06,0.00238718,0.00464075,10,ATTGTGACGTCAC,GTGACGTCAC,-,ATF1,C15N,6,7,0.461538461538462,8.70240017625256,652,__tgTGAcgT_a_,29,Left,0.669415398173274
C15N.I3,FLI1_HUMAN.H11MO.0.A,-1,4.92862e-05,0.0641706,0.046745,11,TGGGGACAGGAA,GGAGGAAGGAAGGAGGGA,+,FLI1,C15N,7,5,0.583333333333333,5.74088470830191,524,_gg_gacaggaa,3,Right,0.478407059025159
C15N.I30,ATF1_MOUSE.H11MO.0.B,-3,3.11061e-06,0.00405001,0.00799379,10,ATTGTGACGTCAC,GTGACGTCAC,-,ATF1,C15N,6,7,0.461538461538462,9.25263840754036,1000,a_TgTGAcgTca_,30,Left,0.711741415964643
C15N.I31,KLF5_HUMAN.H11MO.0.A,1,1.77768e-06,0.00231453,0.00450527,11,GGGAGGGGCTG,AGGGTGGGGCTGGG,+,KLF5,C15N,9,2,0.818181818181818,7.0560170870261,213,Ggg_G_gGc_G,31,Left,0.641456098820555
C15N.I32,ELF5_MOUSE.H11MO.0.A,4,1.13818e-05,0.0148191,0.0288878,11,TCCTCCTTCCT,TTCTTCTTCCTTCTTCC,-,ELF5,C15N,6,5,0.545454545454545,5.02978047170185,361,_c_T_ct_c_t,32,Left,0.457252770154713
C15N.I34,ATF1_MOUSE.H11MO.0.B,-3,6.43941e-06,0.00838412,0.0158184,10,ATTGTGACGTCAC,GTGACGTCAC,-,ATF1,C15N,6,7,0.461538461538462,8.99064935582912,1000,atTgTGA_gTca_,34,Left,0.691588411986856
C15N.I35,ATF1_MOUSE.H11MO.0.B,-3,2.14073e-06,0.00278724,0.00449696,10,ATTGTGACGTCAC,GTGACGTCAC,-,ATF1,C15N,6,7,0.461538461538462,8.1897160593288,720,__TGTGA_gTca_,35,Left,0.629978158409907
C15N.I36,MSX1_HUMAN.H11MO.0.D,3,0.000130056,0.169332,0.336154,8,TTGGTTGT,TAATTGGTTTTTAATTGG,+,MSX1,C15N,3,5,0.375,4.25876262350409,1000,Ttggtt_t,36,Left,0.532345327938011
C15N.I37,ATF1_MOUSE.H11MO.0.B,0,1.13903e-05,0.0148302,0.0292943,10,GTGACGTCACAATG,CTGACGTCAC,+,ATF1,C15N,7,7,0.5,7.98516955033115,1000,_t_AcgTCACAa__,37,Left,0.570369253595082
C15N.I38,SP1_MOUSE.H11MO.1.A,0,5.41076e-10,7.04481e-07,1.37254e-06,10,GCCCCGCCCC,GCCCCGCCCCC,-,SP1,C15N,10,0,1,10.6500343984837,206,gCCcCgCCCc,38,Left,1.06500343984837
C15N.I39,ATF1_MOUSE.H11MO.0.B,0,5.42606e-06,0.00706473,0.0125325,10,GTGACGTCACAATG,CTGACGTCAC,+,ATF1,C15N,7,7,0.5,8.83418797924915,564,_t_Ac_TCACAat_,39,Left,0.631013427089225
C15N.I4,SP5_MOUSE.H11MO.1.C,2,3.62639e-05,0.0472155,0.0307086,11,GGTAGGAGAGG,GGAGGGGGAGGAG,+,SP5,C15N,7,4,0.636363636363636,6.02139970305479,315,gG_AG__g__g,4,Right,0.547399973004981
C15N.I40,ATF1_MOUSE.H11MO.0.B,0,5.58244e-06,0.00726834,0.0122112,10,GTGACGTCACAAT,CTGACGTCAC,+,ATF1,C15N,6,7,0.461538461538462,8.71549509587181,285,_tgAc_TCAcAa_,40,Left,0.670422699682447
C15N.I41,ATF1_MOUSE.H11MO.0.B,-3,4.4726e-06,0.00582333,0.0114939,10,ATTGTGACGTCAC,GTGACGTCAC,-,ATF1,C15N,6,7,0.461538461538462,8.67056251434395,318,__TGTGA_gTca_,41,Left,0.666966347257227
C15N.I42,ATF1_MOUSE.H11MO.0.B,0,3.76219e-06,0.00489837,0.00570975,10,GTGACGTCACAATG,CTGACGTCAC,+,ATF1,C15N,7,7,0.5,7.68151001223881,1000,_tgAc_TCACaa__,42,Left,0.548679286588487
C15N.I44,ATF1_MOUSE.H11MO.0.B,-3,5.07025e-06,0.00660146,0.0109023,10,ATTGTGACGTCAC,GTGACGTCAC,-,ATF1,C15N,6,7,0.461538461538462,8.48317230938531,428,_tTGTGA_gT_a_,44,Left,0.652551716106562
C15N.I45,ATF1_MOUSE.H11MO.0.B,-4,7.05396e-06,0.00918426,0.0132057,10,CATTGTGACGTCAC,GTGACGTCAC,-,ATF1,C15N,7,7,0.5,8.76088229339403,973,_atTGTGA_gTca_,45,Left,0.625777306671002
C15N.I46,ATF1_MOUSE.H11MO.0.B,-5,9.39616e-06,0.0122338,0.022386,10,GCATTGTGACGTCAC,GTGACGTCAC,-,ATF1,C15N,8,7,0.533333333333333,8.82275673356464,225,___tTgTGAcgT_a_,46,Left,0.588183782237643
C15N.I47,ATF1_MOUSE.H11MO.0.B,0,5.62768e-06,0.00732724,0.00904287,10,GTGACGTCACAAT,CTGACGTCAC,+,ATF1,C15N,6,7,0.461538461538462,8.09191695660693,281,_tgA_gTCAcAa_,47,Left,0.622455150508225
C15N.I48,ATF1_MOUSE.H11MO.0.B,0,7.98444e-06,0.0103957,0.0177362,10,GTGACGTCACAATG,CTGACGTCAC,+,ATF1,C15N,7,7,0.5,8.29192580832117,514,_t_AcgTCACAa__,48,Left,0.592280414880084
C15N.I49,ATF1_MOUSE.H11MO.0.B,0,8.91325e-06,0.0116051,0.0213913,10,GTGACGTCACAATG,CTGACGTCAC,+,ATF1,C15N,7,7,0.5,8.25935233063535,320,_t_A_gTCAcAa__,49,Left,0.589953737902525
C15N.I5,ZBT17_MOUSE.H11MO.0.A,6,4.53278e-05,0.0590168,0.0744913,10,CGTCACCACC,CCGCCCCTCCCCCACCCCC,-,ZBT17,C15N,7,3,0.7,5.65428566139728,291,c_tc_cc_cC,5,Right,0.565428566139728
C15N.I50,ATF1_MOUSE.H11MO.0.B,0,3.29362e-06,0.0042883,0.00775163,10,GTGACGTCACAAT,CTGACGTCAC,+,ATF1,C15N,6,7,0.461538461538462,8.07921568153259,1000,_t_A_gTCAcaa_,50,Left,0.621478129348661
C15N.I51,ATF1_MOUSE.H11MO.0.B,-5,4.80217e-06,0.00625242,0.012336,10,CCATTGTGACGTCAC,GTGACGTCAC,-,ATF1,C15N,8,7,0.533333333333333,8.4587107091373,616,___tTGTGAc_T_a_,51,Left,0.56391404727582
C15N.I52,ATF1_MOUSE.H11MO.0.B,-3,5.66122e-06,0.00737091,0.0107814,10,ATTGTGACGTCAC,GTGACGTCAC,-,ATF1,C15N,6,7,0.461538461538462,7.96163073002516,347,_tTgTGAc_T_a_,52,Left,0.612433133078858
C15N.I53,ATF1_MOUSE.H11MO.0.B,0,3.88406e-06,0.00505705,0.00996974,10,GTGACGTCACAATG,CTGACGTCAC,+,ATF1,C15N,7,7,0.5,8.29045819189033,1000,_t_AcgTCAcAa__,53,Left,0.592175585135024
C15N.I54,ATF1_MOUSE.H11MO.0.B,0,4.92649e-06,0.00641429,0.00684153,10,GTGACGTCACAAT,GTGACGTCAC,-,ATF1,C15N,6,7,0.461538461538462,7.72840684822529,463,_t_A_gTCAcAa_,54,Left,0.594492834478868
C15N.I55,ATF1_MOUSE.H11MO.0.B,0,3.00425e-06,0.00391153,0.00770839,10,GTGACGTCACAAT,CTGACGTCAC,+,ATF1,C15N,6,7,0.461538461538462,8.5016540108601,345,_tgac_TCACA__,55,Centered,0.653973385450777
C15N.I56,ATF1_MOUSE.H11MO.0.B,0,1.74513e-06,0.00227216,0.00447771,10,GTGACGTCACAATG,CTGACGTCAC,+,ATF1,C15N,7,7,0.5,8.14434935918688,369,_t_Ac_TCACA___,56,Centered,0.58173923994192
C15N.I57,ATF1_MOUSE.H11MO.0.B,0,2.57124e-06,0.00334776,0.00658445,10,GTGACGTCACAAT,CTGACGTCAC,+,ATF1,C15N,6,7,0.461538461538462,8.21921743502067,420,_tgacgTCACAa_,57,Centered,0.63224749500159
C15N.I58,ATF1_MOUSE.H11MO.0.B,0,1.56689e-06,0.00204009,0.00400743,10,GTGACGTCACAAT,CTGACGTCAC,+,ATF1,C15N,6,7,0.461538461538462,8.69844566962837,272,_tga_gTCACA__,58,Centered,0.669111205356029
C15N.I59,E2F4_MOUSE.H11MO.0.A,3,5.19947e-06,0.00676972,0.00545022,10,TCCTGCCACC,ATTTCCCGCCCCCT,-,E2F4,C15N,7,3,0.7,5.95473990138746,397,_cC_Gcc_Cc,59,Centered,0.595473990138746
C15N.I6,PATZ1_HUMAN.H11MO.1.C,0,8.75602e-07,0.00114003,0.00219834,9,AGGAAGGGGA,AGGGAGGGG,+,PATZ1,C15N,6,4,0.6,6.39525703868731,326,aGG_ag__G_,6,Right,0.639525703868731
C15N.I60,ATF1_MOUSE.H11MO.0.B,0,2.60926e-06,0.00339725,0.00670016,10,GTGACGTCACAATG,CTGACGTCAC,+,ATF1,C15N,7,7,0.5,8.42644206182221,510,_tgAcgTCACaa__,60,Centered,0.601888718701586
C15N.I61,ATF1_MOUSE.H11MO.0.B,-5,3.84718e-06,0.00500903,0.00989055,10,CCATTGTGACGTCAC,GTGACGTCAC,-,ATF1,C15N,8,7,0.533333333333333,8.49356513429621,645,___tTGTGA__t_a_,61,Centered,0.566237675619747
C15N.I63,ATF1_MOUSE.H11MO.0.B,-4,2.74505e-06,0.00357406,0.00703506,10,CATTGTGACGTCAG,GTGACGTCAC,-,ATF1,C15N,7,7,0.5,8.35107203639972,385,___TGTGAcgTca_,63,Centered,0.596505145457123
C15N.I64,ATF1_MOUSE.H11MO.0.B,0,6.60538e-06,0.00860021,0.0138326,10,CTGACGTCACAATGG,CTGACGTCAC,+,ATF1,C15N,8,7,0.533333333333333,8.52190212481566,323,_t_ac_TCACAa___,64,Centered,0.568126808321044
C15N.I65,ATF1_MOUSE.H11MO.0.B,-4,6.23505e-06,0.00811804,0.0160169,10,CATTGTGACGTCAC,GTGACGTCAC,-,ATF1,C15N,7,7,0.5,8.13337158022833,608,c_tTGTGAc_t_a_,65,Centered,0.580955112873452
C15N.I66,RXRB_MOUSE.H11MO.0.C,-4,4.40162e-05,0.0573091,0.0336264,10,CCATTGTGACGTCA,TGTGACCTCA,-,RXRB,C15N,7,7,0.5,8.4911917882549,324,_c__TGTGAc_t_a,66,Centered,0.606513699161064
C15N.I67,OSR2_HUMAN.H11MO.0.C,7,1.89431e-06,0.0024664,0.00490808,7,AGCAGGA,CAGCAGAAGCAGCAGC,-,OSR2,C15N,4,3,0.571428571428571,4.94395640476866,288,Agcag_a,67,Centered,0.706279486395523
C15N.I69,ATF1_MOUSE.H11MO.0.B,0,7.43922e-06,0.00968587,0.0191476,10,GTGACGTCACAATGG,CTGACGTCAC,+,ATF1,C15N,8,7,0.533333333333333,8.51838877578056,456,_t_acgTCACAa___,69,Centered,0.567892585052038
C15N.I7,VEZF1_HUMAN.H11MO.0.C,2,2.36918e-06,0.00308467,0.00226525,15,CCTCCGCCACCTCCT,CCCCTCCCCCTCCCCCCTCCCC,-,VEZF1,C15N,11,4,0.733333333333333,6.79373090031379,226,_c____cc_CCt_c_,7,Right,0.452915393354253
C15N.I70,ATF1_MOUSE.H11MO.0.B,0,8.52759e-06,0.0111029,0.0218702,10,GTGACGTCACAATGG,CTGACGTCAC,+,ATF1,C15N,8,7,0.533333333333333,8.69050232922739,511,_t_a_gTCACAa_g_,70,Centered,0.579366821948493
C15N.I71,ATF1_MOUSE.H11MO.0.B,0,9.34856e-06,0.0121718,0.0238887,10,CTGACGTCACAATGGC,CTGACGTCAC,+,ATF1,C15N,9,7,0.5625,8.66431627006339,1000,_t_ac_TCACaat___,71,Centered,0.541519766878962
C15N.I72,ATF1_MOUSE.H11MO.0.B,0,3.46552e-06,0.0045121,0.00889889,10,GTGACGTCACAATGG,CTGACGTCAC,+,ATF1,C15N,8,7,0.533333333333333,8.78722172971565,892,_tga_gTCACAa_g_,72,Centered,0.585814781981043
C15N.I75,ATF1_MOUSE.H11MO.0.B,0,4.94121e-06,0.00643346,0.00888292,10,GTGACGTCACAATGG,CTGACGTCAC,+,ATF1,C15N,8,7,0.533333333333333,8.56105999775888,1000,_tga_gTCAcAa___,75,Centered,0.570737333183925
C15N.I76,SP1_MOUSE.H11MO.1.A,0,2.92712e-10,3.81111e-07,7.38875e-07,11,GCCCCGCCCCC,GCCCCGCCCCC,-,SP1,C15N,11,0,1,11.0484575679391,235,GCCCCgCCCc_,76,Centered,1.00440523344901
C15N.I77,ATF1_MOUSE.H11MO.0.B,0,1.5663e-05,0.0203932,0.023614,10,GTGACGTCACAATGG,CTGACGTCAC,+,ATF1,C15N,8,7,0.533333333333333,8.13002108622194,678,_t_a_gTCACAa___,77,Centered,0.542001405748129
C15N.I78,ATF1_MOUSE.H11MO.0.B,0,1.07989e-05,0.0140602,0.0277734,10,GTGACGTCACAATGG,CTGACGTCAC,+,ATF1,C15N,8,7,0.533333333333333,8.53327372145588,428,_tga_gTCACAa___,78,Centered,0.568884914763725
C15N.I79,ATF1_MOUSE.H11MO.0.B,0,7.00884e-06,0.00912551,0.0135404,10,GTGACGTCACAATGGC,CTGACGTCAC,+,ATF1,C15N,9,7,0.5625,8.33961818654528,1000,_t_acgTCAcaa____,79,Centered,0.52122613665908
C15N.I8,PRDM1_MOUSE.H11MO.0.A,0,0.0011051,1.43884,0.722671,8,TCACCTTC,TCACTTTCACTTTC,-,PRDM1,C15N,4,4,0.5,4.52878346279105,235,tCacCt_c,8,Right,0.566097932848882
C15N.I80,ATF1_MOUSE.H11MO.0.B,-5,9.62611e-06,0.0125332,0.0237645,10,CCATTGTGACGTCAC,GTGACGTCAC,-,ATF1,C15N,8,7,0.533333333333333,8.49434637547803,742,___ttGTGAc_t_a_,80,Centered,0.566289758365202
C15N.I81,ATF1_MOUSE.H11MO.0.B,0,8.75751e-06,0.0114023,0.0224511,10,GTGACGTCACAATGG,CTGACGTCAC,+,ATF1,C15N,8,7,0.533333333333333,8.47859187240076,1000,_t_a_gTCACaa__g,81,Centered,0.565239458160051
C15N.I82,CPEB1_HUMAN.H11MO.0.D,-4,1.24003e-08,1.61452e-05,3.13632e-05,17,AGATATTTTATTTTTTTCATTTCAT,TTTTTATTTTTTTTTTT,+,CPEB1,C15N,3,22,0.12,8.18246534475516,369,___T_t_t_____ttt__att___t,82,Centered,0.327298613790206
C15N.I83,ATF1_MOUSE.H11MO.0.B,0,5.40768e-07,0.00070408,0.00138087,10,GTGACGTCACAATGGC,CTGACGTCAC,+,ATF1,C15N,9,7,0.5625,8.024415376387,1000,_tgacgTcACa_____,83,Centered,0.501525961024187
C15N.I84,OSR2_HUMAN.H11MO.0.C,4,4.26094e-06,0.00554774,0.0109799,10,AGAAGCAGCA,CAGCAGAAGCAGCAGC,-,OSR2,C15N,5,5,0.5,6.98627578085829,372,_G_AgCAGca,84,Centered,0.698627578085829
C15N.I86,ATF1_MOUSE.H11MO.0.B,-6,5.50068e-07,0.000716189,0.00140972,10,GCCACTGTGACGTCAC,GTGACGTCAC,-,ATF1,C15N,10,6,0.625,7.6114030431076,1000,_c__ctgTgAc_tca_,86,Centered,0.475712690194225
C15N.I87,HXC10_HUMAN.H11MO.0.D,-11,1.00249e-07,0.000130525,0.000246386,19,TTTCTAAAGAAATCAAAAAAAAATAATAAA,GTAATAAAAAAATTAAAAA,-,HXC10,C15N,3,27,0.1,10.1253061228309,326,________ga____a_a_A__a______aa,87,Centered,0.337510204094365
C15N.I88,ATF1_MOUSE.H11MO.0.B,0,4.13214e-06,0.00538004,0.0105423,10,GTGACGTCACAATGG,CTGACGTCAC,+,ATF1,C15N,8,7,0.533333333333333,7.96484387303856,1000,_tgacgTCACAa___,88,Centered,0.530989591535904
C15N.I89,CPEB1_HUMAN.H11MO.0.D,0,4.12832e-05,0.0537508,0.0605198,17,AAATACTGAAATATCAAAGAAT,AAAAAAAAAAATAAAAA,-,CPEB1,C15N,4,18,0.181818181818182,7.55839742186991,340,a_ata_t_Aa__a___aa_a__,89,Centered,0.343563519175905
C15N.I9,TAF1_HUMAN.H11MO.0.A,0,8.03011e-07,0.00104552,0.00175654,16,GCGGCGGCGGCGGCGG,AAGATGGCGGCGGCGG,+,TAF1,C15N,16,0,1,10.229640560727,279,G_GgcGGc_gcgGcgg,9,Right,0.639352535045438
C15N.I90,ARI3A_MOUSE.H11MO.0.D,0,5.71844e-05,0.0744541,0.0730787,22,TTTTTTTGTAAATTCTTAGAAACTTTT,TTTAATTTGATTTCGATTAATT,-,ARI3A,C15N,4,23,0.148148148148148,10.5249217626407,314,t_tt__t__a__ttctTa___a__t__,90,Centered,0.389811917134839
C15P.I1,ZN263_HUMAN.H11MO.1.A,0,4.80534e-06,0.00625656,0.0121852,10,CCTCGTCCTC,CCTCCTCCCTC,-,ZN263,C15P,7,3,0.7,5.29218091447044,279,cct__tcctc,1,Right,0.529218091447044
C15P.I10,ELF5_MOUSE.H11MO.0.A,5,1.05892e-05,0.0137871,0.0266847,11,CTTCCATCTCC,TTCTTCTTCCTTCTTCC,-,ELF5,C15P,6,5,0.545454545454545,5.67595079854457,490,c__CCa_C_cc,10,Right,0.515995527140416
C15P.I11,SP5_MOUSE.H11MO.1.C,1,8.71886e-05,0.11352,0.140796,12,TCCACCACCTCC,CTCCTCCCCCTCC,-,SP5,C15P,8,4,0.666666666666667,5.42353790665496,273,_cC____c_tcC,11,Right,0.451961492221247
C15P.I12,TAF1_HUMAN.H11MO.0.A,6,5.83725e-06,0.00760011,0.00755342,10,CCTCCATCTC,CCGCCGCCGCCATCTT,-,TAF1,C15P,6,4,0.6,5.22112157596745,617,_c_cCa_C__,12,Right,0.522112157596745
C15P.I13,SPI1_HUMAN.H11MO.0.A,1,0.000125714,0.16368,0.0878836,10,TCCACATCCT,TTTCACTTCCTCTTTTT,-,SPI1,C15P,5,5,0.5,4.96127128544226,276,tc_ac_Tcct,13,Right,0.496127128544226
C15P.I14,ZN263_HUMAN.H11MO.1.A,0,4.85256e-05,0.0631804,0.0529617,11,GGAGGAGGAGG,GAGGGAGGAGG,+,ZN263,C15P,8,3,0.727272727272727,5.43924544676911,553,ggagg__g_Gg,14,Right,0.494476858797192
C15P.I15,TAF1_HUMAN.H11MO.0.A,-3,1.08433e-05,0.014118,0.0279516,12,CCGCCGCCGCCGCCA,CCGCCGCCGCCATCTT,-,TAF1,C15P,14,1,0.933333333333333,7.63570708452804,1000,c__Cc_c__c_gCC_,15,Right,0.509047138968536
C15P.I16,ELF5_MOUSE.H11MO.0.A,0,2.42986e-06,0.00316368,0.00432505,16,TGCTCTTGCCTCCTCC,TTCTTCTTCCTTCTTCC,-,ELF5,C15P,10,6,0.625,5.25627652844344,392,______t_cc__c__c,16,Right,0.328517283027715
C15P.I17,ELF5_MOUSE.H11MO.0.A,-2,1.94782e-05,0.0253606,0.0500104,14,ATTTTTTCTTGCTTCT,TTCTTCTTCCTTCTTCC,-,ELF5,C15P,4,12,0.25,7.72161378868656,505,_t_T__tctT__TT__,17,Right,0.48260086179291
C15P.I18,MYOD1_HUMAN.H11MO.0.A,2,0.00058257,0.758506,0.701155,7,CAGCAAC,GGCAGGAACAGCTGC,-,MYOD1,C15P,4,3,0.571428571428571,4.40282663036205,603,CagCa_C,18,Right,0.628975232908864
C15P.I2,SPIC_HUMAN.H11MO.0.D,1,1.1467e-05,0.0149301,0.0289304,12,AGGATGTGGAGG,GAGGAAGGGGAGG,+,SPIC,C15P,7,5,0.583333333333333,5.68641374990253,285,_gGa_G__g__g,2,Right,0.473867812491878
C15P.I20,FLI1_HUMAN.H11MO.0.A,3,2.12897e-05,0.0277192,0.0421813,10,GGCAGGAAGG,GGAGGAAGGAAGGAGGGA,+,FLI1,C15P,7,3,0.7,4.57524115004847,1000,gg_aG_a___,20,Right,0.457524115004847
C15P.I21,TAF1_HUMAN.H11MO.0.A,-5,3.81532e-05,0.0496754,0.0983163,14,CGCACCCACCACCTCCACC,CCGCCGCCGCCATCTT,-,TAF1,C15P,14,5,0.736842105263158,5.90390261435616,1000,_g___c__c__c__CCa__,21,Right,0.310731716545061
C15P.I22,TAF1_HUMAN.H11MO.0.A,1,5.79235e-05,0.0754164,0.108945,15,CCGTGGCGGCAGCGGC,AAGATGGCGGCGGCGG,+,TAF1,C15P,14,2,0.875,8.28971353104108,783,____GG_ggC___ggC,22,Right,0.518107095690067
C15P.I23,SP2_MOUSE.H11MO.0.B,4,7.68981e-06,0.0100121,0.00921987,17,CGCCGCCGCCGCCGCGC,CCCCCGGCCCCGCCCCCCCCCC,-,SP2,C15P,17,0,1,9.20596118487176,615,_gc_gC_GcCGCc_c__,23,Right,0.541527128521868
C15P.I24,PRDM9_MOUSE.H11MO.0.C,5,6.93376e-05,0.0902775,0.0982532,8,GGCAGCAG,AAGATGGCAGCAGCATCTG,+,PRDM9,C15P,6,2,0.75,4.94487285833694,700,gGc_Gc_g,24,Right,0.618109107292117
C15P.I25,TAF1_HUMAN.H11MO.0.A,3,2.49162e-05,0.0324408,0.064121,13,GTGGAAGCGGAGG,AAGATGGCGGCGGCGG,+,TAF1,C15P,9,4,0.692307692307692,5.49983962466406,1000,__GG__g__g_gg,25,Right,0.42306458651262
C15P.I26,TAF1_HUMAN.H11MO.0.A,0,1.67663e-05,0.0218298,0.0434231,12,CCGCCGCATCCA,CCGCCGCCGCCATCTT,-,TAF1,C15P,9,3,0.75,5.55138974545019,791,cc_c__c__CC_,26,Right,0.462615812120849
C15P.I27,TAF1_HUMAN.H11MO.0.A,0,1.22871e-06,0.00159978,0.00316113,12,CCGCCGCTTCCA,CCGCCGCCGCCATCTT,-,TAF1,C15P,9,3,0.75,5.67787842773486,395,c__c__c__CC_,27,Right,0.473156535644571
C15P.I29,ATF1_MOUSE.H11MO.0.B,0,9.86913e-06,0.0128496,0.0090138,10,ATGACGTCACAAAG,CTGACGTCAC,+,ATF1,C15P,6,8,0.428571428571429,9.02512460518126,607,_tgac_TCACAa_g,29,Left,0.644651757512947
C15P.I3,MAX_HUMAN.H11MO.0.A,-1,0.000476778,0.620765,0.667153,10,TCCACCTCCTC,CCACGTGCTC,-,MAX,C15P,7,4,0.636363636363636,4.81880403457298,708,_Cc____Cctc,3,Right,0.438073094052089
C15P.I31,ATF1_MOUSE.H11MO.0.B,0,6.3452e-06,0.00826145,0.0083764,10,GTGACGTCACAAAGCCC,CTGACGTCAC,+,ATF1,C15P,10,7,0.588235294117647,6.42110095203234,1000,___aC_TCac______c,31,Left,0.377711820707785
C15P.I33,ATF1_MOUSE.H11MO.0.B,0,1.09786e-05,0.0142941,0.0158596,10,GTGACATCACAAAGA,CTGACGTCAC,+,ATF1,C15P,6,9,0.4,8.4273935137992,475,_tgAc_TCAcaa_g_,33,Left,0.56182623425328
C15P.I34,ATF1_MOUSE.H11MO.0.B,0,8.76096e-06,0.0114068,0.0078291,10,GTGACGTCACAAAG,CTGACGTCAC,+,ATF1,C15P,7,7,0.5,8.71456747918354,497,_tgac_TCAcAa_g,34,Left,0.622469105655967
C15P.I35,FOXQ1_MOUSE.H11MO.0.C,0,2.60993e-05,0.0339812,0.0296369,12,AACAAAAAAATGT,AAATAAACAATT,-,FOXQ1,C15P,2,11,0.153846153846154,7.22275725613712,274,aa_aa__aAAt__,35,Left,0.555596712010547
C15P.I37,ATF2_MOUSE.H11MO.0.A,-3,8.46396e-06,0.0110201,0.00864385,11,CTTTGTGACGTCAT,GATGACGTCAT,+,ATF2,C15P,6,8,0.428571428571429,9.06386837053511,271,c_tTgTGA_gTca_,37,Left,0.647419169323936
C15P.I38,ATF1_MOUSE.H11MO.0.B,0,7.77124e-06,0.0101182,0.0105308,10,ATGACGTCACAAAG,CTGACGTCAC,+,ATF1,C15P,6,8,0.428571428571429,7.8338623683634,270,_tgac_TCAcaa_g,38,Left,0.559561597740243
C15P.I39,ATF7_HUMAN.H11MO.0.D,-3,6.23531e-06,0.00811837,0.00725026,11,CTTTGTGACGTCAT,GATGACGTCAT,+,ATF7,C15P,6,8,0.428571428571429,8.99799547546065,516,c_tTgTGA_gTca_,39,Left,0.642713962532904
C15P.I4,ELF5_MOUSE.H11MO.0.A,7,0.00136317,1.77485,0.790244,5,TCCTC,TTCTTCTTCCTTCTTCC,-,ELF5,C15P,3,2,0.6,3.25909750832956,251,tCcT_,4,Right,0.651819501665912
C15P.I41,ATF1_MOUSE.H11MO.0.B,-4,1.25099e-05,0.0162879,0.0112845,10,CTTTGTGACGTCATAG,GTGACGTCAC,-,ATF1,C15P,7,9,0.4375,9.61943368173987,433,c_ttGTGA_gTca___,41,Left,0.601214605108742
C15P.I42,ATF2_MOUSE.H11MO.0.A,-2,1.27057e-05,0.0165428,0.00844369,11,CTATGACGTCACAAAG,ATGACGTCATC,-,ATF2,C15P,7,9,0.4375,9.81154279242085,311,___TgAc_TCAcAaag,42,Left,0.613221424526303
C15P.I43,ATF1_MOUSE.H11MO.0.B,-4,4.83223e-06,0.00629156,0.00883667,10,CTTTGTGACGTCAT,GTGACGTCAC,-,ATF1,C15P,6,8,0.428571428571429,8.78180962924593,871,c_ttgTGA_gTca_,43,Left,0.627272116374709
C15P.I44,ATF1_MOUSE.H11MO.0.B,0,9.63935e-06,0.0125504,0.0113702,10,ATGACGTCACAAAG,CTGACGTCAC,+,ATF1,C15P,6,8,0.428571428571429,8.6475725421628,329,_tgAc_TCAcAaag,44,Left,0.617683753011629
C15P.I45,ATF7_HUMAN.H11MO.0.D,-2,8.25409e-06,0.0107468,0.00672451,11,CAATGACGTCACAAAG,ATGACGTCATC,-,ATF7,C15P,7,9,0.4375,8.952638957627,1000,___TgAc_TCAcAaag,45,Left,0.559539934851687
C15P.I46,JDP2_HUMAN.H11MO.0.D,0,4.3363e-06,0.00564586,0.00404686,12,TTGTGACGTCAT,TGATGACGTCAT,+,JDP2,C15P,5,7,0.416666666666667,8.82431274871507,312,_TgTGA__TcA_,46,Left,0.735359395726256
C15P.I47,ATF7_HUMAN.H11MO.0.D,-3,8.54947e-06,0.0111314,0.0113949,11,CTTTGTGACGTCATAG,GATGACGTCAT,+,ATF7,C15P,7,9,0.4375,9.14448258918334,506,c__tgTGA_gTcA__g,47,Left,0.571530161823959
C15P.I49,ATF7_HUMAN.H11MO.0.D,-2,8.03803e-06,0.0104655,0.00584216,11,CAATGACGTCACAAAG,ATGACGTCATC,-,ATF7,C15P,7,9,0.4375,9.36066798298121,201,___TgAc_TCAcA___,49,Left,0.585041748936325
C15P.I5,SPIC_HUMAN.H11MO.0.D,1,0.000506665,0.659678,0.412109,10,AGGATGTGGA,GAGGAAGGGGAGG,+,SPIC,C15P,5,5,0.5,5.96124939994149,294,agGa_G__Ga,5,Right,0.596124939994149
C15P.I50,ATF7_HUMAN.H11MO.0.D,-2,1.01095e-05,0.0131626,0.00900762,11,CTATGACGTCACAAAG,ATGACGTCATC,-,ATF7,C15P,7,9,0.4375,9.64297078086098,285,___TgAcgTCACaa_g,50,Left,0.602685673803811
C15P.I51,ATF1_HUMAN.H11MO.0.B,0,7.7027e-06,0.0100289,0.00610248,11,CTGTGACGTCACAAAG,CGGTGACGTCA,+,ATF1,C15P,8,8,0.5,9.11954293619282,481,___TgAc_TCAcaa_g,51,Left,0.569971433512051
C15P.I52,ATF1_MOUSE.H11MO.0.B,-4,1.09889e-05,0.0143076,0.00816935,10,CTTTGTGACGTCATAGCC,GTGACGTCAC,-,ATF1,C15P,9,9,0.5,9.94447528983437,315,c__TgTGA_gTcA_____,52,Left,0.552470849435243
C15P.I53,ATF1_MOUSE.H11MO.0.B,-2,1.72097e-05,0.022407,0.0103152,10,CTGTGACGTCACAAAG,CTGACGTCAC,+,ATF1,C15P,8,8,0.5,8.82331046583626,385,c__TgAc_TCAcaa__,53,Left,0.551456904114766
C15P.I54,ATF2_MOUSE.H11MO.0.A,-3,7.4424e-06,0.00969001,0.00638027,11,CTTTGTGACGTCACAG,GATGACGTCAT,+,ATF2,C15P,8,8,0.5,9.0834735008797,471,___tgTGA_gTcA__g,54,Left,0.567717093804982
C15P.I55,ATF1_MOUSE.H11MO.0.B,-4,1.67598e-05,0.0218212,0.0262314,10,CTTTGTGACGTCACAG,GTGACGTCAC,-,ATF1,C15P,8,8,0.5,8.97753294723018,585,c_tTgTgA__TcA___,55,Centered,0.561095809201886
C15P.I56,ATF1_MOUSE.H11MO.0.B,-4,5.56851e-06,0.0072502,0.0108234,10,CTTTGTGACGTCAC,GTGACGTCAC,-,ATF1,C15P,7,7,0.5,8.14240335437302,501,c_tTgTGA__tca_,56,Centered,0.581600239598073
C15P.I57,ATF1_MOUSE.H11MO.0.B,0,8.21957e-06,0.0107019,0.0164143,10,GTGACGTCACAAAG,CTGACGTCAC,+,ATF1,C15P,7,7,0.5,8.95468741424031,444,_TgAcgTCAcAa_g,57,Centered,0.639620529588593
C15P.I58,ATF2_MOUSE.H11MO.0.A,-2,4.54088e-06,0.00591222,0.00436924,11,CTGTGACATCACA,ATGACGTCATC,-,ATF2,C15P,6,7,0.461538461538462,5.54845532007664,234,c__tgaC_tCac_,58,Centered,0.426804255390511
C15P.I59,ATF1_MOUSE.H11MO.0.B,-2,5.45221e-06,0.00709878,0.0140333,10,CTGTGACGTCACAAAG,CTGACGTCAC,+,ATF1,C15P,8,8,0.5,8.34288664725982,602,___tga_gTCAcAa_g,59,Centered,0.521430415453739
C15P.I6,TAF1_HUMAN.H11MO.0.A,2,0.000412105,0.536561,0.377784,11,GGAGGCCGTGG,AAGATGGCGGCGGCGG,+,TAF1,C15P,9,2,0.818181818181818,6.20069267269032,338,GGa_g__g_GG,6,Right,0.563699333880939
C15P.I61,ATF1_MOUSE.H11MO.0.B,0,4.76602e-06,0.00620536,0.0122527,10,GTGACGTCACAAAG,CTGACGTCAC,+,ATF1,C15P,7,7,0.5,9.32372445823085,364,_tga__TCACAa_g,61,Centered,0.665980318445061
C15P.I62,ATF1_MOUSE.H11MO.0.B,-4,5.45559e-06,0.00710317,0.0113648,10,CTTTGTGACGTCACTG,GTGACGTCAC,-,ATF1,C15P,8,8,0.5,9.91682607123116,369,c_tTGTGAc_Tca___,62,Centered,0.619801629451948
C15P.I63,ATF1_MOUSE.H11MO.0.B,-2,3.40888e-06,0.00443836,0.00877401,10,CAATGACGTCACAAAG,CTGACGTCAC,+,ATF1,C15P,7,9,0.4375,8.3229675345114,284,___tgA__TCAcA__g,63,Centered,0.520185470906962
C15P.I64,ATF1_MOUSE.H11MO.0.B,-4,8.62364e-06,0.011228,0.0130802,10,CTTTGTGACGTCATAG,GTGACGTCAC,-,ATF1,C15P,7,9,0.4375,9.07873930311766,1000,cttTgTGA__Tca___,64,Centered,0.567421206444854
C15P.I65,ATF1_MOUSE.H11MO.0.B,-4,3.4937e-06,0.0045488,0.00886945,10,CTTTGTGACGTCAC,GTGACGTCAC,-,ATF1,C15P,7,7,0.5,8.71325272993584,642,c__TgTGA_gTca_,65,Centered,0.622375194995417
C15P.I66,ATF1_MOUSE.H11MO.0.B,-5,1.09822e-05,0.0142988,0.0121724,10,TCTTTGTGACGTCATTG,GTGACGTCAC,-,ATF1,C15P,7,10,0.411764705882353,8.99241648936658,668,_c_tTgTGA_gTca___,66,Centered,0.528965675845093
C15P.I67,ASCL2_MOUSE.H11MO.0.C,1,1.68539e-06,0.00219437,0.00141654,8,CAGCTGCT,CCAGCTGCT,+,ASCL2,C15P,5,3,0.625,4.49822734172898,232,c_gCt_Ct,67,Centered,0.562278417716123
C15P.I68,CPEB1_HUMAN.H11MO.0.D,-1,4.54678e-07,0.000591991,0.000646615,17,AAAAAAAAAAAAAACAAAC,AAAAAAAAAAATAAAAA,-,CPEB1,C15P,2,17,0.105263157894737,7.18046224904926,509,_A_____a_Aa____aaa_,68,Centered,0.377919065739435
C15P.I69,ATF1_MOUSE.H11MO.0.B,-4,7.45047e-06,0.00970051,0.0138996,10,CTTTGTGACGTCACA,GTGACGTCAC,-,ATF1,C15P,7,8,0.466666666666667,8.83149833428206,224,c_tTgTGA_gTca__,69,Centered,0.588766555618804
C15P.I7,MAZ_MOUSE.H11MO.0.A,10,4.97829e-06,0.00648173,0.00564405,12,TCCTCCTCCTCC,CCCCCCCCCCCCCCCCTCCCCC,-,MAZ,C15P,8,4,0.666666666666667,5.97660522623123,485,_Cc_c__CcTc_,7,Right,0.498050435519269
C15P.I71,ATF1_MOUSE.H11MO.0.B,-4,1.07055e-05,0.0139386,0.00830225,10,CTTTGTGACGTCAT,GTGACGTCAC,-,ATF1,C15P,6,8,0.428571428571429,8.90638360731628,325,c__TgTGA_gtca_,71,Centered,0.636170257665449
C15P.I72,CPEB1_HUMAN.H11MO.0.D,3,2.86958e-05,0.0373619,0.0562954,14,TTATTTTATTATTT,TTTTTATTTTTTTTTTT,+,CPEB1,C15P,0,14,0,5.96164305529376,369,Tt_ttt__tt_tT_,72,Centered,0.425831646806697
C15P.I73,ATF1_MOUSE.H11MO.0.B,-4,8.3892e-06,0.0109227,0.0059428,10,CTTTGTGACGTCAT,GTGACGTCAC,-,ATF1,C15P,6,8,0.428571428571429,8.86005746590233,350,c_tTgTgA_gTca_,73,Centered,0.632861247564452
C15P.I74,CPEB1_HUMAN.H11MO.0.D,-1,2.79348e-05,0.0363712,0.0717778,17,GTCTTGATTTTGTTTATC,TTTTTATTTTTTTTTTT,+,CPEB1,C15P,5,13,0.277777777777778,6.39194941480173,262,___tt__t_TT_____t_,74,Centered,0.355108300822318
C15P.I75,ATF1_MOUSE.H11MO.0.B,-4,8.66334e-06,0.0112797,0.010637,10,CTTTGTGACGTCAT,GTGACGTCAC,-,ATF1,C15P,6,8,0.428571428571429,8.11365548462928,1000,c_ttgTGA__Tca_,75,Centered,0.579546820330663
C15P.I76,ATF1_MOUSE.H11MO.0.B,-4,8.70339e-06,0.0113318,0.00652092,10,CTTTGTGACGTCAT,GTGACGTCAC,-,ATF1,C15P,6,8,0.428571428571429,8.7939535494884,234,c_tTgTGA_gtca_,76,Centered,0.628139539249172
C15P.I77,ATF1_MOUSE.H11MO.0.B,0,7.69864e-06,0.0100236,0.0108403,10,ATGACGTCACAAAGA,CTGACGTCAC,+,ATF1,C15P,6,9,0.4,8.70508860529422,754,_tgA__TCAcAa_g_,77,Centered,0.580339240352948
C15P.I78,CPEB1_HUMAN.H11MO.0.D,2,2.35902e-05,0.0307145,0.0233938,15,TTTATTTTCATGTCTTTAA,TTTTTATTTTTTTTTTT,+,CPEB1,C15P,3,16,0.157894736842105,6.72895533408873,341,T_t__tTt__t_t___t__,78,Centered,0.354155543899407
C15P.I79,SP3_MOUSE.H11MO.0.B,0,9.73708e-11,1.26777e-07,1.20602e-07,15,GGGGGGGGGCGGGGC,GGGGGGGGGCGGGGCCGGGG,+,SP3,C15P,15,0,1,11.4544573856624,275,gg___GGGGCGGGGc,79,Centered,0.763630492377496
C15P.I8,ZN263_HUMAN.H11MO.1.A,1,8.53069e-05,0.11107,0.152525,10,GAGGAGGAGG,GAGGGAGGAGG,+,ZN263,C15P,7,3,0.7,4.97213077261341,1000,gagg__g_gg,8,Right,0.497213077261341
C15P.I81,ATF2_MOUSE.H11MO.0.A,-4,1.47751e-05,0.0192371,0.0149292,11,TCTTTGTGACGTCATAG,GATGACGTCAT,+,ATF2,C15P,7,10,0.411764705882353,8.99374537757197,572,_c_tTgTGA_gTca___,81,Centered,0.529043845739528
C15P.I82,CPEB1_HUMAN.H11MO.0.D,-3,1.27806e-07,0.000166403,0.000321785,17,AAATAAAACAATAATAAAAATAA,AAAAAAAAAAATAAAAA,-,CPEB1,C15P,1,22,0.0434782608695652,7.64740462163265,583,a___aa_a_a__a__aaaa___a,82,Centered,0.332495853114463
C15P.I83,SP2_MOUSE.H11MO.0.B,3,1.55232e-13,2.02113e-10,1.96342e-10,18,CCGGCCCCGCCCCCCCCC,CCCCCGGCCCCGCCCCCCCCCC,-,SP2,C15P,18,0,1,12.2894658809487,396,c__gCcCCGCCCc____c,83,Centered,0.68274810449715
C15P.I84,CPEB1_HUMAN.H11MO.0.D,1,1.15226e-06,0.00150025,0.00264379,16,TTATCTTTTTTTTTATTATATTCAT,TTTTTATTTTTTTTTTT,+,CPEB1,C15P,2,23,0.08,8.45883746850635,406,_t____ttt__ttt_t_______at,84,Centered,0.338353498740254
C15P.I85,LMX1A_HUMAN.H11MO.0.D,-6,9.19617e-08,0.000119734,0.000227371,19,ATATTTTTATGTATTTTGTATTTAT,TAATTAATTATGTAATTAT,+,LMX1A,C15P,2,23,0.08,7.60767596728425,201,at_t_t_t___t__ttt________,85,Centered,0.30430703869137
C15P.I86,CPEB1_HUMAN.H11MO.0.D,-1,3.30969e-07,0.000430921,0.000823857,17,TTTTCTATTTTCATTTTTCTGTTTTTTTT,TTTTTATTTTTTTTTTT,+,CPEB1,C15P,4,25,0.137931034482759,8.89510628090201,208,_ttt___tttt____t___t___t____t,86,Centered,0.306727802789724
C15P.I88,SP3_MOUSE.H11MO.0.B,5,2.43477e-11,3.17008e-08,3.0661e-08,15,GCCCCGCCCCCCCCC,CCCCGGCCCCGCCCCCCCCC,-,SP3,C15P,15,0,1,11.7919250761339,201,gCcCCGCCCcc___c,88,Centered,0.786128338408929
C15P.I89,CPEB1_HUMAN.H11MO.0.D,-8,2.49276e-08,3.24558e-05,6.20138e-05,17,TAAATAGAAGAAAAATAAATAAAAAAC,AAAAAAAAAAATAAAAA,-,CPEB1,C15P,3,24,0.111111111111111,8.22452077089424,265,_aa____aa____a__a______aa_c,89,Centered,0.30461188040349
C15P.I9,WT1_MOUSE.H11MO.1.A,4,0.0020067,2.61273,1,5,GAGGA,GTGGGAGGAGG,+,WT1,C15P,3,2,0.6,4.41250225040646,225,gA_GA,9,Right,0.882500450081292
C15P.I90,CPEB1_HUMAN.H11MO.0.D,-15,9.43506e-06,0.0122844,0.0218561,17,ATAAAAAAGAAAATTAAAGAAAAGAAAATAAAAAT,AAAAAAAAAAATAAAAA,-,CPEB1,C15P,3,32,0.0857142857142857,9.43332110660986,402,__________a____aaa_A_a__a____a___a_,90,Centered,0.269523460188853
C16N.I1,TAF1_MOUSE.H11MO.0.A,1,0.000497353,0.647553,0.302219,9,AGGGTGGTG,CAAGATGGCGGCGG,+,TAF1,C16N,6,3,0.666666666666667,4.84786904710214,373,__g_tGg_G,1,Right,0.538652116344682
C16N.I10,SP1_MOUSE.H11MO.0.A,3,7.23819e-10,9.42412e-07,1.77577e-06,16,GGGGGAGGAGGCGGGG,GGGGGGGGAGGGGGCGGGGCCGGG,+,SP1,C16N,14,2,0.875,7.09456918353089,334,gg_G_ag__G___g_G,10,Right,0.443410573970681
C16N.I11,SP1_MOUSE.H11MO.0.A,3,6.8626e-09,8.9351e-06,1.67799e-05,16,GGGGAAGGAGGCGGGG,GGGGGGGGAGGGGGCGGGGCCGGG,+,SP1,C16N,13,3,0.8125,7.7070620153628,394,gg_G__gg_G__gg_G,11,Right,0.481691375960175
C16N.I12,ZBT17_HUMAN.H11MO.0.A,0,7.201e-05,0.0937571,0.135647,11,GGTGGTGGTGG,GAGGGTGGGGGAGGGGAAG,+,ZBT17,C16N,8,3,0.727272727272727,5.37366166108741,232,_g_G__Gg_gg,12,Right,0.488514696462492
C16N.I13,FOXF1_MOUSE.H11MO.0.D,0,1.12229e-05,0.0146123,0.014477,11,TTCTTCATTTTT,ATGTTTATTTT,+,FOXF1,C16N,2,10,0.166666666666667,6.61146159684231,207,tT_T___tTt_t,13,Right,0.550955133070193
C16N.I14,FOXF1_MOUSE.H11MO.0.D,-3,1.7953e-07,0.000233748,0.000226541,11,TATTAAATAAACAT,AAAATAAACAT,-,FOXF1,C16N,1,13,0.0714285714285714,5.6601408053942,204,____aa_t_aa_A_,14,Right,0.404295771813871
C16N.I15,ZBT17_HUMAN.H11MO.0.A,0,9.6518e-10,1.25666e-06,2.21898e-06,10,GAGGGTGGGG,GAGGGTGGGGGAGGGGAAG,+,ZBT17,C16N,8,2,0.8,5.58499976349959,453,gagg_tGg_G,15,Right,0.558499976349959
C16N.I16,SP2_MOUSE.H11MO.0.B,1,1.31892e-10,1.71724e-07,1.64865e-07,21,CCCCGCCCCCGCCTCCCCCGCC,CCCCCGGCCCCGCCCCCCCCCC,-,SP2,C16N,21,1,0.954545454545455,12.2001877601648,819,ccCcgcc_C_gCC_C__cc_cc,16,Right,0.554553989098402
C16N.I17,ZBT17_HUMAN.H11MO.0.A,8,4.89251e-05,0.0637005,0.0546986,11,CCTCCACCATC,CTTCCCCTCCCCCACCCTC,-,ZBT17,C16N,7,4,0.636363636363636,5.28361595889091,329,cc__C_cC_t_,17,Right,0.480328723535537
C16N.I18,ZN281_HUMAN.H11MO.0.A,0,5.18652e-06,0.00675285,0.00650337,11,TCCCCATCCCC,TCCCCTCCCCCACCC,-,ZN281,C16N,8,3,0.727272727272727,5.42798412627142,297,_C_cC__cccc,18,Right,0.493453102388311
C16N.I19,HXB3_HUMAN.H11MO.0.D,0,5.49495e-06,0.00715442,0.0137972,14,CTAATTACATTTTA,TTAATTAGTTTTTA,+,HXB3,C16N,2,12,0.142857142857143,6.42865289030405,201,_T___t_CaT__ta,19,Right,0.459189492164575
C16N.I20,ZBT17_HUMAN.H11MO.0.A,0,0.0015446,2.01107,0.912423,8,CATGGTGG,GAGGGTGGGGGAGGGGAAG,+,ZBT17,C16N,5,3,0.625,4.08918336856953,258,ca_GgtG_,20,Right,0.511147921071191
C16N.I21,ZNF41_HUMAN.H11MO.0.C,15,0.000196128,0.255358,0.208677,7,CACCATG,CACAAGGGAGTAAGGCACCATGAG,+,ZNF41,C16N,4,3,0.571428571428571,4.16548038660027,272,Ca_Catg,21,Right,0.595068626657181
C16N.I22,ZNF41_HUMAN.H11MO.0.C,2,0.000140751,0.183257,0.366515,7,CATGGTG,CTCATGGTGCCTTACTCCCTTGTG,-,ZNF41,C16N,4,3,0.571428571428571,4.07499240758681,445,ca_g_TG,22,Right,0.582141772512401
C16N.I24,CPEB1_HUMAN.H11MO.0.D,2,1.33822e-05,0.0174236,0.0341211,14,AAAGTAAAATGAAA,AAAAAAAAAAATAAAAA,-,CPEB1,C16N,2,12,0.142857142857143,6.39309106088396,284,aaagta_Aa__aa_,24,Right,0.456649361491711
C16N.I25,ZBT17_HUMAN.H11MO.0.A,0,6.24959e-07,0.000813697,0.00158281,10,GAGGGTGGTG,GAGGGTGGGGGAGGGGAAG,+,ZBT17,C16N,7,3,0.7,5.67122964067204,373,g____tGG_G,25,Right,0.567122964067204
C16N.I26,SNAI1_MOUSE.H11MO.0.C,0,0.00264151,3.43924,1,8,CCACCATG,CCACCTGG,-,SNAI1,C16N,5,3,0.625,3.80171461005082,288,_Ca_C_t_,26,Right,0.475214326256353
C16N.I27,REST_MOUSE.H11MO.0.A,10,0.000498116,0.648547,0.722374,7,CAAGGTG,GGGCGCTGTCCATGGTGCTGAA,-,REST,C16N,4,3,0.571428571428571,4.5282647800605,563,_a_GgTg,27,Right,0.646894968580071
C16N.I28,CPEB1_HUMAN.H11MO.0.D,2,1.26041e-06,0.00164105,0.0031536,14,TTCATTTTTTTATT,TTTTTATTTTTTTTTTT,+,CPEB1,C16N,1,13,0.0714285714285714,6.24384933323531,543,tT_atttt____tT,28,Left,0.445989238088236
C16N.I29,SP3_MOUSE.H11MO.0.B,4,1.13626e-15,1.47941e-12,1.42803e-12,16,GGGGGCGGGGCCGGGG,GGGGGGGGGCGGGGCCGGGG,+,SP3,C16N,16,0,1,11.568381956784,201,gGGGGcGGgGc__gg_,29,Left,0.723023872299001
C16N.I3,ZBT17_HUMAN.H11MO.0.A,1,1.79353e-06,0.00233518,0.00181268,13,GGGGAGGAGGAAG,GAGGGTGGGGGAGGGGAAG,+,ZBT17,C16N,9,4,0.692307692307692,6.41724310224701,271,gggg_Gg_Gg__g,3,Right,0.493634084788231
C16N.I30,P5F1B_HUMAN.H11MO.0.D,-2,7.11652e-05,0.0926571,0.108326,13,TTTCCTTTGCAACTT,TAATTTGCATATTCAT,+,P5F1B,C16N,5,10,0.333333333333333,7.00014606187388,829,T____TtTg_a__tT,30,Left,0.466676404124925
C16N.I31,CPEB1_HUMAN.H11MO.0.D,2,1.44481e-05,0.0188114,0.0276914,14,TTCATTTTTAATTT,TTTTTATTTTTTTTTTT,+,CPEB1,C16N,1,13,0.0714285714285714,6.26062463826168,833,tT__ttttt___tt,31,Left,0.447187474161548
C16N.I32,SP3_MOUSE.H11MO.0.B,1,3.43606e-14,4.47375e-11,4.30895e-11,15,CCCCGCCCCGCCCCC,CCCCGGCCCCGCCCCCCCCC,-,SP3,C16N,15,0,1,11.219419399543,370,ccc_gCcCCgCCCc_,32,Left,0.747961293302864
C16N.I33,FOXF1_MOUSE.H11MO.0.D,-6,4.3239e-06,0.00562972,0.00269855,11,ATTAATTAAATAATCAAGA,AAAATAAACAT,-,FOXF1,C16N,2,17,0.105263157894737,7.71945891493059,1000,_t__a__aaataa_cAa_a,33,Left,0.406287311312136
C16N.I34,FOXO4_MOUSE.H11MO.0.C,-4,0.000160997,0.209618,0.205064,9,TGTTTTGTTCTTT,TTGTTTATT,+,FOXO4,C16N,3,10,0.230769230769231,7.73176936719402,1000,___tTTgtt__TT,34,Left,0.594751489784156
C16N.I35,CPEB1_HUMAN.H11MO.0.D,3,1.44311e-05,0.0187893,0.0361238,13,TCATTTTTTTCTT,TTTTTATTTTTTTTTTT,+,CPEB1,C16N,2,11,0.153846153846154,6.57662684746246,591,t_at_t_tt__TT,35,Left,0.505894372881728
C16N.I36,NFIA_MOUSE.H11MO.1.D,0,0.000198138,0.257975,0.257579,7,AGCCAAG,TGCCAAG,-,NFIA,C16N,4,3,0.571428571428571,4.7007233784175,270,AgC_a_g,36,Left,0.6715319112025
C16N.I37,HMX1_HUMAN.H11MO.0.D,2,0.000284931,0.37098,0.432987,14,TTAGTGTTTTACAA,GTTAATTGTTTTTTAAT,+,HMX1,C16N,3,11,0.214285714285714,6.68452879960171,1000,T__gT__TTt__a_,37,Left,0.477466342828694
C16N.I38,HMX1_HUMAN.H11MO.0.D,2,1.50504e-05,0.0195956,0.0131341,15,AAAAAAACAAATATC,ATTAAAAAGCAATTAAC,-,HMX1,C16N,2,13,0.133333333333333,6.4777346153402,204,a_aaa_a_Aa_t___,38,Left,0.431848974356014
C16N.I39,MSX1_HUMAN.H11MO.0.D,3,3.62912e-06,0.00472511,0.00905409,15,TTGTTTTTTAATTTCA,TAATTGGTTTTTAATTGG,+,MSX1,C16N,2,14,0.125,6.37293674682539,301,tt___Tttt_att___,39,Left,0.398308546676587
C16N.I4,ZBT17_HUMAN.H11MO.0.A,9,4.90639e-07,0.000638812,0.000548527,10,CCCCACCCCC,CTTCCCCTCCCCCACCCTC,-,ZBT17,C16N,9,1,0.9,6.00626766806814,240,C_cC__cccc,4,Right,0.600626766806814
C16N.I40,MSX1_HUMAN.H11MO.0.D,4,8.56205e-05,0.111478,0.0854411,11,TAAAAAACAAA,CCAATTAAAAACCAATTA,-,MSX1,C16N,1,10,0.0909090909090909,5.68500678159447,673,t_aa__Aca_A,40,Left,0.51681879832677
C16N.I41,CPEB1_HUMAN.H11MO.0.D,0,3.65575e-05,0.0475978,0.0779987,15,AGAAATACAAATACA,AAAAAAAAAAATAAAAA,-,CPEB1,C16N,3,12,0.2,6.30314491467335,429,a_aa_ta_A_at___,41,Left,0.420209660978223
C16N.I42,SP2_MOUSE.H11MO.0.B,6,4.86917e-10,6.33966e-07,4.09863e-07,14,GGGGCGGGGCCGGG,GGGGGGGGGGCGGGGCCGGGGG,+,SP2,C16N,14,0,1,10.8942711717478,493,gGGGcGGgGc_ggg,42,Left,0.778162226553414
C16N.I43,SP2_MOUSE.H11MO.0.B,5,1.3591e-11,1.76955e-08,9.38507e-09,15,GGGGGCGGGGCCGGG,GGGGGGGGGGCGGGGCCGGGGG,+,SP2,C16N,15,0,1,10.6559979192229,365,ggGGGcGGgGc_ggg,43,Left,0.710399861281525
C16N.I44,SP1_HUMAN.H11MO.0.A,2,5.36113e-11,6.98019e-08,1.35672e-07,14,GGGGCGGGGCCGGG,GGGGGGCGGGGCCGGGGGGGGG,+,SP1,C16N,14,0,1,9.81291097232219,404,ggGGcGGgGc__gg,44,Left,0.700922212308728
C16N.I46,FOXO4_MOUSE.H11MO.0.C,0,0.000906316,1.18002,0.681231,9,TTGCTTATTTGAT,TTGTTTATT,+,FOXO4,C16N,3,10,0.230769230769231,5.23233097934258,974,tT__t_aTt____,46,Left,0.402486998410968
C16N.I47,JUNB_MOUSE.H11MO.0.A,2,0.00109413,1.42456,0.552825,7,TAGTCAC,ATGAGTCAC,+,JUNB,C16N,3,4,0.428571428571429,3.81680064270208,1000,__gtCA_,47,Left,0.545257234671726
C16N.I48,SP1_MOUSE.H11MO.1.A,0,4.14237e-12,5.39336e-09,1.03936e-08,11,GGGGGCGGGGCCGGG,GGGGGCGGGGC,+,SP1,C16N,15,0,1,10.594522717985,758,ggGGGcGGgGc___g,48,Left,0.706301514532332
C16N.I49,ATF1_HUMAN.H11MO.0.B,0,5.2787e-05,0.0687287,0.136504,9,CGGTGACGT,CGGTGACGTCA,+,ATF1,C16N,6,3,0.666666666666667,4.87572525004614,1000,__gtgaCG_,49,Left,0.541747250005126
C16N.I50,SP1_HUMAN.H11MO.0.A,2,5.99091e-12,7.80017e-09,1.51467e-08,14,GGGGCGGGGCCGGG,GGGGGGCGGGGCCGGGGGGGGG,+,SP1,C16N,14,0,1,10.7449080977574,810,gGGGcGGGGc__gg,50,Left,0.767493435554098
C16N.I51,ATF1_HUMAN.H11MO.0.B,2,2.63116e-05,0.0342577,0.0557233,9,ACGTCACCG,TGACGTCACCG,-,ATF1,C16N,6,3,0.666666666666667,4.93208051524559,1000,_CGT_accg,51,Left,0.548008946138399
C16N.I52,SP1_HUMAN.H11MO.0.A,6,3.08632e-11,4.01839e-08,7.8042e-08,14,CCCGGCCCCGCCCC,CCCCCCCCCGGCCCCGCCCCCC,-,SP1,C16N,14,0,1,10.7326527149898,420,cc__gCcCCgCCCc,52,Left,0.766618051070701
C16N.I53,THA11_MOUSE.H11MO.0.B,1,0.000752982,0.980382,0.940466,11,ATCTACAAATC,GAACTACAACTCCCAGCATGCC,-,THA11,C16N,3,8,0.272727272727273,5.1778057636249,435,a_____AA_t_,53,Left,0.470709614874991
C16N.I54,SP1_MOUSE.H11MO.1.A,0,1.59181e-12,2.07253e-09,4.00042e-09,11,GGGGGCGGGGCCGGG,GGGGGCGGGGC,+,SP1,C16N,15,0,1,11.3128055723403,201,gGGGGcGGgGc__gg,54,Left,0.754187038156017
C16N.I55,ARI3A_MOUSE.H11MO.0.D,6,2.34096e-05,0.0304793,0.0295367,16,ATATAATATAAATACA,AATTAATCGAAATCAAATTAAA,+,ARI3A,C16N,1,15,0.0625,6.16026808827074,201,_t___a_a__aa_a_a,55,Centered,0.385016755516921
C16N.I56,SP2_MOUSE.H11MO.0.B,6,2.11976e-10,2.75993e-07,2.67005e-07,14,GGGGCGGGGCCGGG,GGGGGGGGGGCGGGGCCGGGGG,+,SP2,C16N,14,0,1,10.7593955327561,475,gGGGcGGGGc__gg,56,Centered,0.768528252339721
C16N.I57,MAFF_HUMAN.H11MO.0.B,3,0.000820572,1.06838,0.304934,12,TATGATGACACA,AAAAATGCTGACTCAGCA,-,MAFF,C16N,4,8,0.333333333333333,5.92301206329077,277,taT__t_ac__A,57,Centered,0.493584338607564
C16N.I58,SP3_MOUSE.H11MO.0.B,0,1.54909e-16,2.01691e-13,1.93361e-13,19,GGGCGGGGGCGGGGCCGGG,GGGGGGGGGCGGGGCCGGGG,+,SP3,C16N,19,0,1,13.0008441864418,662,gG___gGGGcGGGGc__Gg,58,Centered,0.684254957181146
C16N.I59,SP3_MOUSE.H11MO.0.B,5,3.76678e-12,4.90435e-09,4.74385e-09,14,GGGGCGGGGCCGGG,GGGGGGGGGCGGGGCCGGGG,+,SP3,C16N,14,0,1,10.7768740741283,224,gGGGcGGGGc_ggg,59,Centered,0.769776719580593
C16N.I6,SP1_MOUSE.H11MO.0.A,7,4.65555e-06,0.00606153,0.00758085,13,CCGCCACCTCCTC,CCCGGCCCCGCCCCCTCCCCCCCC,-,SP1,C16N,10,3,0.769230769230769,6.29740156135618,283,cc_cC__c_cC_c,6,Right,0.484415504719706
C16N.I60,SP3_MOUSE.H11MO.0.B,1,4.46585e-16,5.81453e-13,5.60812e-13,19,CCCGGCCCCGCCCCCTCCC,CCCCGGCCCCGCCCCCCCCC,-,SP3,C16N,18,1,0.947368421052632,12.330850818884,440,ccc_gCcCCgCCCc__ccc,60,Centered,0.648992148362314
C16N.I61,SP3_MOUSE.H11MO.0.B,1,1.21532e-16,1.58235e-13,1.51793e-13,19,CCCGGCCCCGCCCCCTCCC,CCCCGGCCCCGCCCCCCCCC,-,SP3,C16N,18,1,0.947368421052632,12.139108332865,379,ccc_gCCCCgCCCc___Cc,61,Centered,0.638900438571841
C16N.I62,SP3_MOUSE.H11MO.0.B,0,2.06077e-16,2.68312e-13,2.58269e-13,19,GGGCGGGGGCGGGGCCGGG,GGGGGGGGGCGGGGCCGGGG,+,SP3,C16N,19,0,1,12.2681804066643,331,ggg_g_GGGcGGgGc__Gg,62,Centered,0.64569370561391
C16N.I63,SP3_MOUSE.H11MO.0.B,0,1.93926e-15,2.52492e-12,2.17747e-12,19,GGGAGGGGGCGGGGCCGGG,GGGGGGGGGCGGGGCCGGGG,+,SP3,C16N,18,1,0.947368421052632,12.1290567542578,584,gg__ggGGGcGGGGc__gg,63,Centered,0.63837140811883
C16N.I64,HMGA1_MOUSE.H11MO.0.D,-8,0.00055954,0.728521,0.552691,7,AAATTTATAAAATAC,AAAATAC,-,HMGA1,C16N,1,14,0.0666666666666667,6.7435857630955,282,A_a__ta_aaAa_A_,64,Centered,0.449572384206367
C16N.I65,SP1_MOUSE.H11MO.1.A,1,1.34109e-08,1.7461e-05,2.59884e-05,10,CCCCGCCCCC,GCCCCGCCCCC,-,SP1,C16N,10,0,1,7.69869496418491,274,CcCC_CCccc,65,Centered,0.769869496418491
C16N.I66,FOXQ1_MOUSE.H11MO.0.C,1,4.01219e-05,0.0522388,0.0511451,9,AATAATCAA,AAATAAACAATT,-,FOXQ1,C16N,1,8,0.111111111111111,5.81528163845585,1000,aaT_A__Aa,66,Centered,0.646142404272872
C16N.I67,ZBTB4_HUMAN.H11MO.1.D,7,0.00224505,2.92306,1,8,CATGGTGG,CAATAGCGGTGGTGG,+,ZBTB4,C16N,5,3,0.625,5.44035818560178,353,_atGgTG_,67,Centered,0.680044773200223
C16N.I68,CPEB1_HUMAN.H11MO.0.D,1,6.23069e-06,0.00811236,0.0155313,16,TTTTATTTATATATTT,TTTTTATTTTTTTTTTT,+,CPEB1,C16N,0,16,0,6.68313524298703,1000,_t_t_ttT__a_atT_,68,Centered,0.41769595268669
C16N.I69,LMX1A_HUMAN.H11MO.0.D,0,3.66061e-05,0.0476612,0.0937191,17,ATATATATAAAATACAA,TTAATTAAATAATTAATTA,-,LMX1A,C16N,1,16,0.0588235294117647,7.95030905239959,620,a_a__t__aaA__A_a_,69,Centered,0.467665238376447
C16N.I7,FOXJ3_MOUSE.H11MO.0.A,0,2.57807e-05,0.0335665,0.0331113,13,TTGTTCTTTTTGTTGATGT,TTGTTTATTTTTT,+,FOXJ3,C16N,5,14,0.263157894736842,7.12702139607547,478,____tctT__T_t___T_t,7,Right,0.37510638926713
C16N.I70,SP3_MOUSE.H11MO.0.B,1,2.34253e-15,3.04998e-12,2.92339e-12,19,CCCGGCCCCGCCCCCGCCC,CCCCGGCCCCGCCCCCCCCC,-,SP3,C16N,19,0,1,11.8364977672278,644,_c__gCCCCgCCCcc__c_,70,Centered,0.6229735666962
C16N.I71,REST_MOUSE.H11MO.0.A,5,6.79238e-05,0.0884368,0.0884368,7,CACCATG,TTCAGCACCATGGACAGCGCCC,+,REST,C16N,4,3,0.571428571428571,5.28607088900549,307,CA_C_tg,71,Centered,0.755152984143641
C16N.I72,LMX1A_HUMAN.H11MO.0.D,5,0.000132414,0.172403,0.129176,12,TATATAATCATA,TTAATTAAATAATTAATTA,-,LMX1A,C16N,1,11,0.0833333333333333,5.53921952755223,241,___at_a__A__,72,Centered,0.461601627296019
C16N.I73,CPEB1_HUMAN.H11MO.0.D,-1,1.19391e-06,0.00155447,0.0029897,17,AAAATTAAAAAACAAAAATA,AAAAAAAAAAATAAAAA,-,CPEB1,C16N,1,19,0.05,7.88891072086039,397,aaA___a_aaAa_a__a__a,73,Centered,0.394445536043019
C16N.I74,FOXG1_HUMAN.H11MO.0.D,-1,8.16512e-05,0.10631,0.0944434,17,AAAAATATAAAACACAAT,AAAAAAATATAAACAAT,-,FOXG1,C16N,2,16,0.111111111111111,7.81423756135253,708,__Aa___t__AA_a____,74,Centered,0.434124308964029
C16N.I75,LMX1A_HUMAN.H11MO.0.D,1,1.52631e-06,0.00198725,0.00386242,14,AAATTAAAAAGAAA,TTAATTAAATAATTAATTA,-,LMX1A,C16N,1,13,0.0714285714285714,6.25682423900177,594,aa_t_A_a_A__aa,75,Centered,0.446916017071555
C16N.I76,CPEB1_HUMAN.H11MO.0.D,-3,2.20098e-05,0.0286567,0.0441133,17,ATAAAGCAAAAAAACAACAA,AAAAAAAAAAATAAAAA,-,CPEB1,C16N,4,16,0.2,7.84641974826518,698,___aa__aaa_aa__aA_aa,76,Centered,0.392320987413259
C16N.I77,FOXL1_HUMAN.H11MO.0.D,2,2.96518e-05,0.0386066,0.0477426,15,TTTTTTTGTTTATTT,TGTTTGTTTGTTTACTTTT,+,FOXL1,C16N,1,14,0.0666666666666667,7.01992107712705,213,tt__T_T_T___tT_,77,Centered,0.467994738475136
C16N.I78,SP3_MOUSE.H11MO.0.B,1,1.35444e-13,1.76348e-10,1.69647e-10,18,CCCGGCCCCGCCCCCTCC,CCCCGGCCCCGCCCCCCCCC,-,SP3,C16N,17,1,0.944444444444444,12.3723029947908,243,cc__gCCCCgCCCC___C,78,Centered,0.687350166377266
C16N.I79,PO3F3_HUMAN.H11MO.0.D,1,1.18917e-05,0.015483,0.0153641,16,TAAATAATACAAAAAAA,ATAAATTATGCAAATTT,+,PO3F3,C16N,1,16,0.0588235294117647,7.18583423442213,363,__a___a_acAaa___a,79,Centered,0.422696131436596
C16N.I81,PRDM6_HUMAN.H11MO.0.C,-2,5.3389e-05,0.0695125,0.136643,13,AGAAATACAAAAATA,AAAAAGAAAAAAA,+,PRDM6,C16N,2,13,0.133333333333333,6.86831132450089,229,a_Aa__a_a_Aa___,81,Centered,0.457887421633393
C16N.I82,CPEB1_HUMAN.H11MO.0.D,-6,1.82841e-09,2.38059e-06,4.48341e-06,17,TATAATTTTTCATTATTTTTTTTA,TTTTTATTTTTTTTTTT,+,CPEB1,C16N,1,23,0.0416666666666667,8.34904584605599,329,t_____tttt_a_taTtT______,82,Centered,0.347876910252333
C16N.I83,CPEB1_HUMAN.H11MO.0.D,-1,5.46471e-07,0.000711506,0.00135885,17,TTTTTTTTTTTTTTATTTATT,TTTTTATTTTTTTTTTT,+,CPEB1,C16N,0,21,0,7.75026306593238,220,tt__t_t_t_T_t____t_T_,83,Centered,0.36906014599678
C16N.I84,TBX3_HUMAN.H11MO.0.C,3,5.23227e-05,0.0681242,0.131585,8,CCACCTCC,TTCCCACCTCC,-,TBX3,C16N,6,2,0.75,6.01312541785443,650,CCAcC__C,84,Centered,0.751640677231804
C16N.I85,CPEB1_HUMAN.H11MO.0.D,-8,5.18156e-06,0.00674639,0.0126551,17,ATTAAGTTTTATTATTTGTTAAATA,TTTTTATTTTTTTTTTT,+,CPEB1,C16N,2,23,0.08,9.07981404737747,238,a_____tt___tt_TTt________,85,Centered,0.363192561895099
C16N.I86,CPEB1_HUMAN.H11MO.0.D,-3,3.18489e-07,0.000414673,0.000794923,17,AACACTGTTTTATTTTTTCTT,TTTTTATTTTTTTTTTT,+,CPEB1,C16N,4,17,0.19047619047619,7.9400366797705,217,a____t_t____ttt_t__t_,86,Centered,0.378096984750976
C16N.I87,CPEB1_HUMAN.H11MO.0.D,0,2.33241e-08,3.0368e-05,5.84897e-05,17,TAAAAAAGAAATAAAAATACTAAAAAG,AAAAAAAAAAATAAAAA,-,CPEB1,C16N,3,24,0.111111111111111,8.62075996711537,275,t____aa__aa___a___a______a_,87,Centered,0.319287406189458
C16N.I88,FOXL1_HUMAN.H11MO.0.D,-1,4.76521e-07,0.00062043,0.00120959,19,AAGTTTGTTTTTTTATTTTTT,TGTTTGTTTGTTTACTTTT,+,FOXL1,C16N,2,19,0.0952380952380952,8.40018050343111,339,a__t___T_tTtt__tT_t_t,88,Centered,0.400008595401482
C16N.I89,CPEB1_HUMAN.H11MO.0.D,-6,2.13235e-07,0.000277632,0.000527841,17,TATTATTTTTTATTATTTGTTTTAT,TTTTTATTTTTTTTTTT,+,CPEB1,C16N,1,24,0.04,9.19107298041104,338,ta______ttt_t_aTtt_______,89,Centered,0.367642919216442
C16N.I9,SP5_MOUSE.H11MO.1.C,0,1.37627e-05,0.0179191,0.0269548,11,GGAGGTGGTGG,GGAGGGGGAGGAG,+,SP5,C16N,8,3,0.727272727272727,6.2398199802156,269,ggag__GG_gg,9,Right,0.567256361837782
C16P.I1,ZBT17_HUMAN.H11MO.0.A,0,2.32758e-07,0.000303051,0.00059123,14,GGGGGTGGCGGAGG,GAGGGTGGGGGAGGGGAAG,+,ZBT17,C16P,12,2,0.857142857142857,7.00241544453255,246,_g_G__GG_g__Gg,1,Right,0.500172531752325
C16P.I10,OSR2_HUMAN.H11MO.0.C,7,0.000166169,0.216353,0.170758,8,AGCAGCAG,CAGCAGAAGCAGCAGC,-,OSR2,C16P,5,3,0.625,5.91290295161491,304,AGcAGcag,10,Right,0.739112868951863
C16P.I11,TAF1_HUMAN.H11MO.0.A,2,3.62405e-06,0.00471852,0.00910772,14,GGAGGTGGCGGCGG,AAGATGGCGGCGGCGG,+,TAF1,C16P,12,2,0.857142857142857,6.74451545054875,264,g__gG_Gg_g__g_,11,Right,0.481751103610625
C16P.I13,TAF1_HUMAN.H11MO.0.A,2,1.06097e-05,0.0138138,0.0266481,13,GGAGGTGGCGGCG,AAGATGGCGGCGGCGG,+,TAF1,C16P,11,2,0.846153846153846,5.8970211316122,684,g__gG_Gg_g__g,13,Right,0.453617010124016
C16P.I14,TAF1_MOUSE.H11MO.0.A,0,8.56704e-06,0.0111543,0.0147949,14,CCGCCACCTTCCCC,CCGCCGCCATCTTG,-,TAF1,C16P,11,3,0.785714285714286,5.84662455460979,419,cc_cc_cc__c_cc,14,Right,0.417616039614985
C16P.I15,TAF1_HUMAN.H11MO.0.A,2,2.43892e-05,0.0317548,0.0622294,11,GGAGGCGGCGG,AAGATGGCGGCGGCGG,+,TAF1,C16P,10,1,0.909090909090909,5.65927186556316,487,_G_gg__G_gg,15,Right,0.514479260505742
C16P.I16,TAF1_MOUSE.H11MO.0.A,0,3.85053e-06,0.00501339,0.00972063,14,GGAGGTGGCGGTGG,CAAGATGGCGGCGG,+,TAF1,C16P,11,3,0.785714285714286,6.07986465634604,212,g__Gg_Gg____g_,16,Right,0.43427604688186
C16P.I17,TAF1_HUMAN.H11MO.0.A,0,1.15094e-05,0.0149853,0.0120528,14,CCGCCTCCACCTCC,CCGCCGCCGCCATCTT,-,TAF1,C16P,11,3,0.785714285714286,6.60993784838174,282,cc__c_cC_cct_c,17,Right,0.472138417741553
C16P.I18,TAF1_HUMAN.H11MO.0.A,2,1.89145e-05,0.0246266,0.026561,14,GCCGCCACCTCCCT,CCGCCGCCGCCATCTT,-,TAF1,C16P,11,3,0.785714285714286,6.28237177734917,272,_cc_cC_cCtcC__,18,Right,0.448740841239226
C16P.I19,TAF1_HUMAN.H11MO.0.A,2,3.05607e-06,0.00397901,0.00775749,14,GGAGGTGGCGGCGG,AAGATGGCGGCGGCGG,+,TAF1,C16P,12,2,0.857142857142857,6.2142480748094,270,gg_Gg_Gg____gg,19,Right,0.443874862486386
C16P.I2,TAF1_HUMAN.H11MO.0.A,0,6.72502e-06,0.00875597,0.0170367,13,GGGGAGGTGGAGG,AAGATGGCGGCGGCGG,+,TAF1,C16P,10,3,0.769230769230769,6.63221566463806,370,__G__Gg_G__gG,2,Right,0.510170435741389
C16P.I20,TAF1_HUMAN.H11MO.0.A,3,2.43529e-06,0.00317075,0.00622987,13,CCGCCGCCACCTC,CCGCCGCCGCCATCTT,-,TAF1,C16P,11,2,0.846153846153846,6.26831364921135,454,cc____cC_cC_c,20,Right,0.482177973016257
C16P.I21,TAF1_HUMAN.H11MO.0.A,0,2.58355e-05,0.0336378,0.0204958,15,CCGCCGCCACCTCCC,CCGCCGCCGCCATCTT,-,TAF1,C16P,13,2,0.866666666666667,6.18231467400975,248,cc____CC_cC_cc_,21,Right,0.41215431160065
C16P.I22,TAF1_HUMAN.H11MO.0.A,0,4.23733e-05,0.0551701,0.108182,14,CCGCCGCCACCACC,CCGCCGCCGCCATCTT,-,TAF1,C16P,12,2,0.857142857142857,6.05311428462187,300,cc_c__cC_cc_cc,22,Right,0.432365306044419
C16P.I23,TBX15_HUMAN.H11MO.0.D,5,4.68881e-05,0.0610483,0.0887033,11,GGGGGCGGTGG,GGGGGGGGGGGGGTGGGGG,+,TBX15,C16P,10,1,0.909090909090909,5.41239988518935,266,gG_gg__g_Gg,23,Right,0.492036353199032
C16P.I24,PATZ1_HUMAN.H11MO.0.C,6,3.02926e-05,0.039441,0.0502017,14,CCGCCGCCACCACC,CCTCCCCCCCCGCCCCCTCCCC,-,PATZ1,C16P,12,2,0.857142857142857,6.11406596682253,266,cc____cC_CC__c,24,Right,0.43671899763018
C16P.I25,TAF1_HUMAN.H11MO.0.A,0,6.22982e-06,0.00811122,0.0159395,14,CCGCCGCCACCACC,CCGCCGCCGCCATCTT,-,TAF1,C16P,12,2,0.857142857142857,6.15971545989102,263,cC_c__cC_cC__c,25,Right,0.439979675706502
C16P.I26,PATZ1_HUMAN.H11MO.0.C,0,6.46702e-06,0.00842006,0.0163831,16,GGGGAGGTGGCGGCGG,GGGGAGGGGGCGGGGGGGGAGG,+,PATZ1,C16P,14,2,0.875,6.7627891088713,904,__gg_GG_Gg__g_Gg,26,Right,0.422674319304456
C16P.I28,STAT1_HUMAN.H11MO.1.A,7,1.30258e-05,0.0169596,0.0324486,12,TTTCATTTTCTT,CTTTCAGTTTCATTTTCTT,-,STAT1,C16P,2,10,0.166666666666667,5.95517462353471,352,tTt_attT___t,28,Left,0.496264551961226
C16P.I29,SP3_MOUSE.H11MO.0.B,1,3.27425e-09,4.26308e-06,4.12289e-06,15,CCTGGCCCCGCCCCC,CCCCGGCCCCGCCCCCCCCC,-,SP3,C16P,14,1,0.933333333333333,11.3831271783668,239,cc__GCCCCGCCCc_,29,Left,0.758875145224453
C16P.I3,SP1_MOUSE.H11MO.0.A,7,2.03461e-05,0.0264906,0.0278723,13,CCGCCACCTCCCC,CCCGGCCCCGCCCCCTCCCCCCCC,-,SP1,C16P,11,2,0.846153846153846,6.52927978221466,213,cC_cc_cCtcc__,3,Right,0.502252290939589
C16P.I30,SP3_MOUSE.H11MO.0.B,4,1.17361e-12,1.52803e-09,1.48028e-09,16,GGGGGCGGGGCCGGGG,GGGGGGGGGCGGGGCCGGGG,+,SP3,C16P,16,0,1,12.1510654550459,254,_gGGGcGGGGC__ggg,30,Left,0.759441590940366
C16P.I31,SP1_MOUSE.H11MO.1.A,0,1.22129e-10,1.59012e-07,2.09113e-07,11,GGGGGCGGGGCCAGG,GGGGGCGGGGC,+,SP1,C16P,14,1,0.933333333333333,11.793577893898,313,ggGGGcGGGGC__gg,31,Left,0.78623852625987
C16P.I32,P5F1B_HUMAN.H11MO.0.D,0,3.11702e-05,0.0405836,0.0532464,13,ATGAAAATGAAAA,ATGAATATGCAAATTA,-,P5F1B,C16P,2,11,0.153846153846154,5.53697864930424,247,a___aaa_gaAa_,32,Left,0.425921434561865
C16P.I33,P5F1B_HUMAN.H11MO.0.D,1,1.0231e-05,0.0133208,0.0260397,15,TGTTTGCTTTTTCAT,TAATTTGCATATTCAT,+,P5F1B,C16P,4,11,0.266666666666667,6.95555129427039,720,__tTT_c_t_Tt__t,33,Left,0.463703419618026
C16P.I34,SP1_MOUSE.H11MO.1.A,-4,1.45197e-09,1.89047e-06,3.07103e-06,11,CCTGGCCCCGCCCCC,GCCCCGCCCCC,-,SP1,C16P,14,1,0.933333333333333,11.5441352146502,331,cc__GCCCCGCCCc_,34,Left,0.769609014310012
C16P.I35,FOXL2_MOUSE.H11MO.0.C,-4,0.000137869,0.179506,0.308313,11,ATGAAAATGAAATCT,AAATGTAAACA,-,FOXL2,C16P,3,12,0.2,6.67490898634336,435,____Aaa_gaAA___,35,Left,0.444993932422891
C16P.I36,PRDM6_HUMAN.H11MO.0.C,-3,6.97916e-07,0.000908687,0.00175191,13,AATAAAAAGAAAAAAT,AAAAAGAAAAAAA,+,PRDM6,C16P,1,15,0.0625,5.60304826903218,440,a___aa__g_aA__a_,36,Left,0.350190516814511
C16P.I37,NFYA_MOUSE.H11MO.0.A,2,1.81673e-13,2.36538e-10,2.36083e-10,12,AGCCAATCAGAA,TCAGCCAATCAGAA,+,NFYA,C16P,5,7,0.416666666666667,9.69283044662281,229,__CCAATc_ga_,37,Left,0.807735870551901
C16P.I38,FOXJ3_MOUSE.H11MO.1.B,1,1.03059e-05,0.0134183,0.0132936,12,AAACAACAACTAA,TAAACAAAAACAA,-,FOXJ3,C16P,3,10,0.230769230769231,5.70188253028131,385,A_____ca___Aa,38,Left,0.438606348483178
C16P.I39,SP1_MOUSE.H11MO.1.A,-1,2.77739e-09,3.61617e-06,6.9996e-06,11,GGGGGGCGGGGCCCGG,GGGGGCGGGGC,+,SP1,C16P,16,0,1,11.7092351916326,451,g_ggGGCGGgGC__gg,39,Left,0.731827199477035
C16P.I4,TAF1_HUMAN.H11MO.0.A,3,0.00017954,0.233761,0.46481,12,CCACCGCCTCCA,CCGCCGCCGCCATCTT,-,TAF1,C16P,9,3,0.75,6.36470894068042,648,cC_cc__C_CC_,4,Right,0.530392411723368
C16P.I40,FOXJ3_MOUSE.H11MO.1.B,0,1.06371e-06,0.00138495,0.00135991,13,CAAACAAAAAAAAA,TAAACAAAAACAA,-,FOXJ3,C16P,2,12,0.142857142857143,6.55836561998284,545,_a___aa_____Aa,40,Left,0.468454687141631
C16P.I41,SP1_HUMAN.H11MO.0.A,0,2.56277e-09,3.33673e-06,2.3109e-06,17,GGGGGGCGGGGCCTGGG,GGGGGGCGGGGCCGGGGGGGGG,+,SP1,C16P,16,1,0.941176470588235,11.9748929981728,512,g_gGGGCGGGGC_____,41,Left,0.70440547048075
C16P.I42,FOXG1_HUMAN.H11MO.0.D,1,4.16174e-05,0.0541859,0.0409547,13,AATAAACTAAAAC,AAAAAAATATAAACAAT,-,FOXG1,C16P,2,11,0.153846153846154,5.80217038557697,482,____aA__aaaAc,42,Left,0.446320798890536
C16P.I43,SP3_MOUSE.H11MO.0.B,0,9.90344e-11,1.28943e-07,1.24316e-07,17,CCCTGGCCCCGCCCCCC,CCCCGGCCCCGCCCCCCCCC,-,SP3,C16P,16,1,0.941176470588235,11.7829701538631,236,_cc__GCcCCGCCCc__,43,Left,0.69311589140371
C16P.I44,NFYA_MOUSE.H11MO.0.A,1,1.21621e-13,1.5835e-10,1.58107e-10,13,CAGCCAATCAGAA,TCAGCCAATCAGAA,+,NFYA,C16P,6,7,0.461538461538462,9.44580417400619,266,___CCAATc_ga_,44,Left,0.726600321077399
C16P.I45,CPEB1_HUMAN.H11MO.0.D,4,9.08866e-05,0.118334,0.0887915,12,TAAAAACTAAAA,AAAAAAAAAAATAAAAA,-,CPEB1,C16P,1,11,0.0833333333333333,6.10175988164393,336,____aa_TAaaa,45,Left,0.508479990136994
C16P.I46,SP3_MOUSE.H11MO.0.B,3,2.89375e-09,3.76766e-06,3.64554e-06,16,GGGGGGCGGGGCCAGG,GGGGGGGGGCGGGGCCGGGG,+,SP3,C16P,15,1,0.9375,11.8918251402859,349,g_gGGGCGGGGC__gg,46,Left,0.743239071267867
C16P.I47,SP3_MOUSE.H11MO.0.B,1,1.26084e-09,1.64161e-06,1.58369e-06,16,CCTGGCCCCGCCCCCC,CCCCGGCCCCGCCCCCCCCC,-,SP3,C16P,15,1,0.9375,11.3899584102154,339,____GCCCCGCCCc_c,47,Left,0.711872400638461
C16P.I5,OSR2_HUMAN.H11MO.0.C,4,3.087e-05,0.0401927,0.0400945,11,AGGAGCAGCAG,CAGCAGAAGCAGCAGC,-,OSR2,C16P,7,4,0.636363636363636,6.53201629539109,382,ag_aGCaGcag,5,Right,0.593819663217372
C16P.I50,SP3_MOUSE.H11MO.0.B,1,2.87743e-09,3.74641e-06,3.62354e-06,16,CCTGGCCCCGCCCCCC,CCCCGGCCCCGCCCCCCCCC,-,SP3,C16P,15,1,0.9375,12.0045774793469,344,cc__GCcCCGCCCc__,50,Left,0.750286092459178
C16P.I51,SP3_MOUSE.H11MO.0.B,3,6.5871e-10,8.57641e-07,8.29511e-07,16,GGGGGGCGGGGCCAGG,GGGGGGGGGCGGGGCCGGGG,+,SP3,C16P,15,1,0.9375,12.2185436922014,833,__gGGGCGGGGC__g_,51,Left,0.763658980762585
C16P.I53,SP3_MOUSE.H11MO.0.B,0,5.03956e-11,6.5615e-08,6.3311e-08,17,CCCTGGCCCCGCCCCCC,CCCCGGCCCCGCCCCCCCCC,-,SP3,C16P,16,1,0.941176470588235,12.5668796036417,431,c_c__GCcCCGCCCc__,53,Left,0.739228211978922
C16P.I54,NFYA_MOUSE.H11MO.0.A,1,1.88635e-13,2.45603e-10,2.45131e-10,13,CAGCCAATCAGAA,TCAGCCAATCAGAA,+,NFYA,C16P,6,7,0.461538461538462,8.5103162772182,251,___CCAATc__a_,54,Left,0.654639713632169
C16P.I55,TBP_HUMAN.H11MO.0.A,1,0.000337404,0.4393,0.665549,8,TTTATATA,CCTTTTATAG,-,TBP,C16P,0,8,0,4.85539505898658,252,tTtatAtA,55,Centered,0.606924382373323
C16P.I56,SP3_MOUSE.H11MO.0.B,0,5.81833e-10,7.57546e-07,7.31111e-07,17,CCCTGGCCCCGCCCCCC,CCCCGGCCCCGCCCCCCCCC,-,SP3,C16P,16,1,0.941176470588235,12.1482462994411,305,_cc__gCcCCgCCCc__,56,Centered,0.714602723496534
C16P.I57,NFYA_MOUSE.H11MO.0.A,0,8.82018e-11,1.14839e-07,7.63234e-08,14,TTCTGATTGGCCGG,TTCTGATTGGCTGA,-,NFYA,C16P,8,6,0.571428571428571,6.8505722147008,1000,tt___ATTGG____,57,Centered,0.489326586764343
C16P.I58,SP3_MOUSE.H11MO.0.B,3,3.20529e-09,4.17329e-06,4.03963e-06,16,GGGGGGCGGGGCCAGG,GGGGGGGGGCGGGGCCGGGG,+,SP3,C16P,15,1,0.9375,11.6903885398071,373,__gGGGcGGgGc___g,58,Centered,0.730649283737942
C16P.I59,SP1_MOUSE.H11MO.1.A,-4,1.52929e-09,1.99114e-06,1.87663e-06,11,CCTGGCCCCGCCCCCC,GCCCCGCCCCC,-,SP1,C16P,15,1,0.9375,11.4214764127022,310,cc__gCCCCgCCCc__,59,Centered,0.713842275793889
C16P.I6,TBX15_HUMAN.H11MO.0.D,8,0.000139979,0.182253,0.170035,11,GGAGGTGGTGG,GGGGGGGGGGGGGTGGGGG,+,TBX15,C16P,8,3,0.727272727272727,5.98098168131705,314,gg_gg_gg_Gg,6,Right,0.543725607392459
C16P.I60,SP3_MOUSE.H11MO.0.B,1,1.84471e-09,2.40182e-06,2.32397e-06,16,CCTGGCCCCGCCCCCC,CCCCGGCCCCGCCCCCCCCC,-,SP3,C16P,15,1,0.9375,11.5018980837876,592,cc__gCcCCGCCCc__,60,Centered,0.718868630236723
C16P.I61,MXI1_MOUSE.H11MO.0.A,4,0.000158234,0.20602,0.204802,10,GTGACGGCGG,GCACGTGGCGGCGGG,+,MXI1,C16P,8,2,0.8,5.55630078549202,263,GtGacg__gg,61,Centered,0.555630078549202
C16P.I62,SP3_MOUSE.H11MO.0.B,0,5.32768e-11,6.93664e-08,6.69458e-08,18,CCCTGGCCCCGCCCCCCC,CCCCGGCCCCGCCCCCCCCC,-,SP3,C16P,17,1,0.944444444444444,11.4508791739022,230,_cc__gCcCCgCCCc___,62,Centered,0.636159954105678
C16P.I63,SP3_MOUSE.H11MO.0.B,3,3.34965e-10,4.36124e-07,4.21989e-07,16,GGGGGGCGGGGCCAGG,GGGGGGGGGCGGGGCCGGGG,+,SP3,C16P,15,1,0.9375,11.5708181201892,403,__gGGGCGGgGc___g,63,Centered,0.723176132511825
C16P.I64,SP4_MOUSE.H11MO.0.B,1,2.68158e-09,3.49141e-06,3.38229e-06,14,CTGGCCCCACCCCC,CCCGGCCCCGCCCCCTTCCC,-,SP4,C16P,12,2,0.857142857142857,7.83958164425816,439,c___C_cC_CC_cc,64,Centered,0.559970117447011
C16P.I65,ATF3_HUMAN.H11MO.0.A,0,2.38569e-06,0.00310616,0.00613565,8,GGTGACGT,GGTGACGTGAT,+,ATF3,C16P,5,3,0.625,5.52722238705239,285,gGtgAcg_,65,Centered,0.690902798381549
C16P.I66,SP3_MOUSE.H11MO.0.B,3,2.36688e-10,3.08168e-07,2.97228e-07,17,GGGGGGCGGGGCCAGGG,GGGGGGGGGCGGGGCCGGGG,+,SP3,C16P,16,1,0.941176470588235,11.8266393549501,496,__gGGGcGGgGc___g_,66,Centered,0.695684667938244
C16P.I67,SP3_MOUSE.H11MO.0.B,3,2.01745e-10,2.62672e-07,2.5371e-07,17,GGGGGGCGGGGCCAGGG,GGGGGGGGGCGGGGCCGGGG,+,SP3,C16P,16,1,0.941176470588235,12.3700794645406,548,__gGGGCGGGGC___g_,67,Centered,0.727651733208273
C16P.I68,SP3_MOUSE.H11MO.0.B,3,2.34994e-10,3.05962e-07,2.95454e-07,17,GGGGGGCGGGGCCAGGG,GGGGGGGGGCGGGGCCGGGG,+,SP3,C16P,16,1,0.941176470588235,12.2812031648834,437,__ggGGCGGgGC__ggg,68,Centered,0.722423715581379
C16P.I7,OSR2_HUMAN.H11MO.0.C,4,4.26935e-06,0.00555869,0.0109451,12,AGGAGCAGCAGC,CAGCAGAAGCAGCAGC,-,OSR2,C16P,8,4,0.666666666666667,6.87575509999671,274,ag_aGc_Gcag_,7,Right,0.572979591666393
C16P.I70,ATF1_HUMAN.H11MO.0.B,2,2.95533e-05,0.0384785,0.0497957,7,ACGTCAC,TGACGTCACCG,-,ATF1,C16P,4,3,0.571428571428571,4.82193548311559,554,_cGTCaC,70,Centered,0.68884792615937
C16P.I71,SP1_HUMAN.H11MO.0.A,4,1.13501e-10,1.47779e-07,2.00341e-07,18,CCCCTGGCCCCGCCCCCC,CCCCCCCCCGGCCCCGCCCCCC,-,SP1,C16P,17,1,0.944444444444444,12.1261071086342,709,_ccc__GCcCCGCCCc__,71,Centered,0.673672617146343
C16P.I72,SP3_MOUSE.H11MO.0.B,3,1.89673e-10,2.46954e-07,2.38568e-07,17,GGGGGGCGGGGCCAGGG,GGGGGGGGGCGGGGCCGGGG,+,SP3,C16P,16,1,0.941176470588235,11.7863495607599,312,__gGGGcGGgGc__gg_,72,Centered,0.6933146800447
C16P.I73,CREB1_MOUSE.H11MO.0.A,2,8.16803e-06,0.0106348,0.0105569,9,ACGTCACCA,TGACGTCATCG,-,CREB1,C16P,5,4,0.555555555555556,5.1411189354163,400,_cgTCacc_,73,Centered,0.571235437268477
C16P.I74,CPEB1_HUMAN.H11MO.0.D,1,8.55008e-06,0.0111322,0.0217047,16,AAAAAAAAATGAAAAAAA,AAAAAAAAAAATAAAAA,-,CPEB1,C16P,1,17,0.0555555555555556,6.07604105465873,469,A_a_aa______aa_a__,74,Centered,0.33755783636993
C16P.I75,ATF1_MOUSE.H11MO.0.B,0,1.40455e-05,0.0182872,0.0133033,9,GTGACGTCG,CTGACGTCAC,+,ATF1,C16P,6,3,0.666666666666667,5.46422421384623,302,gtGAcGt_g,75,Centered,0.607136023760692
C16P.I76,CPEB1_HUMAN.H11MO.0.D,-2,1.27252e-06,0.00165682,0.00284911,17,GATTTTGATTTTGTTTTTT,TTTTTATTTTTTTTTTT,+,CPEB1,C16P,3,16,0.157894736842105,6.0012169574585,251,__tttT__t____t___t_,76,Centered,0.315853524076763
C16P.I78,FOXG1_HUMAN.H11MO.0.D,-1,3.20109e-06,0.00416782,0.00818565,17,TAAAACAACAAAAACAAAAT,AAAAAAATATAAACAAT,-,FOXG1,C16P,3,17,0.15,6.9803878609011,271,__aa_____aaa_a_AAa__,78,Centered,0.349019393045055
C16P.I79,FOXL1_HUMAN.H11MO.0.D,-2,1.69291e-06,0.00220417,0.00435882,19,TTACAAATACAAAAACTAACACAAAA,AAAAGTAAACAAACAAACA,-,FOXL1,C16P,5,21,0.192307692307692,7.62432283984114,406,t___a___a_a__a_c____a__a__,79,Centered,0.293243186147736
C16P.I8,EGR2_HUMAN.H11MO.0.A,2,2.42543e-07,0.000315791,0.000605868,14,CCACCGCCACCCCC,CCCCTCCCACACCCCCCC,-,EGR2,C16P,12,2,0.857142857142857,6.66251522171139,241,cc_cc_Cc__C_cc,8,Right,0.475893944407957
C16P.I80,CPEB1_HUMAN.H11MO.0.D,1,4.06844e-06,0.00529711,0.00565132,16,TTTTAGTTTGTATATTT,TTTTTATTTTTTTTTTT,+,CPEB1,C16P,2,15,0.117647058823529,6.10701027429719,318,__tT___tt__a__ttt,80,Centered,0.35923589848807
C16P.I81,SP3_MOUSE.H11MO.0.B,0,1.38507e-11,1.80337e-08,1.17018e-08,16,CCCTGGCCCCGCCCCC,CCCCGGCCCCGCCCCCCCCC,-,SP3,C16P,15,1,0.9375,12.2726549114342,473,_cc__gCCCCgCCCc_,81,Centered,0.76704093196464
C16P.I82,CPEB1_HUMAN.H11MO.0.D,-10,4.51866e-06,0.00588329,0.0113619,16,AAGGAAAATGAAGAAAAAAAAAAATA,AAAAAAAAAAATAAAAA,-,CPEB1,C16P,4,22,0.153846153846154,7.2832563274017,282,aa_________a_a_A___a_____a,82,Centered,0.280125243361604
C16P.I83,FOXL2_MOUSE.H11MO.0.C,-3,1.88989e-05,0.0246064,0.0186681,11,TGATGTTTCCTTTTGTTTTAATTTTTTTT,TGTTTACATTT,+,FOXL2,C16P,5,24,0.172413793103448,8.06231931172114,232,t__t_t_t_____t_t_t__at__t____,83,Centered,0.278011010749005
C16P.I84,CPEB1_HUMAN.H11MO.0.D,-6,2.47547e-07,0.000322306,0.000624171,17,AAAAATTTTAAAAGAAACAAAAAAGA,AAAAAAAAAAATAAAAA,-,CPEB1,C16P,3,23,0.115384615384615,6.87411630582481,202,aa__a_____a_a__aa________a,84,Centered,0.26438908868557
C16P.I85,CPEB1_HUMAN.H11MO.0.D,1,6.31239e-06,0.00821874,0.0157712,16,AAAATGAAAATAAAAGGAAACATATAT,AAAAAAAAAAATAAAAA,-,CPEB1,C16P,4,23,0.148148148148148,7.82186556739807,221,a___t__A_A__a____a_a_a_____,85,Centered,0.289698724718447
C16P.I86,CPEB1_HUMAN.H11MO.0.D,-10,1.74648e-05,0.0227392,0.0445623,17,AAAATAAATAAAAAGACTAAAGAAAATAACAT,AAAAAAAAAAATAAAAA,-,CPEB1,C16P,4,28,0.125,7.51110900827028,207,_a_____a_____A________aa____a_at,86,Centered,0.234722156508446
C16P.I87,CPEB1_HUMAN.H11MO.0.D,-1,7.65103e-07,0.000996165,0.00171349,17,ATCTTTGTTTTTGTTTTAATACTACTT,TTTTTATTTTTTTTTTT,+,CPEB1,C16P,5,22,0.185185185185185,7.35848278045368,288,_T_t_______T___tt________tt,87,Centered,0.272536399276062
C16P.I88,CPEB1_HUMAN.H11MO.0.D,-8,4.15454e-07,0.000540921,0.0010215,17,ATTTTTTCCTTTTAATTACTTATTTATT,TTTTTATTTTTTTTTTT,+,CPEB1,C16P,3,25,0.107142857142857,7.88543726868539,265,____ttt___t_t______t________,88,Centered,0.281622759595907
C16P.I89,CPEB1_HUMAN.H11MO.0.D,-3,1.35615e-06,0.0017657,0.00343925,17,TTCTTTTTCTTTTTATTTTTTTCCTT,TTTTTATTTTTTTTTTT,+,CPEB1,C16P,4,22,0.153846153846154,7.2920636178459,241,_t____tt______a_________tt,89,Centered,0.280463985301765
C16P.I9,ZBT17_HUMAN.H11MO.0.A,5,3.06219e-09,3.98698e-06,7.69879e-06,14,CCTCCACCACCCCC,CTTCCCCTCCCCCACCCTC,-,ZBT17,C16P,11,3,0.785714285714286,6.95350420666018,222,Cc_cC_cc__Cc_c,9,Right,0.496678871904298
C16P.I90,IRF1_HUMAN.H11MO.0.A,-5,9.99151e-06,0.0130089,0.0251274,20,TAACTTTAGTTTCTTTTAATTTTTTACTAATA,TTACTTTCACTTTCATTTTC,-,IRF1,C16P,4,28,0.125,7.65865863863318,289,____t_____t_________t_________t_,90,Centered,0.239333082457287
C17N.I1,EOMES_HUMAN.H11MO.0.D,1,0.000806815,1.05047,0.481936,8,GGAGGTGA,AGGAGGTGTTAA,+,EOMES,C17N,5,3,0.625,4.78395604849365,406,G__GgtGa,1,Right,0.597994506061706
C17N.I11,TBX21_HUMAN.H11MO.0.A,4,0.00019106,0.24876,0.49752,7,CACCTTC,TTCACACCTCCAC,-,TBX21,C17N,4,3,0.571428571428571,3.94789731215556,271,C__C__C,11,Right,0.563985330307938
C17N.I12,SP5_MOUSE.H11MO.1.C,0,0.000242127,0.31525,0.231853,10,GGAGGTGGCG,GGAGGGGGAGGAG,+,SP5,C17N,8,2,0.8,5.1857950215577,307,Gg_g_tGg_g,12,Right,0.51857950215577
C17N.I14,ZBT17_HUMAN.H11MO.0.A,0,0.000736564,0.959006,0.434387,10,CCTCACCTCC,CTTCCCCTCCCCCACCCTC,-,ZBT17,C17N,7,3,0.7,4.93829060467984,931,C__C__Ct_C,14,Right,0.493829060467984
C17N.I15,ZN281_HUMAN.H11MO.0.A,1,2.54325e-05,0.0331131,0.0397206,11,GGAAGGGGAGG,GGGTGGGGGAGGGGA,+,ZN281,C17N,8,3,0.727272727272727,5.82596140421011,505,gG_aG__g_gG,15,Right,0.529632854928192
C17N.I16,TBX21_HUMAN.H11MO.0.A,4,0.00217519,2.8321,1,7,CACCTTC,TTCACACCTCCAC,-,TBX21,C17N,4,3,0.571428571428571,3.70828793047492,494,c__C__c,16,Right,0.529755418639275
C17N.I18,HXC10_HUMAN.H11MO.0.D,3,1.78829e-05,0.0232836,0.0239026,15,ATTAAAAATTAAAAA,GTAATAAAAAAATTAAAAA,-,HXC10,C17N,0,15,0,7.23852140522246,298,at_Aaaaa_t_aa_a,18,Right,0.482568093681497
C17N.I20,SP5_MOUSE.H11MO.1.C,3,0.000658114,0.856865,0.269789,10,GGAGGTGGAG,GGAGGGGGAGGAG,+,SP5,C17N,7,3,0.7,4.77711541724264,325,g__G__G__G,20,Right,0.477711541724264
C17N.I23,SP2_MOUSE.H11MO.1.C,1,6.06581e-05,0.0789769,0.0591636,10,GGAGGTGGGG,AGGGGGCGGGGC,+,SP2,C17N,8,2,0.8,4.87901311436885,429,ggaG__G__G,23,Right,0.487901311436885
C17N.I25,KLF4_MOUSE.H11MO.0.A,4,0.00137335,1.7881,0.676045,10,CACCACCTCC,GCCACACCCACTCCA,-,KLF4,C17N,7,3,0.7,4.90937798619198,401,C__c__ctcC,25,Right,0.490937798619198
C17N.I27,SPIC_HUMAN.H11MO.0.D,0,0.000250929,0.32671,0.223184,10,CCTCACCTCC,CCTCCCCTTCCTC,-,SPIC,C17N,7,3,0.7,4.52998836018066,634,C__c__ct_C,27,Right,0.452998836018066
C17N.I28,CPEB1_HUMAN.H11MO.0.D,0,1.21248e-06,0.00157864,0.00301634,17,TAGAAATAAAATAAATAGT,AAAAAAAAAAATAAAAA,-,CPEB1,C17N,2,17,0.105263157894737,7.70124332298517,330,ta__aa__aa_taaa_a__,28,Left,0.405328595946588
C17N.I29,CPEB1_HUMAN.H11MO.0.D,3,4.5427e-05,0.059146,0.115253,14,AAATGAAGTAAAAA,AAAAAAAAAAATAAAAA,-,CPEB1,C17N,2,12,0.142857142857143,6.2359132573225,258,A_a__aa_taa_aa,29,Left,0.445422375523036
C17N.I3,SP5_MOUSE.H11MO.1.C,0,3.41849e-07,0.000445087,0.000866362,13,GGAGATGGAGGAG,GGAGGGGGAGGAG,+,SP5,C17N,8,5,0.615384615384615,6.90505919486847,332,gg_g__gg_Gg_g,3,Right,0.531158399605267
C17N.I30,SP1_HUMAN.H11MO.0.A,5,2.32945e-11,3.03295e-08,5.87069e-08,16,CCCAGGCCCCGCCCCC,CCCCCCCCCGGCCCCGCCCCCC,-,SP1,C17N,15,1,0.9375,9.97349985628339,1000,c_c_g_ccCCGCCCcc,30,Left,0.623343741017712
C17N.I31,NFYB_MOUSE.H11MO.0.A,0,1.64015e-11,2.13547e-08,2.1256e-08,13,CAGCCAATCAGAAC,CAGCCAATCAGAG,+,NFYB,C17N,7,7,0.5,9.98891035283743,565,_AgCCAAT_aga__,31,Left,0.713493596631245
C17N.I33,SP1_HUMAN.H11MO.0.A,1,4.14527e-11,5.39714e-08,5.94462e-08,16,GGGGGCGGGGCCTGCG,GGGGGGCGGGGCCGGGGGGGGG,+,SP1,C17N,15,1,0.9375,10.0094045693811,561,gggGGCGGgGc__g_g,33,Left,0.625587785586318
C17N.I34,SP1_HUMAN.H11MO.0.A,1,1.69658e-11,2.20895e-08,4.28835e-08,16,GGGGGCGGGGCCTGGG,GGGGGGCGGGGCCGGGGGGGGG,+,SP1,C17N,15,1,0.9375,10.563501936274,1000,_gGGGCGGggcc_g__,34,Left,0.660218871017127
C17N.I35,NFYC_MOUSE.H11MO.0.B,0,5.7456e-13,7.48078e-10,1.03524e-09,13,TTCTGATTGGCTG,TTCTGATTGGCTGA,-,NFYC,C17N,6,7,0.461538461538462,9.34895718796617,436,_tct_aTTGGct_,35,Left,0.719150552920475
C17N.I36,SP1_HUMAN.H11MO.0.A,1,2.19331e-13,2.85568e-10,5.52001e-10,16,GGGGGCGGGGCCTGGG,GGGGGGCGGGGCCGGGGGGGGG,+,SP1,C17N,15,1,0.9375,9.38459260462251,1000,gggGGCGggGc__g_g,36,Left,0.586537037788907
C17N.I37,SP1_HUMAN.H11MO.0.A,1,5.084e-14,6.61937e-11,1.27819e-10,16,GGGGGCGGGGCCTGGG,GGGGGGCGGGGCCGGGGGGGGG,+,SP1,C17N,15,1,0.9375,10.3654146490951,571,gggGGCGGgGcc_g_g,37,Left,0.647838415568444
C17N.I38,NFYC_MOUSE.H11MO.0.B,1,2.06858e-13,2.6933e-10,2.68604e-10,13,CAGCCAATCAGAG,TCAGCCAATCAGAA,+,NFYC,C17N,7,6,0.538461538461538,10.0957484663373,304,_AgCCAAT_aga_,38,Left,0.776596035872097
C17N.I39,SP1_HUMAN.H11MO.0.A,1,3.56739e-12,4.64474e-09,6.85951e-09,16,GGGGGCGGGGCCTGGG,GGGGGGCGGGGCCGGGGGGGGG,+,SP1,C17N,15,1,0.9375,10.4646225165991,320,ggGGGCGGggc__g_g,39,Left,0.654038907287446
C17N.I4,SP2_MOUSE.H11MO.1.C,1,0.00313003,4.0753,0.978335,10,GGAGGCGATG,AGGGGGCGGGGC,+,SP2,C17N,7,3,0.7,5.29518584498076,254,G__G__g__G,4,Right,0.529518584498076
C17N.I40,CPEB1_HUMAN.H11MO.0.D,1,0.000231781,0.301779,0.587057,15,AGAAATGAAGTAATA,AAAAAAAAAAATAAAAA,-,CPEB1,C17N,3,12,0.2,6.68645698376087,561,__aAat_a__t___a,40,Left,0.445763798917391
C17N.I41,SP1_HUMAN.H11MO.0.A,5,3.66939e-13,4.77755e-10,9.21425e-10,16,CCCAGGCCCCGCCCCC,CCCCCCCCCGGCCCCGCCCCCC,-,SP1,C17N,15,1,0.9375,10.3649495014673,946,c_c_g_CcCCGCCcc_,41,Left,0.647809343841704
C17N.I44,SP1_MOUSE.H11MO.1.A,0,9.37052e-12,1.22004e-08,2.35833e-08,11,GGGGGCGGGGCCTGGG,GGGGGCGGGGC,+,SP1,C17N,15,1,0.9375,10.7190663564183,800,gggGGCGGggc____g,44,Left,0.669941647276145
C17N.I45,SP1_HUMAN.H11MO.1.A,0,5.98214e-07,0.000778875,0.000582767,13,CAGCCCCGCCACC,CGGCCCCGCCCCCC,-,SP1,C17N,11,2,0.846153846153846,6.35628521708611,336,____c_C__C__c,45,Left,0.488945016698931
C17N.I46,NFYC_MOUSE.H11MO.0.B,0,1.80619e-13,2.35166e-10,2.33775e-10,13,TTCTGATTGGCTG,TTCTGATTGGCTGA,-,NFYC,C17N,6,7,0.461538461538462,9.47906874355415,222,_tc__ATTGGcT_,46,Left,0.72915913411955
C17N.I47,SP1_HUMAN.H11MO.0.A,1,1.12918e-12,1.47019e-09,2.41124e-09,16,GGGGGCGGGGCCTGGG,GGGGGGCGGGGCCGGGGGGGGG,+,SP1,C17N,15,1,0.9375,10.4021824155827,223,gggGGCGGgGcc_g_g,47,Left,0.650136400973918
C17N.I48,SP1_HUMAN.H11MO.0.A,1,2.47166e-13,3.2181e-10,6.22758e-10,16,GGGGGCGGGGCCTGGG,GGGGGGCGGGGCCGGGGGGGGG,+,SP1,C17N,15,1,0.9375,10.7366094958911,536,gggGGcGGgGcc_g_g,48,Left,0.671038093493197
C17N.I49,ATF2_HUMAN.H11MO.2.C,0,1.83536e-07,0.000238964,0.00046871,11,AGTGACGTCAC,GATGACGTCAC,+,ATF2,C17N,6,5,0.545454545454545,5.67579680331985,1000,_gTga_Gtcac,49,Left,0.515981527574532
C17N.I50,SP1_MOUSE.H11MO.1.A,-5,2.67493e-12,3.48276e-09,6.73056e-09,11,CCCAGGCCCCGCCCCC,GCCCCGCCCCC,-,SP1,C17N,15,1,0.9375,10.3466494804324,819,c_c_ggccCCgCCcCc,50,Left,0.646665592527024
C17N.I51,ATF2_HUMAN.H11MO.2.C,0,5.03793e-07,0.000655939,0.0010106,10,GTGACGTCAC,GTGACGTCATC,-,ATF2,C17N,6,4,0.6,6.08696686366205,1000,_tgaC_tcAc,51,Left,0.608696686366205
C17N.I52,SP1_HUMAN.H11MO.0.A,5,1.66406e-11,2.16661e-08,4.18537e-08,16,CCCAGGCCCCGCCCCC,CCCCCCCCCGGCCCCGCCCCCC,-,SP1,C17N,15,1,0.9375,10.8078392588138,201,ccc_ggCcCCGCCccc,52,Left,0.675489953675861
C17N.I53,SP2_MOUSE.H11MO.0.B,1,4.67908e-10,6.09216e-07,4.91938e-07,15,CCCAGGCCCCGCCCC,CCCCCGGCCCCGCCCCCCCCCC,-,SP2,C17N,14,1,0.933333333333333,10.667771455652,876,c_c__gcCCCGCCcC,53,Left,0.711184763710131
C17N.I54,ATF2_HUMAN.H11MO.2.C,0,4.13458e-09,5.38322e-06,1.05505e-05,11,GGTGACGTCAC,GATGACGTCAC,+,ATF2,C17N,7,4,0.636363636363636,6.57231259829486,1000,__TGAcgt_ac,54,Left,0.597482963481351
C17N.I55,ATF2_HUMAN.H11MO.2.C,0,5.90911e-06,0.00769366,0.00790017,10,AGTGACTTCA,GATGACGTCAC,+,ATF2,C17N,4,6,0.4,5.2926996504812,1000,_gtg_C_tCa,55,Centered,0.52926996504812
C17N.I56,ATF2_HUMAN.H11MO.2.C,1,2.55923e-07,0.000333212,0.000597896,9,TGACGTCAC,GTGACGTCATC,-,ATF2,C17N,5,4,0.555555555555556,6.21128841654966,1000,tgA_Gtcac,56,Centered,0.690143157394406
C17N.I58,ATF2_HUMAN.H11MO.2.C,1,3.62093e-06,0.00471445,0.00574409,9,TGAAGTCAC,GTGACGTCATC,-,ATF2,C17N,4,5,0.444444444444444,5.37147021729533,1000,_Ga_Gtca_,58,Centered,0.596830024143925
C17N.I6,SPIC_HUMAN.H11MO.0.D,3,0.000912287,1.1878,0.770088,10,GGAGTTGAGGA,GAGGAAGGGGAGG,+,SPIC,C17N,6,5,0.545454545454545,5.75164299898975,590,G__G__Ga_G_,6,Right,0.522876636271796
C17N.I60,ATF2_MOUSE.H11MO.0.A,0,8.71821e-07,0.00113511,0.000732571,9,ATGACATCA,ATGACGTCATC,-,ATF2,C17N,3,6,0.333333333333333,6.07537770860589,1000,atgAC_tCA,60,Centered,0.675041967622877
C17N.I62,ATF2_HUMAN.H11MO.2.C,0,1.99878e-07,0.000260241,0.000509184,10,GTGACGTCAC,GTGACGTCATC,-,ATF2,C17N,6,4,0.6,7.42598938353667,351,gtgACgTCA_,62,Centered,0.742598938353667
C17N.I64,ATF2_HUMAN.H11MO.2.C,1,4.06465e-09,5.29217e-06,1.03833e-05,10,ATGACGTCAC,GATGACGTCAC,+,ATF2,C17N,5,5,0.5,6.18077045260917,1000,_tGaC_tCa_,64,Centered,0.618077045260917
C17N.I65,ATF2_HUMAN.H11MO.2.C,-3,9.27222e-09,1.20724e-05,2.37164e-05,11,GGAGATGACGTCACT,GATGACGTCAC,+,ATF2,C17N,8,7,0.533333333333333,8.15907339681368,740,g____TGAcgTcAc_,65,Centered,0.543938226454246
C17N.I67,ONEC3_HUMAN.H11MO.0.D,-1,0.000310039,0.403671,0.183741,12,TTGAAACTCAAAACAAAT,AAAAAATCAATA,-,ONEC3,C17N,4,14,0.222222222222222,7.57049793924131,700,___a_a_t__A_A___at,67,Centered,0.420583218846739
C17N.I68,NFYC_MOUSE.H11MO.0.B,1,2.99958e-14,3.90545e-11,7.77478e-11,13,CAGCCAATCAGAG,TCAGCCAATCAGAA,+,NFYC,C17N,7,6,0.538461538461538,9.85592796634477,247,_a_CCAATcaga_,68,Centered,0.758148305103444
C17N.I69,ATF2_HUMAN.H11MO.2.C,0,6.95854e-09,9.06002e-06,1.77845e-05,10,GTGACGTCAT,GTGACGTCATC,-,ATF2,C17N,5,5,0.5,4.93423573146819,231,_tga_gtCa_,69,Centered,0.493423573146819
C17N.I7,SP2_MOUSE.H11MO.0.B,2,1.05785e-09,1.37732e-06,1.28972e-06,18,CCCGCCCCCGCCGCCCCC,CCCCCGGCCCCGCCCCCCCCCC,-,SP2,C17N,18,0,1,11.5774111960954,413,cCcgcC_cC_CcgCc__C,7,Right,0.643189510894186
C17N.I70,ATF2_HUMAN.H11MO.2.C,0,9.47475e-09,1.23361e-05,1.621e-05,11,GATGACGTCACT,GATGACGTCAC,+,ATF2,C17N,6,6,0.5,7.43104125549502,1000,__TGA_gTcac_,70,Centered,0.619253437957918
C17N.I73,CPEB1_HUMAN.H11MO.0.D,0,2.66904e-06,0.00347509,0.00662697,17,AATAAATAAAAAAACAA,AAAAAAAAAAATAAAAA,-,CPEB1,C17N,1,16,0.0588235294117647,6.44752990885858,484,____A____Aa_____A,73,Centered,0.379266465226975
C17N.I75,CPEB1_HUMAN.H11MO.0.D,-2,1.09631e-05,0.014274,0.0279113,13,GATTTTTAGTTTTTA,TTTTTATTTTTTTTTTT,+,CPEB1,C17N,2,13,0.133333333333333,6.61431351293454,290,____t_TagTt____,75,Centered,0.440954234195636
C17N.I76,ATF2_HUMAN.H11MO.2.C,1,6.57958e-07,0.000856661,0.000749969,9,TGACGTCAT,GTGACGTCATC,-,ATF2,C17N,4,5,0.444444444444444,6.12624121568817,536,_G__GtCa_,76,Centered,0.680693468409797
C17N.I78,CPEB1_HUMAN.H11MO.0.D,4,5.48934e-05,0.0714712,0.0953669,13,TATTTTTTTATATTAA,TTTTTATTTTTTTTTTT,+,CPEB1,C17N,0,16,0,6.58563185933758,544,_a_t__tt_at____A,78,Centered,0.411601991208598
C17N.I79,ATF2_HUMAN.H11MO.2.C,1,1.26118e-07,0.000164206,0.000161989,9,ATGACGTCA,GATGACGTCAC,+,ATF2,C17N,4,5,0.444444444444444,5.5772557337386,562,_TgaC_tCa,79,Centered,0.619695081526511
C17N.I80,CPEB1_HUMAN.H11MO.0.D,0,2.57018e-06,0.00334637,0.00651546,17,TTTTTTCTTTGTTTTAAATTTA,TTTTTATTTTTTTTTTT,+,CPEB1,C17N,2,20,0.0909090909090909,8.40127168253303,621,t_Tt____tt_ttt_a__t_t_,80,Centered,0.381875985569683
C17N.I81,KLF3_MOUSE.H11MO.0.A,4,3.18218e-06,0.0041432,0.00202858,13,GGTGGCGTGGCTG,GGGGAGGGGCGGGGCCGGG,+,KLF3,C17N,10,3,0.769230769230769,6.36554520301625,346,g_tG__G__g___,81,Centered,0.489657323308943
C17N.I82,HMX1_HUMAN.H11MO.0.D,-5,5.68568e-06,0.00740275,0.0106671,17,ATATTTTTAATTATTTTTCAAATTT,GTTAATTGTTTTTTAAT,+,HMX1,C17N,1,24,0.04,8.13356319986128,286,___t_tt___tt_ttttt______t,82,Centered,0.325342527994451
C17N.I83,SP2_MOUSE.H11MO.0.B,-3,3.19857e-17,4.16454e-14,3.98679e-14,22,GGGCGGGGGGGGGCGGGGCTGGGGGGG,GGGGGGGGGGCGGGGCCGGGGG,+,SP2,C17N,26,1,0.962962962962963,13.1167320306638,637,g____G__gggGGcGG_G__gg____g,83,Centered,0.485804890024583
C17N.I85,CPEB1_HUMAN.H11MO.0.D,-11,2.00397e-05,0.0260916,0.0453346,17,TTATAAAAATTAAAATCAAGAGTAAAAAA,AAAAAAAAAAATAAAAA,-,CPEB1,C17N,3,26,0.103448275862069,8.87132667039323,205,____a_______Aa______a__a_____,85,Centered,0.305907816220456
C17N.I86,HXC10_HUMAN.H11MO.0.D,-4,4.84594e-08,6.30942e-05,0.000123289,19,ATTACATATAAAAAAAATATAAAA,GTAATAAAAAAATTAAAAA,-,HXC10,C17N,1,23,0.0416666666666667,7.86508218388498,214,__ta______aaa___a___aA_a,86,Centered,0.327711757661874
C17N.I87,HMX1_HUMAN.H11MO.0.D,-3,3.99553e-06,0.00520218,0.0101977,17,AAATTTTAAAAATAATTATAAA,ATTAAAAAGCAATTAAC,-,HMX1,C17N,0,22,0,8.08509004776958,245,aa___t_aaaA__aat___a__,87,Centered,0.367504093080435
C17N.I88,CPEB1_HUMAN.H11MO.0.D,-11,1.67046e-05,0.0217494,0.0424823,17,AAATAAAATCTAAAATTTAAAAAAAAAATTAAA,AAAAAAAAAAATAAAAA,-,CPEB1,C17N,1,32,0.0303030303030303,9.30794372839079,217,__a_a___t__a_a____a____a______aa_,88,Centered,0.282058900860327
C17N.I89,SP2_MOUSE.H11MO.0.B,6,1.18849e-12,1.54741e-09,1.4844e-09,16,GCCCCGCCCCCTCCCC,CCCCCGGCCCCGCCCCCCCCCC,-,SP2,C17N,15,1,0.9375,11.2032963240948,331,gCcCCgCCCcc__cc_,89,Centered,0.700206020255924
C17N.I9,ZBTB4_HUMAN.H11MO.1.D,7,0.00230604,3.00246,1,8,GATGGTGA,CAATAGCGGTGGTGG,+,ZBTB4,C17N,4,4,0.5,4.87899040360857,209,G__G_tGA,9,Right,0.609873800451071
C17P.I1,ETS2_MOUSE.H11MO.0.A,2,1.4228e-05,0.0185248,0.018403,11,CAGGAAGAAAA,GGAAGGAAGAGGA,+,ETS2,C17P,4,7,0.363636363636364,5.5872939490061,252,_Agg_Ag_a_a,1,Right,0.507935813546009
C17P.I10,RXRA_MOUSE.H11MO.2.A,0,0.00165153,2.15029,0.923691,10,GACATCATGG,GAGGTCAAGG,+,RXRA,C17P,5,5,0.5,5.53284050967773,443,g_cA__atGg,10,Right,0.553284050967773
C17P.I11,VEZF1_HUMAN.H11MO.1.C,0,0.000511885,0.666474,0.276316,11,GGAGGTAGTGG,AGAGGGAGGGGG,+,VEZF1,C17P,7,4,0.636363636363636,5.65668098471452,558,gg__G__G_gG,11,Right,0.514243725883138
C17P.I12,RARA_MOUSE.H11MO.1.A,8,0.000225707,0.293871,0.29376,10,TCATCATGTC,CCTTGACCTCTTGATCCCCC,-,RARA,C17P,4,6,0.4,5.16749239368355,342,_C__c_T__c,12,Right,0.516749239368355
C17P.I13,PRDM5_MOUSE.H11MO.0.A,3,0.000384995,0.501263,0.487596,11,GGTGATGATGG,CCTGGAGAGCAGGGT,+,PRDM5,C17P,6,5,0.545454545454545,5.40712643546387,502,gg_ga_Ga_Gg,13,Right,0.491556948678534
C17P.I14,TCF7_MOUSE.H11MO.0.A,4,0.000371634,0.483867,0.58507,11,TCCATGATGTC,GTTTCCTTTGATCTTT,-,TCF7,C17P,5,6,0.454545454545455,4.59267311746368,661,__c____T___,14,Right,0.417515737951243
C17P.I15,ZN770_HUMAN.H11MO.0.C,4,0.0001281,0.166786,0.3294,10,CCCCTACCTC,GATCCTCCCGCCTCAGCCTCCC,-,ZN770,C17P,7,3,0.7,5.51650609464256,235,cc_c_aCctc,15,Right,0.551650609464256
C17P.I16,ATF2_HUMAN.H11MO.1.B,4,0.00166798,2.17172,1,8,GATGATGA,AAATGATGATGTCATCATTT,+,ATF2,C17P,3,5,0.375,4.1965738160661,304,gA_Ga_G_,16,Right,0.524571727008263
C17P.I17,PRDM5_MOUSE.H11MO.0.A,3,0.000522584,0.680405,0.570333,11,GGAGATGATGG,CCTGGAGAGCAGGGT,+,PRDM5,C17P,6,5,0.545454545454545,5.08602452226134,259,gg__a_ga_Gg,17,Right,0.462365865660121
C17P.I18,ZNF41_HUMAN.H11MO.0.C,13,0.000208085,0.270926,0.541853,10,AACATCATGA,CACAAGGGAGTAAGGCACCATGAG,+,ZNF41,C17P,3,7,0.3,5.30165296830883,428,__cA_catg_,18,Right,0.530165296830884
C17P.I19,ZBTB4_HUMAN.H11MO.1.D,2,0.000856802,1.11556,0.70388,12,ATGGAGATGGTG,CAATAGCGGTGGTGG,+,ZBTB4,C17P,6,6,0.5,4.55055820435185,586,__g__g__G_tG,19,Right,0.379213183695987
C17P.I2,REST_MOUSE.H11MO.0.A,10,0.00144419,1.88033,1,10,GATGGTGATG,GGGCGCTGTCCATGGTGCTGAA,-,REST,C17P,5,5,0.5,4.61036795198399,229,g__g__G_tG,2,Right,0.461036795198399
C17P.I20,SALL1_MOUSE.H11MO.0.D,7,0.000562693,0.732626,0.509608,10,CCATCATCCC,CCCTGCCCCACCCTCCC,-,SALL1,C17P,6,4,0.6,4.81805117496356,236,cCa_C_tc__,20,Right,0.481805117496356
C17P.I21,ZBTB4_HUMAN.H11MO.1.D,1,0.000401233,0.522405,0.419676,12,CACCATCTCCCT,CCACCACCGCTATTG,-,ZBTB4,C17P,7,5,0.583333333333333,4.88387473798671,679,Ca_C_tc__c__,21,Right,0.406989561498892
C17P.I22,ATF4_MOUSE.H11MO.0.A,4,0.000718615,0.935637,0.489345,8,CAGCATCACC,ATTGCATCATCC,-,ATF4,C17P,6,4,0.6,4.86444683225019,227,Ca_C__C__c,22,Right,0.486444683225019
C17P.I23,ZN250_HUMAN.H11MO.0.C,10,0.00152845,1.99004,1,7,CAGCATC,GTAATCAAAACAGCATGGTA,-,ZN250,C17P,4,3,0.571428571428571,4.59681729408631,221,CA_Ca__,23,Right,0.656688184869473
C17P.I24,KLF15_MOUSE.H11MO.0.A,0,0.000288729,0.375925,0.228175,12,AGGGAGAAGCTG,GGGGAGGAGCAGGGGGGGG,+,KLF15,C17P,7,5,0.583333333333333,4.74063306216768,719,__G__g__G_tG,24,Right,0.39505275518064
C17P.I25,ZBT17_HUMAN.H11MO.0.A,0,0.000135744,0.176738,0.204331,13,GGTGGAGATGGTG,GAGGGTGGGGGAGGGGAAG,+,ZBT17,C17P,8,5,0.615384615384615,5.72863515794162,811,___g__ga_G_tg,25,Right,0.440664242918586
C17P.I26,GATA2_HUMAN.H11MO.0.A,6,0.000765255,0.996362,0.550934,13,CACCATCTCCCCC,CCTTATCTCCACCCCCCAG,-,GATA2,C17P,9,4,0.692307692307692,4.86723945366047,488,ca_ca_c__c___,26,Right,0.374403034896959
C17P.I28,STAT1_MOUSE.H11MO.0.A,14,0.00168043,2.18792,1,7,CAAGGAA,AGGAAAATGAAACTGAAAGAAA,+,STAT1,C17P,3,4,0.428571428571429,4.12152573251482,378,__A_gaA,28,Left,0.58878939035926
C17P.I29,ETV4_HUMAN.H11MO.0.B,0,0.000471997,0.61454,0.552988,10,AGTAGGAAGG,AACAGGAAGGG,+,ETV4,C17P,5,5,0.5,5.11850488430233,310,a__A_g_A__,29,Left,0.511850488430233
C17P.I3,ELF5_MOUSE.H11MO.0.A,6,1.28901e-05,0.016783,0.0324564,10,AGCAAGAAGA,GGAAGAAGGAAGAAGAA,+,ELF5,C17P,4,6,0.4,4.83304079454687,242,a__aagaa__,3,Right,0.483304079454687
C17P.I30,ATF1_MOUSE.H11MO.0.B,0,1.03688e-05,0.0135002,0.0146554,10,GTGACGTCACAAAG,CTGACGTCAC,+,ATF1,C17P,7,7,0.5,11.462179144858,256,_tgA_gTCAcAa_g,30,Left,0.818727081775569
C17P.I31,STA5A_HUMAN.H11MO.0.A,1,0.00207627,2.70331,1,7,TTCCTAG,TTTCCTAGAA,-,STA5A,C17P,3,4,0.428571428571429,4.26612781482882,613,Tt_cT__,31,Left,0.609446830689831
C17P.I32,ATF1_MOUSE.H11MO.0.B,-4,1.20624e-05,0.0157053,0.0133105,10,CTTTGTGACGTCAC,GTGACGTCAC,-,ATF1,C17P,7,7,0.5,11.3213612553818,262,c_tTGTGAc_Tca_,32,Left,0.808668661098701
C17P.I33,STA5A_HUMAN.H11MO.0.A,2,0.000543925,0.70819,1,7,CTAGGAA,TTCTAGGAAA,+,STA5A,C17P,3,4,0.428571428571429,4.08457824509629,213,__AggaA,33,Left,0.583511177870899
C17P.I34,SP1_MOUSE.H11MO.1.A,0,4.10331e-10,5.34251e-07,5.29286e-07,11,GCCCCGCCCCC,GCCCCGCCCCC,-,SP1,C17P,11,0,1,9.85365723809444,496,gCCCCgCCC__,34,Left,0.895787021644949
C17P.I35,ZN418_HUMAN.H11MO.1.D,3,0.000430793,0.560893,1,7,GAAGCAA,CTAGAAGCAACA,-,ZN418,C17P,3,4,0.428571428571429,4.12321679976283,283,__AgcaA,35,Left,0.589030971394689
C17P.I36,ATF1_MOUSE.H11MO.0.B,-4,9.73953e-06,0.0126809,0.0117236,10,CATTGTGACGTCAC,GTGACGTCAC,-,ATF1,C17P,7,7,0.5,11.4191192624052,252,c_tTgTGAc_Tca_,36,Left,0.815651375886083
C17P.I37,ATF1_MOUSE.H11MO.0.B,0,7.40941e-06,0.00964705,0.015078,10,GTGACGTCACAAAG,CTGACGTCAC,+,ATF1,C17P,7,7,0.5,11.6771596682699,225,_tgA_gTCAcAa_g,37,Left,0.834082833447849
C17P.I38,ATF1_MOUSE.H11MO.0.B,0,7.4583e-06,0.0097107,0.0154149,10,GTGACGTCACAAAGC,CTGACGTCAC,+,ATF1,C17P,8,7,0.533333333333333,11.4179768920587,201,_tgA_gTCAcAA_g_,38,Left,0.761198459470578
C17P.I39,ATF1_MOUSE.H11MO.0.B,-4,1.13181e-05,0.0147362,0.0117856,10,CTTTGTGACGTCAC,GTGACGTCAC,-,ATF1,C17P,7,7,0.5,11.2807152468161,201,c_TTgTGAcgTca_,39,Left,0.805765374772576
C17P.I4,CPEB1_HUMAN.H11MO.0.D,-1,6.13156e-06,0.00798329,0.0155997,17,TTTTTTCTTGTTTTTGTTCTT,TTTTTATTTTTTTTTTT,+,CPEB1,C17P,4,17,0.19047619047619,8.29399485022178,510,_t__tt_t_g_t_ttgt__TT,4,Right,0.394952135724847
C17P.I40,JDP2_HUMAN.H11MO.0.D,-2,1.2751e-05,0.0166018,0.00976281,12,CTTTGTGACGTCAC,TGATGACGTCAT,+,JDP2,C17P,7,7,0.5,11.4728322038921,211,c_tTgTGAc_Tca_,40,Left,0.819488014563724
C17P.I41,ATF1_MOUSE.H11MO.0.B,-5,1.22542e-05,0.015955,0.0130974,10,CCTTTGTGACGTCAC,GTGACGTCAC,-,ATF1,C17P,8,7,0.533333333333333,11.6656226612493,234,_c_tTgTGAc_Tca_,41,Left,0.777708177416619
C17P.I42,ATF1_MOUSE.H11MO.0.B,0,1.29035e-05,0.0168004,0.0165317,10,GTGACGTCACAAAGG,CTGACGTCAC,+,ATF1,C17P,8,7,0.533333333333333,12.1768508523127,203,_tgA_gTCAcAA_g_,42,Left,0.811790056820849
C17P.I43,ATF1_MOUSE.H11MO.0.B,0,9.52319e-06,0.0123992,0.0209877,10,GTGACGTCACAATGCC,CTGACGTCAC,+,ATF1,C17P,9,7,0.5625,11.4881319223913,236,_tgA_gTCACAA_g__,43,Left,0.718008245149453
C17P.I44,CREB1_MOUSE.H11MO.0.A,-3,4.25095e-05,0.0553473,0.0408691,11,GCTTTGTGACGTCA,CGATGACGTCA,+,CREB1,C17P,7,7,0.5,11.4123685736636,267,_c_tTgTGAc_Tca,44,Left,0.815169183833111
C17P.I45,ATF1_MOUSE.H11MO.0.B,-5,1.06958e-05,0.0139259,0.0176509,10,GCTTTGTGACGTCAC,GTGACGTCAC,-,ATF1,C17P,8,7,0.533333333333333,11.2361923279665,228,_c_tTgTGAc_Tca_,45,Left,0.7490794885311
C17P.I46,ATF1_MOUSE.H11MO.0.B,0,5.73138e-06,0.00746225,0.014723,10,GTGACGTCACAATG,CTGACGTCAC,+,ATF1,C17P,7,7,0.5,10.429345967052,208,_tgA_gTCAcAa_g,46,Left,0.74495328336086
C17P.I47,ATF1_MOUSE.H11MO.0.B,0,9.83983e-06,0.0128115,0.0186448,10,GTGACGTCACAATG,CTGACGTCAC,+,ATF1,C17P,7,7,0.5,11.0881398708187,221,_tgA_gTCACAa_g,47,Left,0.792009990772764
C17P.I48,ATF1_MOUSE.H11MO.0.B,0,9.77622e-06,0.0127286,0.0136892,10,GTGACGTCACAATG,CTGACGTCAC,+,ATF1,C17P,7,7,0.5,11.2549873522145,205,_tgA_gTCACAa_g,48,Left,0.803927668015318
C17P.I49,ATF1_MOUSE.H11MO.0.B,-4,7.66134e-06,0.00997507,0.0159517,10,CATTGTGACGTCAC,GTGACGTCAC,-,ATF1,C17P,7,7,0.5,11.4270834466893,298,c_tTgTGAc_Tca_,49,Left,0.816220246192093
C17P.I5,ETS2_MOUSE.H11MO.0.A,-1,4.11093e-05,0.0535243,0.0474986,13,TTCCCCTTCTTCCT,TCCTCTTCCTTCC,-,ETS2,C17P,7,7,0.5,5.3125066595106,410,t_c___ttctt___,5,Right,0.379464761393615
C17P.I50,CREB1_MOUSE.H11MO.0.A,0,5.29146e-05,0.0688948,0.0552444,11,TGACGTCACAATG,TGACGTCATCG,-,CREB1,C17P,6,7,0.461538461538462,11.4940422519936,201,tgA_gTCAcAa_g,50,Left,0.884157096307204
C17P.I51,ATF1_MOUSE.H11MO.0.B,0,1.03884e-05,0.0135257,0.0189371,10,GTGACGTCACAATGG,CTGACGTCAC,+,ATF1,C17P,8,7,0.533333333333333,11.7650836488055,201,_tgA_gTCACAA_g_,51,Left,0.784338909920369
C17P.I52,ATF1_MOUSE.H11MO.0.B,0,6.8551e-06,0.00892534,0.0176235,10,GTGACGTCACAATGG,CTGACGTCAC,+,ATF1,C17P,8,7,0.533333333333333,11.9054194064308,220,_tgA_gTCACAa_g_,52,Left,0.793694627095384
C17P.I53,ATF1_MOUSE.H11MO.0.B,-4,1.12965e-05,0.0147081,0.00935932,10,CATTGTGACGTCAC,GTGACGTCAC,-,ATF1,C17P,7,7,0.5,11.1589789556674,262,c_tTgTGAc_Tca_,53,Left,0.797069925404818
C17P.I55,ATF1_MOUSE.H11MO.0.B,-4,4.73872e-06,0.00616982,0.0115881,10,CTTTGTGACGTCACAG,GTGACGTCAC,-,ATF1,C17P,8,8,0.5,10.8435347189714,243,c_tTGTGAc_Tca___,55,Centered,0.677720919935709
C17P.I56,ATF1_MOUSE.H11MO.0.B,-4,5.53776e-06,0.00721016,0.0142256,10,CATTGTGACGTCAC,GTGACGTCAC,-,ATF1,C17P,7,7,0.5,10.5155900168349,220,c_tTGTGAc_tca_,56,Centered,0.751113572631062
C17P.I57,ATF1_MOUSE.H11MO.0.B,-2,7.68558e-06,0.0100066,0.00816672,10,CTGTGACGTCACAATG,CTGACGTCAC,+,ATF1,C17P,8,8,0.5,11.0221730845838,223,___tgA_gTCACAa_g,57,Centered,0.688885817786485
C17P.I58,ATF1_MOUSE.H11MO.0.B,-4,6.03853e-06,0.00786217,0.0136818,10,CATTGTGACGTCACA,GTGACGTCAC,-,ATF1,C17P,7,8,0.466666666666667,10.3368325433908,204,c_tTGTGAcgTca__,58,Centered,0.689122169559385
C17P.I59,ATF1_MOUSE.H11MO.0.B,-4,5.26418e-06,0.00685396,0.0135334,10,CATTGTGACGTCAC,GTGACGTCAC,-,ATF1,C17P,7,7,0.5,10.7653503706295,208,c_tTGTGAc_Tca_,59,Centered,0.768953597902109
C17P.I6,ETS2_MOUSE.H11MO.0.A,-1,3.62985e-05,0.0472607,0.0318801,13,TTCATGTTCTTCTT,TCCTCTTCCTTCC,-,ETS2,C17P,4,10,0.285714285714286,5.53710288757001,436,ttc____tcttc__,6,Right,0.395507349112144
C17P.I60,ATF1_MOUSE.H11MO.0.B,0,6.61877e-06,0.00861765,0.0132231,10,GTGACGTCACAATG,CTGACGTCAC,+,ATF1,C17P,7,7,0.5,10.7275917941137,243,_tgA_gTCACAa_g,60,Centered,0.766256556722404
C17P.I61,ATF1_MOUSE.H11MO.0.B,0,5.25391e-06,0.0068406,0.0135018,10,GTGACGTCACAATG,CTGACGTCAC,+,ATF1,C17P,7,7,0.5,11.0125293879728,201,_tgA_gTCACAa_g,61,Centered,0.786609241998058
C17P.I62,ATF1_MOUSE.H11MO.0.B,-2,8.23487e-06,0.0107218,0.00918793,10,CTGTGACGTCACAAAG,CTGACGTCAC,+,ATF1,C17P,8,8,0.5,11.6108521314759,214,___tgA_gTCACAa_g,62,Centered,0.725678258217242
C17P.I63,ATF1_MOUSE.H11MO.0.B,-4,5.06378e-06,0.00659304,0.0110447,10,CATTGTGACGTCACA,GTGACGTCAC,-,ATF1,C17P,7,8,0.466666666666667,10.7858469726246,213,c_tTGTGAc_tca__,63,Centered,0.71905646484164
C17P.I64,ATF1_MOUSE.H11MO.0.B,-4,6.74327e-06,0.00877974,0.0167899,10,CATTGTGACGTCACA,GTGACGTCAC,-,ATF1,C17P,7,8,0.466666666666667,11.140375760485,204,c_tTGTGAcgTca__,64,Centered,0.742691717365666
C17P.I65,ATF1_MOUSE.H11MO.0.B,-4,6.99318e-06,0.00910512,0.0138893,10,CTTTGTGACGTCAC,GTGACGTCAC,-,ATF1,C17P,7,7,0.5,11.4370222145574,204,c_tTGTGAcgTca_,65,Centered,0.816930158182668
C17P.I66,ATF1_MOUSE.H11MO.0.B,0,6.80953e-06,0.008866,0.0136027,10,GTGACGTCACAATG,CTGACGTCAC,+,ATF1,C17P,7,7,0.5,10.8337833395623,219,_tgAcgTCACAa_g,66,Centered,0.773841667111591
C17P.I67,ATF1_MOUSE.H11MO.0.B,0,7.57642e-06,0.0098645,0.0184771,10,GTGACGTCACAATG,CTGACGTCAC,+,ATF1,C17P,7,7,0.5,11.0979648064269,257,_tgA_gTCACAa_g,67,Centered,0.792711771887635
C17P.I69,ATF1_MOUSE.H11MO.0.B,-4,7.30842e-06,0.00951556,0.0180143,10,CATTGTGACGTCAC,GTGACGTCAC,-,ATF1,C17P,7,7,0.5,11.1249316611523,252,c_tTGTGAcgTca_,69,Centered,0.794637975796595
C17P.I7,ELF5_MOUSE.H11MO.0.A,2,1.18204e-05,0.0153902,0.017477,11,CCTCCACCTCC,TTCTTCTTCCTTCTTCC,-,ELF5,C17P,8,3,0.727272727272727,6.6995244366137,246,C__C__CctCc,7,Right,0.60904767605579
C17P.I70,TAF1_HUMAN.H11MO.0.A,7,0.000157545,0.205123,0.410246,8,CGGCGGCG,AAGATGGCGGCGGCGG,+,TAF1,C17P,8,0,1,6.54601926885086,262,cGGCg_CG,70,Centered,0.818252408606358
C17P.I71,SP3_MOUSE.H11MO.0.B,-2,2.68713e-09,3.49864e-06,2.34337e-06,19,CGCCCCCGCCCCCCCCCGCCC,CCCCGGCCCCGCCCCCCCCC,-,SP3,C17P,21,0,1,11.9847172714224,497,c_cccCc_cCc__ccCCgCCc,71,Centered,0.570700822448686
C17P.I72,ATF1_MOUSE.H11MO.0.B,-2,6.19155e-06,0.00806139,0.0136118,10,CTGTGACGTCACAATG,CTGACGTCAC,+,ATF1,C17P,8,8,0.5,11.2448791524771,228,___tgA_gTCACAa_g,72,Centered,0.702804947029818
C17P.I73,ATF1_MOUSE.H11MO.0.B,0,9.06323e-06,0.0118003,0.0116547,10,GTGACGTCACAAAG,CTGACGTCAC,+,ATF1,C17P,7,7,0.5,10.4797067727985,223,_tga_gTCAcAa_g,73,Centered,0.748550483771321
C17P.I74,ATF1_MOUSE.H11MO.0.B,-4,8.58518e-06,0.0111779,0.0148277,10,CTTTGTGACGTCACAG,GTGACGTCAC,-,ATF1,C17P,8,8,0.5,11.2331361379378,209,c_TTGTGAc_Tca___,74,Centered,0.702071008621111
C17P.I75,ATF1_MOUSE.H11MO.0.B,-4,1.10055e-05,0.0143291,0.00989472,10,CTTTGTGACGTCACAA,GTGACGTCAC,-,ATF1,C17P,7,9,0.4375,10.7989447598501,216,c_tTgTGAc_Tca___,75,Centered,0.674934047490632
C17P.I76,ATF1_MOUSE.H11MO.0.B,-4,9.55168e-06,0.0124363,0.0109817,10,CTTTGTGACGTCACAG,GTGACGTCAC,-,ATF1,C17P,8,8,0.5,11.0195189110368,208,c_tTgTGAc_Tca___,76,Centered,0.688719931939798
C17P.I77,ATF1_MOUSE.H11MO.0.B,-1,1.56939e-05,0.0204335,0.0101668,10,TGTGACGTCACAAAGC,CTGACGTCAC,+,ATF1,C17P,8,8,0.5,10.801757634494,221,__tga_gTCAcAa_g_,77,Centered,0.675109852155874
C17P.I78,ATF1_MOUSE.H11MO.0.B,0,1.11067e-05,0.0144609,0.0188623,10,GTGACGTCACAATG,CTGACGTCAC,+,ATF1,C17P,7,7,0.5,11.1006172574762,230,_tgA_gTCAcAa_g,78,Centered,0.792901232676875
C17P.I79,ATF1_MOUSE.H11MO.0.B,-2,9.81605e-06,0.0127805,0.0107037,10,TTGTGACGTCACAAAG,CTGACGTCAC,+,ATF1,C17P,7,9,0.4375,11.0139009523482,211,___tgA_gTCACAa_g,79,Centered,0.688368809521761
C17P.I80,ATF1_MOUSE.H11MO.0.B,-2,1.16824e-05,0.0152105,0.0186286,10,CTGTGACGTCACAAAG,CTGACGTCAC,+,ATF1,C17P,8,8,0.5,11.2819135068422,301,___tgA_gTCAcAa_g,80,Centered,0.705119594177638
C17P.I81,ATF1_MOUSE.H11MO.0.B,-1,1.67643e-05,0.0218271,0.014016,10,TGTGACGTCACAAAG,CTGACGTCAC,+,ATF1,C17P,7,8,0.466666666666667,10.2742103275534,250,__tgacgTCAcAa_g,81,Centered,0.684947355170228
C17P.I82,ATF1_MOUSE.H11MO.0.B,0,1.2799e-05,0.0166644,0.0153876,10,GTGACGTCACAAAG,CTGACGTCAC,+,ATF1,C17P,7,7,0.5,10.5561917405508,228,_tgA_gTCAcAa_g,82,Centered,0.754013695753626
C17P.I83,ARI3A_MOUSE.H11MO.0.D,0,6.95843e-06,0.00905987,0.00868554,22,TTCTAAATGAAAACAAAAAATAA,AATTAATCGAAATCAAATTAAA,+,ARI3A,C17P,3,20,0.130434782608696,8.99119125830033,212,_t__aAAt_aA_a__aa__a___,83,Centered,0.390921359056536
C17P.I84,ARI3A_MOUSE.H11MO.0.D,-3,4.90305e-06,0.00638378,0.00615204,22,TATTTTACTTTGATTTTATTTTGAAACTGCATA,TTTAATTTGATTTCGATTAATT,-,ARI3A,C17P,6,27,0.181818181818182,9.75587919191419,254,t_t_____Ttt___tt____tt___a_t_____,84,Centered,0.295632702785279
C17P.I85,SP1_HUMAN.H11MO.0.A,0,7.41851e-14,9.6589e-11,1.86362e-10,19,CCCCCCCCCCGCCCCGCCC,CCCCCCCCCGGCCCCGCCCCCC,-,SP1,C17P,19,0,1,11.6305713661066,333,cC___c_cc_gCcCCGCCc,85,Centered,0.612135335058241
C17P.I86,ATF1_MOUSE.H11MO.0.B,0,1.40246e-05,0.01826,0.0216286,10,GTGACGTCACAAAGG,CTGACGTCAC,+,ATF1,C17P,8,7,0.533333333333333,10.3978027953432,217,_tgA_gTCACAa_g_,86,Centered,0.693186853022883
C17P.I87,ATF1_MOUSE.H11MO.0.B,0,1.08039e-05,0.0140667,0.0190672,10,GTGACGTCACAATG,CTGACGTCAC,+,ATF1,C17P,7,7,0.5,10.4592676361991,302,_tgA_gTCACAa_g,87,Centered,0.747090545442796
C17P.I88,ATF2_HUMAN.H11MO.2.C,-4,1.77232e-06,0.00230756,0.00286964,11,CTTTGTGACGTCACCG,GTGACGTCATC,-,ATF2,C17P,9,7,0.5625,11.2129375017548,204,c_tTGTGAc_Tca___,88,Centered,0.700808593859677
C17P.I89,ARI3A_MOUSE.H11MO.0.D,0,1.82465e-06,0.00237569,0.00227701,22,TTTACTTTGTATTTATTTTTAATTT,TTTAATTTGATTTCGATTAATT,-,ARI3A,C17P,2,23,0.08,8.71418474081862,201,t__a_tt____tt__t__T___t_t,89,Centered,0.348567389632745
C17P.I9,ZN770_HUMAN.H11MO.1.C,2,0.00310824,4.04693,1,7,GATGCTG,GGGAGGCTGAG,+,ZN770,C17P,4,3,0.571428571428571,5.12863260833679,219,G__G_tG,9,Right,0.732661801190969
C18N.I1,ZBTB6_MOUSE.H11MO.0.D,0,9.02214e-06,0.0117468,0.0117197,13,CAGCAGCATCACC,CGGCTCCAGCACC,-,ZBTB6,C18N,8,5,0.615384615384615,6.00977440918474,275,CAgC__c_____c,1,Right,0.462290339168057
C18N.I10,ZBT17_HUMAN.H11MO.0.A,0,1.94307e-05,0.0252988,0.0481037,10,GAAGGTGAGG,GAGGGTGGGGGAGGGGAAG,+,ZBT17,C18N,6,4,0.6,5.86669572538236,284,g__Ggtg_gg,10,Right,0.586669572538236
C18N.I11,MYF6_MOUSE.H11MO.0.C,0,0.00097783,1.27313,1,7,CACCAGCAACACGG,CAGCTGC,+,MYF6,C18N,9,5,0.642857142857143,5.70040146708526,1000,ca_Ca_ca_c___g,11,Right,0.407171533363233
C18N.I12,SALL1_MOUSE.H11MO.0.D,2,2.39353e-06,0.00311637,0.0060049,14,CACCTCCAGCCTCC,CCCTGCCCCACCCTCCC,-,SALL1,C18N,10,4,0.714285714285714,5.87434482054796,919,C__C__c__C_tc_,12,Right,0.419596058610569
C18N.I13,ZBTB6_MOUSE.H11MO.0.D,3,0.00042246,0.550043,0.493893,10,CACCAGCACCATGG,CGGCTCCAGCACC,-,ZBTB6,C18N,9,5,0.642857142857143,5.34460294499653,1000,ca_Ca_ca_c__gg,13,Right,0.381757353214038
C18N.I14,MYF6_MOUSE.H11MO.0.C,-7,0.00270262,3.51881,1,7,CGGTGTTGATGGTG,GCAGCTG,-,MYF6,C18N,8,6,0.571428571428571,5.93392955722968,515,____g_tG_tGgtg,14,Right,0.423852111230691
C18N.I16,REST_MOUSE.H11MO.0.A,9,2.75056e-05,0.0358123,0.0444569,11,TGTTGGTGCTG,GGGCGCTGTCCATGGTGCTGAA,-,REST,C18N,6,5,0.545454545454545,5.16907310217157,299,_g__g_tg_TG,16,Right,0.469915736561052
C18N.I17,KLF5_HUMAN.H11MO.0.A,2,3.75705e-05,0.0489168,0.0934664,12,CAGCCACAACCTC,CCCAGCCCCACCCT,-,KLF5,C18N,8,5,0.615384615384615,5.95612182889037,608,c__C__C__cct_,17,Right,0.458163217606951
C18N.I18,ZBTB6_MOUSE.H11MO.0.D,3,0.000451655,0.588055,0.29792,10,CACCAGCACCGTGG,CGGCTCCAGCACC,-,ZBTB6,C18N,10,4,0.714285714285714,5.16730882219312,872,ca_Ca_c_______,18,Right,0.369093487299509
C18N.I19,ONEC2_MOUSE.H11MO.0.D,1,0.000111377,0.145013,0.097612,16,AACAACATCAAGAAAA,AAAAAAAATCAATAACAAGAC,-,ONEC2,C18N,4,12,0.25,5.42341463249853,675,a__a_catca___a__,19,Right,0.338963414531158
C18N.I2,ZBT17_MOUSE.H11MO.0.A,3,1.26789e-05,0.0165079,0.0253363,13,CCTCGTCACCACC,CCGCCCCTCCCCCACCCCC,-,ZBT17,C18N,9,4,0.692307692307692,6.88321269519919,227,C_____C_cC__c,2,Right,0.529477899630707
C18N.I20,ONEC2_MOUSE.H11MO.0.D,-1,0.00204913,2.66797,1,18,CATGTTGGTGTTGATGGTG,GTCTTGTTATTGATTTTTTTT,+,ONEC2,C18N,9,10,0.473684210526316,6.15583750879336,465,__Tg_tg_t___g_t__t_,20,Right,0.32399144783123
C18N.I21,SP5_MOUSE.H11MO.1.C,0,2.93275e-05,0.0381844,0.0655781,13,GGAGAGGAAGGTG,GGAGGGGGAGGAG,+,SP5,C18N,8,5,0.615384615384615,5.6017081626323,967,gg_g__G__G_tg,21,Right,0.430900627894792
C18N.I22,ZN263_HUMAN.H11MO.1.A,-2,0.000564042,0.734382,0.416044,11,GAGATGAAGGTGG,GAGGGAGGAGG,+,ZN263,C18N,7,6,0.538461538461538,4.80065946318238,1000,_____g__G_tGg,22,Right,0.369281497167875
C18N.I24,TYY1_MOUSE.H11MO.0.A,-2,0.00133028,1.73202,1,12,ACCATCATGACGGA,CAAGATGGCGGC,+,TYY1,C18N,7,7,0.5,5.394240272614,527,a_cA_c__g_____,24,Right,0.385302876615286
C18N.I25,TBX3_HUMAN.H11MO.0.C,0,0.000313626,0.408341,0.635813,8,GAAGGTGG,GGAGGTGGGAA,+,TBX3,C18N,5,3,0.625,4.48572821372074,223,g__Ggtgg,25,Right,0.560716026715092
C18N.I26,TAF1_MOUSE.H11MO.0.A,3,0.000476417,0.620295,0.392516,11,CCTCCATCTCCGTGTCC,CCGCCGCCATCTTG,-,TAF1,C18N,11,6,0.647058823529412,6.26894999303634,464,cc__C_tc_______cc,26,Right,0.368761764296255
C18N.I27,ZBTB4_HUMAN.H11MO.1.D,0,0.000571555,0.744165,1,15,CCACCATCACCACCGC,CCACCACCGCTATTG,-,ZBTB4,C18N,11,5,0.6875,5.43174888312262,381,cca_C_tC__c_c__c,27,Right,0.339484305195164
C18N.I29,ATF1_MOUSE.H11MO.0.B,-4,3.62418e-06,0.00471868,0.00932816,10,CATTGTGACGTCAC,GTGACGTCAC,-,ATF1,C18N,7,7,0.5,9.37793239359807,349,c_tTGTGAc_tca_,29,Left,0.669852313828433
C18N.I3,ZBTB6_MOUSE.H11MO.0.D,-1,0.000552689,0.719601,0.719601,12,ACAGCTCCATGTC,CGGCTCCAGCACC,-,ZBTB6,C18N,7,6,0.538461538461538,5.70087199397232,249,_CA_C__c_____,3,Right,0.438528614920947
C18N.I30,ATF1_MOUSE.H11MO.0.B,-4,2.38924e-06,0.00311079,0.00613278,10,CATTGTGACGTCAC,GTGACGTCAC,-,ATF1,C18N,7,7,0.5,9.04636179948557,1000,c_tTgTGAcgtca_,30,Left,0.646168699963255
C18N.I32,CREB1_MOUSE.H11MO.0.A,0,4.32078e-05,0.0562566,0.0315857,11,TGACGTCACAATG,TGACGTCATCG,-,CREB1,C18N,6,7,0.461538461538462,8.79549085056332,1000,tgacgTCAcA__g,32,Left,0.676576219274101
C18N.I33,ZN418_HUMAN.H11MO.1.D,2,0.000776033,1.01039,0.968926,7,TTCCTTT,TGTTGCTTCTAG,+,ZN418,C18N,2,5,0.285714285714286,4.34005138721366,252,tT_CT__,33,Left,0.620007341030522
C18N.I34,ATF1_MOUSE.H11MO.0.B,0,4.94613e-06,0.00643987,0.00927354,10,GTGACGTCACAAAG,CTGACGTCAC,+,ATF1,C18N,7,7,0.5,9.4263019581778,1000,_tgAcgTCAcAa_g,34,Left,0.673307282726985
C18N.I36,ATF1_MOUSE.H11MO.0.B,-4,5.02724e-06,0.00654546,0.0129192,10,CATTGTGACGTCAC,GTGACGTCAC,-,ATF1,C18N,7,7,0.5,9.62995114870264,1000,c_tTgTGAc_tca_,36,Left,0.68785365347876
C18N.I37,CREB1_MOUSE.H11MO.0.A,0,3.05167e-05,0.0397327,0.0261487,11,TGACGTCACAATG,TGACGTCATCG,-,CREB1,C18N,6,7,0.461538461538462,9.20528597113276,201,tgAcgTCAcAa_g,37,Left,0.708098920856366
C18N.I38,ATF1_MOUSE.H11MO.0.B,1,3.40154e-05,0.0442881,0.0374028,9,TGACGTCACAAAG,CTGACGTCAC,+,ATF1,C18N,6,7,0.461538461538462,9.2431092621709,366,TgAcgTCAcAa__,38,Left,0.711008404782377
C18N.I39,ATF1_MOUSE.H11MO.0.B,0,4.84388e-06,0.00630673,0.00986789,10,GTGACGTCACAATG,CTGACGTCAC,+,ATF1,C18N,7,7,0.5,10.4056611079752,276,_tgA_gTCAcAa_g,39,Left,0.743261507712517
C18N.I4,PRDM1_MOUSE.H11MO.0.A,6,0.00261982,3.41101,1,8,GAAGGTGA,GAAAGTGAAAGTGA,+,PRDM1,C18N,4,4,0.5,4.9436554203628,234,ga_Gg_ga,4,Right,0.61795692754535
C18N.I40,ATF1_MOUSE.H11MO.0.B,-4,3.2538e-06,0.00423645,0.00834156,10,CATTGTGACGTCAC,GTGACGTCAC,-,ATF1,C18N,7,7,0.5,8.68463586626233,402,c_tTgTGAc_tca_,40,Left,0.620331133304452
C18N.I41,CREB1_MOUSE.H11MO.0.A,-2,4.11308e-05,0.0535523,0.0266404,11,CATTGTGACGTCA,CGATGACGTCA,+,CREB1,C18N,6,7,0.461538461538462,9.77521138789507,698,c_tTgTGAcgTcA,41,Left,0.75193933753039
C18N.I42,ATF1_MOUSE.H11MO.0.B,-4,3.55379e-06,0.00462703,0.00912556,10,CATTGTGACGTCAC,GTGACGTCAC,-,ATF1,C18N,7,7,0.5,9.7461805821646,221,c_tTgTGAcgTca_,42,Left,0.6961557558689
C18N.I44,ATF1_MOUSE.H11MO.0.B,-4,6.05645e-06,0.0078855,0.0155398,10,CATTGTGACGTCACA,GTGACGTCAC,-,ATF1,C18N,7,8,0.466666666666667,9.39279265915851,337,c_tTGTGAc_tca__,44,Left,0.626186177277234
C18N.I45,ATF1_MOUSE.H11MO.0.B,-4,2.38277e-06,0.00310237,0.00612815,10,CATTGTGACGTCAC,GTGACGTCAC,-,ATF1,C18N,7,7,0.5,9.90231749989849,245,c_tTGTGAcgTca_,45,Left,0.707308392849892
C18N.I46,ATF1_MOUSE.H11MO.0.B,-4,2.76292e-06,0.00359732,0.0057765,10,CATTGTGACGTCAC,GTGACGTCAC,-,ATF1,C18N,7,7,0.5,9.78499731114338,225,c_tTGTGAc_Tca_,46,Left,0.698928379367384
C18N.I48,ATF1_MOUSE.H11MO.0.B,-4,2.28191e-06,0.00297105,0.005196,10,CATTGTGACGTCAC,GTGACGTCAC,-,ATF1,C18N,7,7,0.5,9.97172026266581,345,___TgTGAc_Tca_,48,Left,0.712265733047558
C18N.I49,ATF1_MOUSE.H11MO.0.B,-4,4.72579e-06,0.00615298,0.0117278,10,CTTTGTGACGTCAC,GTGACGTCAC,-,ATF1,C18N,7,7,0.5,9.59473337907361,257,c_tTgTGAc_tca_,49,Left,0.685338098505258
C18N.I5,REST_MOUSE.H11MO.0.A,2,2.83783e-05,0.0369485,0.0369485,8,CAGCACCA,TTCAGCACCATGGACAGCGCCC,+,REST,C18N,5,3,0.625,5.49294567121923,483,CA_Ca_C_,5,Right,0.686618208902404
C18N.I50,ATF7_HUMAN.H11MO.0.D,1,2.98339e-05,0.0388438,0.0217152,10,TGACGTCACAAT,ATGACGTCATC,-,ATF7,C18N,5,7,0.416666666666667,9.80530055829158,201,TgA_gTCAcAa_,50,Left,0.817108379857632
C18N.I51,ATF7_HUMAN.H11MO.0.D,-2,2.85126e-05,0.0371234,0.0222465,10,ATTGTGACGTCA,GATGACGTCAT,+,ATF7,C18N,5,7,0.416666666666667,9.95002772242804,303,_tTgTGAc_TcA,51,Left,0.829168976869003
C18N.I52,ATF7_HUMAN.H11MO.0.D,1,4.71789e-05,0.061427,0.029353,10,TGACGTCACAATG,ATGACGTCATC,-,ATF7,C18N,6,7,0.461538461538462,9.62768933881663,226,tga_gTCACAa__,52,Left,0.74059148760128
C18N.I53,ATF1_MOUSE.H11MO.0.B,-4,1.77813e-06,0.00231513,0.00456388,10,CTTTGTGACGTCAC,GTGACGTCAC,-,ATF1,C18N,7,7,0.5,9.35521602696046,796,__tTgTGAc_Tca_,53,Left,0.668229716211462
C18N.I55,ATF1_MOUSE.H11MO.0.B,-4,2.94459e-06,0.00383386,0.00757012,10,CATTGTGACGTCAC,GTGACGTCAC,-,ATF1,C18N,7,7,0.5,9.02168324725292,216,c_tTGTGAc_tca_,55,Centered,0.644405946232351
C18N.I56,ATF1_MOUSE.H11MO.0.B,-3,8.64449e-06,0.0112551,0.0222063,10,ATTGTGACGTCACA,GTGACGTCAC,-,ATF1,C18N,6,8,0.428571428571429,8.73665233275275,383,_tTgTGAc_Tca__,56,Centered,0.624046595196625
C18N.I57,CREB1_MOUSE.H11MO.0.A,-2,2.8614e-05,0.0372554,0.0241829,11,CATTGTGACGTCA,CGATGACGTCA,+,CREB1,C18N,6,7,0.461538461538462,8.89155450831355,232,c_tTGTGAc_tca,57,Centered,0.683965731408735
C18N.I58,ATF1_MOUSE.H11MO.0.B,-1,2.82943e-06,0.00368392,0.0072769,10,TGTGACGTCACAATG,CTGACGTCAC,+,ATF1,C18N,7,8,0.466666666666667,9.06545865492453,279,__tga_gTCACAa_g,58,Centered,0.604363910328302
C18N.I59,ATF7_HUMAN.H11MO.0.D,1,3.42302e-05,0.0445678,0.0264513,10,TGACGTCACAATG,ATGACGTCATC,-,ATF7,C18N,6,7,0.461538461538462,8.6871875992698,270,tgacgTCAcAa_g,59,Centered,0.668245199943831
C18N.I6,ZBTB4_HUMAN.H11MO.1.D,7,0.00194747,2.5356,1,8,GATGGTGA,CAATAGCGGTGGTGG,+,ZBTB4,C18N,4,4,0.5,4.90293882988419,238,g__G__Ga,6,Right,0.612867353735523
C18N.I60,ATF1_MOUSE.H11MO.0.B,-4,2.47263e-06,0.00321936,0.00635925,10,CATTGTGACGTCAC,GTGACGTCAC,-,ATF1,C18N,7,7,0.5,8.69197434777127,427,__tTGTGAc_tca_,60,Centered,0.620855310555091
C18N.I61,ATF1_MOUSE.H11MO.0.B,-4,4.32175e-06,0.00562692,0.0111019,10,CATTGTGACGTCACA,GTGACGTCAC,-,ATF1,C18N,7,8,0.466666666666667,9.0875213333208,293,c_tTgTGAc_tcA__,61,Centered,0.60583475555472
C18N.I62,ATF1_MOUSE.H11MO.0.B,-4,2.94451e-06,0.00383375,0.00713427,10,CATTGTGACGTCAC,CTGACGTCAC,+,ATF1,C18N,7,7,0.5,9.01943939865594,219,c_tTgTGAc_Tca_,62,Centered,0.644245671332567
C18N.I63,ATF1_MOUSE.H11MO.0.B,-4,3.87769e-05,0.0504875,0.0325847,9,CTTTGTGACGTCA,GTGACGTCAC,-,ATF1,C18N,6,7,0.461538461538462,8.58209507881365,412,c_tTGTGAc_tca,63,Centered,0.660161159908742
C18N.I64,ATF1_MOUSE.H11MO.0.B,0,9.5617e-06,0.0124493,0.0113979,10,GTGACGTCACAAA,CTGACGTCAC,+,ATF1,C18N,6,7,0.461538461538462,9.09021654334756,230,_tga_gTCACAa_,64,Centered,0.699247426411351
C18N.I65,ATF1_MOUSE.H11MO.0.B,0,3.83467e-06,0.00499274,0.00500085,10,GTGACGTCACAAA,CTGACGTCAC,+,ATF1,C18N,6,7,0.461538461538462,8.70153644817621,322,_Tga_gTCAcA__,65,Centered,0.669348957552016
C18N.I66,CREB1_MOUSE.H11MO.0.A,-1,1.92872e-05,0.0251119,0.0156581,11,TTTGTGACGTCA,CGATGACGTCA,+,CREB1,C18N,5,7,0.416666666666667,8.653186448973,404,_ttgTGAc_tcA,66,Centered,0.72109887074775
C18N.I68,ATF1_MOUSE.H11MO.0.B,0,3.12638e-06,0.00407055,0.00451552,10,GTGACGTCACAAAG,CTGACGTCAC,+,ATF1,C18N,7,7,0.5,8.8575722910287,230,_Tga_gTCAcA___,68,Centered,0.632683735073479
C18N.I69,ATF1_MOUSE.H11MO.0.B,-3,3.85034e-06,0.00501314,0.00551411,10,TTTGTGACGTCAC,GTGACGTCAC,-,ATF1,C18N,6,7,0.461538461538462,9.4089614249752,342,__TGTGAC_tcA_,69,Centered,0.723766263459631
C18N.I7,KLF5_MOUSE.H11MO.0.A,0,2.52574e-06,0.00328851,0.00282472,14,TCCTCACCCCCGCC,GCCCCACCCTGCCCC,-,KLF5,C18N,11,3,0.785714285714286,6.0763325614573,325,_Cc_c_cC_____c,7,Right,0.434023754389807
C18N.I70,ATF1_MOUSE.H11MO.0.B,0,3.96597e-06,0.00516369,0.00972834,10,GTGACGTCACAAAG,CTGACGTCAC,+,ATF1,C18N,7,7,0.5,9.90637415013179,338,_TgA_GTCAcA___,70,Centered,0.707598153580842
C18N.I71,ATF1_MOUSE.H11MO.0.B,0,3.69524e-06,0.0048112,0.0052792,10,GTGACGTCACAAA,CTGACGTCAC,+,ATF1,C18N,6,7,0.461538461538462,8.86081444579535,236,_tga_gTCAcAa_,71,Centered,0.681601111215027
C18N.I72,ATF1_MOUSE.H11MO.0.B,0,3.05069e-06,0.00397199,0.00655181,10,GTGACGTCACAAA,CTGACGTCAC,+,ATF1,C18N,6,7,0.461538461538462,9.57522009673473,284,_TgA_gTCACA__,72,Centered,0.736555392056518
C18N.I73,ATF1_MOUSE.H11MO.0.B,-4,3.40678e-06,0.00443563,0.00619171,10,CTTTGTGACGTCAC,CTGACGTCAC,+,ATF1,C18N,7,7,0.5,8.25801362219557,802,c_tTgTGAcgt_a_,73,Centered,0.589858115871112
C18N.I74,ATF1_MOUSE.H11MO.0.B,-4,1.68761e-06,0.00219726,0.0043247,10,CTTTGTGACGTCAC,CTGACGTCAC,+,ATF1,C18N,7,7,0.5,8.66410945118886,1000,___tgTGAcgtca_,74,Centered,0.618864960799204
C18N.I75,ATF1_MOUSE.H11MO.0.B,-1,3.20205e-06,0.00416907,0.00665371,10,TGTGACGTCACAAT,CTGACGTCAC,+,ATF1,C18N,6,8,0.428571428571429,8.27156385636135,1000,__TgacgTCAca__,75,Centered,0.590825989740097
C18N.I76,ATF1_MOUSE.H11MO.0.B,-4,2.76718e-06,0.00360287,0.00448714,10,CATTGTGACGTCAC,GTGACGTCAC,-,ATF1,C18N,7,7,0.5,8.1799149385891,1000,__ttgTGAcgtca_,76,Centered,0.58427963847065
C18N.I77,ATF1_MOUSE.H11MO.0.B,-4,4.58469e-06,0.00596927,0.00788734,10,CTTTGTGACGTCACA,GTGACGTCAC,-,ATF1,C18N,7,8,0.466666666666667,9.30009030069433,1000,__ttgTGAc_tcA__,77,Centered,0.620006020046289
C18N.I78,ATF1_MOUSE.H11MO.0.B,-4,8.00069e-06,0.0104169,0.00962881,10,CATTGTGACGTCAC,CTGACGTCAC,+,ATF1,C18N,7,7,0.5,8.48365143850251,315,c_tTgTGAcgtca_,78,Centered,0.605975102750179
C18N.I79,ATF1_MOUSE.H11MO.0.B,-1,2.7607e-06,0.00359443,0.00580859,10,TGTGACGTCACAAAG,GTGACGTCAC,-,ATF1,C18N,7,8,0.466666666666667,7.74111008472744,1000,__tgacgTCAcaa__,79,Centered,0.516074005648496
C18N.I8,ZBT17_MOUSE.H11MO.0.A,6,0.000655827,0.853886,0.477462,10,CGTCCCCACC,CCGCCCCTCCCCCACCCCC,-,ZBT17,C18N,8,2,0.8,5.61177201208704,232,c_Tc__cacC,8,Right,0.561177201208704
C18N.I80,CREB1_MOUSE.H11MO.0.A,0,2.07134e-05,0.0269688,0.0177075,11,TGACGTCACAATG,TGACGTCATCG,-,CREB1,C18N,6,7,0.461538461538462,8.62598724661506,1000,tgacgTCAcaa_g,80,Centered,0.663537480508851
C18N.I81,ATF1_MOUSE.H11MO.0.B,0,3.92168e-06,0.00510603,0.00502132,10,GTGACGTCACAATG,CTGACGTCAC,+,ATF1,C18N,7,7,0.5,8.39163908769176,707,_tga_gTCAca___,81,Centered,0.599402791977983
C18N.I82,ARI3A_MOUSE.H11MO.0.D,-3,2.8126e-07,0.000366201,0.00035549,22,AAATTAAAAACAAAATCAAAAAAAA,AATTAATCGAAATCAAATTAAA,+,ARI3A,C18N,2,23,0.08,8.8666961197039,237,a_a_t_aa____aaa__A_a____a,82,Centered,0.354667844788156
C18N.I83,ARI3A_MOUSE.H11MO.0.D,-4,8.94344e-07,0.00116444,0.0011286,22,TAAATTTAAAAGAAAAAGAAAAAAAA,AATTAATCGAAATCAAATTAAA,+,ARI3A,C18N,2,24,0.0769230769230769,9.53330077283679,203,_a_____aaaa__a_a__Aaa__a__,83,Centered,0.366665414339877
C18N.I85,ATF1_MOUSE.H11MO.0.B,-3,6.3965e-06,0.00832824,0.0104683,10,TTTGTGACGTCAC,GTGACGTCAC,-,ATF1,C18N,6,7,0.461538461538462,9.69635148104727,1000,_tTGTGAcgTca_,85,Centered,0.74587319084979
C18N.I86,ARI3A_MOUSE.H11MO.0.D,-1,2.64929e-06,0.00344938,0.00336915,22,TTTAAAATTAAAAAAAAAACATAT,AATTAATCGAAATCAAATTAAA,+,ARI3A,C18N,1,23,0.0416666666666667,9.31521613159687,398,_t__A_a__aaa____aaa_a_a_,86,Centered,0.388134005483203
C18N.I87,HXC10_HUMAN.H11MO.0.D,0,2.43009e-06,0.00316398,0.00546204,19,TATTTATATTTTTTGTTTCTATTTTAAT,TTTTTAATTTTTTTATTAC,+,HXC10,C18N,2,26,0.0714285714285714,8.64324635706703,366,__________t_t__tt__t_ttt___t,87,Centered,0.308687369895251
C18N.I88,ATF1_MOUSE.H11MO.0.B,0,4.64551e-06,0.00604845,0.00878221,10,GTGACGTCACAAAG,CTGACGTCAC,+,ATF1,C18N,7,7,0.5,8.75138330262414,1000,_tgAcgTCACa___,88,Centered,0.625098807330295
C18N.I89,ATF1_MOUSE.H11MO.0.B,-3,6.74589e-06,0.00878315,0.00949375,10,TTTGTGACGTCAC,GTGACGTCAC,-,ATF1,C18N,6,7,0.461538461538462,9.6878290494752,1000,_tTgTGAc_TcA_,89,Centered,0.7452176191904
C18N.I9,ZBT17_HUMAN.H11MO.0.A,0,2.15868e-06,0.0028106,0.00539229,11,GGGGGTGAGGG,GAGGGTGGGGGAGGGGAAG,+,ZBT17,C18N,9,2,0.818181818181818,6.47325544886485,472,___GgtGagG_,9,Right,0.588477768078623
C18N.I90,CPEB1_HUMAN.H11MO.0.D,-4,2.40358e-05,0.0312946,0.0258814,17,ATATTAAAAACAAAAAGAAAAAATT,AAAAAAAAAAATAAAAA,-,CPEB1,C18N,2,23,0.08,8.92653828381761,219,___t__aa_a_aa__a_Aaa_____,90,Centered,0.357061531352705
C18P.I1,TAF1_MOUSE.H11MO.0.A,3,0.000104302,0.135802,0.268833,11,TCTCCATCCTC,CCGCCGCCATCTTG,-,TAF1,C18P,6,5,0.545454545454545,5.73280391681359,221,_c_cC__C_tc,1,Right,0.521163992437599
C18P.I10,ETV5_MOUSE.H11MO.0.D,3,8.04076e-06,0.0104691,0.0102221,11,ACTTCTTCCTC,CTCACTTCCTGCTC,-,ETV5,C18P,5,6,0.454545454545455,5.0563432639918,495,_c__C_TC_t_,10,Right,0.4596675694538
C18P.I11,SOX4_MOUSE.H11MO.0.A,0,3.46438e-05,0.0451063,0.0335954,12,GGGAAGAAGGGG,GAGAACAAAGGA,-,SOX4,C18P,8,4,0.666666666666667,6.00718084621008,320,ggGaaG__g__g,11,Right,0.50059840385084
C18P.I12,TCF7_MOUSE.H11MO.0.A,1,2.57931e-05,0.0335827,0.0388592,14,AAGAAGATAAAGTA,AAAGATCAAAGGAAAC,+,TCF7,C18P,3,11,0.214285714285714,6.22627336274629,1000,AA____A__a___a,12,Right,0.444733811624735
C18P.I14,ELF5_MOUSE.H11MO.0.A,7,0.000342107,0.445423,0.890846,5,TCCTC,TTCTTCTTCCTTCTTCC,-,ELF5,C18P,3,2,0.6,3.51454604810988,411,tC_T_,14,Right,0.702909209621977
C18P.I15,ZN563_HUMAN.H11MO.1.C,3,0.000149052,0.194065,0.195664,7,TGCTGCT,CTGTGCTGCCTG,-,ZN563,C18P,4,3,0.571428571428571,3.84837899175397,217,t_ctGc_,15,Right,0.549768427393424
C18P.I16,RXRA_HUMAN.H11MO.0.A,7,0.000125746,0.163721,0.149264,12,TTTTGCCTTCCT,CTCTGACCTCTGCCTCCCCC,-,RXRA,C18P,5,7,0.416666666666667,4.87904835364254,257,_____cC__C_t,16,Right,0.406587362803545
C18P.I18,ETV5_MOUSE.H11MO.0.D,1,6.58434e-06,0.00857281,0.00595395,13,TCCCTTCCTCTCC,CTCACTTCCTGCTC,-,ETV5,C18P,8,5,0.615384615384615,5.16288584689167,232,___ct_C_tc___,18,Right,0.397145065145513
C18P.I19,SPI1_MOUSE.H11MO.0.A,2,0.000365307,0.47563,0.304991,8,TCTTCTTC,CCACTTCCTCTTTTT,-,SPI1,C18P,3,5,0.375,5.10732689289084,274,_Ct_C_t_,19,Right,0.638415861611355
C18P.I2,FLI1_HUMAN.H11MO.0.A,1,7.96296e-05,0.103678,0.180236,11,GAGGAAGGCGA,GGAGGAAGGAAGGAGGGA,+,FLI1,C18P,7,4,0.636363636363636,5.85025705085477,240,ga_Ga_Gg_g_,2,Right,0.531841550077707
C18P.I20,VEZF1_HUMAN.H11MO.1.C,1,0.000151673,0.197479,0.0983497,10,GAAGAAGGGA,AGAGGGAGGGGG,+,VEZF1,C18P,5,5,0.5,4.62967703308886,271,ga_Gaag___,20,Right,0.462967703308886
C18P.I22,PRDM9_MOUSE.H11MO.0.C,5,0.000169599,0.220818,0.266964,10,GGCAACAGCA,AAGATGGCAGCAGCATCTG,+,PRDM9,C18P,6,4,0.6,5.22739169159007,269,ggcaaca_c_,22,Right,0.522739169159007
C18P.I25,TAF1_MOUSE.H11MO.0.A,0,6.05866e-05,0.0788838,0.155444,10,GAAGAAGGCG,CAAGATGGCGGCGG,+,TAF1,C18P,6,4,0.6,5.02418220522833,358,ga_GaaG__g,25,Right,0.502418220522833
C18P.I26,ELF5_MOUSE.H11MO.0.A,6,1.36897e-05,0.017824,0.0348288,10,TTCCTTCTTC,TTCTTCTTCCTTCTTCC,-,ELF5,C18P,4,6,0.4,5.38313862569923,331,___CttC_tc,26,Right,0.538313862569923
C18P.I27,MYOD1_HUMAN.H11MO.0.A,5,0.00012262,0.159651,0.231077,10,TGCTGCTGCCG,GCAGCTGTTCCTGCC,+,MYOD1,C18P,8,3,0.727272727272727,5.32587059800049,1000,tg__g_tGCc_,27,Right,0.484170054363681
C18P.I28,HXC10_HUMAN.H11MO.0.D,1,8.61757e-05,0.112201,0.131905,18,TATTAATAAATACTATGAAT,GTAATAAAAAAATTAAAAA,-,HXC10,C18P,2,18,0.1,8.2318079690655,893,t_t__a_aaA__________,28,Left,0.411590398453275
C18P.I29,ATF1_MOUSE.H11MO.0.B,0,5.91909e-06,0.00770666,0.0131228,10,GTGACGTCACAATG,CTGACGTCAC,+,ATF1,C18P,7,7,0.5,10.3575882438418,218,_tgAc_TCACAa_g,29,Left,0.739827731702982
C18P.I3,ZN263_HUMAN.H11MO.0.A,2,6.89473e-05,0.0897694,0.0545367,13,GAGGTAGGAGAGG,GGGAGGAGGGAGAGGAGGAG,+,ZN263,C18P,8,5,0.615384615384615,5.90539746448457,247,gagG__g__g__g,3,Right,0.45426134342189
C18P.I30,ATF1_MOUSE.H11MO.0.B,0,4.13384e-06,0.00538226,0.0105768,10,GTGACGTCACAATGG,CTGACGTCAC,+,ATF1,C18P,8,7,0.533333333333333,10.4758511559357,312,_tgAc_TCACAa_g_,30,Left,0.698390077062379
C18P.I31,ATF1_MOUSE.H11MO.0.B,0,4.9621e-06,0.00646065,0.0127518,10,GTGACGTCACAATG,CTGACGTCAC,+,ATF1,C18P,7,7,0.5,10.7738617424192,313,_TgAc_TCACAa_g,31,Left,0.769561553029942
C18P.I32,ATF1_MOUSE.H11MO.0.B,0,5.2626e-06,0.0068519,0.0134765,10,GTGACGTCACAATGGCC,CTGACGTCAC,+,ATF1,C18P,10,7,0.588235294117647,10.4287668865215,260,_tgAc_TCACAA_g___,32,Left,0.613456875677738
C18P.I33,ATF1_MOUSE.H11MO.0.B,0,4.08541e-06,0.00531921,0.010503,10,GTGACGTCACAATG,CTGACGTCAC,+,ATF1,C18P,7,7,0.5,9.44206400601477,228,_tgAc_TCACAa_g,33,Left,0.67443314328677
C18P.I34,SOX9_HUMAN.H11MO.1.B,0,5.05386e-05,0.0658012,0.0693951,9,AACCAAGGA,AAACAATGG,-,SOX9,C18P,4,5,0.444444444444444,4.93448153844156,500,aAccAa___,34,Left,0.548275726493506
C18P.I36,FOXG1_HUMAN.H11MO.0.D,0,8.35812e-05,0.108823,0.0860219,17,TTTTTTTACATTTATTT,ATTGTTTATATTTTTTT,+,FOXG1,C18P,1,16,0.0588235294117647,7.70973495857477,381,ttT______a_Tt__T_,36,Left,0.453513821092634
C18P.I37,ATF1_MOUSE.H11MO.0.B,0,5.2519e-06,0.00683798,0.0135072,10,GTGACGTCACAATG,CTGACGTCAC,+,ATF1,C18P,7,7,0.5,10.8860435074986,222,_tgac_TCACAA_g,37,Left,0.777574536249903
C18P.I40,ATF1_MOUSE.H11MO.0.B,0,3.36226e-06,0.00437766,0.00864726,10,GTGACGTCACAATG,CTGACGTCAC,+,ATF1,C18P,7,7,0.5,10.3954693307019,259,_tgAc_TCACAa_g,40,Left,0.742533523621562
C18P.I41,ATF1_MOUSE.H11MO.0.B,-4,4.33331e-06,0.00564197,0.011149,10,CATTGTGACGTCAC,GTGACGTCAC,-,ATF1,C18P,7,7,0.5,11.2663808013599,341,c_tTGTGA_gTca_,41,Left,0.804741485811423
C18P.I42,ATF1_MOUSE.H11MO.0.B,-4,3.25476e-06,0.00423769,0.00837405,10,CATTGTGACGTCAC,GTGACGTCAC,-,ATF1,C18P,7,7,0.5,10.8341939039142,337,C_tTGTGA_gTca_,42,Left,0.773870993136729
C18P.I43,ATF1_MOUSE.H11MO.0.B,0,6.06313e-06,0.0078942,0.0155996,10,GTGACGTCACAATG,CTGACGTCAC,+,ATF1,C18P,7,7,0.5,10.9589035549892,203,_tgAc_TCACAA_g,43,Left,0.78277882535637
C18P.I45,ATF1_MOUSE.H11MO.0.B,-7,4.97766e-06,0.00648091,0.0127257,10,GGCCATTGTGACGTCACC,GTGACGTCAC,-,ATF1,C18P,11,7,0.611111111111111,11.4411318594543,270,___c_TTGTGA_gTca__,45,Left,0.635618436636351
C18P.I47,SP1_HUMAN.H11MO.0.A,1,4.4962e-15,5.85405e-12,1.12565e-11,21,CCCCCCCCGGCCCCGCCCCCT,CCCCCCCCCGGCCCCGCCCCCC,-,SP1,C18P,20,1,0.952380952380952,12.092716718773,245,c____c__ggCCCCgCCCc__,47,Left,0.575843653274904
C18P.I49,ATF1_MOUSE.H11MO.0.B,0,3.85045e-06,0.00501329,0.00990281,10,GTGACGTCACAATG,CTGACGTCAC,+,ATF1,C18P,7,7,0.5,10.6342698908567,234,_tgAc_TCACAa_g,49,Left,0.759590706489765
C18P.I5,TAF1_MOUSE.H11MO.0.A,0,6.14341e-05,0.0799872,0.158674,11,GAGGATGGCGT,CAAGATGGCGGCGG,+,TAF1,C18P,7,4,0.636363636363636,5.29483242822202,322,___Ga_Gg_g_,5,Right,0.481348402565639
C18P.I50,ATF1_MOUSE.H11MO.0.B,-4,8.36289e-06,0.0108885,0.0214914,10,CATTGTGACGTCAC,GTGACGTCAC,-,ATF1,C18P,7,7,0.5,10.9878484730878,243,c_tTGTGA_gTca_,50,Left,0.784846319506269
C18P.I51,ATF1_MOUSE.H11MO.0.B,-4,3.84567e-06,0.00500706,0.00988279,10,CATTGTGACGTCAC,GTGACGTCAC,-,ATF1,C18P,7,7,0.5,10.7471331928307,223,c_tTGTGA_gtca_,51,Left,0.767652370916476
C18P.I52,ATF1_MOUSE.H11MO.0.B,-1,7.37597e-06,0.00960352,0.0189255,10,GGTGACGTCACAATG,CTGACGTCAC,+,ATF1,C18P,8,7,0.533333333333333,11.059842439308,201,__tgac_TCACAa_G,52,Left,0.737322829287201
C18P.I53,SP1_HUMAN.H11MO.0.A,1,5.92306e-11,7.71183e-08,1.4955e-07,15,GGGGGCGGGGCCTGG,GGGGGGCGGGGCCGGGGGGGGG,+,SP1,C18P,14,1,0.933333333333333,11.1382658361671,563,_gGGGcGgGGCc___,53,Left,0.742551055744473
C18P.I54,ATF1_MOUSE.H11MO.0.B,0,8.94557e-06,0.0116471,0.0229888,10,GTGACGTCACAATG,CTGACGTCAC,+,ATF1,C18P,7,7,0.5,10.4642942862231,213,_tgac_TCACAa_g,54,Left,0.747449591873082
C18P.I55,ATF1_MOUSE.H11MO.0.B,-1,6.35224e-06,0.00827062,0.0163371,10,GGTGACGTCACAATG,CTGACGTCAC,+,ATF1,C18P,8,7,0.533333333333333,10.6640506524966,244,__tgac_TCACAa_g,55,Centered,0.710936710166443
C18P.I56,ATF1_MOUSE.H11MO.0.B,-4,5.53575e-06,0.00720755,0.0142205,10,CATTGTGACGTCAC,GTGACGTCAC,-,ATF1,C18P,7,7,0.5,10.6703827817895,229,c_tTGTGA_gtca_,56,Centered,0.762170198699251
C18P.I57,ASCL1_MOUSE.H11MO.0.A,1,0.000114318,0.148842,0.296767,13,GAAGCCGCTGCAG,GGGGGCAGCTGCAG,-,ASCL1,C18P,9,4,0.692307692307692,5.76870783295239,573,G_aG__g__G___,57,Centered,0.443746756380953
C18P.I58,ATF1_MOUSE.H11MO.0.B,-4,8.64118e-06,0.0112508,0.0222152,10,CATTGTGATGTCAC,GTGACGTCAC,-,ATF1,C18P,6,8,0.428571428571429,10.7322658530514,219,c_tTGTGA_gtcA_,58,Centered,0.766590418075097
C18P.I59,ATF1_MOUSE.H11MO.0.B,-4,5.42791e-06,0.00706714,0.0139544,10,CTTTGTGACGTCAC,GTGACGTCAC,-,ATF1,C18P,7,7,0.5,10.486156721242,227,c_tTGTGA_gtcA_,59,Centered,0.749011194374429
C18P.I6,TAF1_MOUSE.H11MO.0.A,3,3.53295e-05,0.045999,0.0909241,11,CCGCCTTCCTC,CCGCCGCCATCTTG,-,TAF1,C18P,8,3,0.727272727272727,5.49795983408828,256,_c_cC__C_tC,6,Right,0.499814530371661
C18P.I60,ATF1_MOUSE.H11MO.0.B,-1,5.32613e-06,0.00693462,0.0136981,10,TGTGACGTCACAATG,CTGACGTCAC,+,ATF1,C18P,7,8,0.466666666666667,10.6653325713443,201,__tgac_TCACAa_g,60,Centered,0.711022171422951
C18P.I61,ATF1_MOUSE.H11MO.0.B,-4,4.98033e-05,0.0648439,0.0450412,9,CATTGTGACGTCA,GTGACGTCAC,-,ATF1,C18P,6,7,0.461538461538462,10.4560221754289,262,catTGTGA_gtca,61,Centered,0.804309398109913
C18P.I62,ATF1_MOUSE.H11MO.0.B,0,4.56555e-06,0.00594435,0.011742,10,GTGACGTCACAATG,CTGACGTCAC,+,ATF1,C18P,7,7,0.5,10.5813132247672,230,_Tgac_TCACAa_g,62,Centered,0.755808087483371
C18P.I63,ATF1_MOUSE.H11MO.0.B,0,5.05405e-06,0.00658038,0.0129932,10,GTGACGTCACAATG,CTGACGTCAC,+,ATF1,C18P,7,7,0.5,10.3567676322725,214,_tgac_TCACAa_g,63,Centered,0.739769116590889
C18P.I64,ATF1_MOUSE.H11MO.0.B,-4,3.46347e-06,0.00450944,0.00890408,10,CATTGTGACGTCAC,GTGACGTCAC,-,ATF1,C18P,7,7,0.5,10.8176447692876,265,c_tTGTGA_gTca_,64,Centered,0.772688912091975
C18P.I65,ATF1_MOUSE.H11MO.0.B,0,4.67505e-06,0.00608692,0.00853723,10,GTGACGTCACAATGG,CTGACGTCAC,+,ATF1,C18P,8,7,0.533333333333333,10.9436122913694,356,_tgac_TCACAa_g_,65,Centered,0.729574152757962
C18P.I66,ATF1_MOUSE.H11MO.0.B,0,5.60653e-06,0.00729971,0.0144079,10,GTGACGTCACAATG,CTGACGTCAC,+,ATF1,C18P,7,7,0.5,10.0075926014561,216,_tgac_TCACAa_g,66,Centered,0.714828042961151
C18P.I67,ATF1_MOUSE.H11MO.0.B,-4,3.01592e-06,0.00392673,0.00775956,10,CATTGTGACGTCAC,GTGACGTCAC,-,ATF1,C18P,7,7,0.5,10.5922573072231,215,c_tTGTGA_gtca_,67,Centered,0.756589807658796
C18P.I68,ATF1_MOUSE.H11MO.0.B,-4,5.91649e-06,0.00770327,0.0151926,10,CATTGTGACGTCAC,GTGACGTCAC,-,ATF1,C18P,7,7,0.5,10.6846753879293,235,c_tTGTGA_gtca_,68,Centered,0.763191099137809
C18P.I69,ATF1_MOUSE.H11MO.0.B,-4,7.26967e-06,0.00946511,0.0186746,10,CATTGTGACGTCAC,GTGACGTCAC,-,ATF1,C18P,7,7,0.5,10.5230245444368,291,c_tTGTGA_gtca_,69,Centered,0.751644610316917
C18P.I7,VEZF1_HUMAN.H11MO.1.C,0,8.77758e-06,0.0114284,0.0221301,11,GGAAGGAGGGG,AGAGGGAGGGGG,+,VEZF1,C18P,8,3,0.727272727272727,5.81637924581247,274,gGa_Gg_g___,7,Right,0.528761749619316
C18P.I70,ATF1_MOUSE.H11MO.0.B,-4,3.92443e-06,0.00510961,0.0100931,10,CTTTGTGACGTCAC,GTGACGTCAC,-,ATF1,C18P,7,7,0.5,10.852990052414,238,c_tTGTGA_gtca_,70,Centered,0.775213575172432
C18P.I71,ATF1_MOUSE.H11MO.0.B,-4,4.06019e-06,0.00528636,0.00835449,10,CATTGTGACGTCAC,GTGACGTCAC,-,ATF1,C18P,7,7,0.5,10.5884876952105,210,c_tTGTGA_gtca_,71,Centered,0.756320549657895
C18P.I72,ATF1_MOUSE.H11MO.0.B,0,3.29045e-06,0.00428417,0.00845927,10,GTGACGTCACAATG,CTGACGTCAC,+,ATF1,C18P,7,7,0.5,11.0486025113796,225,_tgac_TCACAa_g,72,Centered,0.78918589366997
C18P.I73,ATF1_MOUSE.H11MO.0.B,-4,3.6248e-06,0.00471949,0.00930732,10,CATTGTGACGTCAC,GTGACGTCAC,-,ATF1,C18P,7,7,0.5,10.5939130565552,348,c_tTGTGA_gtca_,73,Centered,0.756708075468227
C18P.I74,ATF1_MOUSE.H11MO.0.B,0,5.72642e-06,0.0074558,0.0146174,10,GTGACGTCACAATG,CTGACGTCAC,+,ATF1,C18P,7,7,0.5,10.5678057656852,389,_tgAc_TCACAa_g,74,Centered,0.754843268977516
C18P.I75,ATF1_MOUSE.H11MO.0.B,0,3.60088e-06,0.00468835,0.00924287,10,GTGACGTCACAATGG,CTGACGTCAC,+,ATF1,C18P,8,7,0.533333333333333,10.4947133301419,406,_tgAc_TCACAa_g_,75,Centered,0.699647555342797
C18P.I76,ELF5_MOUSE.H11MO.0.A,2,7.25421e-06,0.00944498,0.0182894,13,TTTCCTCCTTCCT,TTCTTCTTCCTTCTTCC,-,ELF5,C18P,6,7,0.461538461538462,5.46028209223653,282,_t_cct_cttC_t,76,Centered,0.42002169940281
C18P.I77,ATF1_MOUSE.H11MO.0.B,0,4.70518e-06,0.00612615,0.00864389,10,GTGACGTCACAATG,CTGACGTCAC,+,ATF1,C18P,7,7,0.5,11.0780622537607,212,_tgac_TCACAa_g,77,Centered,0.791290160982906
C18P.I78,ATF1_MOUSE.H11MO.0.B,0,3.79155e-06,0.0049366,0.00974753,10,GTGACGTCACAATG,CTGACGTCAC,+,ATF1,C18P,7,7,0.5,11.049349506374,345,_tgac_TCACAa_g,78,Centered,0.789239250455284
C18P.I79,ATF1_MOUSE.H11MO.0.B,0,3.02882e-06,0.00394352,0.0077673,10,GTGACGTCACAATG,CTGACGTCAC,+,ATF1,C18P,7,7,0.5,10.8325570876122,231,_TgAc_TCACAa_g,79,Centered,0.773754077686589
C18P.I8,ZBT17_HUMAN.H11MO.0.A,9,2.29148e-05,0.029835,0.0320141,10,CCCCTTCCTC,CTTCCCCTCCCCCACCCTC,-,ZBT17,C18P,7,3,0.7,5.96856868043962,274,c_cC__C__C,8,Right,0.596856868043962
C18P.I80,ATF1_MOUSE.H11MO.0.B,-5,5.77311e-06,0.00751659,0.0133115,10,CCATTGTGACGTCAC,GTGACGTCAC,-,ATF1,C18P,8,7,0.533333333333333,10.9033711829282,427,_c_tTGTGA_gtca_,80,Centered,0.726891412195216
C18P.I81,ATF1_MOUSE.H11MO.0.B,0,3.07637e-06,0.00400543,0.00790889,10,GTGACGTCACAATG,CTGACGTCAC,+,ATF1,C18P,7,7,0.5,10.9904088179074,596,_tgAc_TCACAa_g,81,Centered,0.785029201279097
C18P.I82,CPEB1_HUMAN.H11MO.0.D,-3,2.22307e-08,2.89444e-05,5.61975e-05,17,AATTAAAACAAAAATAAAAA,AAAAAAAAAAATAAAAA,-,CPEB1,C18P,1,19,0.05,7.43275914602326,351,_a__AA___a_a_______a,82,Centered,0.371637957301163
C18P.I83,SP3_MOUSE.H11MO.0.B,1,4.2177e-10,5.49145e-07,2.97047e-07,19,GGGCGGGGCGGGGGCGGGG,GGGGGGGGGCGGGGCCGGGG,+,SP3,C18P,19,0,1,11.7276205102646,210,Gg__g_GGCgggGg_gGgg,83,Centered,0.617243184750769
C18P.I84,ATF1_MOUSE.H11MO.0.B,0,3.90478e-06,0.00508403,0.010019,10,GTGACGTCACAATGG,CTGACGTCAC,+,ATF1,C18P,8,7,0.533333333333333,9.99758077591905,330,_tgacgTCACAa_g_,84,Centered,0.66650538506127
C18P.I85,CPEB1_HUMAN.H11MO.0.D,-3,8.31363e-06,0.0108244,0.00665664,17,TACTTTTTTTTGTTTTGTTT,TTTTTATTTTTTTTTTT,+,CPEB1,C18P,3,17,0.15,7.07344078671053,216,t_c_t____t____tt_ttt,85,Centered,0.353672039335527
C18P.I86,HXC10_HUMAN.H11MO.0.D,-3,1.03182e-07,0.000134343,0.000258692,19,TTGGTAATAAAAAAATAATTTTAAC,GTAATAAAAAAATTAAAAA,-,HXC10,C18P,3,22,0.12,7.77179388710177,269,tt___a____aa_a___a_t_t___,86,Centered,0.310871755484071
C18P.I87,SP1_HUMAN.H11MO.0.A,1,1.10486e-12,1.43853e-09,1.37021e-09,15,GGGGGCGGGGCCGGG,GGGGGGCGGGGCCGGGGGGGGG,+,SP1,C18P,15,0,1,12.1128028012771,304,_GGGGcGGGGc___g,87,Centered,0.80752018675181
C18P.I88,PO3F3_HUMAN.H11MO.0.D,-1,2.72279e-06,0.00354508,0.00598456,17,ATTAAATTCTTTAGATTTATTTA,ATAAATTATGCAAATTT,+,PO3F3,C18P,2,21,0.0869565217391304,8.26891535749691,259,_____att_t_t___t_T____a,88,Centered,0.359518059021605
C18P.I89,ATF1_MOUSE.H11MO.0.B,0,3.44656e-06,0.00448741,0.00886406,10,GTGACGTCACAATG,CTGACGTCAC,+,ATF1,C18P,7,7,0.5,10.2305605705537,284,_TgAcgTCACAatg,89,Centered,0.730754326468121
C18P.I9,TAF1_MOUSE.H11MO.0.A,3,1.26684e-05,0.0164943,0.0326292,11,CCGCCATCCTC,CCGCCGCCATCTTG,-,TAF1,C18P,8,3,0.727272727272727,5.63379831976433,253,_c_cC_tC_tc,9,Right,0.512163483614939
C18P.I90,ATF1_MOUSE.H11MO.0.B,0,5.74933e-06,0.00748563,0.0147518,10,GTGACGTCACAATGG,CTGACGTCAC,+,ATF1,C18P,8,7,0.533333333333333,10.115702885143,359,_tgAc_TCACAatg_,90,Centered,0.674380192342865
C19N.I1,ZN263_HUMAN.H11MO.1.A,0,1.81108e-05,0.0235803,0.0460903,11,GAGGGACCTGGT,GAGGGAGGAGG,+,ZN263,C19N,8,4,0.666666666666667,5.0101170079344,272,ga_G_____gG_,1,Right,0.4175097506612
C19N.I10,TEF_MOUSE.H11MO.0.D,0,6.14824e-05,0.0800501,0.0800501,14,TCATGATGTAGCTTGG,TGTTTATGTAAATG,+,TEF,C19N,7,9,0.4375,6.5393098711513,1000,t__tgatgT___T___,10,Right,0.408706866946956
C19N.I12,ERR2_HUMAN.H11MO.0.A,0,0.000171048,0.222705,0.124778,7,TCAAGGT,TCAAGGTCA,+,ERR2,C19N,3,4,0.428571428571429,3.19766742359142,226,_c__Ggt,12,Right,0.456809631941632
C19N.I13,RARA_MOUSE.H11MO.1.A,2,9.8187e-05,0.127839,0.0794816,9,AGGATGAAG,GGGGGATCAAGAGGTCAAGG,+,RARA,C19N,4,5,0.444444444444444,5.40019864333334,284,__Ga_g__G,13,Right,0.600022071481483
C19N.I14,RARA_MOUSE.H11MO.1.A,2,5.93132e-05,0.0772258,0.0761387,9,AGGATCAAG,GGGGGATCAAGAGGTCAAGG,+,RARA,C19N,4,5,0.444444444444444,5.10292157610968,506,agGA____G,14,Right,0.566991286234409
C19N.I15,RXRG_MOUSE.H11MO.0.B,1,2.71192e-05,0.0353092,0.0678257,9,AGGAACAGG,GAGGGTCAGGAGTTCAAGGTCA,+,RXRG,C19N,5,4,0.555555555555556,5.39931193223831,615,agG_____G,15,Right,0.599923548026479
C19N.I16,ZN263_HUMAN.H11MO.1.A,-1,2.02471e-05,0.0263617,0.039897,9,CCCTCCTCCT,CCTCCTCCCTC,-,ZN263,C19N,7,3,0.7,5.09993191208124,423,_C__c_Tcct,16,Right,0.509993191208124
C19N.I18,KLF16_HUMAN.H11MO.0.D,1,4.03829e-05,0.0525786,0.0534255,18,CCCAGCCACAGCAGCAAC,CCCCCCCCCCCCCGCCCCC,-,KLF16,C19N,12,6,0.666666666666667,7.00265519913416,555,cccAgc__C_____c__c,18,Right,0.389036399951898
C19N.I19,EGR2_HUMAN.H11MO.0.A,4,7.57893e-05,0.0986777,0.0714182,11,ACCCTCATCCT,CCCCTCCCACACCCCCCC,-,EGR2,C19N,6,5,0.545454545454545,4.87685147647857,554,_cC_____C__,19,Right,0.443350134225324
C19N.I2,SPDEF_HUMAN.H11MO.0.D,3,0.000299382,0.389795,0.296756,10,GAGGATGAAG,AACCCGGATGAAGT,+,SPDEF,C19N,5,5,0.5,5.03799539350959,400,_a_GA_g_aG,2,Right,0.503799539350959
C19N.I20,BCL6_MOUSE.H11MO.0.A,7,0.000230978,0.300733,0.285504,6,CAGGAA,TGCTTTCCAGGAA,+,BCL6,C19N,3,3,0.5,2.57730974282481,310,_agGa_,20,Right,0.429551623804134
C19N.I21,SP2_MOUSE.H11MO.0.B,1,4.32561e-05,0.0563194,0.0275629,11,CCCCAGCCCCG,CCCCCGGCCCCGCCCCCCCCCC,-,SP2,C19N,10,1,0.909090909090909,5.68401682537352,262,cC_ca_Cc_c_,21,Right,0.516728802306684
C19N.I22,KLF3_MOUSE.H11MO.0.A,-1,3.79175e-07,0.000493686,0.000182146,13,TCCCAGCCCCGCCC,CCCGGCCCCGCCCCTCCCC,-,KLF3,C19N,12,2,0.857142857142857,7.88047170728514,1000,_c_ca_CcccgccC,22,Right,0.562890836234653
C19N.I23,SP3_MOUSE.H11MO.0.B,6,7.13655e-07,0.000929179,0.000459215,14,GGGCGGGGCTGGGA,GGGGGGGGGCGGGGCCGGGG,+,SP3,C19N,12,2,0.857142857142857,6.19122589832392,867,gg_cg_gG__g_g_,23,Right,0.442230421308852
C19N.I24,ZBT7B_HUMAN.H11MO.0.D,6,0.000177287,0.230827,0.123466,8,GCCCTGGC,CCCGTTGCCATGGCAACGGCG,-,ZBT7B,C19N,7,1,0.875,3.45361342039409,260,__C_t__c,24,Right,0.431701677549261
C19N.I25,TBP_HUMAN.H11MO.0.A,1,0.000577042,0.751309,1,6,TATAAA,CTATAAAAGG,+,TBP,C19N,0,6,0,5.10119724807187,276,TA_aaA,25,Right,0.850199541345312
C19N.I26,RFX4_HUMAN.H11MO.0.D,3,0.000113345,0.147575,0.264237,7,ACCATGA,GTTACCATGGCAACG,-,RFX4,C19N,3,4,0.428571428571429,3.51012447036322,386,_cca_G_,26,Right,0.501446352909032
C19N.I27,CDX1_MOUSE.H11MO.0.C,-1,0.000523724,0.681889,0.676545,8,TATATAAAT,ACATAAAT,-,CDX1,C19N,0,9,0,4.4988843314629,201,_atataaaT,27,Right,0.499876036829211
C19N.I28,GATA3_HUMAN.H11MO.0.A,0,2.93693e-05,0.0382388,0.0576698,11,TTGTTTTCTTT,TTCTTATCTTT,-,GATA3,C19N,2,9,0.181818181818182,4.43046895601319,743,tt_tt_t___t,28,Left,0.402769905092108
C19N.I3,RXRA_MOUSE.H11MO.2.A,-1,1.65068e-05,0.0214918,0.0425195,10,ACCATGACCCC,CCTTGACCTC,-,RXRA,C19N,7,4,0.636363636363636,4.29761755500686,229,aCc__G__c__,3,Right,0.390692505000624
C19N.I30,SP1_HUMAN.H11MO.0.A,2,1.74623e-17,2.27359e-14,4.38225e-14,19,CCCCCCCGGCCCCGCCCCC,CCCCCCCCCGGCCCCGCCCCCC,-,SP1,C19N,19,0,1,11.6985184695561,208,_cccc___gccCCgCCcCc,30,Left,0.615711498397688
C19N.I31,TBP_MOUSE.H11MO.0.A,2,0.00112716,1.46757,1,8,CTTTATAGTCTCCT,CCTTTTATAG,-,TBP,C19N,5,9,0.357142857142857,6.3768276561679,1000,_TtT__a_t____t,31,Left,0.455487689726279
C19N.I32,BPTF_HUMAN.H11MO.0.D,-3,1.11483e-05,0.0145151,0.0283518,12,AATGAAAAGAACAAA,GAAAACAACAAA,-,BPTF,C19N,3,12,0.2,5.14529598397898,1000,_a____aa__a_a_a,32,Left,0.343019732265265
C19N.I33,PRDM6_HUMAN.H11MO.0.C,2,0.000253042,0.32946,0.231162,11,AAAGACAAGAA,AAAAAGAAAAAAA,+,PRDM6,C19N,3,8,0.272727272727273,4.59331224268127,1000,aa__A_a__aa,33,Left,0.417573840243752
C19N.I34,SP1_HUMAN.H11MO.0.A,3,9.85892e-14,1.28363e-10,2.45477e-10,18,CCCCCCAGCCCCGCCCCC,CCCCCCCCCGGCCCCGCCCCCC,-,SP1,C19N,17,1,0.944444444444444,11.3457651464343,210,_ccc___gcCCCgCCCCc,34,Left,0.630320285913015
C19N.I35,FOXL2_MOUSE.H11MO.0.C,-11,3.57657e-07,0.00046567,0.000916609,11,AATCTTGAACTTGTTTTCTTTT,TGTTTACATTT,+,FOXL2,C19N,5,17,0.227272727272727,7.13799677582905,776,_a__T______t___t___tt_,35,Left,0.32445439890132
C19N.I36,SP1_HUMAN.H11MO.0.A,3,2.31058e-16,3.00838e-13,5.76467e-13,18,CCCCCCGGCCCCGCCCCC,CCCCCCCCCGGCCCCGCCCCCC,-,SP1,C19N,18,0,1,11.7556002731467,214,_cc_c__gcCCCgCCcCc,36,Left,0.653088904063708
C19N.I37,TBP_MOUSE.H11MO.0.A,3,0.00225108,2.9309,1,7,TTTAAAGTCTCC,CCTTTTATAG,-,TBP,C19N,4,8,0.333333333333333,7.38498738669966,577,TTTa_A_tc__C,37,Left,0.615415615558305
C19N.I38,THB_MOUSE.H11MO.0.D,0,0.00144483,1.88117,1,17,AAGGTCACTTTAAAACC,AAGGTCACTTGAGGACA,+,THB,C19N,6,11,0.352941176470588,7.30215340009965,991,a___t_a_tT_AAa__c,38,Left,0.429538435299979
C19N.I39,SP1_HUMAN.H11MO.0.A,3,2.47807e-12,3.22644e-09,6.19391e-09,18,CCCCCCAGCCCCGCCCCC,CCCCCCCCCGGCCCCGCCCCCC,-,SP1,C19N,17,1,0.944444444444444,11.5356991882791,265,cc_____gcCCCgCCCc_,39,Left,0.640872177126619
C19N.I4,ZN680_HUMAN.H11MO.0.C,-3,0.000823623,1.07236,0.685921,20,ACTCCATCTACTTCTTGAAAACCACCT,CCTCATTCTTCTTGGACATG,-,ZN680,C19N,11,16,0.407407407407407,9.23424571509878,1000,___c____t____c_t______ca___,4,Right,0.342009100559214
C19N.I40,PBX1_MOUSE.H11MO.1.A,-1,4.25057e-07,0.000553424,0.000276508,13,CTTCTGATTGGCTA,CTCTGATTGGCTG,+,PBX1,C19N,6,8,0.428571428571429,6.98153302258372,1000,____tgatTgGc__,40,Left,0.498680930184552
C19N.I43,TF7L1_HUMAN.H11MO.0.B,0,0.000453092,0.589926,0.961626,13,TTGTTTTAAAGTCTT,TGCCTTTGATGTT,+,TF7L1,C19N,3,12,0.2,6.90201760155617,973,____TtTa_a_t___,43,Left,0.460134506770411
C19N.I44,SP1_HUMAN.H11MO.0.A,3,5.13622e-13,6.68736e-10,1.28379e-09,18,CCCCCCAGCCCCGCCCCC,CCCCCCCCCGGCCCCGCCCCCC,-,SP1,C19N,17,1,0.944444444444444,11.1213044456713,1000,c_c____gCcCCgCCCc_,44,Left,0.617850246981741
C19N.I46,PRDM4_HUMAN.H11MO.0.D,4,0.00280948,3.65794,1,12,GGTGACTTTAAAAAC,GTGGGGGGCCTTGAAA,+,PRDM4,C19N,5,10,0.333333333333333,6.47898426007835,320,g___acTttAaa___,46,Left,0.431932284005223
C19N.I47,ZN667_HUMAN.H11MO.0.C,5,0.000502769,0.654606,1,14,GTTTTTAAAGTCACCG,GCTGAGCTTTTAAGGCCAC,-,ZN667,C19N,6,10,0.375,7.36662031344095,588,g__ttTaaAgt__c__,47,Left,0.46041376959006
C19N.I49,PRDM4_HUMAN.H11MO.0.D,-3,0.00164468,2.14137,1,12,GTATTTAAAGTCTGC,TTTCAAGGCCCCCCAC,-,PRDM4,C19N,5,10,0.333333333333333,6.3364633316082,832,___ttTaAag____c,49,Left,0.42243088877388
C19N.I5,KLF5_HUMAN.H11MO.0.A,0,2.07786e-06,0.00270537,0.00531173,14,CCCAGCCACATCCTGGT,CCCAGCCCCACCCT,-,KLF5,C19N,11,6,0.647058823529412,6.35233467300001,278,ccca_c_ac__C_tg__,5,Right,0.373666745470589
C19N.I50,SP1_HUMAN.H11MO.0.A,5,1.76827e-10,2.30229e-07,1.07943e-07,16,CCCCAGCCCCGCCCCC,CCCCCCCCCGGCCCCGCCCCCC,-,SP1,C19N,15,1,0.9375,10.483001095228,242,_c___gCCCCgCCCc_,50,Left,0.655187568451753
C19N.I51,NFYC_MOUSE.H11MO.0.B,1,4.20302e-07,0.000547233,0.000347079,13,TTGCCAATCAGAA,TCAGCCAATCAGAA,+,NFYC,C19N,5,8,0.384615384615385,5.98897373959299,1000,__gccAa_cAga_,51,Left,0.460690287660999
C19N.I52,PRDM4_HUMAN.H11MO.0.D,4,0.00366318,4.76946,1,12,GGAGACTTTAAA,GTGGGGGGCCTTGAAA,+,PRDM4,C19N,4,8,0.333333333333333,7.09883651000913,394,gg__acTttAaA,52,Left,0.591569709167427
C19N.I54,PBX1_MOUSE.H11MO.1.A,0,3.29893e-07,0.000429521,0.000372572,13,TTGCCAATCAGAA,CAGCCAATCAGAG,-,PBX1,C19N,5,8,0.384615384615385,6.57284743741662,1000,__gCcAatcaga_,54,Left,0.505603649032048
C19N.I55,TBP_MOUSE.H11MO.0.A,-5,2.70937e-05,0.035276,0.060489,10,GGAGACTTTAAAAACCTC,CTATAAAAGG,+,TBP,C19N,7,11,0.388888888888889,8.36108529452896,427,gg___cT_tAAAa_c___,55,Centered,0.464504738584942
C19N.I56,TBP_MOUSE.H11MO.0.A,-5,3.92424e-05,0.0510937,0.102187,10,GGAAACTTTAAAAACC,CTATAAAAGG,+,TBP,C19N,5,11,0.3125,7.18524259920784,512,g____cTttaAaa_c_,56,Centered,0.44907766245049
C19N.I58,SP4_MOUSE.H11MO.1.B,0,2.37171e-15,3.08796e-12,2.97781e-12,16,CAGCCCCGCCCCCCCCC,CGGCCCCGCCCCCTCC,-,SP4,C19N,16,1,0.941176470588235,11.1551725785335,292,__gCCCCgCCCcc__cc,58,Centered,0.656186622266676
C19N.I59,SNAI1_MOUSE.H11MO.0.C,-1,0.00252661,3.28965,0.999832,6,TGCAGGT,CCAGGTGG,+,SNAI1,C19N,4,3,0.571428571428571,4.65668947279549,308,t___GgT,59,Centered,0.665241353256499
C19N.I6,RARA_MOUSE.H11MO.0.A,2,5.40832e-08,7.04164e-05,0.000113772,11,ACCTTGAACTT,TGACCTTGAACTTCTGACCC,-,RARA,C19N,4,7,0.363636363636364,5.25108393898573,550,acC__ga_c_t,6,Right,0.477371267180521
C19N.I60,SP1_HUMAN.H11MO.0.A,5,5.52916e-15,7.19896e-12,1.38868e-11,16,CCCCGGCCCCGCCCCC,CCCCCCCCCGGCCCCGCCCCCC,-,SP1,C19N,16,0,1,11.1488659368007,407,cc___gCCCCgCCCc_,60,Centered,0.696804121050046
C19N.I61,SP4_MOUSE.H11MO.1.B,0,3.37645e-12,4.39613e-09,4.2757e-09,13,CAGCCCCGCCCCC,CGGCCCCGCCCCCTCC,-,SP4,C19N,12,1,0.923076923076923,10.4041193277496,326,__gCCCCgCCCc_,61,Centered,0.800316871365357
C19N.I62,SP1_MOUSE.H11MO.1.A,0,4.12764e-12,5.37419e-09,5.08961e-09,11,GGGGGCGGGGCTG,GGGGGCGGGGC,+,SP1,C19N,12,1,0.923076923076923,10.4931556143857,810,ggGGGcGGGGc__,62,Centered,0.807165816491211
C19N.I64,TBP_MOUSE.H11MO.0.A,-6,6.1982e-06,0.00807005,0.0143898,10,GGGAGACTATAAAAGCA,CTATAAAAGG,+,TBP,C19N,7,10,0.411764705882353,7.95946750036413,549,______cTatAAAa___,64,Centered,0.468203970609655
C19N.I66,TBP_HUMAN.H11MO.0.A,1,0.00254884,3.31859,1,9,ACTTTAAAGTC,CCTTTTATAG,-,TBP,C19N,3,8,0.272727272727273,6.60175534619225,201,_cTTTA_A___,66,Centered,0.600159576926568
C19N.I67,MYCN_HUMAN.H11MO.0.A,0,6.8017e-05,0.0885581,0.154336,8,AGCCACGT,GGCCACGTGGGC,+,MYCN,C19N,5,3,0.625,4.26182918625774,319,a_ccaC__,67,Centered,0.532728648282217
C19N.I68,TBP_MOUSE.H11MO.0.A,-3,6.72062e-05,0.0875025,0.175005,10,AGACTTTAAAAAC,CTATAAAAGG,+,TBP,C19N,3,10,0.230769230769231,6.4990434679916,407,_g_cTttaAA___,68,Centered,0.499926420614738
C19N.I69,TBP_HUMAN.H11MO.0.A,-5,3.27927e-05,0.042696,0.0731242,9,GGAGACTATAAAAA,CTATAAAAGG,+,TBP,C19N,4,10,0.285714285714286,6.85246339039754,231,_____cTaTAAA__,69,Centered,0.489461670742681
C19N.I7,ELF5_MOUSE.H11MO.0.A,2,3.04333e-05,0.0396241,0.078481,10,CTTCTTCCTC,TTCTTCTTCCTTCTTCC,-,ELF5,C19N,5,5,0.5,5.3002381335268,419,Ct_c_tC___,7,Right,0.53002381335268
C19N.I70,MYCN_HUMAN.H11MO.0.A,1,0.000181083,0.235771,0.180266,7,GCCAAGT,GGCCACGTGGGC,+,MYCN,C19N,4,3,0.571428571428571,4.16865624804622,253,_cCa_Gt,70,Centered,0.59552232114946
C19N.I71,MITF_MOUSE.H11MO.0.A,2,1.94846e-05,0.025369,0.0503858,8,ACGTGGCT,CCACGTGACT,+,MITF,C19N,5,3,0.625,3.99310791297494,509,_cgtg__t,71,Centered,0.499138489121867
C19N.I72,TBP_MOUSE.H11MO.0.A,0,5.56355e-05,0.0724375,0.0722982,10,CTTTAAATAC,CTATAAAAGG,+,TBP,C19N,2,8,0.2,6.30895084698812,201,cTtTAaa___,72,Centered,0.630895084698812
C19N.I75,CPEB1_HUMAN.H11MO.0.D,0,3.05904e-07,0.000398286,0.000768367,17,TTTTTGTTTTTATCTTT,TTTTTATTTTTTTTTTT,+,CPEB1,C19N,2,15,0.117647058823529,5.80728025692474,349,____t__tttt_t_t_t,75,Centered,0.341604720995573
C19N.I77,FOXG1_HUMAN.H11MO.0.D,-4,6.72517e-06,0.00875617,0.0171372,17,ACAAAAACATAAAAAAATAATA,AAAAAAATATAAACAAT,-,FOXG1,C19N,2,20,0.0909090909090909,6.98295872748972,399,__Aaaa__A___a_____a___,77,Centered,0.317407214885896
C19N.I78,CPEB1_HUMAN.H11MO.0.D,-3,5.11497e-07,0.000665969,0.00129264,17,TTAAAAATAGAAAATAAAAGT,AAAAAAAAAAATAAAAA,-,CPEB1,C19N,2,19,0.0952380952380952,7.58369189549164,585,__Aa_a__a_a_a___aaa_t,78,Centered,0.361128185499602
C19N.I79,SP3_MOUSE.H11MO.0.B,-2,7.87707e-15,1.02559e-11,9.85623e-12,20,CCCCCCAGCCCCGCCCCCCCCC,CCCCGGCCCCGCCCCCCCCC,-,SP3,C19N,21,1,0.954545454545455,12.9326101699865,313,cccc___gCCCCgCCCc___cc,79,Centered,0.587845916817566
C19N.I8,OSR2_HUMAN.H11MO.0.C,-7,1.10564e-06,0.00143954,0.00284466,16,TCGCCGTGCTGCTGCTGCTGCTGCTCCT,GCTGCTGCTTCTGCTG,+,OSR2,C19N,19,9,0.678571428571429,12.6635275778738,828,___c___g_tGctgCtG___CtG___c_,8,Right,0.452268842066921
C19N.I80,CPEB1_HUMAN.H11MO.0.D,-3,2.96137e-06,0.0038557,0.00758294,17,ATATTTTTCTTCTTTTATTT,TTTTTATTTTTTTTTTT,+,CPEB1,C19N,2,18,0.1,8.0842558090938,443,_T__T_TT____t_t___t_,80,Centered,0.40421279045469
C19N.I81,GCR_MOUSE.H11MO.1.A,-6,0.000205262,0.267251,0.195228,12,TTGATGTTTCTGATCCTGTT,ATTCTGTTCTTT,-,GCR,C19N,7,13,0.35,7.0611651574758,298,tt____tt__t_____t_t_,81,Centered,0.35305825787379
C19N.I82,CPEB1_HUMAN.H11MO.0.D,-3,1.11646e-05,0.0145363,0.0165474,17,AGTAAAAACTTAAAAACAAATAGA,AAAAAAAAAAATAAAAA,-,CPEB1,C19N,4,20,0.166666666666667,7.64890529920581,204,a__aa____t___aaa_aaa____,82,Centered,0.318704387466909
C19N.I83,FOXL1_HUMAN.H11MO.0.D,1,3.41133e-06,0.00444156,0.0086008,18,AAAGAAAATTAGAAAACAAAATGGA,AAAAGTAAACAAACAAACA,-,FOXL1,C19N,5,20,0.2,7.89114128420879,225,__a_aa___t__a_Aa_aa______,83,Centered,0.315645651368352
C19N.I84,CPEB1_HUMAN.H11MO.0.D,-1,1.53686e-05,0.0200099,0.0384777,17,TAAAAGATCAAAAAAATAAA,AAAAAAAAAAATAAAAA,-,CPEB1,C19N,2,18,0.1,6.98665488920241,524,_aa______a_A__aa____,84,Centered,0.34933274446012
C19N.I86,CPEB1_HUMAN.H11MO.0.D,-1,1.36901e-06,0.00178245,0.00347187,17,TTTATTATTTTGTTTTTTTCT,TTTTTATTTTTTTTTTT,+,CPEB1,C19N,2,19,0.0952380952380952,7.03564493688467,271,____tt__t_t____t_t___,86,Centered,0.335030711280223
C19N.I87,SP3_MOUSE.H11MO.0.B,-2,6.46089e-14,8.41208e-11,8.04645e-11,20,CCCCCCAGCCCCGCCCCCCCCC,CCCCGGCCCCGCCCCCCCCC,-,SP3,C19N,21,1,0.954545454545455,12.7043169086844,257,ccccc__gCCCCgCCCc___cc,87,Centered,0.577468950394746
C19N.I88,CPEB1_HUMAN.H11MO.0.D,-1,2.01145e-05,0.026189,0.0512042,17,AGAAAATCAAAAAAGAAATAT,AAAAAAAAAAATAAAAA,-,CPEB1,C19N,3,18,0.142857142857143,6.98638273661573,553,__aa_a__a_a_aA__aa___,88,Centered,0.332684892219797
C19N.I89,SP1_HUMAN.H11MO.0.A,2,1.02262e-13,1.33145e-10,2.55964e-10,19,CCCCCCCAGCCCCGCCCCC,CCCCCCCCCGGCCCCGCCCCCC,-,SP1,C19N,18,1,0.947368421052632,12.205825915067,345,c__ccc__gCCCCgCCCcc,89,Centered,0.642411890266685
C19N.I90,SP3_MOUSE.H11MO.0.B,-3,1.48123e-14,1.92856e-11,1.84966e-11,20,CCCCCCCAGCCCCGCCCCCCCCC,CCCCGGCCCCGCCCCCCCCC,-,SP3,C19N,22,1,0.956521739130435,13.1227287663897,324,c_cccc__gCcCCgCCCc___cc,90,Centered,0.57055342462564
C19P.I1,EVI1_MOUSE.H11MO.0.B,0,2.9792e-05,0.0387891,0.038004,16,TCACTTTACTTTACTT,TATCTTATCTTATCTT,-,EVI1,C19P,4,12,0.25,5.92490618041396,358,tca_ttt_c_t____t,1,Right,0.370306636275872
C19P.I10,ZN263_HUMAN.H11MO.1.A,1,4.24658e-06,0.00552905,0.00424084,9,GGGGAGGAG,GAGGGAGGAGG,+,ZN263,C19P,7,2,0.777777777777778,4.73558790092419,1000,g_G__gg_G,10,Right,0.526176433436021
C19P.I11,STAT1_MOUSE.H11MO.0.A,5,0.000539587,0.702543,0.27932,16,GAAGTAGAGGAAAGAG,AGGAAAATGAAACTGAAAGAAA,+,STAT1,C19P,7,9,0.4375,6.07605104633921,1000,_Aa____A__aa____,11,Right,0.379753190396201
C19P.I12,IRF1_HUMAN.H11MO.0.A,6,5.42916e-05,0.0706877,0.0507674,14,TCACTTACTTTTCTA,TTACTTTCACTTTCATTTTC,-,IRF1,C19P,4,11,0.266666666666667,5.07884852525759,1000,tca______tt____,12,Right,0.33858990168384
C19P.I13,SALL1_MOUSE.H11MO.0.D,5,7.34176e-06,0.00955897,0.00913687,12,CCCCACCTTCCC,CCCTGCCCCACCCTCCC,-,SALL1,C19P,9,3,0.75,5.52809611320758,934,c_cC__c__C_c,13,Right,0.460674676100631
C19P.I14,TBX15_HUMAN.H11MO.0.D,2,2.32876e-05,0.0303204,0.0444108,14,GGAGGTGGCCGTGG,GGGGGGGGGGGGGTGGGGG,+,TBX15,C19P,11,3,0.785714285714286,7.03419195818598,654,Gg__g_Gg__g_Gg,14,Right,0.50244228272757
C19P.I15,ZN263_HUMAN.H11MO.1.A,0,0.000108829,0.141696,0.120553,10,TCTCCTTCCT,CCTCCTCCCTC,-,ZN263,C19P,5,5,0.5,5.4427224045324,1000,_C_cct_Cc_,15,Right,0.54427224045324
C19P.I16,ANDR_HUMAN.H11MO.2.A,-1,0.00022366,0.291206,0.216771,12,TTTCTTTACTTATTT,CTCTGTTCTTTT,+,ANDR,C19P,2,13,0.133333333333333,5.45571227914192,387,t__c__t__tt_t__,16,Right,0.363714151942795
C19P.I17,SP2_MOUSE.H11MO.1.C,1,1.72297e-05,0.0224331,0.0215931,10,GGAGGTGGGG,AGGGGGCGGGGC,+,SP2,C19P,8,2,0.8,6.03027471960011,264,G__gg_GG_g,17,Right,0.603027471960011
C19P.I18,ZN263_HUMAN.H11MO.1.A,0,1.00496e-07,0.000130846,0.000254352,11,CCTCCTCCCCC,CCTCCTCCCTC,-,ZN263,C19P,9,2,0.818181818181818,5.78457043517803,1000,cC_cc__C___,18,Right,0.525870039561639
C19P.I19,MAF_MOUSE.H11MO.1.A,0,0.00085316,1.11081,0.622033,5,CTGCT,CTGCTGACT,+,MAF,C19P,3,2,0.6,4.0383331849019,536,cTgCt,19,Right,0.80766663698038
C19P.I2,ELF5_HUMAN.H11MO.0.A,2,0.000629318,0.819372,0.85119,8,GACAAGGA,GGAAGGAGGAAGTGG,+,ELF5,C19P,4,4,0.5,4.42130837459511,371,Ga__A_Ga,2,Right,0.552663546824389
C19P.I21,VEZF1_HUMAN.H11MO.0.C,3,1.43512e-06,0.00186853,0.00271607,14,GGAGGTGGAGGTGG,GGGGAGGGGGGAGGGGGAGGGG,+,VEZF1,C19P,10,4,0.714285714285714,5.49001232670521,1000,g__g__Gg_gg_Gg,21,Right,0.392143737621801
C19P.I22,ZN467_HUMAN.H11MO.0.C,6,4.53337e-05,0.0590245,0.0281577,14,CCATCTCCACCTCC,CCCCCCCCCCCCTCCCCTCCCC,-,ZN467,C19P,9,5,0.642857142857143,5.72226404843959,349,cC__c_cC_cc__C,22,Right,0.408733146317114
C19P.I23,TBX3_HUMAN.H11MO.0.C,3,0.000149552,0.194716,0.155606,8,CCACCTCC,TTCCCACCTCC,-,TBX3,C19P,6,2,0.75,5.16240260573325,411,CC_cc_cC,23,Right,0.645300325716657
C19P.I24,TBX3_HUMAN.H11MO.0.C,0,6.7301e-05,0.087626,0.146038,8,GGAGGTGG,GGAGGTGGGAA,+,TBX3,C19P,6,2,0.75,5.25860132435311,395,G__g_tGG,24,Right,0.657325165544138
C19P.I25,TBX15_HUMAN.H11MO.0.D,3,7.87936e-05,0.102589,0.102667,9,CCACCTCCA,CCCCCACCCCCCCCCCCCC,-,TBX15,C19P,6,3,0.666666666666667,4.92664719437911,244,cC__c_cC_,25,Right,0.547405243819901
C19P.I26,ELK1_MOUSE.H11MO.0.B,0,0.000255997,0.333308,0.119234,8,CCACCTCC,CCACTTCCGGT,-,ELK1,C19P,6,2,0.75,4.40932515014916,705,cCaCc__C,26,Right,0.551165643768644
C19P.I27,ZN263_HUMAN.H11MO.1.A,0,7.29107e-07,0.000949297,0.000812689,11,GGGGGAGGAGG,GAGGGAGGAGG,+,ZN263,C19P,9,2,0.818181818181818,5.20782150456029,461,__gG_agG_G_,27,Right,0.47343831859639
C19P.I28,NFYB_MOUSE.H11MO.0.A,0,3.62463e-12,4.71926e-09,4.70291e-09,13,CAGCCAATCGGAGC,CAGCCAATCAGAG,+,NFYB,C19P,9,5,0.642857142857143,9.53764210138609,378,_agCCAAT__ga__,28,Left,0.681260150099006
C19P.I3,SP2_MOUSE.H11MO.1.C,1,4.03451e-08,5.25294e-05,5.0847e-05,10,GGAGGCGGGG,AGGGGGCGGGGC,+,SP2,C19P,9,1,0.9,5.76438874028957,264,Gg_gg_gG_g,3,Right,0.576438874028957
C19P.I30,SP3_MOUSE.H11MO.0.B,5,9.11468e-13,1.18673e-09,7.66427e-10,15,GCCCCGCCCCCCCCC,CCCCGGCCCCGCCCCCCCCC,-,SP3,C19P,15,0,1,12.2242754547765,317,gCCCCGCCCc__c__,30,Left,0.814951696985101
C19P.I31,NFYB_MOUSE.H11MO.0.A,-1,2.18862e-13,2.84959e-10,2.83971e-10,13,GCGCTGATTGGCTG,CTCTGATTGGCTG,-,NFYB,C19P,9,5,0.642857142857143,9.75692194969422,433,___c__ATTGGct_,31,Left,0.69692299640673
C19P.I32,CPEB1_HUMAN.H11MO.0.D,2,0.000234607,0.305458,0.335391,15,TATATTTCTTTTTAT,TTTTTATTTTTTTTTTT,+,CPEB1,C19P,1,14,0.0666666666666667,5.45459206554865,827,______t_t_t_tat,32,Left,0.363639471036577
C19P.I33,SP1_MOUSE.H11MO.1.A,0,1.57132e-10,2.04586e-07,2.88912e-07,11,GGGGGCGGGGC,GGGGGCGGGGC,+,SP1,C19P,11,0,1,11.4319631728707,380,ggGGGCGGGGc,33,Left,1.03926937935188
C19P.I34,GATA6_HUMAN.H11MO.0.A,0,0.000343543,0.447293,0.54536,13,TTATTATATATGTTTCT,TTATCTTATCTGT,-,GATA6,C19P,2,15,0.117647058823529,6.58046002520073,833,tt_____A____ttt_T,34,Left,0.387085883835337
C19P.I35,SP3_MOUSE.H11MO.0.B,5,1.41588e-12,1.84347e-09,1.78272e-09,14,GCCCCGCCCCCCCC,CCCCGGCCCCGCCCCCCCCC,-,SP3,C19P,14,0,1,11.750026981727,332,gCCCCgCCCcc___,35,Left,0.839287641551929
C19P.I36,TWST1_HUMAN.H11MO.0.A,-2,3.54285e-06,0.0046128,0.00915268,16,ATACATCTTTTTATAATT,ACATCTGGTTTTAATTA,+,TWST1,C19P,2,16,0.111111111111111,6.4263530872956,873,_t___T_t_t_t_taa_t,36,Left,0.357019615960867
C19P.I37,SP1_MOUSE.H11MO.1.A,-2,9.74292e-11,1.26853e-07,6.79604e-08,11,GAGGGGGCGGGGC,GGGGGCGGGGC,+,SP1,C19P,12,1,0.923076923076923,12.5407455247448,253,g__gGGGCGGGGC,37,Left,0.964672732672677
C19P.I39,SP1_HUMAN.H11MO.1.A,0,4.67031e-14,6.08075e-11,1.18032e-10,13,GGGGGGCGGGGCC,GGGGGGCGGGGCCG,+,SP1,C19P,13,0,1,11.826636997876,556,__gGGGcGGGGc_,39,Left,0.909741307528921
C19P.I4,VEZF1_HUMAN.H11MO.0.C,0,2.40127e-08,3.12645e-05,5.95709e-05,18,CTCCTCCCCCGCCTTCCT,CCCCTCCCCCTCCCCCCTCCCC,-,VEZF1,C19P,13,5,0.722222222222222,7.91526123927763,456,C_cc__C_c__cc_tCc_,4,Right,0.439736735515424
C19P.I40,ATF2_HUMAN.H11MO.2.C,1,2.0609e-07,0.000268329,0.000202972,9,ATGACGTCA,GATGACGTCAC,+,ATF2,C19P,4,5,0.444444444444444,5.42290513389647,1000,_TgAC_t_a,40,Left,0.602545014877386
C19P.I41,SP3_MOUSE.H11MO.0.B,4,1.11654e-11,1.45374e-08,9.08223e-09,14,GGCCCCGCCCCCCC,CCCCGGCCCCGCCCCCCCCC,-,SP3,C19P,14,0,1,11.9920210277492,207,_gCCCCgCCCc__c,41,Left,0.856572930553518
C19P.I42,NFYB_MOUSE.H11MO.0.A,0,8.58514e-15,1.11779e-11,1.11564e-11,13,CTCTGATTGGCTG,CTCTGATTGGCTG,-,NFYB,C19P,7,6,0.538461538461538,10.432868824947,434,ctctgATTGGct_,42,Left,0.802528371149773
C19P.I43,SP1_MOUSE.H11MO.1.A,0,1.00375e-10,1.30688e-07,2.52883e-07,11,GGGGGCGGGGC,GGGGGCGGGGC,+,SP1,C19P,11,0,1,11.743725275257,278,gGGGGcGGGGc,43,Left,1.06761138865973
C19P.I44,NFYC_MOUSE.H11MO.0.B,1,6.72469e-14,8.75554e-11,7.72123e-11,13,CAGCCAATCAGAA,TCAGCCAATCAGAA,+,NFYC,C19P,6,7,0.461538461538462,10.4075717222419,449,_agCCAATcaga_,44,Left,0.800582440172452
C19P.I45,JDP2_HUMAN.H11MO.0.D,0,1.94625e-08,2.53402e-05,4.99375e-05,9,GTGACGTCA,ATGACGTCATCA,-,JDP2,C19P,5,4,0.555555555555556,6.26183328630089,1000,_TgAC_Tca,45,Left,0.695759254033432
C19P.I46,JDP2_HUMAN.H11MO.0.D,2,7.70858e-07,0.00100366,0.000993628,10,ATGACGTCAC,TGATGACGTCAT,+,JDP2,C19P,5,5,0.5,4.69237979730792,1000,__gAcgt_a_,46,Left,0.469237979730792
C19P.I47,SP2_MOUSE.H11MO.0.B,3,2.94336e-12,3.83225e-09,2.97186e-09,14,GGGGGGGCGGGGCC,GGGGGGGGGGCGGGGCCGGGGG,+,SP2,C19P,14,0,1,11.7358348781747,205,___gGGGCGGGGc_,47,Left,0.838273919869622
C19P.I48,CREB5_HUMAN.H11MO.0.D,1,1.61478e-07,0.000210245,0.000277978,9,TTACGTCAC,ATGACGTCATC,-,CREB5,C19P,4,5,0.444444444444444,4.49065950071103,1000,__acgTCa_,48,Left,0.49896216674567
C19P.I49,SP3_MOUSE.H11MO.0.B,4,8.30012e-13,1.08068e-09,1.04716e-09,15,GGCCCCGCCCCCCCC,CCCCGGCCCCGCCCCCCCCC,-,SP3,C19P,15,0,1,11.8808794168665,461,_gCCCCGCCCc____,49,Left,0.792058627791097
C19P.I5,CPEB1_HUMAN.H11MO.0.D,3,6.60166e-06,0.00859536,0.0169057,14,TCATTATTTTTCTT,TTTTTATTTTTTTTTTT,+,CPEB1,C19P,2,12,0.142857142857143,5.7673360016188,1000,tc_t____tt_ctt,5,Right,0.4119525715442
C19P.I50,NFYC_MOUSE.H11MO.0.B,2,1.22222e-12,1.59134e-09,1.58336e-09,12,AGCCAATCAGAA,TCAGCCAATCAGAA,+,NFYC,C19P,5,7,0.416666666666667,9.27115776110481,513,a_CCAATcag__,50,Left,0.772596480092068
C19P.I51,JDP2_HUMAN.H11MO.0.D,0,3.59499e-06,0.00468067,0.00324909,9,ATGACGTCA,ATGACGTCATCA,-,JDP2,C19P,4,5,0.444444444444444,5.0968056968251,1000,_Tga__Tc_,51,Left,0.566311744091677
C19P.I52,NFYA_MOUSE.H11MO.0.A,0,2.20723e-13,2.87382e-10,2.85045e-10,12,TTCTGATTGGTT,TTCTGATTGGCTGA,-,NFYA,C19P,4,8,0.333333333333333,9.17096137108178,652,t_ctgATTGG_t,52,Left,0.764246780923481
C19P.I53,ATF2_HUMAN.H11MO.2.C,1,2.54049e-05,0.0330772,0.0172728,9,ATGACTTCA,GATGACGTCAC,+,ATF2,C19P,3,6,0.333333333333333,4.82643502253217,1000,_tg_c_tc_,53,Left,0.53627055805913
C19P.I55,SP1_HUMAN.H11MO.0.A,0,1.23318e-12,1.6056e-09,3.12032e-09,13,AGGGGGCGGGGCC,GGGGGGCGGGGCCGGGGGGGGG,+,SP1,C19P,12,1,0.923076923076923,10.8940466148478,363,_ggGGGcGGGGc_,55,Centered,0.838003585757526
C19P.I56,SP1_MOUSE.H11MO.1.A,-2,5.1092e-11,6.65217e-08,1.28949e-07,11,TGGCCCCGCCCCCT,GCCCCGCCCCC,-,SP1,C19P,12,2,0.857142857142857,11.3515148808404,1000,__gCCCCgCCCcc_,56,Centered,0.810822491488598
C19P.I57,SP1_MOUSE.H11MO.1.A,-1,1.59052e-13,2.07086e-10,4.00876e-10,11,AGGGGGCGGGGCC,GGGGGCGGGGC,+,SP1,C19P,12,1,0.923076923076923,11.0866983334004,510,_ggGGGcGGGGc_,57,Centered,0.852822948723112
C19P.I58,SP1_HUMAN.H11MO.0.A,0,1.6603e-12,2.16171e-09,4.19939e-09,13,AGGGGGCGGGGCC,GGGGGGCGGGGCCGGGGGGGGG,+,SP1,C19P,12,1,0.923076923076923,11.376733724744,368,_ggGGGcGGGGcc,58,Centered,0.875133363441845
C19P.I59,SP1_HUMAN.H11MO.0.A,9,1.21378e-12,1.58034e-09,1.97585e-09,13,GGCCCCGCCCCCC,CCCCCCCCCGGCCCCGCCCCCC,-,SP1,C19P,13,0,1,11.1079246849064,210,_gCCCCgCCCcc_,59,Centered,0.854455744992798
C19P.I6,ETV7_HUMAN.H11MO.0.D,0,1.65724e-05,0.0215772,0.0431545,7,CTTCCTCGACAT,CTTCCTG,-,ETV7,C19P,6,6,0.5,5.86655778012005,781,__T_cT___c_T,6,Right,0.488879815010004
C19P.I60,NFYB_MOUSE.H11MO.0.A,1,6.59587e-15,8.58783e-12,8.55806e-12,12,AGCCAATCAGAG,CAGCCAATCAGAG,+,NFYB,C19P,6,6,0.5,8.21048113161744,1000,a_CCAATcA___,60,Centered,0.68420676096812
C19P.I61,SP1_HUMAN.H11MO.1.A,0,5.75369e-11,7.4913e-08,7.27347e-08,13,AGGGGGCGGGGCC,GGGGGGCGGGGCCG,+,SP1,C19P,12,1,0.923076923076923,11.0570784422556,496,_ggGGGcGGGGc_,61,Centered,0.850544495558124
C19P.I63,IRF3_MOUSE.H11MO.0.A,0,6.33093e-05,0.0824287,0.0367347,16,TCATTTTTCTTTTCCT,TCACTTTCCCTTTCCCTTTC,-,IRF3,C19P,4,12,0.25,5.79878460315391,779,__a___tt_Tt_t___,63,Centered,0.362424037697119
C19P.I65,CPEB1_HUMAN.H11MO.0.D,2,4.75927e-06,0.00619656,0.0119132,15,ATTATTTTTTTATTTT,TTTTTATTTTTTTTTTT,+,CPEB1,C19P,0,16,0,5.89182579846937,293,_t_a__T___t__T__,65,Centered,0.368239112404336
C19P.I66,PRDM6_HUMAN.H11MO.0.C,-1,1.70741e-05,0.0222304,0.0285608,13,TTATTTTTCTAGTTT,TTTTTTTCTTTTT,-,PRDM6,C19P,2,13,0.133333333333333,6.28888567175412,475,_ta__T___T__tt_,66,Centered,0.419259044783608
C19P.I67,MYOD1_HUMAN.H11MO.1.A,0,5.46682e-05,0.071178,0.141643,7,CTGCAGC,CTGCAGCTGTC,+,MYOD1,C19P,5,2,0.714285714285714,5.53574086938103,244,CtgCagC,67,Centered,0.79082012419729
C19P.I68,CREB1_MOUSE.H11MO.0.A,0,1.87746e-07,0.000244446,0.000240544,11,TGATGACTTCA,CGATGACGTCA,+,CREB1,C19P,4,7,0.363636363636364,4.40965289843836,1000,___T_Ac_t__,68,Centered,0.400877536221669
C19P.I69,NFYB_MOUSE.H11MO.0.A,1,1.33806e-09,1.74216e-06,1.73612e-06,12,AGCCAATCAGAGC,CAGCCAATCAGAG,+,NFYB,C19P,7,6,0.538461538461538,8.86696102037361,605,__CCAAT_ag___,69,Centered,0.682073924644124
C19P.I7,ZN263_HUMAN.H11MO.1.A,5,0.000713424,0.928878,1,4,AGGA,GAGGGAGGAGG,+,ZN263,C19P,2,2,0.5,3.01258323723501,592,AggA,7,Right,0.753145809308753
C19P.I70,SP1_HUMAN.H11MO.0.A,0,5.36158e-14,6.98078e-11,7.33221e-11,14,AGGGGGCGGGGCCG,GGGGGGCGGGGCCGGGGGGGGG,+,SP1,C19P,13,1,0.928571428571429,11.4239802444475,587,__gGGGcGGgGc__,70,Centered,0.81599858888911
C19P.I71,FOXJ3_MOUSE.H11MO.1.B,-1,7.07219e-05,0.0920799,0.0897013,13,TTAAATATAAAACTAA,TAAACAAAAACAA,-,FOXJ3,C19P,1,15,0.0625,5.76989427323982,1000,__aa__a__aA__t__,71,Centered,0.360618392077489
C19P.I72,FOXL1_HUMAN.H11MO.0.D,2,1.01969e-07,0.000132764,0.00025629,17,CAGGAAATAAGCAAAAAT,AAAAGTAAACAAACAAACA,-,FOXL1,C19P,5,13,0.277777777777778,6.40941125550861,319,_a___aat___caaA_A_,72,Centered,0.356078403083812
C19P.I73,FOXG1_HUMAN.H11MO.0.D,0,5.40434e-06,0.00703645,0.0055132,17,TTAGTTTTTTTTTGTTTAT,ATTGTTTATATTTTTTT,+,FOXG1,C19P,2,17,0.105263157894737,6.12288220029052,263,_t__t__tt___T______,73,Centered,0.322256957910027
C19P.I74,CREB1_MOUSE.H11MO.0.A,0,2.87561e-07,0.000374405,0.000368892,11,TGATGACGTCT,CGATGACGTCA,+,CREB1,C19P,5,6,0.454545454545455,5.86702846888732,1000,___TgAcgt__,74,Centered,0.533366224444302
C19P.I75,STAT1_HUMAN.H11MO.1.A,1,2.42054e-05,0.0315155,0.0331759,17,TTTAGTTTTCTTTGCAT,CTTTCAGTTTCATTTTCTT,-,STAT1,C19P,4,13,0.235294117647059,6.50881384843008,216,t_t___TTt_tt__ca_,75,Centered,0.382871402848828
C19P.I76,FOXG1_HUMAN.H11MO.0.D,2,7.73516e-06,0.0100712,0.00609221,15,ATAAATAGAAAACAAT,AAAAAAATATAAACAAT,-,FOXG1,C19P,2,14,0.125,5.50198390649751,259,__Aa__A_aaA___a_,76,Centered,0.343873994156094
C19P.I77,ATF2_HUMAN.H11MO.2.C,1,3.68697e-07,0.000480043,0.000339801,9,TGACGTCAC,GTGACGTCATC,-,ATF2,C19P,5,4,0.555555555555556,5.77869345929498,961,__A_GTcA_,77,Centered,0.642077051032775
C19P.I78,FOXJ3_MOUSE.H11MO.1.B,-1,2.14838e-05,0.0279719,0.0277228,13,TTAAATAGTAACCTAA,TAAACAAAAACAA,-,FOXJ3,C19P,3,13,0.1875,6.41362406980072,593,__Aa__A___A_____,78,Centered,0.400851504362545
C19P.I79,SP1_HUMAN.H11MO.0.A,1,2.71414e-13,3.5338e-10,6.82098e-10,15,GGGGGCGGGGCCGGG,GGGGGGCGGGGCCGGGGGGGGG,+,SP1,C19P,15,0,1,12.2911597382972,204,ggGGGcGGGGc____,79,Centered,0.819410649219815
C19P.I8,ZN770_HUMAN.H11MO.1.C,1,0.000233071,0.303459,0.606918,10,AGACCATGAG,GGGAGGCTGAG,+,ZN770,C19P,5,5,0.5,5.39936246802159,316,_GA____Gag,8,Right,0.539936246802159
C19P.I81,FOXJ3_MOUSE.H11MO.0.A,0,2.43015e-06,0.00316405,0.00308028,13,TAAATATAAACCAAT,AAAAAATAAACAA,-,FOXJ3,C19P,2,13,0.133333333333333,5.76589761991915,371,_a___A_aaa___a_,81,Centered,0.384393174661277
C19P.I82,FOXG1_HUMAN.H11MO.0.D,-3,6.99263e-06,0.00910441,0.0174888,15,TTGTTTCTTAATATTATT,ATTGTTTATATTTTTTT,+,FOXG1,C19P,2,16,0.111111111111111,6.61968227187947,248,____tT__t__t_t___T,82,Centered,0.367760126215526
C19P.I83,SP3_MOUSE.H11MO.0.B,5,6.84958e-12,8.91815e-09,8.63941e-09,14,GCCCCGCCCCCCCC,CCCCGGCCCCGCCCCCCCCC,-,SP3,C19P,14,0,1,12.4176878676107,233,gCCCCgCCCC__c_,83,Centered,0.886977704829332
C19P.I84,CPEB1_HUMAN.H11MO.0.D,-3,4.12307e-07,0.000536824,0.0010354,17,TGTTCCTTATCTTATTTTTTACTTA,TTTTTATTTTTTTTTTT,+,CPEB1,C19P,5,20,0.2,8.3603024305599,259,__tT__tt___tt__T______t__,84,Centered,0.334412097222396
C19P.I85,CPEB1_HUMAN.H11MO.0.D,-4,1.84505e-05,0.0240225,0.0462974,16,TTTTTTTCTAATTTTTAATT,TTTTTATTTTTTTTTTT,+,CPEB1,C19P,1,19,0.05,7.20125090436725,215,__t__tt_ta_tT_______,85,Centered,0.360062545218363
C19P.I86,FOXF1_MOUSE.H11MO.0.D,-4,1.22066e-05,0.0158929,0.0153142,11,ATGATTGTTTATTTTGTTGTTTATT,ATGTTTATTTT,+,FOXF1,C19P,4,21,0.16,7.45622325478589,213,_t__tT_______t___T_tt____,86,Centered,0.298248930191436
C19P.I87,CPEB1_HUMAN.H11MO.0.D,-1,1.30525e-06,0.00169943,0.00326245,17,TAATAAAAAATAAAGAAATGA,AAAAAAAAAAATAAAAA,-,CPEB1,C19P,2,19,0.0952380952380952,7.11101029182736,259,___t_a_a_____A__aa___,87,Centered,0.338619537706065
C19P.I88,FOXJ3_MOUSE.H11MO.0.A,-3,1.38465e-07,0.000180281,0.000175389,13,ATTTTGTTTATTTTTAT,TTGTTTATTTTTT,+,FOXJ3,C19P,1,16,0.0588235294117647,6.47092505724984,239,___tt__tt_T_ttt_t,88,Centered,0.380642650426461
C19P.I90,PO3F3_HUMAN.H11MO.0.D,-9,2.24712e-05,0.0292574,0.028178,17,TTTGTTTCTTAATTTTAATAATTATT,AAATTTGCATAATTTAT,-,PO3F3,C19P,2,24,0.0769230769230769,7.62062101071182,301,__t__Tt_____t_t___t__t____,90,Centered,0.293100808104301
C1N.I1,TAF1_MOUSE.H11MO.0.A,0,0.000202881,0.264151,0.526667,11,GGAGATGGTGA,CAAGATGGCGGCGG,+,TAF1,C1N,6,5,0.545454545454545,5.66965281348332,1000,gg____G__Ga,1,Right,0.515422983043939
C1N.I12,ZN770_HUMAN.H11MO.1.C,0,0.00111019,1.44547,0.874953,10,GGGATGGTGA,GGGAGGCTGAG,+,ZN770,C1N,6,4,0.6,4.94082211911396,502,G_g_tg__G_,12,Right,0.494082211911396
C1N.I13,EGR2_MOUSE.H11MO.1.A,2,0.00206583,2.6897,0.895215,10,CCATCATCCC,CCCCCCCCTCCCACGCCC,-,EGR2,C1N,6,4,0.6,5.29707787062621,299,_C__c_tC_C,13,Right,0.529707787062621
C1N.I14,TBX15_HUMAN.H11MO.0.D,1,1.4518e-08,1.89024e-05,3.65023e-05,16,CCCCATGCCCCCCCCC,CCCCCACCCCCCCCCCCCC,-,TBX15,C1N,14,2,0.875,5.46830756984541,302,c_cC_____C_c__cc,14,Right,0.341769223115338
C1N.I15,SP5_MOUSE.H11MO.0.C,1,1.13817e-06,0.0014819,0.00135853,16,CCCTCGCCCTGTCCCC,CTCCTCCCCCTCCCCCTCCCCCCC,-,SP5,C1N,13,3,0.8125,6.25235559879929,308,_cct__cC__g__c__,15,Right,0.390772224924955
C1N.I18,SRBP1_MOUSE.H11MO.0.B,3,0.000644456,0.839082,0.461991,8,ACCTCACC,CTCACCCCACC,-,SRBP1,C1N,5,3,0.625,4.11567622196157,623,__CtcacC,18,Right,0.514459527745197
C1N.I19,IRF1_MOUSE.H11MO.0.A,1,1.01772e-05,0.0132508,0.0165557,9,GAAGAGAAA,GAAAGTGAAAGTGAAAGTAA,+,IRF1,C1N,3,6,0.333333333333333,5.52334956363445,393,_Aa_agaAA,19,Right,0.613705507070495
C1N.I20,KLF5_MOUSE.H11MO.0.A,1,5.16802e-07,0.000672876,0.00129909,13,CCCCACCCTCTCC,GCCCCACCCTGCCCC,-,KLF5,C1N,10,3,0.769230769230769,5.15310604646749,641,c__c_cC____cc,20,Right,0.396392772805191
C1N.I21,ELF5_MOUSE.H11MO.0.A,0,7.45785e-07,0.000971012,0.00188577,15,TTCTTCTTCCTGTTC,TTCTTCTTCCTTCTTCC,-,ELF5,C1N,6,9,0.4,6.28113511583942,332,_Tc_____cct__t_,21,Right,0.418742341055962
C1N.I22,TBX15_HUMAN.H11MO.0.D,0,0.000728252,0.948184,0.437424,10,CCACCATCCC,CCCCCACCCCCCCCCCCCC,-,TBX15,C1N,7,3,0.7,4.99047043874179,930,_C_cca_c_c,22,Right,0.499047043874179
C1N.I23,PATZ1_HUMAN.H11MO.1.C,0,2.60531e-05,0.0339212,0.0286149,9,CTCCTTCCT,CCCCTCCCT,-,PATZ1,C1N,5,4,0.555555555555556,5.00726822516351,297,C__c__CC_,23,Right,0.556363136129279
C1N.I24,ZN418_HUMAN.H11MO.1.D,5,0.00194207,2.52858,1,6,AGCAAC,CTAGAAGCAACA,-,ZN418,C1N,3,3,0.5,4.09242370532238,261,AgcAa_,24,Right,0.68207061755373
C1N.I25,EGR2_MOUSE.H11MO.1.A,0,3.97253e-08,5.17224e-05,5.49713e-05,15,GGGAGAGGGAGGGGG,GGGCGTGGGAGGGGGGGG,+,EGR2,C1N,12,3,0.8,5.82388648100245,832,_Gg___ggg_g__gg,25,Right,0.388259098733497
C1N.I26,ZN263_HUMAN.H11MO.0.A,8,5.70419e-06,0.00742686,0.0144391,12,CGCCCTCCTCCC,CTCCTCCTCTCCCTCCTCCC,-,ZN263,C1N,10,2,0.833333333333333,5.40659638437339,318,c_CC____TC_C,26,Right,0.450549698697782
C1N.I28,GLI1_MOUSE.H11MO.0.C,5,0.00193183,2.51524,0.655127,7,AACCAGA,AGACCACCCAGG,-,GLI1,C1N,3,4,0.428571428571429,3.95127572369319,376,A_c_a__,28,Left,0.564467960527599
C1N.I29,SP1_MOUSE.H11MO.1.A,0,3.37112e-12,4.3892e-09,8.47888e-09,11,GCCCCGCCCCC,GCCCCGCCCCC,-,SP1,C1N,11,0,1,10.4052742123627,742,gCCCCgCCCc_,29,Left,0.945934019305701
C1N.I3,ZNF41_HUMAN.H11MO.0.C,1,0.000266366,0.346809,0.693618,8,TCATGGTC,CTCATGGTGCCTTACTCCCTTGTG,-,ZNF41,C1N,4,4,0.5,4.68398388447842,401,tC__g_T_,3,Right,0.585497985559803
C1N.I30,SP1_MOUSE.H11MO.0.A,3,4.52575e-12,5.89253e-09,1.12504e-08,17,GGGGCGGGGGGCGGGGC,GGGGGGGGAGGGGGCGGGGCCGGG,+,SP1,C1N,17,0,1,11.6045094090692,772,_______gGGGcGGGGc,30,Left,0.682618200533481
C1N.I31,RUNX3_HUMAN.H11MO.0.A,2,0.00335962,4.37422,1,7,TGTAGCT,TTTGTGGTTT,+,RUNX3,C1N,3,4,0.428571428571429,3.83455457596995,318,__tag_T,31,Left,0.547793510852849
C1N.I32,EMX1_HUMAN.H11MO.0.D,4,0.000717911,0.934721,0.836649,6,TAGTTA,TAATTAGCTAAT,+,EMX1,C1N,1,5,0.166666666666667,3.40060632808838,1000,Tag_T_,32,Left,0.566767721348063
C1N.I33,SP1_MOUSE.H11MO.1.A,0,2.20588e-10,2.87206e-07,4.37332e-07,11,GCCCCGCCCCC,GCCCCGCCCCC,-,SP1,C1N,11,0,1,10.2264934415898,896,gCCCCgCCC__,33,Left,0.929681221962706
C1N.I34,CPEB1_HUMAN.H11MO.0.D,1,2.07614e-05,0.0270313,0.052489,16,AAAAATGGAATCAAAAAAC,AAAAAAAAAAATAAAAA,-,CPEB1,C1N,4,15,0.210526315789474,7.15190444958656,617,__A___g_A___aa_A_a_,34,Left,0.37641602366245
C1N.I35,SP1_MOUSE.H11MO.1.A,0,7.319e-12,9.52934e-09,1.84454e-08,11,GCCCCGCCCCC,GCCCCGCCCCC,-,SP1,C1N,11,0,1,10.3900668043086,247,gCcCCgCCCc_,35,Left,0.944551527664416
C1N.I36,CPEB1_HUMAN.H11MO.0.D,-3,5.6085e-06,0.00730226,0.0141104,17,AAATTCAAATGAAATAAAAA,AAAAAAAAAAATAAAAA,-,CPEB1,C1N,2,18,0.1,6.89927066471872,758,A___tcA_a___a___a_aa,36,Left,0.344963533235936
C1N.I37,SP1_MOUSE.H11MO.1.A,0,1.29668e-11,1.68827e-08,3.2692e-08,11,GCCCCGCCCCC,GCCCCGCCCCC,-,SP1,C1N,11,0,1,10.2362719414087,420,gCcCCgCCCcc,37,Left,0.930570176491703
C1N.I38,KLF12_HUMAN.H11MO.0.C,1,2.17405e-11,2.83062e-08,5.51925e-08,10,GGGGCGGGGC,AGGGGCGGGGC,+,KLF12,C1N,10,0,1,9.48413505192967,618,gGGGcGGgGc,38,Left,0.948413505192967
C1N.I39,SP3_MOUSE.H11MO.0.B,3,4.41969e-14,5.75444e-11,5.56702e-11,14,GGGGGGCGGGGCGG,GGGGGGGGGCGGGGCCGGGG,+,SP3,C1N,14,0,1,10.3245080062886,409,__gGGGcGGgGc__,39,Left,0.737464857592044
C1N.I40,THA_MOUSE.H11MO.1.C,0,0.000182715,0.237895,0.343276,9,CGTGGTCAC,TGAGGTCAC,+,THA,C1N,6,3,0.666666666666667,3.31670610459327,539,_g__g_c__,40,Left,0.368522900510364
C1N.I41,SP1_MOUSE.H11MO.1.A,0,1.50144e-11,1.95488e-08,3.77965e-08,11,GCCCCGCCCCC,GCCCCGCCCCC,-,SP1,C1N,11,0,1,10.3709038997868,403,gCCCCgCCCc_,41,Left,0.942809445435161
C1N.I42,STAT2_MOUSE.H11MO.0.A,4,1.86698e-05,0.0243081,0.0193722,13,ACATGAAACCAAA,AGGAAAATGAAACTGAAAG,+,STAT2,C1N,4,9,0.307692307692308,5.88859761209712,1000,A__t__A___a_A,42,Left,0.452969047084394
C1N.I44,SP1_HUMAN.H11MO.0.A,2,1.02832e-11,1.33887e-08,2.58385e-08,16,GGGGCGGGGCCAGGGG,GGGGGGCGGGGCCGGGGGGGGG,+,SP1,C1N,15,1,0.9375,10.5843289525747,721,gGGGcGGgGc__gg_g,44,Left,0.66152055953592
C1N.I45,STAT1_MOUSE.H11MO.0.A,5,1.5848e-05,0.0206341,0.0143266,13,TTTGGTTTCATGT,TTTCTTTCAGTTTCATTTTCCT,-,STAT1,C1N,4,9,0.307692307692308,5.57550293633088,1000,T_t__tT__a__T,45,Left,0.428884841256221
C1N.I47,SP4_MOUSE.H11MO.1.B,4,4.57312e-10,5.95421e-07,5.82326e-07,12,GGGGCGGGGCCG,GGAGGGGGCGGGGCCG,+,SP4,C1N,12,0,1,10.3485107075198,456,_GGGcGGGGc__,47,Left,0.862375892293318
C1N.I49,SP4_MOUSE.H11MO.1.B,4,1.12001e-08,1.45826e-05,9.73668e-06,12,GGGGCGGGGCCT,GGAGGGGGCGGGGCCG,+,SP4,C1N,11,1,0.916666666666667,10.2137610692206,277,gGGGCGGgGc__,49,Left,0.851146755768383
C1N.I5,IRF1_HUMAN.H11MO.0.A,1,1.99246e-05,0.0259418,0.0346685,19,ATCAAGAACCACAAGGTAAA,GAAAATGAAAGTGAAAGTAA,+,IRF1,C1N,7,13,0.35,7.59868698006645,531,At_a__Aa__a_A_____a_,5,Right,0.379934349003323
C1N.I51,SP4_MOUSE.H11MO.1.B,0,2.34927e-10,3.05875e-07,2.9903e-07,12,CGGCCCCGCCCC,CGGCCCCGCCCCCTCC,-,SP4,C1N,12,0,1,10.7918865084841,787,__gCCCCGCCCc,51,Left,0.899323875707008
C1N.I52,SP4_MOUSE.H11MO.1.B,0,2.31048e-09,3.00825e-06,2.94325e-06,12,CGGCCCCGCCCC,CGGCCCCGCCCCCTCC,-,SP4,C1N,12,0,1,10.4146986272184,478,__gCCCCGCCCc,52,Left,0.867891552268197
C1N.I53,SP4_MOUSE.H11MO.0.B,2,1.2759e-12,1.66122e-09,1.61314e-09,13,CGGCCCCGCCCCC,CCCGGCCCCGCCCCCTTCCC,-,SP4,C1N,13,0,1,10.2709964446595,321,__gCcCCgCCCc_,53,Left,0.790076649589189
C1N.I54,KLF12_HUMAN.H11MO.0.C,0,1.7323e-10,2.25545e-07,4.39777e-07,10,GCCCCGCCCC,GCCCCGCCCCT,-,KLF12,C1N,10,0,1,10.2282811939751,523,gCCCCgCCCc,54,Left,1.02282811939751
C1N.I56,HXB13_HUMAN.H11MO.0.A,0,0.000260568,0.33926,0.57923,10,TTTTAAAGTCA,TTTTATTGGC,+,HXB13,C1N,2,9,0.181818181818182,6.10165513243343,234,tTtT____t__,56,Centered,0.554695921130312
C1N.I57,HXB13_HUMAN.H11MO.0.A,0,0.000391286,0.509454,1,10,TTTTAAAGTCAA,TTTTATTGGC,+,HXB13,C1N,2,10,0.166666666666667,6.02934074512898,229,tTtT_aa_t___,57,Centered,0.502445062094082
C1N.I59,TF7L1_MOUSE.H11MO.0.A,3,0.0019569,2.54788,1,8,TTTGAAGTCATA,GCCTTTGATGT,+,TF7L1,C1N,3,9,0.25,5.12635587248561,313,ttT__a_t_a__,59,Centered,0.427196322707134
C1N.I6,ESR1_MOUSE.H11MO.0.A,3,0.00183234,2.3857,1,9,TCACCATGA,AGGTCACCCTGACCT,+,ESR1,C1N,4,5,0.444444444444444,4.89800980075159,290,tcacCa_g_,6,Right,0.544223311194621
C1N.I60,HXB13_HUMAN.H11MO.0.A,-1,0.000179088,0.233172,0.466344,10,TGACTTTAAAA,GCCAATAAAA,-,HXB13,C1N,2,9,0.181818181818182,6.25471910499213,225,__a__ttAaAa,60,Centered,0.568610827726558
C1N.I61,ZFX_MOUSE.H11MO.1.B,-2,0.00283114,3.68615,1,7,CACCAAGCC,CCAGGCCC,+,ZFX,C1N,6,3,0.666666666666667,4.38352513043941,239,cAcCa_g_c,61,Centered,0.487058347826601
C1N.I62,TBP_HUMAN.H11MO.0.A,-5,0.000326777,0.425463,0.552775,8,TGTGACTATAAAA,CTATAAAAGG,+,TBP,C1N,3,10,0.230769230769231,6.191694210852,536,t___a_t__AaAa,62,Centered,0.476284170065538
C1N.I63,TBP_HUMAN.H11MO.0.A,2,0.000171016,0.222663,0.356796,8,TTTTAAAGTCA,CCTTTTATAG,-,TBP,C1N,2,9,0.181818181818182,5.70892185937724,211,tTtTa_a____,63,Centered,0.518992896307022
C1N.I64,P5F1B_HUMAN.H11MO.0.D,1,0.000340823,0.443751,0.422844,13,TAAAATTACAAAT,ATGAATATGCAAATTA,-,P5F1B,C1N,1,12,0.0769230769230769,5.77994449527778,279,__A__ttacaaa_,64,Centered,0.444611115021368
C1N.I65,SP4_MOUSE.H11MO.0.B,5,1.68928e-11,2.19944e-08,1.68134e-08,13,GGGGGCGGGGCCG,GGGAAGGGGGCGGGGCCGGG,+,SP4,C1N,13,0,1,11.1593203814733,674,_gGGGcGGGGc__,65,Centered,0.858409260113331
C1N.I66,ZN770_HUMAN.H11MO.1.C,2,5.8221e-05,0.0758038,0.151608,8,CAGCCTCC,CTCAGCCTCCC,-,ZN770,C1N,6,2,0.75,4.5350970466859,266,CAgc__C_,66,Centered,0.566887130835737
C1N.I67,CPEB1_HUMAN.H11MO.0.D,1,1.78626e-06,0.0023257,0.00452457,16,AAACATAATATAAAAA,AAAAAAAAAAATAAAAA,-,CPEB1,C1N,1,15,0.0625,7.24397769290696,280,aa__at_A___aa_Aa,67,Centered,0.452748605806685
C1N.I68,SP1_HUMAN.H11MO.0.A,4,7.04042e-13,9.16662e-10,1.75868e-09,18,CCCCAGGCCCCGCCCCCC,CCCCCCCCCGGCCCCGCCCCCC,-,SP1,C1N,17,1,0.944444444444444,11.6510348580778,599,_____ggCcCCgCCCcc_,68,Centered,0.647279714337657
C1N.I69,OSR2_HUMAN.H11MO.0.C,3,0.000601667,0.783371,0.620289,6,CCTGCT,GCTGCTGCTTCTGCTG,+,OSR2,C1N,4,2,0.666666666666667,4.03608845817257,243,__tGcT,69,Centered,0.672681409695429
C1N.I70,NF2L1_MOUSE.H11MO.0.C,-1,0.00251612,3.27599,1,6,TAGTCAC,AGTCATT,+,NF2L1,C1N,3,4,0.428571428571429,4.35693448515797,793,__GtCAc,70,Centered,0.622419212165424
C1N.I71,ATF2_HUMAN.H11MO.2.C,1,9.42403e-05,0.122701,0.075744,9,GTGACTTCA,GATGACGTCAC,+,ATF2,C1N,4,5,0.444444444444444,5.2523952435892,1000,_tgAc_t_a,71,Centered,0.583599471509911
C1N.I73,CPEB1_HUMAN.H11MO.0.D,-1,1.25008e-07,0.00016276,0.000313609,17,GTTTGTTTTTTATTGTCTCTT,TTTTTATTTTTTTTTTT,+,CPEB1,C1N,5,16,0.238095238095238,7.21632981881317,398,_ttT_____T__tt_t___tt,73,Centered,0.343634753276818
C1N.I74,ERR1_HUMAN.H11MO.0.A,0,2.69291e-05,0.0350617,0.0694445,11,CCCAAAGTCAC,CTCAAGGTCACACAG,+,ERR1,C1N,6,5,0.545454545454545,5.15504674294384,621,ccc___gtCAc,74,Centered,0.468640612994894
C1N.I75,SP1_HUMAN.H11MO.0.A,2,1.62872e-11,2.12059e-08,4.1047e-08,16,GGGGCGGGGCTGGGGG,GGGGGGCGGGGCCGGGGGGGGG,+,SP1,C1N,15,1,0.9375,11.749423378466,256,gGGGcGGgGc__gggg,75,Centered,0.734338961154125
C1N.I76,CPEB1_HUMAN.H11MO.0.D,2,5.56276e-06,0.00724272,0.0139987,15,AAATGAAAACAAAAA,AAAAAAAAAAATAAAAA,-,CPEB1,C1N,2,13,0.133333333333333,6.38792068867121,622,A__t_aA___a_a_a,76,Centered,0.425861379244747
C1N.I77,TBX15_HUMAN.H11MO.0.D,4,1.75561e-06,0.0022858,0.00443513,13,CACCCCGACCCCC,CCCCCACCCCCCCCCCCCC,-,TBX15,C1N,11,2,0.846153846153846,6.07462621709427,244,c_cC____cC_cc,77,Centered,0.467278939776482
C1N.I78,CPEB1_HUMAN.H11MO.0.D,2,1.22115e-06,0.00158994,0.00194088,15,AAATGAAAATAAAAA,AAAAAAAAAAATAAAAA,-,CPEB1,C1N,1,14,0.0666666666666667,6.6637432325437,518,A__t__A___a_Aaa,78,Centered,0.444249548836247
C1N.I79,SP1_HUMAN.H11MO.0.A,3,3.96108e-15,5.15733e-12,9.98034e-12,17,CCCCCCGGCCCCGCCCC,CCCCCCCCCGGCCCCGCCCCCC,-,SP1,C1N,17,0,1,11.830897374701,272,cc__c__gCcCCgCCCc,79,Centered,0.695935139688294
C1N.I8,EGR2_MOUSE.H11MO.1.A,6,0.00238165,3.1009,1,10,GGGATGGTGG,GGGCGTGGGAGGGGGGGG,+,EGR2,C1N,7,3,0.7,4.80468265696993,376,g_G_tg__G_,8,Right,0.480468265696993
C1N.I80,CPEB1_HUMAN.H11MO.0.D,-4,8.20141e-07,0.00106782,0.00205377,16,AAAAGAAAATAAAAATAAAA,AAAAAAAAAAATAAAAA,-,CPEB1,C1N,1,19,0.05,7.01797864512443,692,A____Aaa__a__a___a_a,80,Centered,0.350898932256221
C1N.I82,CPEB1_HUMAN.H11MO.0.D,-12,3.62871e-08,4.72458e-05,9.14886e-05,17,AAGTAACTTTGTAAGAAAAAGAATAAAAAA,AAAAAAAAAAATAAAAA,-,CPEB1,C1N,5,25,0.166666666666667,8.48055212574167,303,_a______________aaa_G_a_____a_,82,Centered,0.282685070858056
C1N.I83,ARI3A_MOUSE.H11MO.0.D,1,3.21331e-06,0.00418373,0.00395973,21,ATTCTATAATTACAAATTCATAAACAAAA,AATTAATCGAAATCAAATTAAA,+,ARI3A,C1N,4,25,0.137931034482759,8.66679492111367,309,___________a_aaa_________A___,83,Centered,0.298854997279782
C1N.I84,CPEB1_HUMAN.H11MO.0.D,-6,5.87694e-06,0.00765177,0.0147014,17,ATATACAAATAAAGACTTAGAAA,AAAAAAAAAAATAAAAA,-,CPEB1,C1N,4,19,0.173913043478261,8.16057762010253,271,a___a_aa___aa_a___a__aa,84,Centered,0.354807722613153
C1N.I86,CPEB1_HUMAN.H11MO.0.D,-1,8.18203e-07,0.0010653,0.00204718,17,TTTTTTTTATTATTTTATTATT,TTTTTATTTTTTTTTTT,+,CPEB1,C1N,0,22,0,7.78706265441383,210,__TT_________ttt_t__t_,86,Centered,0.353957393382447
C1N.I87,CPEB1_HUMAN.H11MO.0.D,-1,5.16408e-08,6.72363e-05,0.000128516,17,ATTTTGATTCTTTTTTTTTTATACTTT,TTTTTATTTTTTTTTTT,+,CPEB1,C1N,3,24,0.111111111111111,8.06156857265599,262,_t_tT__________tt_______t__,87,Centered,0.298576613802074
C1N.I89,SP1_HUMAN.H11MO.0.A,3,2.79814e-14,3.64318e-11,6.98687e-11,18,CCCCCCGGCCCCGCCCCC,CCCCCCCCCGGCCCCGCCCCCC,-,SP1,C1N,18,0,1,12.2287425141984,250,ccc_c__gCcCCgCCCc_,89,Centered,0.679374584122131
C1N.I9,BC11A_HUMAN.H11MO.0.A,6,0.000174597,0.227325,0.163809,10,CTTCATCTTC,TTTTCACTTCCTCTTTT,-,BC11A,C1N,4,6,0.4,6.0872730188813,1000,_tTc_tctTc,9,Right,0.60872730188813
C1N.I90,FOXL1_HUMAN.H11MO.0.D,-2,9.69349e-07,0.00126209,0.00241822,19,AGAAAAATAAACAAAAAATGAAAAT,AAAAGTAAACAAACAAACA,-,FOXL1,C1N,3,22,0.12,8.21503690793857,268,a__a____a_______a___Aa___,90,Centered,0.328601476317543
C1P.I1,STAT1_MOUSE.H11MO.0.A,5,0.000253176,0.329636,0.131688,17,TTGATTTTCTTAAATTC,TTTCTTTCAGTTTCATTTTCCT,-,STAT1,C1P,3,14,0.176470588235294,7.01077552638703,377,tt__t_T___t_a__t_,1,Right,0.412398560375708
C1P.I10,SMAD2_HUMAN.H11MO.0.A,6,0.00110326,1.43644,1,6,TCACCT,TGTCTGTCACCT,+,SMAD2,C1P,3,3,0.5,4.62560954242177,307,__aCCT,10,Right,0.770934923736961
C1P.I11,SPIC_HUMAN.H11MO.0.D,2,2.18446e-05,0.0284417,0.0311921,10,CCTCCTTCCC,CCTCCCCTTCCTC,-,SPIC,C1P,7,3,0.7,4.45387756497425,231,c__cct_c__,11,Right,0.445387756497425
C1P.I12,ETV7_HUMAN.H11MO.0.D,1,0.000629603,0.819744,0.473833,5,AGGAA,CAGGAAG,+,ETV7,C1P,2,3,0.4,4.40467426971539,1000,AGgAa,12,Right,0.880934853943078
C1P.I13,ZFP82_HUMAN.H11MO.0.C,1,0.000249854,0.32531,0.195849,18,TTGATTTCTTGAATGTTC,TTCCATTTCACTAATTCTCTCTTC,+,ZFP82,C1P,5,13,0.277777777777778,6.50946770117649,426,tt_at_t__t__a__tt_,13,Right,0.361637094509805
C1P.I15,WT1_MOUSE.H11MO.1.A,0,0.000393178,0.511918,0.505687,7,CCACCTC,CCTCCTCCCAC,-,WT1,C1P,5,2,0.714285714285714,4.56236173724625,261,cc_CCtc,15,Right,0.65176596246375
C1P.I16,ERR3_HUMAN.H11MO.0.B,0,0.00331187,4.31206,1,9,TCGGGGTTG,TCAAGGTCA,+,ERR3,C1P,6,3,0.666666666666667,4.24293927289306,1000,_c___G__G,16,Right,0.471437696988117
C1P.I17,SPIC_HUMAN.H11MO.0.D,2,0.00013048,0.169884,0.313194,10,TCACCATCTC,CCTCCCCTTCCTC,-,SPIC,C1P,5,5,0.5,4.61088547847257,445,___cC__c_c,17,Right,0.461088547847257
C1P.I18,ETV7_HUMAN.H11MO.0.D,1,0.000140239,0.182591,0.141244,6,AGGAAG,CAGGAAG,+,ETV7,C1P,3,3,0.5,3.90808933266499,526,AgGa__,18,Right,0.651348222110832
C1P.I19,FOXJ3_MOUSE.H11MO.0.A,0,5.23179e-05,0.068118,0.0668183,13,TTGTCTTGAATTT,TTGTTTATTTTTT,+,FOXJ3,C1P,3,10,0.230769230769231,5.86407133738603,606,tTgt_T______t,19,Right,0.451082410568156
C1P.I20,ZBTB4_HUMAN.H11MO.1.D,6,0.00249564,3.24932,1,8,TGGTGGTG,CAATAGCGGTGGTGG,+,ZBTB4,C1P,5,3,0.625,3.35673170806428,286,tg_t_gTg,20,Right,0.419591463508034
C1P.I21,FOXJ3_MOUSE.H11MO.0.A,0,0.000398907,0.519377,0.519377,13,ACGATGTTTTTTA,TTGTTTATTTTTT,+,FOXJ3,C1P,3,10,0.230769230769231,4.98233291443067,792,a___tg____t__,21,Right,0.383256378033129
C1P.I22,THAP1_HUMAN.H11MO.0.C,2,1.83816e-05,0.0239329,0.0295369,16,CCGCGCCCGCCGCCGC,CGCCGCCATCTTGGCTGCGGGC,+,THAP1,C1P,16,0,1,10.1036608690572,580,ccGc_c_cgc_gCcgC,22,Right,0.631478804316076
C1P.I24,CXXC1_MOUSE.H11MO.0.D,0,0.000616627,0.802848,0.802848,7,TGTTGTTG,CGTTGGC,+,CXXC1,C1P,3,5,0.375,3.70570578284124,294,tg__g_tg,24,Right,0.463213222855155
C1P.I25,FLI1_HUMAN.H11MO.0.A,5,0.000227897,0.296722,0.17919,11,CCTTGCTGCCT,TCCCTCCTTCCTTCCTCC,-,FLI1,C1P,7,4,0.636363636363636,4.39266138915336,296,cct_G_t_c__,25,Right,0.399332853559396
C1P.I27,SP1_HUMAN.H11MO.1.A,1,2.1505e-05,0.0279995,0.0199687,12,GCCCCCGCCGCC,CGGCCCCGCCCCCC,-,SP1,C1P,12,0,1,8.05177894394423,582,Gcc_c_GcC_Cc,27,Right,0.670981578662019
C1P.I28,CPEB1_HUMAN.H11MO.0.D,1,3.41661e-05,0.0444842,0.0805074,15,TTTTGTTTTAGATTT,TTTTTATTTTTTTTTTT,+,CPEB1,C1P,2,13,0.133333333333333,6.4754091080584,921,t_tt_TT____at_t,28,Left,0.431693940537227
C1P.I29,ZIM3_HUMAN.H11MO.0.C,2,0.00190615,2.48181,0.994192,6,AAGCAA,GCAAGCAACAGAAACCCAA,-,ZIM3,C1P,2,4,0.333333333333333,4.86766540327775,269,AagcA_,29,Left,0.811277567212958
C1P.I3,ZN816_HUMAN.H11MO.1.C,1,0.000265849,0.346136,0.568348,13,ATGAGGACATGAAGAT,AAGGGGGACATGCA,+,ZN816,C1P,6,10,0.375,6.53860783481483,531,a__A____a_gaa___,3,Right,0.408662989675927
C1P.I32,PRDM1_MOUSE.H11MO.0.A,1,0.0001486,0.193478,0.0759619,9,AAAGTAAAA,GAAAGTGAAAGTGA,+,PRDM1,C1P,1,8,0.111111111111111,5.56334849254516,1000,_AAgt__Aa,32,Left,0.618149832505018
C1P.I33,SP4_MOUSE.H11MO.1.B,0,2.61295e-10,3.40206e-07,3.30229e-07,15,CGGCCCCGCCCCCCT,CGGCCCCGCCCCCTCC,-,SP4,C1P,14,1,0.933333333333333,10.9251573411038,237,__gCcCCgCCCcc__,33,Left,0.728343822740252
C1P.I35,SP1_MOUSE.H11MO.1.A,-6,1.6577e-12,2.15833e-09,4.13254e-09,11,CCCCCAGCCCCGCCCCC,GCCCCGCCCCC,-,SP1,C1P,16,1,0.941176470588235,11.1914094869543,333,c__c__gCcCCgCCCcc,35,Left,0.658318205114959
C1P.I36,ZIM3_HUMAN.H11MO.0.C,6,0.000379517,0.494132,0.356528,13,AACAGAAAAAACAA,GCAAGCAACAGAAACCCAA,-,ZIM3,C1P,3,11,0.214285714285714,6.58356355797108,622,A__a__aA__a__a,36,Left,0.470254539855077
C1P.I37,SP1_HUMAN.H11MO.0.A,4,4.07494e-13,5.30557e-10,6.94033e-10,17,CCCCCGGCCCCGCCCCC,CCCCCCCCCGGCCCCGCCCCCC,-,SP1,C1P,17,0,1,11.3085729106512,207,c__c__gccCCgCCccc,37,Left,0.665210171214774
C1P.I38,SP1_HUMAN.H11MO.0.A,1,5.91053e-13,7.69551e-10,9.67824e-10,17,GGGGGCGGGGCCGGGGG,GGGGGGCGGGGCCGGGGGGGGG,+,SP1,C1P,17,0,1,10.6758007918383,810,gggGGcGGgGc__g__g,38,Left,0.627988281872842
C1P.I4,ETV7_HUMAN.H11MO.0.D,0,0.00116487,1.51666,0.738891,7,TTACCTC,CTTCCTG,-,ETV7,C1P,3,4,0.428571428571429,5.28476872733662,544,_taCCT_,4,Right,0.754966961048089
C1P.I40,SP1_MOUSE.H11MO.1.A,0,9.69273e-11,1.26199e-07,2.45679e-07,10,GCCCCGCCCC,GCCCCGCCCCC,-,SP1,C1P,10,0,1,10.3556251148698,1000,gCcCCgCCCc,40,Left,1.03556251148698
C1P.I41,SP1_MOUSE.H11MO.1.A,0,4.7664e-13,6.20586e-10,1.19998e-09,11,GGGGGCGGGGCCGG,GGGGGCGGGGC,+,SP1,C1P,14,0,1,10.8764087091579,399,gggGGcGGgGc__g,41,Left,0.77688633636842
C1P.I42,SP1_MOUSE.H11MO.1.A,0,8.79576e-12,1.14521e-08,2.21176e-08,11,GGGGGCGGGGCCGG,GGGGGCGGGGC,+,SP1,C1P,14,0,1,10.5755833124383,201,ggGGGcGGgGc___,42,Left,0.755398808031308
C1P.I43,TEAD4_MOUSE.H11MO.0.A,4,0.00108004,1.40621,1,4,TCCT,ACATTCCTGGCATTC,+,TEAD4,C1P,2,2,0.5,3.40244721048048,344,TC_t,43,Left,0.850611802620119
C1P.I45,SP2_MOUSE.H11MO.0.B,4,8.10679e-12,1.0555e-08,1.01559e-08,16,GGGGGGCGGGGCCGGG,GGGGGGGGGGCGGGGCCGGGGG,+,SP2,C1P,16,0,1,10.6052767114006,1000,ggggGGcGGgGc__g_,45,Left,0.662829794462539
C1P.I46,SP1_MOUSE.H11MO.1.A,0,2.28596e-10,2.97632e-07,5.32335e-07,11,GCCCCGCCCCC,GCCCCGCCCCC,-,SP1,C1P,11,0,1,10.1337687055197,285,gCcCCgCCCc_,46,Left,0.921251700501793
C1P.I47,SP1_HUMAN.H11MO.0.A,4,1.34669e-12,1.75339e-09,1.51253e-09,17,CGCCCGGCCCCGCCCCC,CCCCCCCCCGGCCCCGCCCCCC,-,SP1,C1P,17,0,1,10.8723856828056,483,___c__GCcCCgCCCcc,47,Left,0.639552098988566
C1P.I48,STAT1_HUMAN.H11MO.1.A,1,4.07089e-08,5.30029e-05,0.000103017,17,AGGAAATGAAAGTTGAA,AAGAAAATGAAACTGAAAG,+,STAT1,C1P,5,12,0.294117647058824,6.97012154397307,686,a__Aaa___Aa______,48,Left,0.410007149645475
C1P.I50,SP1_MOUSE.H11MO.1.A,0,9.36663e-14,1.21953e-10,2.35907e-10,11,GGGGGCGGGGCCGG,GGGGGCGGGGC,+,SP1,C1P,14,0,1,10.6310538017131,489,ggGGGcGGgGc__g,50,Left,0.759360985836649
C1P.I51,SP4_MOUSE.H11MO.1.B,0,2.34108e-12,3.04809e-09,2.95517e-09,13,CGGCCCCGCCCCC,CGGCCCCGCCCCCTCC,-,SP4,C1P,13,0,1,10.1670343101263,258,__gCcCCgCCC_c,51,Left,0.782079562317409
C1P.I54,SP1_HUMAN.H11MO.0.A,4,3.01427e-12,3.92458e-09,2.49983e-09,17,CGCCCGGCCCCGCCCCC,CCCCCCCCCGGCCCCGCCCCCC,-,SP1,C1P,17,0,1,11.3545599975288,284,c__c__GccCCgCCccc,54,Left,0.66791529397228
C1P.I55,ELF5_MOUSE.H11MO.0.A,4,5.06938e-05,0.0660033,0.0808362,7,CCTTCCT,TTCTTCTTCCTTCTTCC,-,ELF5,C1P,4,3,0.571428571428571,5.15362025179721,225,_c_tCCT,55,Centered,0.736231464542459
C1P.I56,KLF12_HUMAN.H11MO.0.C,0,1.67757e-08,2.18419e-05,2.34259e-05,10,GCCCCGCCCC,GCCCCGCCCCT,-,KLF12,C1P,10,0,1,9.52365671661812,392,_CcCC_CCCc,56,Centered,0.952365671661812
C1P.I57,IRF1_HUMAN.H11MO.0.A,-1,3.62073e-08,4.71419e-05,9.21172e-05,15,TAAAAAAGAAAATGAA,GAAAATGAAAGTGAAAGTAA,+,IRF1,C1P,2,14,0.125,7.04055736013023,878,__aAa_agAaa___aA,57,Centered,0.440034835008139
C1P.I58,XBP1_HUMAN.H11MO.0.D,1,0.000112971,0.147088,0.0839634,7,CCACTTC,GCCACGTCAGC,-,XBP1,C1P,4,3,0.571428571428571,4.29531795198371,282,ccAC_tc,58,Centered,0.613616850283387
C1P.I59,KLF12_HUMAN.H11MO.0.C,1,1.14647e-08,1.49271e-05,1.8696e-05,10,GGGGCGGGGC,AGGGGCGGGGC,+,KLF12,C1P,10,0,1,9.54233201210917,808,_GGG_GGgGc,59,Centered,0.954233201210917
C1P.I6,ETV7_HUMAN.H11MO.0.D,0,6.58581e-06,0.00857472,0.00584973,7,CTTCCTG,CTTCCTG,-,ETV7,C1P,4,3,0.571428571428571,5.2491566511076,289,CttCcT_,6,Right,0.7498795215868
C1P.I60,MAF_MOUSE.H11MO.0.A,3,0.00059091,0.769365,0.672237,5,CTGCT,AATTTGCTGACTCAGCA,+,MAF,C1P,3,2,0.6,2.92844746709386,306,_T_CT,60,Centered,0.585689493418772
C1P.I61,CPEB1_HUMAN.H11MO.0.D,1,3.50238e-06,0.0045601,0.00887623,13,AAATAAAAAAGAA,AAAAAAAAAAATAAAAA,-,CPEB1,C1P,1,12,0.0769230769230769,6.72731733855586,276,_a___A_aa__AA,61,Centered,0.517485949119682
C1P.I62,SP2_MOUSE.H11MO.0.B,5,7.6099e-11,9.90809e-08,6.21903e-08,17,GGGGGCGGGGCCGGGCG,GGGGGGGGGGCGGGGCCGGGGG,+,SP2,C1P,17,0,1,10.3089766443429,843,g_gGG_GGGGc__G___,62,Centered,0.606410390843697
C1P.I64,IRF3_MOUSE.H11MO.0.A,5,2.42205e-07,0.000315351,0.000305427,13,AGAAAGGGAAAGA,GAAAGGGAAAGGGAAAGTGA,+,IRF3,C1P,5,8,0.384615384615385,6.93102480667497,1000,agaAa__GaA_g_,64,Centered,0.533155754359613
C1P.I65,CPEB1_HUMAN.H11MO.0.D,-3,1.60512e-05,0.0208986,0.0406193,15,GATAAAAAAGAAAAGGAA,AAAAAAAAAAATAAAAA,-,CPEB1,C1P,4,14,0.222222222222222,7.17885945778807,634,____aaa_a_A_aa__AA,65,Centered,0.39882552543267
C1P.I66,USF1_HUMAN.H11MO.0.A,4,2.20937e-05,0.028766,0.0383281,6,ACGTGA,GGTCACGTGACC,+,USF1,C1P,3,3,0.5,3.58944695706169,580,a__Tg_,66,Centered,0.598241159510282
C1P.I67,CPEB1_HUMAN.H11MO.0.D,-2,1.19205e-06,0.00155205,0.00301703,15,ATAAAAGAAAAAATGAA,AAAAAAAAAAATAAAAA,-,CPEB1,C1P,2,15,0.117647058823529,7.30769924354905,414,__aaa____Aaa___AA,67,Centered,0.429864661385238
C1P.I68,MYCN_MOUSE.H11MO.0.A,0,0.000288869,0.376107,0.164027,6,CCACGT,CCACGTGG,-,MYCN,C1P,4,2,0.666666666666667,4.34126947851755,243,ccAC_t,68,Centered,0.723544913086258
C1P.I69,SP4_MOUSE.H11MO.1.B,4,1.44215e-10,1.87768e-07,1.8311e-07,11,GGGGCGGGGCC,GGAGGGGGCGGGGCCG,+,SP4,C1P,11,0,1,10.220954130719,317,gGGGcGGGGc_,69,Centered,0.929177648247182
C1P.I7,ONEC2_MOUSE.H11MO.0.D,4,0.000132615,0.172665,0.17112,14,AACATGAAAATCAA,AAAAAAAATCAATAACAAGAC,-,ONEC2,C1P,3,11,0.214285714285714,6.32564614840703,1000,_a____aAa___aa,7,Right,0.451831867743359
C1P.I71,KLF3_MOUSE.H11MO.0.A,5,4.77063e-10,6.21136e-07,6.09873e-07,11,GGGGCGGGGCC,GGGGAGGGGCGGGGCCGGG,+,KLF3,C1P,11,0,1,10.2150634192526,625,gGGGcGGGGc_,71,Centered,0.928642129022968
C1P.I72,IRF3_MOUSE.H11MO.0.A,-1,1.98285e-06,0.00258166,0.00212081,16,TAAAAAGAAAAAAGAAA,GAAAGGGAAAGGGAAAGTGA,+,IRF3,C1P,2,15,0.117647058823529,8.09904863575293,615,__aaaa_a_AA___aaA,72,Centered,0.476414625632525
C1P.I73,SP1_MOUSE.H11MO.1.A,-6,1.36315e-10,1.77482e-07,1.741e-07,11,CGCCCAGCCCCGCCCCC,GCCCCGCCCCC,-,SP1,C1P,16,1,0.941176470588235,11.69017105181,571,__cc__gCCCC_CCCcc,73,Centered,0.687657120694708
C1P.I74,IRF1_HUMAN.H11MO.0.A,4,3.18964e-08,4.15292e-05,8.03001e-05,16,TTTCATTTTTATTTTCA,TTACTTTCACTTTCATTTTC,-,IRF1,C1P,2,15,0.117647058823529,7.86445849346031,476,ttt___TTt_at_tt_a,74,Centered,0.462615205497666
C1P.I75,SP1_HUMAN.H11MO.1.A,1,1.21273e-08,1.57897e-05,2.58218e-05,11,GGCCCCGCCCC,CGGCCCCGCCCCCC,-,SP1,C1P,11,0,1,10.6440851038594,385,_gCCCCgCCCc,75,Centered,0.96764410035085
C1P.I77,SP1_MOUSE.H11MO.1.A,1,4.1586e-10,5.4145e-07,1.05491e-06,10,GGGGCGGGGC,GGGGGCGGGGC,+,SP1,C1P,10,0,1,10.2448897561167,376,gGGGcGGgGc,77,Centered,1.02448897561167
C1P.I78,CPEB1_HUMAN.H11MO.0.D,1,9.36583e-07,0.00121943,0.00238377,16,AAAAACAAAACAAAATTGAAA,AAAAAAAAAAATAAAAA,-,CPEB1,C1P,3,18,0.142857142857143,7.96378861825988,717,aaa_a_aa_a__aAA____aa,78,Centered,0.379228029440946
C1P.I79,SP1_MOUSE.H11MO.1.A,1,3.78852e-10,4.93265e-07,9.61027e-07,10,GGGGCGGGGC,GGGGGCGGGGC,+,SP1,C1P,10,0,1,10.5373444948766,921,gGGGcGGgGc,79,Centered,1.05373444948766
C1P.I8,ZN263_HUMAN.H11MO.0.A,6,8.98197e-08,0.000116945,0.000228333,13,AGGAAGAGGAGGA,GGGAGGAGGGAGAGGAGGAG,+,ZN263,C1P,7,6,0.538461538461538,5.76576128649183,624,AgG_ag__g_gga,8,Right,0.44352009896091
C1P.I81,SP1_MOUSE.H11MO.1.A,1,5.53874e-09,7.21144e-06,7.01667e-06,10,GGGGCGGGGC,GGGGGCGGGGC,+,SP1,C1P,10,0,1,10.0416273463585,259,gGGGcGGGGc,81,Centered,1.00416273463585
C1P.I82,CPEB1_HUMAN.H11MO.0.D,-5,4.11808e-07,0.000536174,0.00102137,16,TTAATTAAAAGAAAAAGAAAA,AAAAAAAAAAATAAAAA,-,CPEB1,C1P,2,19,0.0952380952380952,7.90728172431436,241,___a___a____aaa__aaaa,82,Centered,0.37653722496735
C1P.I83,CPEB1_HUMAN.H11MO.0.D,0,4.6871e-06,0.00610261,0.0117129,17,TATTTCTTTTTTGATTTTTTTAT,TTTTTATTTTTTTTTTT,+,CPEB1,C1P,2,21,0.0869565217391304,7.90053186440829,214,____T__T_t_t_a_____t___,83,Centered,0.343501385409056
C1P.I84,CPEB1_HUMAN.H11MO.0.D,-11,3.47945e-06,0.00453024,0.00870927,15,TTTATTAAAATTTAAAAAAAAATAAA,AAAAAAAAAAATAAAAA,-,CPEB1,C1P,0,26,0,8.34141792984391,261,_____taa______a_aaa_aa__aa,84,Centered,0.320823766532458
C1P.I85,CPEB1_HUMAN.H11MO.0.D,-6,5.7458e-08,7.48104e-05,0.000144407,17,AAAACTAAAAATAGAAATAAAAAAAA,AAAAAAAAAAATAAAAA,-,CPEB1,C1P,2,24,0.0769230769230769,8.97005710322681,264,___a_t___aa______ta_A_A___,85,Centered,0.345002196277954
C1P.I86,CPEB1_HUMAN.H11MO.0.D,-5,9.86176e-06,0.01284,0.0129941,17,TTTTCATTTTATTTCTGTTTACA,TTTTTATTTTTTTTTTT,+,CPEB1,C1P,4,19,0.173913043478261,8.02260787970526,217,t__t___T___ttt____t____,86,Centered,0.348809038248055
C1P.I87,CPEB1_HUMAN.H11MO.0.D,-3,5.94467e-07,0.000773996,0.00147207,17,TATTTAATTAAAAATAAAATCAAAA,AAAAAAAAAAATAAAAA,-,CPEB1,C1P,1,24,0.04,8.93206286784301,329,____t_a____AAa__aAa______,87,Centered,0.35728251471372
C1P.I88,CPEB1_HUMAN.H11MO.0.D,-2,2.87345e-07,0.000374123,0.000717473,17,AATGTTAATTTTTTTGTTAAGTTTTTAA,TTTTTATTTTTTTTTTT,+,CPEB1,C1P,3,25,0.107142857142857,9.2738017729052,262,a___tt_attt___t__t_____t_t__,88,Centered,0.331207206175186
C1P.I9,CPEB1_HUMAN.H11MO.0.D,-1,0.00018917,0.246299,0.192213,15,AGTACAAGAAAATCAA,AAAAAAAAAAATAAAAA,-,CPEB1,C1P,4,12,0.25,6.05542969181751,614,a____a___Aa_t_a_,9,Right,0.378464355738594
C1P.I90,SP1_MOUSE.H11MO.0.A,4,5.6575e-12,7.36607e-09,1.41152e-08,20,GCCCCGCCCCGCCCCCCCCC,CCCGGCCCCGCCCCCTCCCCCCCC,-,SP1,C1P,20,0,1,13.0169726958496,243,gCCCCgCCC__ccc_cc_cc,90,Centered,0.650848634792481
C20N.I1,FLI1_HUMAN.H11MO.0.A,-1,2.60521e-06,0.00339198,0.00418893,18,CTGCCTCCTCCATGGCCCTC,TCCCTCCTTCCTTCCTCC,-,FLI1,C20N,14,6,0.7,8.62290811080738,283,ct_c_tcCtcC_t__C____,1,Right,0.431145405540369
C20N.I12,ELF5_MOUSE.H11MO.0.A,5,2.74166e-05,0.0356964,0.0524105,12,CCTCCTTCTCCCT,TTCTTCTTCCTTCTTCC,-,ELF5,C20N,8,5,0.615384615384615,6.64928521856961,441,cc_cC__C__Cct,12,Right,0.511483478351508
C20N.I15,THAP1_HUMAN.H11MO.0.C,1,7.04169e-05,0.0916828,0.181154,21,GTGGCCGTGGTGGCCGTGTGCGCCG,CGCCGCCATCTTGGCTGCGGGC,+,THAP1,C20N,20,5,0.8,11.6913104152486,415,___Gc_G_G_tgGc___g____c__,15,Right,0.467652416609946
C20N.I18,VEZF1_HUMAN.H11MO.0.C,0,1.21855e-06,0.00158655,0.00303884,18,AAGGAAGAAGGAGGGGGC,GGGGAGGGGGGAGGGGGAGGGG,+,VEZF1,C20N,11,7,0.611111111111111,7.85742716366627,269,a_gg__G_AGg_gg__g_,18,Right,0.436523731314793
C20N.I2,ZN436_HUMAN.H11MO.0.C,-4,0.000106612,0.138809,0.114658,17,GCCACCTCTACCAGGGTGCCC,CCTCCTCCAGGAAGCCTTCCCTGA,-,ZN436,C20N,15,6,0.714285714285714,9.29211806679949,320,_cc_c__C__CC__g__g_cc,2,Right,0.442481812704738
C20N.I25,SP1_MOUSE.H11MO.0.A,-4,1.49689e-06,0.00194895,0.00377549,24,CGCGGCCACCACTGCCGCCTCCACCCCCG,CCCGGCCCCGCCCCCTCCCCCCCC,-,SP1,C20N,24,5,0.827586206896552,12.1114259231469,367,c___gcC__c_C_gCc____cC__cc_c_,25,Right,0.417635376660238
C20N.I34,SP2_MOUSE.H11MO.0.B,0,8.1543e-09,1.06169e-05,1.02933e-05,22,GGGCCTGGGGCGGGGCCGGTGGGCGGGGC,GGGGGGGGGGCGGGGCCGGGGG,+,SP2,C20N,27,2,0.931034482758621,11.6811607541161,432,______gGGgcgggGC____G___g_g__,34,Left,0.402798646693658
C20N.I6,TAF1_HUMAN.H11MO.0.A,-3,4.01655e-05,0.0522954,0.0624662,16,AGAGCAATGGAGGAGGAAG,AAGATGGCGGCGGCGG,+,TAF1,C20N,10,9,0.526315789473684,7.72023836257609,213,___g_aa_ggagg__G_ag,6,Right,0.406328334872426
C20N.I68,SP1_HUMAN.H11MO.1.A,1,8.63329e-13,1.12405e-09,2.18479e-09,12,GGCCCCGCCCCC,CGGCCCCGCCCCCC,-,SP1,C20N,12,0,1,11.7142408586293,230,_GCCCCGCCCcc,68,Centered,0.976186738219104
C20N.I75,RFX6_MOUSE.H11MO.1.C,2,1.46805e-05,0.0191141,0.0139642,12,TCCCTAGCAACTCCCGCGACCTCCCCGC,GTTTCCTAGCAACC,-,RFX6,C20N,20,8,0.714285714285714,9.61017056629757,204,_ccc__gCaaC__c_____cc___c___,75,Centered,0.34322037736777
C20N.I81,SP5_MOUSE.H11MO.0.C,-1,3.63937e-05,0.0473846,0.0283476,24,GGTGAGGTCGCGGGGGTTGCTAGGGG,GGGGGGGAGGGGGAGGGGGAGGAG,+,SP5,C20N,19,7,0.730769230769231,9.60006726761947,228,_G___gg_____g__Gt_Gc___gg_,81,Centered,0.369233356446903
C20N.I83,SP1_MOUSE.H11MO.0.A,-12,8.71954e-05,0.113528,0.0508234,24,GCGGCGGCGGTCGCCGCAGCACGGGCGACGGCGCGGAGGACGCTGGG,GGGGGGGGAGGGGGCGGGGCCGGG,+,SP1,C20N,40,7,0.851063829787234,17.7724134699128,249,G__g__g__g__gC__c_gc_c_gG_G_c__c_c_g_g___gc___g,83,Centered,0.378136456806655
C20N.I85,SP1_MOUSE.H11MO.0.A,-41,3.06817e-08,3.99476e-05,7.59217e-05,24,CCAGGGCACGCGCCCCTGCCCACGCCCCCCCCGCCGGCCCTGCCCTCCCCGCTCCCCGCCTGGCCCC,CCCGGCCCCGCCCCCTCCCCCCCC,-,SP1,C20N,59,8,0.880597014925373,20.0880414821686,298,____________c__c__c______c_c_________C___g_c__c_c__c__cc___c___ccc_,85,Centered,0.299821514659233
C20N.I87,SP1_MOUSE.H11MO.0.A,-74,3.75495e-10,4.88894e-07,9.33047e-07,24,CCCGGCGCCCACTCCCCCCCGCCCCCCCCCCCCCCGCCCGGGCCCCCCCCTTCCTTCCCCCCTGGTCTCGGCTCTCCGGCCACCCCCCTCCCTCCCCCCCCTCCCCTC,CCCGGCCCCGCCCCCTCCCCCCCC,-,SP1,C20N,92,16,0.851851851851852,28.2715061018935,393,c_c__c__cc_____cc_c______c_c__c___c_cc__g_c__cc__c__c___c__c______C______c_________________c_c_cc___c____c__,87,Centered,0.261773204647162
C20N.I89,GATA3_MOUSE.H11MO.0.A,-74,0.000149291,0.194376,0.379984,13,ACCTCATCCTTCAAAAACTAGGATTTTCTCTTTGCTTGATTAGAAATATCTATGTAATTCCTTAGAATCTAAATGATTGTTTTCTTTCCAATCCCTTATCACAAATATCTGATACAACCATCAATTTTTCTCAATCAG,GATTCTTATCTGT,-,GATA3,C20N,41,97,0.297101449275362,34.8424212027061,248,_________tt______________t__tc________at____aA___cT__g__attc___a_aa__taa_t___t_t_________a_____tt______a___t_t__t_______…
C20P.I1,MYOG_MOUSE.H11MO.0.A,0,0.0015469,2.01407,0.731599,10,CCGCAGCCCC,CCGCAGCTGTCCC,+,MYOG,C20P,9,1,0.9,6.18277016574578,280,C__CagC__c,1,Right,0.618277016574578
C20P.I10,TAF1_HUMAN.H11MO.0.A,1,3.80565e-07,0.000495495,0.000967942,13,CTCCTCCGCCTCC,CCGCCGCCGCCATCTT,-,TAF1,C20P,10,3,0.769230769230769,6.19054193767293,207,c_cC_cc_Cc_cC,10,Right,0.476195533667149
C20P.I11,ZBTB6_MOUSE.H11MO.0.D,0,0.000119504,0.155594,0.153846,7,GAAGCTG,GGTGCTGGAGCCG,+,ZBTB6,C20P,4,3,0.571428571428571,4.37220018080769,441,G_aG__G,11,Right,0.62460002582967
C20P.I13,ZBTB6_MOUSE.H11MO.0.D,5,2.65775e-06,0.00346039,0.0034297,8,CCAGCACC,CGGCTCCAGCACC,-,ZBTB6,C20P,6,2,0.75,4.89234290911192,258,_Ca_C__C,13,Right,0.61154286363899
C20P.I14,TAF1_HUMAN.H11MO.0.A,1,1.27445e-08,1.65934e-05,3.23544e-05,15,CTCCGCCGCCTCCCC,CCGCCGCCGCCATCTT,-,TAF1,C20P,13,2,0.866666666666667,6.56639825641519,260,__cC_cc_C__cC_c,14,Right,0.437759883761013
C20P.I15,TAF1_HUMAN.H11MO.0.A,0,2.04253e-06,0.00265938,0.00266822,16,CCGCCGCCACCTCCCC,CCGCCGCCGCCATCTT,-,TAF1,C20P,14,2,0.875,7.0583079328707,549,cc_C_gcc_C__cc__,15,Right,0.441144245804419
C20P.I16,ZBTB6_MOUSE.H11MO.0.D,0,8.06803e-06,0.0105046,0.0104803,7,GGAGCTG,GGTGCTGGAGCCG,+,ZBTB6,C20P,5,2,0.714285714285714,4.91037411728841,365,G__GctG,16,Right,0.701482016755486
C20P.I18,FOXC2_MOUSE.H11MO.0.D,0,0.000363921,0.473825,0.309729,12,GTTGGTTTTGAT,GTTTGTTTTGCCAGA,+,FOXC2,C20P,4,8,0.333333333333333,5.18866250610566,222,_tT__t_ttg_t,18,Right,0.432388542175472
C20P.I2,EGR2_HUMAN.H11MO.0.A,2,5.25995e-07,0.000684846,0.001327,14,CCGCCGCCGCCTCC,CCCCTCCCACACCCCCCC,-,EGR2,C20P,13,1,0.928571428571429,6.8586284034282,213,cC_C__cc_Cc__c,2,Right,0.4899020288163
C20P.I20,SP1_HUMAN.H11MO.0.A,2,1.6427e-06,0.0021388,0.00285499,19,CACCGCCGCCCCCGCCGCC,CCCCCCCCCGGCCCCGCCCCCC,-,SP1,C20P,18,1,0.947368421052632,10.0975043954198,658,c__c_ccgcC_CCgC__Cc,20,Right,0.531447599758937
C20P.I22,ZBTB6_MOUSE.H11MO.0.D,6,0.000646471,0.841705,0.841705,7,CAGCTCC,CGGCTCCAGCACC,-,ZBTB6,C20P,5,2,0.714285714285714,4.29844470558572,222,C__C_cC,22,Right,0.614063529369389
C20P.I23,TAF1_HUMAN.H11MO.0.A,0,3.95134e-06,0.00514464,0.010217,10,CCGCCGCCTC,CCGCCGCCGCCATCTT,-,TAF1,C20P,9,1,0.9,4.97356151752893,514,Cc_c__Cc_c,23,Right,0.497356151752893
C20P.I24,ZBTB6_MOUSE.H11MO.0.D,0,0.00123501,1.60798,1,7,GGAGCTG,GGTGCTGGAGCCG,+,ZBTB6,C20P,5,2,0.714285714285714,4.14483316873267,821,G_aG_tg,24,Right,0.592119024104668
C20P.I25,SP1_HUMAN.H11MO.0.A,1,3.52009e-07,0.000458316,0.000318145,21,CCGCCCCCGCCGCCACCGCCCC,CCCCCCCCCGGCCCCGCCCCCC,-,SP1,C20P,21,1,0.954545454545455,9.64556404563767,1000,cc_cc_ccg_c_CC_c_gcc_C,25,Right,0.438434729347167
C20P.I27,ZBTB6_MOUSE.H11MO.0.D,6,0.00102664,1.33668,0.926862,7,CAGCTCC,CGGCTCCAGCACC,-,ZBTB6,C20P,5,2,0.714285714285714,4.2432260268767,268,C__C__c,27,Right,0.606175146696672
C20P.I29,ATF1_MOUSE.H11MO.0.B,-2,8.2802e-09,1.07808e-05,2.09514e-05,10,CTGTGACGTCAC,CTGACGTCAC,+,ATF1,C20P,7,5,0.583333333333333,7.09649619453907,1000,___tGAcgTCA_,29,Left,0.591374682878255
C20P.I3,MYOG_MOUSE.H11MO.0.A,5,8.20779e-05,0.106865,0.105277,8,GGCTGCTG,GGGACAGCTGCGG,-,MYOG,C20P,6,2,0.75,5.35954816972756,272,_Gc_G__G,3,Right,0.669943521215945
C20P.I30,SP1_MOUSE.H11MO.0.A,1,3.20442e-10,4.17215e-07,3.62193e-07,22,CCGCGCCCGCCCCGCCCCCGCC,CCCGGCCCCGCCCCCTCCCCCCCC,-,SP1,C20P,22,0,1,11.162298396644,938,cCgC_c_cg_c_c_Cc_cc_c_,30,Left,0.507377199847452
C20P.I31,PO3F3_HUMAN.H11MO.0.D,0,4.76924e-05,0.0620955,0.0761908,16,AAACTTACTAAAAAAC,AAATTTGCATAATTTAT,-,PO3F3,C20P,3,13,0.1875,6.32764235681485,341,__A_t_a__Aaaa___,31,Left,0.395477647300928
C20P.I32,LMX1B_HUMAN.H11MO.0.D,2,5.43392e-05,0.0707497,0.113949,15,TGAATTTTTGTATAT,AAATAAATCAATTAATTA,-,LMX1B,C20P,2,13,0.133333333333333,7.60631995961935,947,_g_a__tTt_t___T,32,Left,0.507087997307956
C20P.I33,FOXL1_HUMAN.H11MO.0.D,2,3.7576e-07,0.000489239,0.000959809,17,TTTGTTTGTAAATTTTT,TGTTTGTTTGTTTACTTTT,+,FOXL1,C20P,2,15,0.117647058823529,7.11169430601898,343,ttt_Ttt__a__T____,33,Left,0.418334959177587
C20P.I35,SP1_MOUSE.H11MO.0.A,0,1.01334e-10,1.31937e-07,2.52312e-07,22,CCCGCGCCCGCCCCCCCCCCCC,CCCGGCCCCGCCCCCTCCCCCCCC,-,SP1,C20P,22,0,1,11.4955181000414,546,__C_C_ccC__c_c_cc__c_c,35,Left,0.522523550001882
C20P.I36,KLF16_HUMAN.H11MO.0.D,0,7.56364e-06,0.00984785,0.0114195,14,GGTGACGTCACGGG,GGGGGCGGGGGGGGGGGGG,+,KLF16,C20P,10,4,0.714285714285714,6.81404092133995,1000,_gtG_cGt_ac_gg,36,Left,0.48671720866714
C20P.I38,SP1_MOUSE.H11MO.1.A,0,1.42289e-11,1.8526e-08,3.5874e-08,11,GGGGGCGGGGC,GGGGGCGGGGC,+,SP1,C20P,11,0,1,9.54759013293536,655,ggGGGcGGgGc,38,Left,0.86796273935776
C20P.I39,ZN418_HUMAN.H11MO.1.D,2,0.00101711,1.32428,0.989868,8,TTGCTTCC,TGTTGCTTCTAG,+,ZN418,C20P,4,4,0.5,2.92880924967439,323,t__ct_c_,39,Left,0.366101156209298
C20P.I4,MYOG_MOUSE.H11MO.0.A,0,0.000757527,0.9863,0.756586,10,CCGCAGCCCC,CCGCAGCTGTCCC,+,MYOG,C20P,9,1,0.9,5.93351516207344,332,C__CagC__c,4,Right,0.593351516207344
C20P.I40,HXC10_HUMAN.H11MO.0.D,0,3.68146e-05,0.0479325,0.0924798,16,GATTTTATGTTTTAAT,TTTTTAATTTTTTTATTAC,+,HXC10,C20P,2,14,0.125,6.39581501752793,446,gat_t___gtTt____,40,Left,0.399738438595496
C20P.I41,SP2_MOUSE.H11MO.0.B,1,2.10885e-11,2.74572e-08,1.56895e-08,14,GGGAGGGGGCGGGG,GGGGGGGGGGCGGGGCCGGGGG,+,SP2,C20P,13,1,0.928571428571429,10.560768145811,485,gg__ggGGGcGGGG,41,Left,0.75434058184364
C20P.I42,CREM_MOUSE.H11MO.0.C,0,9.63139e-06,0.0125401,0.011094,11,CCGTGACATCA,CACTGACGTCA,+,CREM,C20P,6,5,0.545454545454545,7.33425352037452,691,c__TGAC_tCA,42,Left,0.666750320034048
C20P.I43,ATF7_MOUSE.H11MO.0.D,-1,4.20862e-06,0.00547962,0.00405242,9,GGTGACATCA,ATGACATCATC,-,ATF7,C20P,5,5,0.5,7.06394355118336,992,__TGAC_tCA,43,Left,0.706394355118336
C20P.I44,SP3_MOUSE.H11MO.0.B,5,2.4631e-12,3.20696e-09,3.10177e-09,15,GCCCCGCCCCCCCCC,CCCCGGCCCCGCCCCCCCCC,-,SP3,C20P,15,0,1,11.0058226977831,609,gCCCCgCCCcc___c,44,Left,0.733721513185541
C20P.I45,ATF2_HUMAN.H11MO.2.C,-1,1.15824e-06,0.00150803,0.00293654,11,TCGTGACCTCAC,GATGACGTCAC,+,ATF2,C20P,7,5,0.583333333333333,7.37539198141518,257,__gTGAC_tcA_,45,Left,0.614615998451265
C20P.I46,ATF2_HUMAN.H11MO.2.C,0,7.41035e-08,9.64828e-05,0.000160827,11,GATGACGTCACAG,GATGACGTCAC,+,ATF2,C20P,7,6,0.538461538461538,9.40525911651253,246,g_TgaC_TCAC__,46,Left,0.723481470500964
C20P.I47,SP1_HUMAN.H11MO.0.A,3,8.22621e-08,0.000107105,0.000107182,18,CGCGCCCGTCCCGCCACC,CCCCCCCCCGGCCCCGCCCCCC,-,SP1,C20P,16,2,0.888888888888889,9.47665621620438,931,C_C_cccg_c_c_cc_cc,47,Left,0.526480900900243
C20P.I48,ATF2_HUMAN.H11MO.2.C,-2,2.58797e-07,0.000336954,0.000664029,11,CTGTGACGTCATC,GTGACGTCATC,-,ATF2,C20P,7,6,0.538461538461538,8.9805753528329,332,__gTGA_Gtca_c,48,Left,0.690813488679454
C20P.I49,ATF2_HUMAN.H11MO.2.C,-5,2.53048e-07,0.000329468,0.000647498,11,CGTCTGTGACGTCACC,GTGACGTCATC,-,ATF2,C20P,10,6,0.625,8.74534011479693,302,c____GTgAcgtcA_c,49,Left,0.546583757174808
C20P.I5,TAF1_HUMAN.H11MO.0.A,0,1.21582e-05,0.01583,0.0311078,12,CCGCAGCCGCCT,CCGCCGCCGCCATCTT,-,TAF1,C20P,10,2,0.833333333333333,6.98351188983725,369,Cc_C__c__CC_,5,Right,0.581959324153104
C20P.I51,CREB1_MOUSE.H11MO.0.A,0,1.0394e-06,0.0013533,0.00133022,11,TGATGTCACCAG,TGACGTCATCG,-,CREB1,C20P,6,6,0.5,8.66729963473468,599,TGa_GTCAc___,51,Left,0.722274969561224
C20P.I52,ATF2_HUMAN.H11MO.2.C,0,8.33351e-08,0.000108502,0.000212378,11,GTGATGTCACCA,GTGACGTCATC,-,ATF2,C20P,6,6,0.5,8.04770695091123,364,_TGa_GTCA___,52,Left,0.670642245909269
C20P.I53,ATF2_HUMAN.H11MO.2.C,-1,2.15896e-07,0.000281096,0.000380594,11,TGATGACGTCACAG,GATGACGTCAC,+,ATF2,C20P,7,7,0.5,9.45246410806487,368,_g_tGAC_TCAc__,53,Left,0.675176007718919
C20P.I55,ATF1_MOUSE.H11MO.0.B,0,2.91896e-08,3.80048e-05,7.48314e-05,10,GTGACGTCATGG,GTGACGTCAC,-,ATF1,C20P,7,5,0.583333333333333,6.92777776625267,1000,_Tg__GTca___,55,Centered,0.577314813854389
C20P.I58,CREM_MOUSE.H11MO.0.C,-1,1.98819e-05,0.0258862,0.0249958,11,TCCCTGACATCAC,CACTGACGTCA,+,CREM,C20P,7,6,0.538461538461538,4.93866847971335,743,_c_____C__Cac,58,Centered,0.379897575362565
C20P.I59,ATF1_MOUSE.H11MO.0.B,0,1.72709e-08,2.24868e-05,4.42622e-05,10,GTGACGTCACGG,GTGACGTCAC,-,ATF1,C20P,8,4,0.666666666666667,6.47366272575726,1000,_TGa_GTca___,59,Centered,0.539471893813105
C20P.I6,GSX1_HUMAN.H11MO.0.D,2,2.03359e-05,0.0264773,0.0513043,12,ATTTATTTTTGA,TAATTAGTTTTTAAT,+,GSX1,C20P,1,11,0.0833333333333333,6.83579937391945,201,_Ttt_Tt_TT__,6,Right,0.569649947826621
C20P.I61,E4F1_MOUSE.H11MO.0.D,0,5.33588e-05,0.0694732,0.068585,9,GACGTCACAG,GACGTCACG,-,E4F1,C20P,6,4,0.6,5.39117691736392,1000,_a_gTcAc__,61,Centered,0.539117691736392
C20P.I62,PURA_MOUSE.H11MO.0.D,0,8.78931e-05,0.114437,0.069169,11,GGAAGTGGGGG,GGAAGGGGGGGGCAGGG,+,PURA,C20P,8,3,0.727272727272727,5.5583687574491,242,gga_Gtg__gg,62,Centered,0.505306250677191
C20P.I63,ATF1_MOUSE.H11MO.0.B,0,2.16588e-07,0.000281997,0.000556162,10,GTGACGTCATGG,GTGACGTCAC,-,ATF1,C20P,7,5,0.583333333333333,6.24428480343603,1000,_TGa_GTca___,63,Centered,0.520357066953003
C20P.I64,CPEB1_HUMAN.H11MO.0.D,1,9.07341e-06,0.0118136,0.0226646,12,ATTTATTTTCTT,TTTTTATTTTTTTTTTT,+,CPEB1,C20P,1,11,0.0833333333333333,7.04576955574891,655,_tT__tTt__tT,64,Centered,0.587147462979076
C20P.I65,ZN281_HUMAN.H11MO.0.A,1,1.49696e-06,0.00194904,0.00374548,14,GGTGGCGGAGGCGG,GGGTGGGGGAGGGGA,+,ZN281,C20P,12,2,0.857142857142857,6.09916270043726,969,gG_G__g__gg_g_,65,Centered,0.435654478602662
C20P.I67,ATF2_HUMAN.H11MO.2.C,0,1.62113e-06,0.00211071,0.00414288,11,CTGATGTCACCA,GTGACGTCATC,-,ATF2,C20P,6,6,0.5,7.38122269200249,659,_TGa_GtCAc__,67,Centered,0.615101891000207
C20P.I68,CPEB1_HUMAN.H11MO.0.D,2,1.27426e-05,0.0165908,0.0160504,14,TTTGTTTTTATTTT,TTTTTATTTTTTTTTTT,+,CPEB1,C20P,1,13,0.0714285714285714,6.47062698990416,226,tTT_t__t_____t,68,Centered,0.462187642136012
C20P.I69,ZBTB6_MOUSE.H11MO.0.D,0,2.69562e-06,0.0035097,0.0035097,8,GGTGCTGG,GGTGCTGGAGCCG,+,ZBTB6,C20P,6,2,0.75,5.54564275448709,403,G__GctG_,69,Centered,0.693205344310886
C20P.I7,SPIC_HUMAN.H11MO.0.D,1,0.000110417,0.143763,0.283851,10,GGGATGGTGG,GAGGAAGGGGAGG,+,SPIC,C20P,7,3,0.7,6.28514408067852,261,_gGatGg_G_,7,Right,0.628514408067852
C20P.I71,CPEB1_HUMAN.H11MO.0.D,1,1.71742e-06,0.00223608,0.00440458,14,TTTTATATTTTGTT,TTTTTATTTTTTTTTTT,+,CPEB1,C20P,1,13,0.0714285714285714,6.05796399519675,383,TTt____t_____t,71,Centered,0.432711713942625
C20P.I73,FOXL1_HUMAN.H11MO.0.D,1,3.0935e-06,0.00402773,0.00786947,18,AACAAAACCAAAAATATA,AAAAGTAAACAAACAAACA,-,FOXL1,C20P,3,15,0.166666666666667,6.48603904010915,372,a__a_aa__aA__a___a,73,Centered,0.360335502228286
C20P.I74,LMX1A_HUMAN.H11MO.0.D,3,2.93553e-06,0.00382206,0.00737646,16,TTAATTTAGTTATTAT,TAATTAATTATGTAATTAT,+,LMX1A,C20P,1,15,0.0625,6.55590888911868,513,t___t_t_gtt_t__T,74,Centered,0.409744305569917
C20P.I75,ATF7_MOUSE.H11MO.0.D,-3,6.91704e-06,0.00900599,0.00651734,9,CCAGTGACCTCA,ATGACATCATC,-,ATF7,C20P,7,5,0.583333333333333,7.16188056132781,1000,____TGAC_tCA,75,Centered,0.596823380110651
C20P.I76,SP2_MOUSE.H11MO.1.C,-3,2.30395e-12,2.99974e-09,2.89556e-09,12,GGGAGGGGGCGGGGC,AGGGGGCGGGGC,+,SP2,C20P,14,1,0.933333333333333,11.0385485691666,360,ggg_gggGGcGGGgc,76,Centered,0.735903237944443
C20P.I77,SRY_MOUSE.H11MO.0.B,-4,2.82708e-05,0.0368086,0.0361606,9,TAATTTTTGTTTTAAT,TTTTGTTTT,+,SRY,C20P,1,15,0.0625,6.97745393488412,283,t_a_ttt__Tt_t__T,77,Centered,0.436090870930257
C20P.I79,ATF1_MOUSE.H11MO.0.B,0,3.11613e-06,0.00405721,0.00347874,10,CTGAGGTCACGG,GTGACGTCAC,-,ATF1,C20P,8,4,0.666666666666667,7.70461524764926,1000,_Tga_GTCA___,79,Centered,0.642051270637439
C20P.I80,SP3_MOUSE.H11MO.0.B,5,2.07752e-12,2.70494e-09,2.61264e-09,15,GCCCCGCCCCCCCCC,CCCCGGCCCCGCCCCCCCCC,-,SP3,C20P,15,0,1,10.8474521111137,253,gcCCCgCCccc__cc,80,Centered,0.723163474074244
C20P.I81,FLI1_MOUSE.H11MO.1.A,8,1.08852e-05,0.0141725,0.0250689,11,GGAAGTGGGGG,GGGAGGCAGGAAGGGGGGG,+,FLI1,C20P,8,3,0.727272727272727,6.47008682041843,224,GGAaG____g_,81,Centered,0.58818971094713
C20P.I82,SP2_MOUSE.H11MO.0.B,-3,1.29356e-07,0.000168422,0.000163483,22,GGGGCGGTGGCGGCGGCGGCGGCGG,GGGGGGGGGGCGGGGCCGGGGG,+,SP2,C20P,24,1,0.96,13.4858791851672,331,Ggg__gG_gGcgGcgGcgg_gg_gG,82,Centered,0.539435167406688
C20P.I83,CPEB1_HUMAN.H11MO.0.D,-2,2.06477e-07,0.000268833,0.000387768,17,AATGAAAAAAAATTAACAAAAATA,AAAAAAAAAAATAAAAA,-,CPEB1,C20P,2,22,0.0833333333333333,8.12685678743004,248,_at__aaa___at__a_a__aat_,83,Centered,0.338619032809585
C20P.I84,CPEB1_HUMAN.H11MO.0.D,-6,1.68104e-07,0.000218871,0.000413328,17,AAATTTTTGTTATTTATTTTTTTTTAT,TTTTTATTTTTTTTTTT,+,CPEB1,C20P,1,26,0.037037037037037,8.34436359392112,292,__att_T_g___tt__t_t___t___t,84,Centered,0.30905050347856
C20P.I85,CPEB1_HUMAN.H11MO.0.D,-3,4.08677e-07,0.000532097,0.00101268,17,ATAATTAAAAAAAATAACAAAAATTA,AAAAAAAAAAATAAAAA,-,CPEB1,C20P,1,25,0.0384615384615385,8.53193145286256,213,__a____a_a__A_t__c_Aaaa__a,85,Centered,0.328151209725483
C20P.I86,TBX15_HUMAN.H11MO.0.D,8,1.92072e-07,0.000250078,0.000308185,10,GGGGGTGGGG,GGGGGGGGGGGGGTGGGGG,+,TBX15,C20P,9,1,0.9,7.69086097497855,218,gg_Gg_GGGg,86,Centered,0.769086097497855
C20P.I89,SP2_MOUSE.H11MO.0.B,-3,1.15343e-09,1.50177e-06,1.45309e-06,22,CCGCCCCCGCCGCCGCCGCCGCCCCC,CCCCCGGCCCCGCCCCCCCCCC,-,SP2,C20P,26,0,1,13.2336016715884,239,Cc_C__ccg_c_Ccgcc_Cc_CCccc,89,Centered,0.508984679676479
C20P.I90,SP2_MOUSE.H11MO.0.B,-1,5.02739e-09,6.54566e-06,6.31869e-06,22,GGGGGCGGCGGCGGCGGCGGCGGCGG,GGGGGGGGGGCGGGGCCGGGGG,+,SP2,C20P,26,0,1,14.061207225021,221,_gggg_gG_GG_g__GGc_g_gGc_G,90,Centered,0.540815662500806
C21N.I1,MYOG_MOUSE.H11MO.0.A,0,0.000121705,0.15846,0.110775,7,CAGCAGC,CCGCAGCTGTCCC,+,MYOG,C21N,5,2,0.714285714285714,6.3074644458555,214,C_GCAGC,1,Right,0.901066349407929
C21N.I10,SRF_MOUSE.H11MO.0.A,0,6.30148e-05,0.0820452,0.163332,13,TTTCTTAATTTGT,TTTCCTTATTTGGCCAT,+,SRF,C21N,2,11,0.153846153846154,6.05519456946821,362,Tt__t___t_T_t,10,Right,0.465784197651401
C21N.I11,FOXJ3_MOUSE.H11MO.0.A,-5,1.20817e-05,0.0157304,0.0154289,13,TCAGATAGAAATAAACAAAC,AAAAAATAAACAA,-,FOXJ3,C21N,5,15,0.25,6.28060113135424,329,__A___a__a____A___a_,11,Right,0.314030056567712
C21N.I13,ASCL1_MOUSE.H11MO.0.A,1,2.0222e-06,0.00263291,0.00516785,13,GAAGCAGCAGCGGC,GGGGGCAGCTGCAG,-,ASCL1,C21N,10,4,0.714285714285714,7.39516297282287,570,g_aGc_GC_G_gg_,13,Right,0.528225926630205
C21N.I14,TAF1_HUMAN.H11MO.0.A,0,1.11458e-06,0.00145118,0.00281643,16,CCGCCGCTGCTGCTTC,CCGCCGCCGCCATCTT,-,TAF1,C21N,12,4,0.75,7.41636506638107,361,___C_gC__c__Ct_c,14,Right,0.463522816648817
C21N.I15,HNF1A_MOUSE.H11MO.0.A,1,0.000153556,0.19993,0.365477,10,TTTAAATATT,GGTTAATTATTAACC,-,HNF1A,C21N,0,10,0,5.66267485043347,220,tT_Aaata_t,15,Right,0.566267485043347
C21N.I16,CPEB1_HUMAN.H11MO.0.D,-2,9.97262e-05,0.129844,0.257475,15,ACAAAGTAAAAAACATA,AAAAAAAAAAATAAAAA,-,CPEB1,C21N,3,14,0.176470588235294,6.27744897606868,201,a_a__g__a_A_A___a,16,Right,0.369261704474628
C21N.I17,ASCL1_MOUSE.H11MO.0.A,0,8.89559e-06,0.0115821,0.0153123,13,CCGCTGCCGCTTC,CTGCAGCTGCCCCC,+,ASCL1,C21N,10,3,0.769230769230769,6.91823223055887,433,Cc_C_gc__Ct_C,17,Right,0.53217171004299
C21N.I18,WT1_MOUSE.H11MO.0.B,4,5.40181e-06,0.00703315,0.0059467,12,GCCTCCTCCTCC,CCCCCCCTCCTCCCCCGCCC,-,WT1,C21N,9,3,0.75,6.66542186717373,233,_cc_CC__c_cC,18,Right,0.555451822264477
C21N.I19,MNX1_HUMAN.H11MO.0.D,1,0.000592568,0.771524,0.501205,8,TATTTAAA,CTATTTTAATAACCCTTAA,+,MNX1,C21N,0,8,0,3.8322691531698,202,tAt_taaa,19,Right,0.479033644146225
C21N.I2,PRDM6_HUMAN.H11MO.0.C,0,1.63141e-05,0.021241,0.0410544,13,ATAAATAAAAAAATAG,AAAAAGAAAAAAA,+,PRDM6,C21N,1,15,0.0625,6.62614999140017,571,a__Aa_aa_aa_atA_,2,Right,0.414134374462511
C21N.I20,ZBT17_HUMAN.H11MO.0.A,0,1.39436e-07,0.000181546,0.000347182,16,GGTGGAGGAGGCGGGG,GAGGGTGGGGGAGGGGAAG,+,ZBT17,C21N,13,3,0.8125,6.66497587589456,274,g__gg_gg_gg_gg_g,20,Right,0.41656099224341
C21N.I21,BHA15_MOUSE.H11MO.0.A,1,0.000176285,0.229523,0.151245,7,CAGCAGC,GCAGCAGCTGG,+,BHA15,C21N,5,2,0.714285714285714,5.25327371136491,307,CagCagC,21,Right,0.750467673052131
C21N.I23,TAF1_HUMAN.H11MO.0.A,0,2.5161e-05,0.0327596,0.0269178,11,CCGCCTCCTCC,CCGCCGCCGCCATCTT,-,TAF1,C21N,9,2,0.818181818181818,6.14747755866679,324,cC_Cc_cc_Cc,23,Right,0.558861596242435
C21N.I24,CPEB1_HUMAN.H11MO.0.D,0,2.98211e-05,0.0388271,0.0731837,17,AGATCATAAAGTAAAAAA,AAAAAAAAAAATAAAAA,-,CPEB1,C21N,3,15,0.166666666666667,7.16202834159522,366,A_a__a___A_taa__aA,24,Right,0.397890463421957
C21N.I25,Z354A_HUMAN.H11MO.0.C,7,7.33409e-05,0.0954899,0.105166,15,ATAGTAAAAAACTAA,ACATTAAATGTAAATGGACTAAAT,-,Z354A,C21N,2,13,0.133333333333333,6.2142830219313,256,atag_aAaa_A_t__,25,Right,0.41428553479542
C21N.I27,TAF1_HUMAN.H11MO.0.A,5,1.76191e-06,0.00229401,0.00447723,11,GGAGGCGGCGG,AAGATGGCGGCGGCGG,+,TAF1,C21N,10,1,0.909090909090909,5.68383111377047,241,gG_gg_gG_gg,27,Right,0.516711919433679
C21N.I29,MSX1_HUMAN.H11MO.0.D,0,1.9605e-05,0.0255257,0.0493763,14,GCAATTAAAAAAAA,CCAATTAAAAACCAATTA,-,MSX1,C21N,2,12,0.142857142857143,5.44898832697016,441,__aat__a_A__aa,29,Left,0.38921345192644
C21N.I3,CPEB1_HUMAN.H11MO.0.D,3,4.30959e-06,0.00561109,0.00396523,14,TTATTTTTTTATTTAT,TTTTTATTTTTTTTTTT,+,CPEB1,C21N,0,16,0,5.99015599004349,247,ttat_____t_tt__t,3,Right,0.374384749377718
C21N.I30,SP2_MOUSE.H11MO.0.B,1,5.05183e-15,6.57748e-12,4.22424e-12,16,CCCCGGCCCCGCCCCC,CCCCCGGCCCCGCCCCCCCCCC,-,SP2,C21N,16,0,1,11.8240980215433,226,____ggCcCCgCCccC,30,Left,0.739006126346456
C21N.I31,SP1_HUMAN.H11MO.0.A,6,1.46879e-15,1.91237e-12,3.68896e-12,15,CCCGGCCCCGCCCCC,CCCCCCCCCGGCCCCGCCCCCC,-,SP1,C21N,15,0,1,11.5634934028147,215,c___gCcCCgCCCcc,31,Left,0.770899560187646
C21N.I32,NFAC1_HUMAN.H11MO.0.B,0,7.20722e-05,0.093838,0.145018,15,TTTTTGCATTTACATCTT,TTTCTTTTTTTCCAT,-,NFAC1,C21N,4,14,0.222222222222222,5.98387188648358,1000,tt__t___T_t______t,32,Left,0.332437327026866
C21N.I33,NFAC1_HUMAN.H11MO.0.B,0,3.93591e-05,0.0512456,0.035706,15,GTAGAAACAATGAAAAT,ATGGAAAAAAAGAAA,+,NFAC1,C21N,4,13,0.235294117647059,6.22662364161646,1000,__A_a____a___a_a_,33,Left,0.366271978918616
C21N.I34,CPEB1_HUMAN.H11MO.0.D,4,5.94206e-05,0.0773657,0.153173,13,ACTTTTTTTTATT,TTTTTATTTTTTTTTTT,+,CPEB1,C21N,1,12,0.0769230769230769,4.9584075703284,555,_ct_t_tt___t_,34,Left,0.381415966948338
C21N.I35,LMX1A_HUMAN.H11MO.0.D,0,2.13308e-05,0.0277726,0.0292207,19,TTCATTCAAATATTATATA,TTAATTAAATAATTAATTA,-,LMX1A,C21N,2,17,0.105263157894737,6.96218028573109,658,_t_at____a____ata_a,35,Left,0.366430541354268
C21N.I36,SP1_HUMAN.H11MO.0.A,6,1.13224e-14,1.47418e-11,2.84255e-11,16,CCCGGCCCCGCCCCCT,CCCCCCCCCGGCCCCGCCCCCC,-,SP1,C21N,15,1,0.9375,11.3614344495377,209,cc__gCcCCgCCccC_,36,Left,0.710089653096108
C21N.I37,ARI3A_MOUSE.H11MO.0.D,10,0.00169471,2.20651,0.7908,9,AATCTAGAA,AATTAATCGAAATCAAATTAAA,+,ARI3A,C21N,2,7,0.222222222222222,3.86503344438525,308,__t_tA_A_,37,Left,0.42944816048725
C21N.I38,THA11_HUMAN.H11MO.0.B,9,0.000198698,0.258705,0.279134,13,GAAGTTGTAGTTACGT,GGCATGCTGGGAGTTGTAGTTC,+,THA11,C21N,6,10,0.375,4.99357605140416,552,__a__tgt_gt_____,38,Left,0.31209850321276
C21N.I39,SP1_HUMAN.H11MO.0.A,1,1.07033e-14,1.39357e-11,2.69358e-11,15,GGGGGCGGGGCCGGG,GGGGGGCGGGGCCGGGGGGGGG,+,SP1,C21N,15,0,1,11.2158653426178,236,ggGGGcGGgGc___g,39,Left,0.74772435617452
C21N.I4,ANDR_HUMAN.H11MO.0.A,2,9.58978e-06,0.0124859,0.0246316,15,TACTTTTTTGTTCAT,TGTTCTTTTTTGTTTGCT,+,ANDR,C21N,3,12,0.2,6.71986896782691,362,Tact_t_tt_tt_at,4,Right,0.447991264521794
C21N.I40,NFAC1_HUMAN.H11MO.0.B,-1,0.00187316,2.43885,1,14,AGTTTCAAATAAGAA,ATGGAAAAAAAGAAA,+,NFAC1,C21N,3,12,0.2,5.07196523794554,1000,a_t___aAa__a_a_,40,Left,0.338131015863036
C21N.I42,MNX1_HUMAN.H11MO.0.D,1,0.00129757,1.68944,0.785947,11,GAATTTATACA,CTATTTTAATAACCCTTAA,+,MNX1,C21N,2,9,0.181818181818182,3.75693230021628,436,______a_a_a,42,Left,0.341539300019662
C21N.I43,NKX61_MOUSE.H11MO.0.A,2,5.57942e-05,0.0726441,0.122192,12,ATTATATACACA,TAATTAAAATCCCATTAAT,-,NKX61,C21N,2,10,0.166666666666667,3.63006473949142,1000,_tt__a_a___a,43,Left,0.302505394957618
C21N.I44,CPEB1_HUMAN.H11MO.0.D,0,0.000576367,0.75043,0.793789,15,TTCTTATTTGAAACT,TTTTTATTTTTTTTTTT,+,CPEB1,C21N,3,12,0.2,5.515889671362,826,ttct___T______t,44,Left,0.3677259780908
C21N.I46,SP1_HUMAN.H11MO.0.A,5,6.90216e-17,8.98662e-14,1.72694e-13,17,CCCCGGCCCCGCCCCCT,CCCCCCCCCGGCCCCGCCCCCC,-,SP1,C21N,16,1,0.941176470588235,11.4438299734391,820,cc___gCcCCgCCccC_,46,Left,0.673166469025831
C21N.I47,TEF_MOUSE.H11MO.0.D,0,0.000803776,1.04652,0.826032,12,CATTGACTACAT,CATTTACATAAACA,-,TEF,C21N,4,8,0.333333333333333,4.84178514797142,670,___t__c_aca_,47,Left,0.403482095664285
C21N.I48,TEF_MOUSE.H11MO.0.D,2,0.000912073,1.18752,1,12,TTGTAGTCAATG,TGTTTATGTAAATG,+,TEF,C21N,4,8,0.333333333333333,4.85027062050991,842,_tgtagt_____,48,Left,0.404189218375826
C21N.I49,SP1_HUMAN.H11MO.0.A,5,8.73327e-17,1.13707e-13,2.18773e-13,17,CCCCGGCCCCGCCCCCT,CCCCCCCCCGGCCCCGCCCCCC,-,SP1,C21N,16,1,0.941176470588235,11.5310107708156,1000,__c__gCcCCgCCccc_,49,Left,0.678294751224446
C21N.I5,CPEB1_HUMAN.H11MO.0.D,4,3.0857e-05,0.0401758,0.0536444,13,TACTTTTTTTTTCTT,TTTTTATTTTTTTTTTT,+,CPEB1,C21N,2,13,0.133333333333333,6.92804841132144,405,Ta_t_t_tt__T__T,5,Right,0.461869894088096
C21N.I50,DMRTB_MOUSE.H11MO.0.C,-2,0.000297348,0.387147,0.307461,11,ATTTTCTACATTG,TTGCTACATTGTATCC,+,DMRTB,C21N,3,10,0.230769230769231,4.71532468797523,1000,__t__c__C__t_,50,Left,0.362717283690402
C21N.I51,MNX1_HUMAN.H11MO.0.D,5,0.000692947,0.902217,0.589489,12,AGTGTAGAAAAT,TTAAGGGTTATTAAAATAG,-,MNX1,C21N,3,9,0.25,4.73928870377313,874,___gt_g_a__t,51,Left,0.394940725314428
C21N.I52,HXC6_MOUSE.H11MO.0.D,1,0.00126885,1.65205,0.689838,11,TTGTAGTAAAT,AAAGTAATAAATCAT,-,HXC6,C21N,2,9,0.181818181818182,4.48940342811221,1000,_tgt_____a_,52,Left,0.408127584373838
C21N.I53,HXC6_MOUSE.H11MO.0.D,3,0.00090011,1.17194,1,11,ATTGACTACAT,ATGATTTATTACTTT,+,HXC6,C21N,3,8,0.272727272727273,3.73115333193287,1000,_____c_a___,53,Left,0.339195757448442
C21N.I54,TAL1_HUMAN.H11MO.1.A,1,0.0010784,1.40408,0.814589,12,AAGAAGTAAATG,CAGGAAGCAGATGTG,+,TAL1,C21N,3,9,0.25,4.75507829106373,1000,__G__g_aaatg,54,Left,0.396256524255311
C21N.I55,TBP_MOUSE.H11MO.0.A,2,5.18448e-05,0.0675019,0.0675019,7,TTTTATA,CCTTTTATAG,-,TBP,C21N,0,7,0,5.07732608218114,276,_TTtata,55,Centered,0.725332297454448
C21N.I56,SP1_MOUSE.H11MO.1.A,-1,1.45549e-11,1.89505e-08,3.68189e-08,11,GGCCCCGCCCCCTCC,GCCCCGCCCCC,-,SP1,C21N,14,1,0.933333333333333,11.3281021297116,438,_gCcCCGCCccc__c,56,Centered,0.755206808647438
C21N.I57,SP4_MOUSE.H11MO.1.B,0,3.15673e-11,4.11006e-08,3.99112e-08,16,CGGCCCCGCCCCCTCC,CGGCCCCGCCCCCTCC,-,SP4,C21N,15,1,0.9375,11.6915406931568,332,__gCcCCGCCCCc__c,57,Centered,0.730721293322301
C21N.I58,SP4_MOUSE.H11MO.1.B,0,7.24867e-12,9.43777e-09,9.14504e-09,16,GGAGGGGGCGGGGCCG,GGAGGGGGCGGGGCCG,+,SP4,C21N,15,1,0.9375,10.9701334966737,262,g__ggGGGCGGgGc__,58,Centered,0.685633343542104
C21N.I60,ATF4_HUMAN.H11MO.0.A,-1,4.04259e-05,0.0526345,0.0559832,12,AGTTACTTCATTCTATGAT,ATTGCATCATCT,-,ATF4,C21N,5,14,0.263157894736842,5.86411792411362,336,a_Tt__t_cAt______at,60,Centered,0.308637785479664
C21N.I61,TBP_MOUSE.H11MO.0.A,2,0.000428062,0.557337,0.557337,8,ATTTATAGT,CCTTTTATAG,-,TBP,C21N,1,8,0.111111111111111,5.26211969904092,509,_ttta_Ag_,61,Centered,0.584679966560102
C21N.I63,TBP_MOUSE.H11MO.0.A,1,1.62952e-05,0.0212163,0.0296368,9,CTTTTATAGT,CCTTTTATAG,-,TBP,C21N,2,8,0.2,5.27156460933392,201,_tttt_ta_T,63,Centered,0.527156460933392
C21N.I64,FOXL1_HUMAN.H11MO.0.D,0,0.000425683,0.554239,0.564718,13,ACTATTAACCAAA,AAAAGTAAACAAACAAACA,-,FOXL1,C21N,3,10,0.230769230769231,5.49831359142826,469,a_____A___A_a,64,Centered,0.422947199340636
C21N.I65,FOXL1_HUMAN.H11MO.0.D,6,0.000827575,1.0775,1,13,TTTGGATACATGT,TGTTTGTTTGTTTACTTTT,+,FOXL1,C21N,4,9,0.307692307692308,5.5027937932303,319,t_t___T_____t,65,Centered,0.423291830248484
C21N.I66,ISX_HUMAN.H11MO.0.D,1,7.18736e-06,0.00935795,0.0170325,14,ATTTAAAACAATTA,AATTTAAGCTAATTAA,-,ISX,C21N,1,13,0.0714285714285714,5.55548154952986,337,____a__a_A___a,66,Centered,0.396820110680704
C21N.I67,ZN394_HUMAN.H11MO.0.C,0,2.70027e-05,0.0351575,0.0629418,20,TTTTCATTCTTTAACTTTGTT,ATTCCATTCTATTCCATTCT,-,ZN394,C21N,4,17,0.19047619047619,6.4953147009022,600,___t_____t_______t_t_,67,Centered,0.309300700042962
C21N.I68,SHOX_HUMAN.H11MO.0.D,3,0.000299997,0.390596,0.392492,13,TTTGGATCAATGT,CTAATTAGTTAATTTTT,+,SHOX,C21N,4,9,0.307692307692308,5.23419361021905,421,__t___T_____t,68,Centered,0.402630277709157
C21N.I69,PO3F4_HUMAN.H11MO.0.D,0,5.19618e-05,0.0676543,0.132165,17,TCATTTTCATCCTATAT,TAATTTGCATAATTTAT,+,PO3F4,C21N,4,13,0.235294117647059,5.97490119716215,781,tca_t___________t,69,Centered,0.351464776303656
C21N.I7,WT1_MOUSE.H11MO.0.B,2,1.27106e-06,0.00165491,0.00119662,12,CCTCCTCCTCCT,CCCCCCCTCCTCCCCCGCCC,-,WT1,C21N,8,4,0.666666666666667,6.77252250474878,588,cc_Cc_C_TcC_,7,Right,0.564376875395732
C21N.I70,SP1_MOUSE.H11MO.1.A,-3,1.64633e-13,2.14352e-10,3.82343e-10,11,CCGGCCCCGCCCCC,GCCCCGCCCCC,-,SP1,C21N,14,0,1,11.3777677002365,429,___gCcCCgCCCcC,70,Centered,0.812697692874039
C21N.I71,ZN143_MOUSE.H11MO.0.A,-2,0.00119238,1.55248,0.687133,13,ATTGACAACATTTCT,GGACTACAATTCCCAGCATGCC,-,ZN143,C21N,4,11,0.266666666666667,5.63350309115682,487,a_t__c__ca__t_t,71,Centered,0.375566872743788
C21N.I72,SHOX_HUMAN.H11MO.0.D,1,1.59087e-05,0.0207132,0.0401163,13,ATATTTAACCAAT,AAAAATTAACTAATTAG,-,SHOX,C21N,2,11,0.153846153846154,5.04809911851035,354,a_____aac_a__,72,Centered,0.388315316808489
C21N.I73,CPEB1_HUMAN.H11MO.0.D,-5,1.22288e-06,0.00159218,0.00309544,17,TAGTAAATATACAGATTAAAAA,AAAAAAAAAAATAAAAA,-,CPEB1,C21N,3,19,0.136363636363636,6.77781933022718,325,t___aa____a_a_a____aa_,73,Centered,0.308082696828508
C21N.I74,FOXL1_HUMAN.H11MO.0.D,2,0.000113191,0.147375,0.197293,15,ATATAAATAAAATAA,AAAAGTAAACAAACAAACA,-,FOXL1,C21N,0,15,0,5.4463885099128,467,_T__aAA___A____,74,Centered,0.36309256732752
C21N.I75,CPEB1_HUMAN.H11MO.0.D,-2,5.35644e-06,0.00697408,0.013579,17,ATAATAACAATACAGAAAA,AAAAAAAAAAATAAAAA,-,CPEB1,C21N,3,16,0.157894736842105,5.19192015637429,371,________aA___a__a_a,75,Centered,0.273258955598647
C21N.I76,SP1_HUMAN.H11MO.0.A,1,5.9743e-15,7.77854e-12,1.50168e-11,15,GGGGGCGGGGCCGGG,GGGGGGCGGGGCCGGGGGGGGG,+,SP1,C21N,15,0,1,12.1158283628862,226,GgGGGcGGgGc__gg,76,Centered,0.807721890859078
C21N.I77,FOXA1_MOUSE.H11MO.0.A,-4,0.00018839,0.245284,0.231544,10,ACTGAATTTCAACA,TATGTAAACA,-,FOXA1,C21N,4,10,0.285714285714286,6.06211881077525,261,__t_______aAca,77,Centered,0.433008486483946
C21N.I78,ZN713_HUMAN.H11MO.0.D,-1,5.33115e-06,0.00694116,0.0135493,19,TTTTTGTGTATATTTTTTTTGCAA,TTTCGTGTCATTTTTCTAT,-,ZN713,C21N,4,20,0.166666666666667,6.7203486978266,298,tttt__t________t__Tt__a_,78,Centered,0.280014529076108
C21N.I8,WT1_MOUSE.H11MO.0.B,5,9.11746e-07,0.00118709,0.000948233,13,GGGGAGGAGGAGG,GGGCGGGGGAGGAGGGGGGG,+,WT1,C21N,10,3,0.769230769230769,6.84843036603125,618,g_Gga_g_gG_gg,8,Right,0.526802335848557
C21N.I80,IRX3_HUMAN.H11MO.0.D,-3,2.92626e-05,0.0380999,0.0751664,11,AATATAACATGACGAAAAA,ATTACATGAAA,-,IRX3,C21N,4,15,0.210526315789474,5.4208839558532,247,___a_____t____a_a_a,80,Centered,0.285309681887011
C21N.I81,Z354A_HUMAN.H11MO.0.C,3,6.49004e-05,0.0845003,0.0582348,20,ATATTAACATTTAAAACAAA,ACATTAAATGTAAATGGACTAAAT,-,Z354A,C21N,2,18,0.1,5.52401086033032,285,___________t__a___a_,81,Centered,0.276200543016516
C21N.I82,SP1_HUMAN.H11MO.0.A,-6,7.07676e-14,9.21394e-11,1.76955e-10,21,CCCCCCCCCCCCCCCGCCCCCGCCCCC,CCCCCCCCCGGCCCCGCCCCCC,-,SP1,C21N,27,0,1,15.0296669191413,338,_c_c__ccc__cccc__CcCCgCCccC,82,Centered,0.556654330338566
C21N.I83,SP1_HUMAN.H11MO.0.A,-6,2.30016e-14,2.99481e-11,5.73879e-11,21,CCCCCCCCCCCCCCCGGCCCCGCCCCC,CCCCCCCCCGGCCCCGCCCCCC,-,SP1,C21N,27,0,1,15.2316989157769,278,_c____ccc__cccc__CcCCgCCccC,83,Centered,0.564136996880627
C21N.I84,CPEB1_HUMAN.H11MO.0.D,-5,3.0936e-07,0.000402787,0.000778636,17,ATATATTTTTAATTTTTTTTAT,TTTTTATTTTTTTTTTT,+,CPEB1,C21N,0,22,0,7.331657232458,247,_t_T_t______Tt______a_,84,Centered,0.333257146929909
C21N.I85,SP1_HUMAN.H11MO.0.A,-3,3.01473e-15,3.92517e-12,7.53833e-12,21,CCCCCCCCCCCCGGCCCCGCCCCC,CCCCCCCCCGGCCCCGCCCCCC,-,SP1,C21N,24,0,1,14.0454006591109,338,_c_ccc__ccc__gCcCCgCCccC,85,Centered,0.585225027462955
C21N.I86,CPEB1_HUMAN.H11MO.0.D,-7,1.01827e-05,0.0132579,0.0253988,17,AACTTTCTTACTATTTTATATATTT,TTTTTATTTTTTTTTTT,+,CPEB1,C21N,3,22,0.12,7.02689917317494,248,___t___tt___a__t__t___tt_,86,Centered,0.281075966926997
C21N.I87,ANDR_HUMAN.H11MO.0.A,-4,4.38553e-07,0.000570995,0.00109186,18,ATGATATAAAAAGATAAGAAAA,AGCAAACAAAAAAGAACA,-,ANDR,C21N,3,19,0.136363636363636,7.66468053901371,214,a_______Aa___a_a___a_a,87,Centered,0.348394569955169
C21N.I88,CPEB1_HUMAN.H11MO.0.D,-11,3.72006e-08,4.84352e-05,9.2618e-05,17,ATTTTCATGTCTTTTTATTTTTTTCTTTT,TTTTTATTTTTTTTTTT,+,CPEB1,C21N,4,25,0.137931034482759,7.77704648254999,260,a______t_t_T__tta_____t___tt_,88,Centered,0.268174016639655
C21N.I89,CPEB1_HUMAN.H11MO.0.D,-7,5.90551e-07,0.000768897,0.001447,17,AATTGTTTTATTATTTCTATTTTTTCAA,TTTTTATTTTTTTTTTT,+,CPEB1,C21N,3,25,0.107142857142857,8.02232213506241,270,a__t_t_Tt_tt_ttt__________a_,89,Centered,0.286511504823658
C21N.I9,WT1_MOUSE.H11MO.1.A,-1,1.61378e-05,0.0210114,0.0207416,9,TCCTCCTCCC,CCTCCTCCCAC,-,WT1,C21N,7,3,0.7,6.95284259933908,273,_Cc_C__CC_,9,Right,0.695284259933908
C21N.I90,CPEB1_HUMAN.H11MO.0.D,-11,2.19254e-07,0.000285469,0.00054724,17,TCTTTGCTTTTTTTTTACTTTTATTAAT,TTTTTATTTTTTTTTTT,+,CPEB1,C21N,4,24,0.142857142857143,7.61386782062283,334,_______t___T__t___ttt__tt__t,90,Centered,0.27192385073653
C21P.I1,ETV7_HUMAN.H11MO.0.D,0,0.000205933,0.268125,0.169772,6,CTTCCT,CTTCCTG,-,ETV7,C21P,3,3,0.5,4.04914912114648,292,C_tC_T,1,Right,0.674858186857747
C21P.I10,THA11_MOUSE.H11MO.0.B,6,0.0011912,1.55094,0.972769,15,GTTGGTCATGATGTT,GGCATGCTGGGAGTTGTAGTTC,+,THA11,C21P,6,9,0.4,5.66995091464116,457,__tgg___tG___tt,10,Right,0.377996727642744
C21P.I11,STA5B_MOUSE.H11MO.0.A,-4,0.000567539,0.738936,0.427039,12,GAACATGTCCAAAAAC,ATTTCTAAGAAA,-,STA5B,C21P,6,10,0.375,5.25025940570138,618,_aa_a_g___a__aac,11,Right,0.328141212856336
C21P.I12,EGR2_HUMAN.H11MO.0.A,3,0.00220285,2.86812,0.617981,8,GGTGAGTG,GGGGGGGTGTGGGAGGGG,+,EGR2,C21P,5,3,0.625,5.17645995067511,418,GGt_AG_g,12,Right,0.647057493834388
C21P.I13,WT1_MOUSE.H11MO.0.B,4,1.6335e-07,0.000212682,0.000203732,14,GGGGGAGGAGGGGA,GGGCGGGGGAGGAGGGGGGG,+,WT1,C21P,11,3,0.785714285714286,6.06631496172373,388,g__gg_gG__g___,13,Right,0.433308211551695
C21P.I14,ELF5_MOUSE.H11MO.0.A,7,0.000617215,0.803614,0.927701,9,TCCTTGTCC,TTCTTCTTCCTTCTTCC,-,ELF5,C21P,5,4,0.555555555555556,5.21130487084069,342,_CCt_gtc_,14,Right,0.579033874537854
C21P.I15,ZN281_HUMAN.H11MO.0.A,5,2.48857e-05,0.0324012,0.0143601,9,GGGGAGTGG,GGGTGGGGGAGGGGA,+,ZN281,C21P,7,2,0.777777777777778,5.14521668604226,547,GGg_aGt__,15,Right,0.571690742893584
C21P.I16,VEZF1_HUMAN.H11MO.1.C,2,0.000226435,0.294819,0.131524,9,AGAGAAGGG,AGAGGGAGGGGG,+,VEZF1,C21P,5,4,0.555555555555556,4.91092354359049,733,_g_g_aGG_,16,Right,0.545658171510055
C21P.I17,ELF5_MOUSE.H11MO.0.A,7,0.00194914,2.53778,1,8,TCCTTGTC,TTCTTCTTCCTTCTTCC,-,ELF5,C21P,4,4,0.5,4.80638451879902,282,tCCt___C,17,Right,0.600798064849877
C21P.I18,ELF5_MOUSE.H11MO.0.A,1,0.000169841,0.221133,0.440049,9,GGACAAGGA,GGAAGAAGGAAGAAGAA,+,ELF5,C21P,5,4,0.555555555555556,4.98273125905204,498,gg_caaGG_,18,Right,0.553636806561338
C21P.I2,TAF1_MOUSE.H11MO.0.A,0,2.799e-05,0.0364429,0.0692825,11,GAGGAAGGCGG,CAAGATGGCGGCGG,+,TAF1,C21P,8,3,0.727272727272727,5.4919918348456,370,g__g__Gg_g_,2,Right,0.499271984985964
C21P.I20,PATZ1_HUMAN.H11MO.1.C,-1,6.41141e-05,0.0834766,0.0797144,9,TGGGGAGTGG,AGGGAGGGG,+,PATZ1,C21P,7,3,0.7,4.88648243428936,278,_GG__a__gg,20,Right,0.488648243428936
C21P.I21,SPIC_HUMAN.H11MO.0.D,5,0.00048319,0.629113,0.177451,7,CCTTCCC,CCTCCCCTTCCTC,-,SPIC,C21P,5,2,0.714285714285714,4.39278427657728,498,CCt_C_c,21,Right,0.627540610939612
C21P.I22,KLF6_MOUSE.H11MO.0.B,4,2.21131e-09,2.87912e-06,2.77865e-06,15,GGGTGGAGACGGGGG,GGAAGGGCGGGGCCGGGGG,+,KLF6,C21P,12,3,0.8,6.16490820701302,409,_Gg_gg_G___g__g,22,Right,0.410993880467534
C21P.I23,WT1_MOUSE.H11MO.0.B,2,1.03029e-06,0.00134143,0.00128551,14,TCCCCTCCACCTCC,CCCCCCCTCCTCCCCCGCCC,-,WT1,C21P,10,4,0.714285714285714,5.9240737739151,965,tc_c__CC_cc__c,23,Right,0.423148126708221
C21P.I24,MXI1_MOUSE.H11MO.0.A,3,0.00151086,1.96714,1,9,GCAGCCACC,CCCGCCGCCACGTGC,-,MXI1,C21P,7,2,0.777777777777778,4.4920884959763,894,gc_g__A__,24,Right,0.499120943997367
C21P.I25,ZN263_HUMAN.H11MO.1.A,0,1.82516e-06,0.00237636,0.00346252,10,CCTCCTCCCC,CCTCCTCCCTC,-,ZN263,C21P,8,2,0.8,4.96852205768681,327,cc_cctcC_c,25,Right,0.496852205768681
C21P.I26,TEF_MOUSE.H11MO.0.D,2,0.000830556,1.08138,0.502155,8,TTTATATA,TGTTTATGTAAATG,+,TEF,C21P,0,8,0,4.29113323280015,201,Tttat___,26,Right,0.536391654100019
C21P.I28,ZN136_HUMAN.H11MO.0.C,1,0.000796249,1.03672,0.703735,7,AACCACG,CAACCAAGAATACTATATCCAGCA,-,ZN136,C21P,4,3,0.571428571428571,4.62619153527325,252,A_ccA__,28,Left,0.660884505039035
C21P.I3,SPI1_MOUSE.H11MO.0.A,5,8.13351e-05,0.105898,0.0609016,8,GAGGAAGA,AAAAAGAGGAAGTGA,+,SPI1,C21P,4,4,0.5,4.44835374727133,249,_agGA_g_,3,Right,0.556044218408916
C21P.I30,FOXG1_HUMAN.H11MO.0.D,-5,6.10651e-05,0.0795067,0.12644,17,TGAGAATCTTTAAAACAACAAA,AAAAAAATATAAACAAT,-,FOXG1,C21P,5,17,0.227272727272727,6.64248009514798,671,____________aA__a___aa,30,Left,0.301930913415817
C21P.I31,CPEB1_HUMAN.H11MO.0.D,0,2.11486e-06,0.00275355,0.00533463,17,ATACAAAGAAATAAAAA,AAAAAAAAAAATAAAAA,-,CPEB1,C21P,2,15,0.117647058823529,5.79429189162503,471,a___aa__a_a_aa__a,31,Left,0.340840699507355
C21P.I32,SP1_HUMAN.H11MO.0.A,-1,2.04586e-15,2.6637e-12,5.12389e-12,21,CCCCCCCCCCGGCCCCGCCCCC,CCCCCCCCCGGCCCCGCCCCCC,-,SP1,C21P,22,0,1,14.3511113055378,206,_cc__cccc__gCCCCgCCCc_,32,Left,0.652323241160807
C21P.I33,CPEB1_HUMAN.H11MO.0.D,3,1.03525e-05,0.0134789,0.0222541,13,TTCATTTTTTTTT,TTTTTATTTTTTTTTTT,+,CPEB1,C21P,1,12,0.0769230769230769,6.14325044090493,1000,TT___T_tt____,33,Left,0.472557726223456
C21P.I34,CPEB1_HUMAN.H11MO.0.D,2,1.0643e-05,0.0138571,0.0272395,15,TTTATTTCTTTGAATAA,TTTTTATTTTTTTTTTT,+,CPEB1,C21P,2,15,0.117647058823529,5.86600094956855,266,Ttt_TT__t_t______,34,Left,0.345058879386386
C21P.I35,STAT1_HUMAN.H11MO.1.A,7,0.000101804,0.132548,0.09992,12,TTTCTTTTTCTT,CTTTCAGTTTCATTTTCTT,-,STAT1,C21P,2,10,0.166666666666667,4.87788409249555,360,T___ttttt__t,35,Left,0.406490341041296
C21P.I36,CPEB1_HUMAN.H11MO.0.D,-4,5.25529e-05,0.0684238,0.131984,17,AGAGAATAATTCAAAGAAATAA,AAAAAAAAAAATAAAAA,-,CPEB1,C21P,4,18,0.181818181818182,7.61087701120922,765,__a______t__aaa_A_a_aa,36,Left,0.345948955054965
C21P.I37,PBX1_MOUSE.H11MO.2.C,2,4.3498e-06,0.00566344,0.00547405,12,TTTGATTGTTTA,AATTTGATTGATGGG,+,PBX1,C21P,2,10,0.166666666666667,4.5656106171318,1000,_tt_a_T_t___,37,Left,0.38046755142765
C21P.I38,SP3_MOUSE.H11MO.0.B,4,1.06985e-11,1.39294e-08,1.34456e-08,15,GGGGGCGGGGCCAGG,GGGGGGGGGCGGGGCCGGGG,+,SP3,C21P,14,1,0.933333333333333,11.8806525319027,203,_gGGGcGGgGcc_gg,38,Left,0.792043502126849
C21P.I39,CPEB1_HUMAN.H11MO.0.D,2,4.16719e-06,0.00542568,0.0105511,12,TAAGAAAAAGAA,AAAAAAAAAAATAAAAA,-,CPEB1,C21P,2,10,0.166666666666667,5.17224658518781,331,_a__a_aa___A,39,Left,0.431020548765651
C21P.I4,PRDM6_HUMAN.H11MO.0.C,0,2.20085e-05,0.028655,0.0541251,13,TTTTTTTCTTTACTTC,TTTTTTTCTTTTT,-,PRDM6,C21P,3,13,0.1875,6.70773786230781,364,_tt_T__ct_t__TT_,4,Right,0.419233616394238
C21P.I40,CPEB1_HUMAN.H11MO.0.D,2,4.6767e-05,0.0608906,0.0536898,12,TTTCATTCTTTT,TTTTTATTTTTTTTTTT,+,CPEB1,C21P,2,10,0.166666666666667,5.45927773453571,459,tTt__tt_tt__,40,Left,0.454939811211309
C21P.I41,ONEC2_MOUSE.H11MO.0.D,0,5.09688e-05,0.0663614,0.0636842,12,TAATAAAAGCAA,AAAAAAAATCAATAACAAGAC,-,ONEC2,C21P,2,10,0.166666666666667,4.54148789783367,818,______a___A_,41,Left,0.378457324819472
C21P.I42,STAT1_HUMAN.H11MO.1.A,0,1.45573e-05,0.0189536,0.0196057,12,AAAAAAATGCAA,AAGAAAATGAAACTGAAAG,+,STAT1,C21P,2,10,0.166666666666667,6.46214133016692,770,__aa_aa_g_A_,42,Left,0.53851177751391
C21P.I43,NR2E1_HUMAN.H11MO.0.D,0,3.48566e-06,0.00453833,0.00870482,15,AAGTAAAAAAATCAA,AAGTCAAAAAGTCAATT,+,NR2E1,C21P,2,13,0.133333333333333,6.20584328190903,260,_______a_a_t_AA,43,Left,0.413722885460602
C21P.I45,STAT1_HUMAN.H11MO.1.A,7,3.93791e-05,0.0512715,0.0469919,12,TTTCATTTTCTTCCT,CTTTCAGTTTCATTTTCTT,-,STAT1,C21P,4,11,0.266666666666667,6.05054063799187,777,_Tt__tt_t__t___,45,Left,0.403369375866124
C21P.I47,SP1_MOUSE.H11MO.1.A,0,9.28206e-14,1.20852e-10,1.0794e-10,11,GGGGGCGGGGCCGGG,GGGGGCGGGGC,+,SP1,C21P,15,0,1,11.35551028355,344,ggGGGcGGgGc__gg,47,Left,0.757034018903335
C21P.I48,SP3_MOUSE.H11MO.0.B,3,9.6077e-13,1.25092e-09,1.20555e-09,16,GGGGGGCGGGGCCGGG,GGGGGGGGGCGGGGCCGGGG,+,SP3,C21P,16,0,1,11.3920578596409,210,__gGGG_GGgGcc_gg,48,Left,0.712003616227557
C21P.I49,SP1_MOUSE.H11MO.1.A,-4,1.52067e-12,1.97991e-09,2.8583e-09,11,CCCGGCCCCGCCCCC,GCCCCGCCCCC,-,SP1,C21P,15,0,1,11.292420961812,867,cc_ggCcCCgCCCcc,49,Left,0.752828064120798
C21P.I5,ZN263_HUMAN.H11MO.0.A,3,7.08713e-08,9.22745e-05,0.000177574,16,AGGAAGGGGGGGAGGA,GGGAGGAGGGAGAGGAGGAG,+,ZN263,C21P,11,5,0.6875,6.19326346116985,289,agG__g__gg____g_,5,Right,0.387078966323116
C21P.I51,SP3_MOUSE.H11MO.0.B,4,1.19711e-13,1.55864e-10,1.50571e-10,15,GGGGGCGGGGCCGGG,GGGGGGGGGCGGGGCCGGGG,+,SP3,C21P,15,0,1,11.0874688300368,848,ggGGGcGGgGc__gg,51,Left,0.739164588669117
C21P.I52,SP3_MOUSE.H11MO.0.B,4,2.36421e-12,3.07821e-09,2.96787e-09,15,GGGGGCGGGGCCGGG,GGGGGGGGGCGGGGCCGGGG,+,SP3,C21P,15,0,1,11.5063518369917,801,_gGGGcGGGGc__gg,52,Left,0.767090122466111
C21P.I53,SP3_MOUSE.H11MO.0.B,1,5.45973e-13,7.10856e-10,6.8617e-10,15,CCCGGCCCCGCCCCC,CCCCGGCCCCGCCCCCCCCC,-,SP3,C21P,15,0,1,11.3459986557871,481,cc__gCcCCgCCCc_,53,Left,0.756399910385808
C21P.I54,SP3_MOUSE.H11MO.0.B,4,4.12037e-14,5.36472e-11,5.17428e-11,16,GGGGGCGGGGCCGGGG,GGGGGGGGGCGGGGCCGGGG,+,SP3,C21P,16,0,1,11.951615348722,824,_gGGGcGGgGc__ggg,54,Left,0.746975959295125
C21P.I55,SP3_MOUSE.H11MO.0.B,3,9.68664e-13,1.2612e-09,1.21594e-09,17,GAGGGGCGGGGCCAGGG,GGGGGGGGGCGGGGCCGGGG,+,SP3,C21P,15,2,0.882352941176471,11.9584019324933,372,__gGGGcGGgGc__g__,55,Centered,0.703435407793723
C21P.I56,SP1_HUMAN.H11MO.0.A,6,1.40776e-13,1.83291e-10,3.54275e-10,16,CCCGGCCCCGCCCCCC,CCCCCCCCCGGCCCCGCCCCCC,-,SP1,C21P,16,0,1,11.6929713876625,246,cc__gCCCCgCCCc__,56,Centered,0.730810711728909
C21P.I57,SP1_HUMAN.H11MO.0.A,6,8.81448e-13,1.14764e-09,1.72824e-09,15,CCCGGCCCCGCCCCC,CCCCCCCCCGGCCCCGCCCCCC,-,SP1,C21P,15,0,1,11.485180821838,456,____gCcCCgCCCc_,57,Centered,0.765678721455867
C21P.I58,TBP_HUMAN.H11MO.0.A,1,0.000934342,1.21651,0.434865,7,TATTTAT,CCTTTTATAG,-,TBP,C21P,0,7,0,5.38542394554699,230,TatttAt,58,Centered,0.769346277935284
C21P.I59,TEF_MOUSE.H11MO.0.D,-2,3.56139e-05,0.0463692,0.0461369,10,TTTGGTGATGTA,TGTTTATGTAAATG,+,TEF,C21P,4,8,0.333333333333333,4.35610672330753,736,t_T__t_a__T_,59,Centered,0.363008893608961
C21P.I6,SPIB_HUMAN.H11MO.0.A,6,0.0010099,1.31488,0.42216,6,AGGAAG,AAAAAGAGGAAGTGAAA,+,SPIB,C21P,3,3,0.5,3.66801325439723,283,A_G__g,6,Right,0.611335542399539
C21P.I60,SP3_MOUSE.H11MO.0.B,2,3.44398e-12,4.48407e-09,4.34392e-09,14,CCGGCCCCGCCCCC,CCCCGGCCCCGCCCCCCCCC,-,SP3,C21P,14,0,1,10.9950240311231,351,c_ggCcCCgCCCc_,60,Centered,0.785358859365933
C21P.I61,SP1_HUMAN.H11MO.0.A,0,9.78595e-14,1.27413e-10,1.81172e-10,15,GGGGGGCGGGGCCGG,GGGGGGCGGGGCCGGGGGGGGG,+,SP1,C21P,15,0,1,11.4630657389186,302,__gGGGcGGgGc__g,61,Centered,0.764204382594571
C21P.I62,SP1_HUMAN.H11MO.0.A,7,2.63918e-13,3.43621e-10,6.65233e-10,15,CCGGCCCCGCCCCCC,CCCCCCCCCGGCCCCGCCCCCC,-,SP1,C21P,15,0,1,11.5981341435932,300,c__gCcCCgCCCc__,62,Centered,0.773208942906214
C21P.I63,SP1_HUMAN.H11MO.0.A,0,6.45171e-16,8.40013e-13,1.61749e-12,17,GGGGGGCGGGGCCGGGG,GGGGGGCGGGGCCGGGGGGGGG,+,SP1,C21P,17,0,1,11.6130531720977,466,__gGGGcGGGGC__g__,63,Centered,0.683120774829274
C21P.I64,FOXL1_HUMAN.H11MO.0.D,1,1.12453e-05,0.0146413,0.0288153,16,TAATCAAAGAAAGAAA,AAAAGTAAACAAACAAACA,-,FOXL1,C21P,3,13,0.1875,5.17319555210582,439,_____AaA__aa_aa_,64,Centered,0.323324722006613
C21P.I65,SP3_MOUSE.H11MO.0.B,1,6.09246e-12,7.93238e-09,7.65865e-09,15,CCTGGCCCCGCCCCC,CCCCGGCCCCGCCCCCCCCC,-,SP3,C21P,14,1,0.933333333333333,12.0275288729732,315,_c_ggCcCCgCCCc_,65,Centered,0.801835258198211
C21P.I66,SP4_MOUSE.H11MO.0.B,0,1.34717e-10,1.75402e-07,1.6992e-07,15,CCAGGCCCCGCCCCC,CCCGGCCCCGCCCCCTTCCC,-,SP4,C21P,14,1,0.933333333333333,11.754559507018,706,cc_ggCcCCgCCCc_,66,Centered,0.783637300467866
C21P.I67,FOXL1_HUMAN.H11MO.0.D,6,6.12167e-06,0.00797042,0.0153756,11,TTTGTTTTCTT,TGTTTGTTTGTTTACTTTT,+,FOXL1,C21P,2,9,0.181818181818182,5.13516298089659,345,Ttt_______T,67,Centered,0.466832998263327
C21P.I68,SP1_MOUSE.H11MO.0.A,0,5.70095e-16,7.42263e-13,1.41627e-12,21,CCCGGCCCCGCCCCCCCCCCC,CCCGGCCCCGCCCCCTCCCCCCCC,-,SP1,C21P,21,0,1,12.652337826019,214,_c__gCcCCgCCCc_____cc,68,Centered,0.602492277429476
C21P.I69,SP4_MOUSE.H11MO.0.B,5,1.43389e-10,1.86692e-07,9.38995e-08,15,AGGGGCGGGGCCAGG,GGGAAGGGGGCGGGGCCGGG,+,SP4,C21P,13,2,0.866666666666667,11.4563539825897,299,_GGGGcGGgGcc_gg,69,Centered,0.763756932172646
C21P.I7,FLI1_HUMAN.H11MO.0.A,1,4.18671e-05,0.0545109,0.0329407,12,GAGGAAGGAGGG,GGAGGAAGGAAGGAGGGA,+,FLI1,C21P,8,4,0.666666666666667,5.76154614138567,279,g_gGa_g__gg_,7,Right,0.480128845115473
C21P.I70,HMX1_HUMAN.H11MO.0.D,-1,0.000192775,0.250992,0.104758,16,ATTTACAAAGTAAGCAA,ATTAAAAAGCAATTAAC,-,HMX1,C21P,4,13,0.235294117647059,6.45417303505875,212,_t__a_a_A___a__Aa,70,Centered,0.379657237356397
C21P.I71,HXB3_HUMAN.H11MO.0.D,0,4.71515e-06,0.00613913,0.0120384,14,TTACTTAGTTTTTAT,TTAATTAGTTTTTA,+,HXB3,C21P,2,13,0.133333333333333,4.81498049545421,340,____tt__T______,71,Centered,0.320998699696948
C21P.I72,CPEB1_HUMAN.H11MO.0.D,0,2.54402e-05,0.0331231,0.0646758,17,TGCTTATTTTGTTCTTT,TTTTTATTTTTTTTTTT,+,CPEB1,C21P,4,13,0.235294117647059,6.09720789705443,732,T__tt__ttt_T____t,72,Centered,0.358659288062025
C21P.I73,SP1_HUMAN.H11MO.0.A,1,3.24559e-17,4.22575e-14,8.14495e-14,21,GGGGGCGGGGCCGGGGGGGGG,GGGGGGCGGGGCCGGGGGGGGG,+,SP1,C21P,21,0,1,13.6743055246726,380,_gGGGcGGgGc__gg___g_g,73,Centered,0.651157405936789
C21P.I74,CPEB1_HUMAN.H11MO.0.D,0,2.83551e-05,0.0369184,0.0729173,17,TTTTTTTTTTGTTGTCT,TTTTTATTTTTTTTTTT,+,CPEB1,C21P,3,14,0.176470588235294,6.08067803793536,633,T________t_tt__cT,74,Centered,0.357686943407962
C21P.I75,CPEB1_HUMAN.H11MO.0.D,-5,4.79739e-06,0.0062462,0.0120501,17,AAGTCAACAAAGAAAATAACAA,AAAAAAAAAAATAAAAA,-,CPEB1,C21P,5,17,0.227272727272727,6.65720267523156,378,aa___a___aa_________aA,75,Centered,0.302600121601434
C21P.I76,SP1_HUMAN.H11MO.0.A,0,6.70661e-18,8.73201e-15,1.67394e-14,21,CCCCCCCCCGGCCCCGCCCCC,CCCCCCCCCGGCCCCGCCCCCC,-,SP1,C21P,21,0,1,13.784596180323,288,c_____cc__gCcCCgCCCc_,76,Centered,0.656409341920143
C21P.I77,Z354A_HUMAN.H11MO.0.C,1,1.46917e-05,0.0191285,0.0215789,23,AAAGAAAAGGAAAAGAAATAAAAA,ACATTAAATGTAAATGGACTAAAT,-,Z354A,C21P,4,20,0.166666666666667,5.98161836206714,365,___g_a_ag___a_g_a___a___,77,Centered,0.249234098419464
C21P.I78,ATF1_MOUSE.H11MO.0.B,3,2.48904e-05,0.0324073,0.0634705,5,ACGTC,CTGACGTCAC,+,ATF1,C21P,3,2,0.6,3.31754002107997,294,ACgT_,78,Centered,0.663508004215993
C21P.I79,SP1_HUMAN.H11MO.0.A,0,2.15656e-19,2.80784e-16,5.40332e-16,21,CCCCCCCCCGGCCCCGCCCCC,CCCCCCCCCGGCCCCGCCCCCC,-,SP1,C21P,21,0,1,13.4888074097361,318,c_____cc__gCcCCgCCCc_,79,Centered,0.642324162368387
C21P.I8,SMCA1_HUMAN.H11MO.0.C,2,0.000910675,1.1857,1,7,ACGAAGA,CCAAGAAGAATG,+,SMCA1,C21P,3,4,0.428571428571429,4.35708770473052,516,A_Ga__a,8,Right,0.622441100675788
C21P.I80,CPEB1_HUMAN.H11MO.0.D,-2,7.63772e-06,0.00994431,0.0119731,15,AGAAAACAAAAAATAAA,AAAAAAAAAAATAAAAA,-,CPEB1,C21P,2,15,0.117647058823529,5.75308532834134,265,ag_____aa__aat_aA,80,Centered,0.338416784020079
C21P.I81,CPEB1_HUMAN.H11MO.0.D,0,5.21306e-05,0.067874,0.133625,17,AGATAAGAAAAAGAAAA,AAAAAAAAAAATAAAAA,-,CPEB1,C21P,3,14,0.176470588235294,5.91525792557309,221,ag__aa_aa_aa____a,81,Centered,0.347956348563123
C21P.I82,CPEB1_HUMAN.H11MO.0.D,-6,2.62947e-07,0.000342357,0.000661706,17,TAACTTCTTTTCTTTTTAATTTTTCCTCTT,TTTTTATTTTTTTTTTT,+,CPEB1,C21P,6,24,0.2,7.44660137297684,240,t_________T_t_Tt____t__t______,82,Centered,0.248220045765895
C21P.I83,CPEB1_HUMAN.H11MO.0.D,-14,9.73553e-05,0.126757,0.0807339,17,TTTCATCTTATTTTTCTGAATTTTTCAGTTT,TTTTTATTTTTTTTTTT,+,CPEB1,C21P,6,25,0.193548387096774,7.06882847594438,249,_t______________t_a__t________t,83,Centered,0.228026725030464
C21P.I84,CPEB1_HUMAN.H11MO.0.D,0,3.92518e-06,0.00511058,0.00997433,17,TTTTCATTTTATTTCTTTTAGTTTTTCA,TTTTTATTTTTTTTTTT,+,CPEB1,C21P,4,24,0.142857142857143,8.07497918930884,232,____c_t_____t___tT___ttt_t_a,84,Centered,0.288392113903887
C21P.I85,CPEB1_HUMAN.H11MO.0.D,-4,6.36166e-07,0.000828288,0.00158313,17,TTTTTTTCTATTCCTTTTTTTCTCAT,TTTTTATTTTTTTTTTT,+,CPEB1,C21P,5,21,0.192307692307692,7.02051262039069,202,t___t_t_t_t___t____t______,85,Centered,0.270019716168873
C21P.I86,CPEB1_HUMAN.H11MO.0.D,-5,1.94455e-06,0.0025318,0.00495369,17,TATGATGTAAAAAAAAGAAAAAGAAA,AAAAAAAAAAATAAAAA,-,CPEB1,C21P,4,22,0.153846153846154,6.25267518036719,217,_____t____a__a_________a_a,86,Centered,0.2404875069372
C21P.I87,CPEB1_HUMAN.H11MO.0.D,-7,4.7234e-06,0.00614987,0.0117883,17,CAACTTTTTTTTCACTTCTTTTCTTATTTT,TTTTTATTTTTTTTTTT,+,CPEB1,C21P,6,24,0.2,6.81184071645934,202,_____t_tt__t___t_____________t,87,Centered,0.227061357215311
C21P.I88,SP1_HUMAN.H11MO.0.A,-3,1.89279e-15,2.46441e-12,4.72624e-12,21,CGCCCCCCCCCCGGCCCCGCCCCC,CCCCCCCCCGGCCCCGCCCCCC,-,SP1,C21P,24,0,1,14.3333466712974,272,___ccc__ccc__gCcCCgCCCc_,88,Centered,0.597222777970724
C21P.I89,SP3_MOUSE.H11MO.0.B,4,9.81684e-12,1.27815e-08,1.23305e-08,15,GGGGGCGGGGCCGGG,GGGGGGGGGCGGGGCCGGGG,+,SP3,C21P,15,0,1,12.6968332516182,261,_GGGGcGGgGc__gg,89,Centered,0.846455550107881
C21P.I9,ETV7_HUMAN.H11MO.0.D,0,0.000900997,1.1731,1,7,GACGAAGA,CAGGAAG,+,ETV7,C21P,4,4,0.5,4.19671655888459,253,_A_GA_g_,9,Right,0.524589569860574
C21P.I90,STAT1_HUMAN.H11MO.1.A,-8,1.55957e-07,0.000203056,0.000391092,19,GTTATGGAAAGAAAAAGAAATTAAAAGAAAAT,AAGAAAATGAAACTGAAAG,+,STAT1,C21P,6,26,0.1875,7.32331395497871,206,________aA___aa__a___________a__,90,Centered,0.228853561093085
C22N.I1,TAF1_HUMAN.H11MO.0.A,-1,5.44627e-08,7.09104e-05,0.000101778,16,GAGGATGGCGGAGGAGG,AAGATGGCGGCGGCGG,+,TAF1,C22N,12,5,0.705882352941177,7.90767943249143,238,g__GaTGG_gg_gg___,1,Right,0.465157613675967
C22N.I12,TAF1_HUMAN.H11MO.0.A,0,2.04963e-08,2.66861e-05,5.22551e-05,16,AGGATGGCGGCGGAGG,AAGATGGCGGCGGCGG,+,TAF1,C22N,12,4,0.75,7.49771020516764,442,__GATGgcgg_gg___,12,Right,0.468606887822977
C22N.I13,TAF1_HUMAN.H11MO.0.A,1,2.75592e-07,0.000358821,0.000653403,15,CTCCGCCGCCATCCT,CCGCCGCCGCCATCTT,-,TAF1,C22N,11,4,0.733333333333333,7.25236915949388,229,__cc__c_CCaTC__,13,Right,0.483491277299592
C22N.I14,TAF1_HUMAN.H11MO.0.A,1,3.74585e-07,0.000487709,0.000968649,13,CTCCGCCGCCATC,CCGCCGCCGCCATCTT,-,TAF1,C22N,10,3,0.769230769230769,6.69703253554863,259,c_cc_cc_cCatC,14,Right,0.515156348888356
C22N.I15,TAF1_HUMAN.H11MO.0.A,0,1.02339e-08,1.33246e-05,2.62894e-05,15,AGGATGGCGGCGGAG,AAGATGGCGGCGGCGG,+,TAF1,C22N,11,4,0.733333333333333,7.61485486870569,411,__GatGg_g__G___,15,Right,0.507656991247046
C22N.I16,TAF1_MOUSE.H11MO.0.A,-2,3.90767e-08,5.08778e-05,9.99106e-05,14,CTCCTCCGCCATCCTC,CCGCCGCCATCTTG,-,TAF1,C22N,11,5,0.6875,7.01470376625837,237,___c_cc_cCAtC___,16,Right,0.438418985391148
C22N.I17,TAF1_HUMAN.H11MO.0.A,0,2.34643e-08,3.05505e-05,6.0229e-05,16,CCTCCTCCGCCATCCT,CCGCCGCCGCCATCTT,-,TAF1,C22N,11,5,0.6875,7.4890564796968,339,___cc_ccgcCAtC__,17,Right,0.46806602998105
C22N.I18,TAF1_HUMAN.H11MO.0.A,0,2.11469e-08,2.75333e-05,5.4387e-05,15,AAGATGGCGGCGGAG,AAGATGGCGGCGGCGG,+,TAF1,C22N,10,5,0.666666666666667,7.61144598375556,321,a_GATGG_g__g___,18,Right,0.507429732250371
C22N.I19,TBP_MOUSE.H11MO.0.A,2,1.5676e-05,0.0204102,0.0408203,8,TTATATAC,CCTTTTATAG,-,TBP,C22N,1,7,0.125,5.02066445315627,648,TT_ta_A_,19,Right,0.627583056644533
C22N.I2,TAF1_HUMAN.H11MO.0.A,0,5.52039e-09,7.18755e-06,1.29062e-05,16,CCTCCGCCGCCATCCTG,CCGCCGCCGCCATCTT,-,TAF1,C22N,13,4,0.764705882352941,8.34198711873945,232,____c_ccgCCATC_t_,2,Right,0.490705124631732
C22N.I20,HLTF_MOUSE.H11MO.0.D,3,0.00156609,2.03906,0.69834,5,GGCTG,TAGGGCTGCAAA,+,HLTF,C22N,4,1,0.8,3.44243273778588,320,_G_tG,20,Right,0.688486547557176
C22N.I21,TAF1_HUMAN.H11MO.0.A,0,6.37881e-09,8.30521e-06,1.6295e-05,16,AAGATGGCGGCGGAGG,AAGATGGCGGCGGCGG,+,TAF1,C22N,11,5,0.6875,7.71473422940816,1000,a_GATGGc_g_gg___,21,Right,0.48217088933801
C22N.I22,TAF1_MOUSE.H11MO.0.A,-2,9.96119e-08,0.000129695,0.000256488,13,ATCCGCCGCCATCCT,CCGCCGCCATCTTG,-,TAF1,C22N,10,5,0.666666666666667,7.40782590542628,1000,__cc_ccgCCATC_t,22,Right,0.493855060361752
C22N.I23,TAF1_MOUSE.H11MO.0.A,-2,3.91741e-08,5.10047e-05,0.000100829,13,ATCCGCCGCCATCTT,CCGCCGCCATCTTG,-,TAF1,C22N,9,6,0.6,7.35741731461744,1000,__cc_cc_CCATC_t,23,Right,0.490494487641163
C22N.I24,TAF1_MOUSE.H11MO.0.A,-2,9.70183e-08,0.000126318,0.000192762,13,ATCCTCCGCCATCCT,CCGCCGCCATCTTG,-,TAF1,C22N,9,6,0.6,8.10382637905093,1000,__cc_ccgCCATC_t,24,Right,0.540255091936728
C22N.I25,TAF1_MOUSE.H11MO.0.A,-2,3.92629e-08,5.11202e-05,7.32015e-05,13,CTCCGCCGCCATCTT,CCGCCGCCATCTTG,-,TAF1,C22N,10,5,0.666666666666667,7.3459998592315,942,___c_ccgCCATc_t,25,Right,0.489733323948767
C22N.I26,FOXL2_MOUSE.H11MO.0.C,2,0.00024824,0.323208,0.619586,8,TTTATATT,TGTTTACATTT,+,FOXL2,C22N,0,8,0,4.65808822541707,563,tTtatA_t,26,Right,0.582261028177134
C22N.I27,TAF1_MOUSE.H11MO.0.A,1,1.63945e-07,0.000213456,0.000236503,13,AGGATGGCGGCGGAG,CAAGATGGCGGCGG,+,TAF1,C22N,11,4,0.733333333333333,6.54145201164552,1000,a_gatGG_g__gg__,27,Right,0.436096800776368
C22N.I28,NFYA_MOUSE.H11MO.0.A,0,7.59886e-15,9.89371e-12,9.85179e-12,13,TTCTGATTGGTTG,TTCTGATTGGCTGA,-,NFYA,C22N,5,8,0.384615384615385,10.0452732514218,1000,__c_gATTGG_t_,28,Left,0.772713327032449
C22N.I29,SP3_MOUSE.H11MO.0.B,3,5.28732e-11,6.8841e-08,6.67691e-08,17,ACGCCCCGCCCCCCCCC,CCCCGGCCCCGCCCCCCCCC,-,SP3,C22N,16,1,0.941176470588235,11.6995267979391,363,__GCCCCGCCCc____c,29,Left,0.688207458702302
C22N.I3,TAF1_HUMAN.H11MO.0.A,0,1.18997e-08,1.54934e-05,3.02869e-05,16,CCTCCGCCGCCATCCT,CCGCCGCCGCCATCTT,-,TAF1,C22N,12,4,0.75,7.65292258915398,224,____c_cc_CCAtC__,3,Right,0.478307661822124
C22N.I30,NKX22_MOUSE.H11MO.0.A,0,0.000446982,0.58197,0.973777,6,AGCCAC,AGCCACTCCAG,-,NKX22,C22N,4,2,0.666666666666667,4.12778133412409,426,A_C_a_,30,Left,0.687963555687349
C22N.I31,BPTF_HUMAN.H11MO.0.D,0,0.000192147,0.250175,0.499775,10,GTTGCTGATG,TTTGTTGTGTTC,+,BPTF,C22N,5,5,0.5,5.02145782933515,830,gttg_tg_t_,31,Left,0.502145782933515
C22N.I32,SP3_MOUSE.H11MO.0.B,3,5.06979e-14,6.60086e-11,6.38946e-11,17,AGGCCCCGCCCCCCCCC,CCCCGGCCCCGCCCCCCCCC,-,SP3,C22N,16,1,0.941176470588235,12.3345645431645,305,__GCCCCGCCCcc___c,32,Left,0.725562620186146
C22N.I33,BPTF_HUMAN.H11MO.0.D,0,0.00011522,0.150017,0.209697,12,TACAACAACCAACAA,GAAAACAACAAA,-,BPTF,C22N,5,10,0.333333333333333,6.81272571960743,417,_Acaac____Aa___,33,Left,0.454181714640496
C22N.I34,SP3_MOUSE.H11MO.0.B,3,5.90516e-10,7.68851e-07,7.46898e-07,17,AGGCCCCGCCCCCCCCC,CCCCGGCCCCGCCCCCCCCC,-,SP3,C22N,16,1,0.941176470588235,12.1958268731989,453,__GCcCCGCCCc____c,34,Left,0.717401580776404
C22N.I35,SP3_MOUSE.H11MO.0.B,3,8.21965e-10,1.0702e-06,4.5392e-07,17,AGGCCCCGCCCCCCCCC,CCCCGGCCCCGCCCCCCCCC,-,SP3,C22N,16,1,0.941176470588235,11.8135902626123,204,__GCcCCGCCCc____c,35,Left,0.694917074271312
C22N.I36,FOXG1_HUMAN.H11MO.0.D,1,1.09814e-06,0.00142977,0.00277891,15,TAAAACAAGAAACAA,AAAAAAATATAAACAAT,-,FOXG1,C22N,3,12,0.2,6.18492453039541,639,______aA__Aa___,36,Left,0.412328302026361
C22N.I37,SP4_MOUSE.H11MO.1.B,0,1.9993e-10,2.60308e-07,1.51625e-07,16,AGGCCCCGCCCCCCCCC,CGGCCCCGCCCCCTCC,-,SP4,C22N,16,1,0.941176470588235,12.3935458208474,455,__GCCCCGCCCc____c,37,Left,0.729032107108669
C22N.I38,SP3_MOUSE.H11MO.0.B,3,9.95689e-12,1.29639e-08,1.25537e-08,17,AGGCCCCGCCCCCCCCC,CCCCGGCCCCGCCCCCCCCC,-,SP3,C22N,16,1,0.941176470588235,12.1132294077088,384,__GCCCCGCCCc____c,38,Left,0.712542906335812
C22N.I39,SP3_MOUSE.H11MO.0.B,3,5.63081e-11,7.33132e-08,5.69224e-08,17,AGGCCCCGCCCCCCCCC,CCCCGGCCCCGCCCCCCCCC,-,SP3,C22N,16,1,0.941176470588235,12.038852025652,420,__GcCCCGCCCcc___c,39,Left,0.708167766214824
C22N.I4,TAF1_HUMAN.H11MO.0.A,1,1.79656e-07,0.000233911,0.000394444,15,CTCCGCCGCCATCCT,CCGCCGCCGCCATCTT,-,TAF1,C22N,11,4,0.733333333333333,8.10224996458623,243,___c_cc_CCATC_t,4,Right,0.540149997639082
C22N.I40,NFYA_MOUSE.H11MO.0.A,1,1.36449e-14,1.77657e-11,1.76973e-11,13,CAACCAATCAGAA,TCAGCCAATCAGAA,+,NFYA,C22N,5,8,0.384615384615385,8.4291481531918,1000,___CCAATcag__,40,Left,0.648396011783985
C22N.I42,SP3_MOUSE.H11MO.0.B,0,1.65703e-11,2.15745e-08,2.09169e-08,17,GGGGGGGGGCGGGGCCT,GGGGGGGGGCGGGGCCGGGG,+,SP3,C22N,16,1,0.941176470588235,11.919427480874,323,g____gGGGCGGGGC__,42,Left,0.701142792992591
C22N.I43,NFYA_MOUSE.H11MO.0.A,1,5.8884e-14,7.66669e-11,7.64308e-11,13,TAACCAATCAGAG,TCAGCCAATCAGAA,+,NFYA,C22N,5,8,0.384615384615385,9.60305441249049,406,___CCAATc_g__,43,Left,0.738696493268499
C22N.I44,ATF1_HUMAN.H11MO.0.B,0,4.03473e-05,0.0525322,0.0521949,8,TGGCGTCA,TGACGTCACCG,-,ATF1,C22N,5,3,0.625,4.72045251258664,627,tggc__C_,44,Left,0.59005656407333
C22N.I45,SP3_MOUSE.H11MO.0.B,7,5.65611e-06,0.00736425,0.00651112,11,GGCGGGGCGTG,GGGGGGGGGCGGGGCCGGGG,+,SP3,C22N,10,1,0.909090909090909,5.65699343883341,373,gg_gggg___g,45,Left,0.514272130803038
C22N.I46,NFYC_HUMAN.H11MO.0.A,0,1.6515e-15,2.15025e-12,3.72642e-12,13,TTCTGATTGGTTG,CTCTGATTGGCTAG,-,NFYC,C22N,5,8,0.384615384615385,9.14740770791617,287,___tgATTGG___,46,Left,0.703646746762782
C22N.I47,NFYA_MOUSE.H11MO.0.A,0,2.23487e-13,2.90979e-10,2.89746e-10,13,TTCTGATTGGTTG,TTCTGATTGGCTGA,-,NFYA,C22N,5,8,0.384615384615385,8.87429928253316,859,_tc_gATTGG___,47,Left,0.682638406348705
C22N.I48,NFYA_MOUSE.H11MO.0.A,1,2.70791e-14,3.5257e-11,3.51076e-11,13,CAACCAATCAGAA,TCAGCCAATCAGAA,+,NFYA,C22N,5,8,0.384615384615385,8.4135074040522,612,___CCAATc_g__,48,Left,0.647192877234784
C22N.I5,TAF1_HUMAN.H11MO.0.A,0,8.44796e-09,1.09992e-05,2.15702e-05,16,AGGATGGCGGCGGAGG,AAGATGGCGGCGGCGG,+,TAF1,C22N,12,4,0.75,7.59860495583687,218,a_GaTGg_gg_gg___,5,Right,0.474912809739804
C22N.I50,NFYB_MOUSE.H11MO.0.A,0,3.18057e-11,4.1411e-08,3.1192e-08,13,TTCTGATTGGTTGG,CTCTGATTGGCTG,-,NFYB,C22N,6,8,0.428571428571429,9.34886304190589,229,__ctgATTGG_t__,50,Left,0.667775931564707
C22N.I51,SP3_MOUSE.H11MO.0.B,0,1.2456e-10,1.62177e-07,1.57484e-07,17,GGGGGGGGGCGGGGCCT,GGGGGGGGGCGGGGCCGGGG,+,SP3,C22N,16,1,0.941176470588235,11.8064784143472,265,_g___gGGGcGGGGC__,51,Left,0.694498730255717
C22N.I52,ERG_MOUSE.H11MO.0.A,-1,2.60942e-08,3.39746e-05,6.71892e-05,14,CGCAACTTCCGGTCC,CCCACTTCCGGTCC,-,ERG,C22N,10,5,0.666666666666667,5.78059713536501,831,_____cTtCc____c,52,Left,0.385373142357667
C22N.I53,NFYA_MOUSE.H11MO.0.A,0,2.56624e-14,3.34124e-11,3.33095e-11,13,CTCTGATTGGTTG,TTCTGATTGGCTGA,-,NFYA,C22N,6,7,0.461538461538462,8.77150309764044,404,___tgATTGG___,53,Left,0.674731007510803
C22N.I54,NFYA_MOUSE.H11MO.0.A,1,3.98579e-12,5.1895e-09,5.17752e-09,13,CAACCAATCAGAA,TCAGCCAATCAGAA,+,NFYA,C22N,5,8,0.384615384615385,8.2421940655792,875,__aCCAATc_ga_,54,Left,0.634014928121477
C22N.I55,SP2_MOUSE.H11MO.0.B,4,3.53108e-11,4.59747e-08,1.88263e-08,18,TGGCCCCGCCCCCTCCCC,CCCCCGGCCCCGCCCCCCCCCC,-,SP2,C22N,16,2,0.888888888888889,11.9834097534213,654,__GcCCCGCCCcc_cc__,55,Centered,0.665744986301186
[truncated: 5,570 more rows]
