# Supplementary material for: Unified single-cell analysis of testis gene regulation and pathology in five mouse strains
Source: eLife. 2019 Jun 25;8:e43966. doi: 10.7554/eLife.43966 (PMC6615865; doi:10.7554/eLife.43966)
Supplement: Supplementary file 5. [file elife-43966-supp5.zip › Supp_File_Motifs/tomtom_summary_byTarget.tsv]

Target.Name,Query_ID,Target_ID,Optimal_offset,p.value,E.value,q.value,Overlap,Query_consensus,Target_consensus,Orientation,Component,GC_count,AT_count,GC_percent,IC_values,maxiters,textual_PWM,Iteration,region,IC_perbase
SP2,C9P.I86,SP2_MOUSE.H11MO.0.B,0,1.23733e-23,1.611e-20,1.53936e-20,22,CCCCCGGCCCCGCCCCCCCCCCCC,CCCCCGGCCCCGCCCCCCCCCC,-,C9P,24,0,1,14.5347118705934,285,_c____GCcCCGCCCcc_c_____,86,Centered,0.605612994608059
SP1,C46N.I86,SP1_HUMAN.H11MO.0.A,1,3.76802e-21,4.90596e-18,9.48631e-18,19,CCCCCCCCGGCCCCGCCCC,CCCCCCCCCGGCCCCGCCCCCC,-,C46N,19,0,1,13.8845754136549,207,ccc_ccc__gCCCCGCCCc,86,Centered,0.730767127034467
SP3,C9P.I86,SP3_MOUSE.H11MO.0.B,-1,4.33215e-20,5.64046e-17,2.69482e-17,20,CCCCCGGCCCCGCCCCCCCCCCCC,CCCCGGCCCCGCCCCCCCCC,-,C9P,24,0,1,14.5347118705934,285,_c____GCcCCGCCCcc_c_____,86,Centered,0.605612994608059
ZN143,C13N.I28,ZN143_HUMAN.H11MO.0.A,0,5.50869e-20,7.17231e-17,1.43337e-16,22,GAACTACAACTCCCAGAATGCCTTGCG,GAACTACAATTCCCAGAATGCC,-,C13N,14,13,0.518518518518519,17.8681810746858,337,__ACtACa__TCCCAg_atgC___G_g,28,Left,0.661784484247623
THA11,C13N.I69,THA11_MOUSE.H11MO.0.B,0,2.46231e-19,3.20592e-16,3.20592e-16,22,GGACTACAACTCCCAGAATGCCTTGCG,GAACTACAACTCCCAGCATGCC,-,C13N,15,12,0.555555555555556,19.7256157781809,316,_gACTACA__TCCCAg_atgC___Gcg,69,Centered,0.730578362154849
NFYB,C29N.I48,NFYB_MOUSE.H11MO.0.A,0,1.06608e-18,1.38804e-15,1.3843e-15,13,CTCTGATTGGCTG,CTCTGATTGGCTG,-,C29N,7,6,0.538461538461538,9.10565237506503,278,c__t_ATTGG_tg,48,Left,0.700434798081926
NFYC,C44P.I57,NFYC_HUMAN.H11MO.0.A,1,4.43495e-18,5.7743e-15,1.15175e-14,12,TCTGATTGGCTG,CTCTGATTGGCTAG,-,C44P,6,6,0.5,9.43601409877875,293,__tgATTGG_t_,57,Centered,0.786334508231563
NFYA,C31N.I47,NFYA_MOUSE.H11MO.0.A,1,6.19092e-17,8.06057e-14,8.02953e-14,13,TAGCCAATCAGAA,TCAGCCAATCAGAA,+,C31N,5,8,0.384615384615385,9.30420279183736,387,_a_CCAATca_a_,47,Left,0.715707907064412
PBX1,C47P.I76,PBX1_MOUSE.H11MO.1.A,0,1.29931e-15,1.6917e-12,6.74335e-13,13,CAGCCAATCAGAG,CAGCCAATCAGAG,-,C47P,7,6,0.538461538461538,10.0706152746252,975,_agCCAATca___,76,Centered,0.774662713432705
ZNF76,C13N.I28,ZNF76_HUMAN.H11MO.0.C,-2,1.57157e-15,2.04619e-12,8.17849e-13,22,GAACTACAACTCCCAGAATGCCTTGCG,ACTACAATTCCCAGAATGCCCC,-,C13N,14,13,0.518518518518519,17.8681810746858,337,__ACtACa__TCCCAg_atgC___G_g,28,Left,0.661784484247623
SP4,C19N.I58,SP4_MOUSE.H11MO.1.B,0,2.37171e-15,3.08796e-12,2.97781e-12,16,CAGCCCCGCCCCCCCCC,CGGCCCCGCCCCCTCC,-,C19N,16,1,0.941176470588235,11.1551725785335,292,__gCCCCgCCCcc__cc,58,Centered,0.656186622266676
ZBT7B,C23N.I85,ZBT7B_HUMAN.H11MO.0.D,1,7.82292e-14,1.01854e-10,2.01745e-10,20,GCCGTTGCCATGGCAGCGGC,CGCCGTTGCCATGGCAACGGG,+,C23N,15,5,0.75,9.9525344991744,408,_c_GttgCca_Gg___c___,85,Centered,0.49762672495872
KLF3,C49N.I29,KLF3_MOUSE.H11MO.0.A,-2,1.24316e-13,1.61859e-10,7.77288e-11,19,CCCCCGGCCCCGCCCCCCCCCC,CCCGGCCCCGCCCCTCCCC,-,C49N,22,0,1,13.0203883968631,327,ccc___gCcCCgCCCc______,29,Left,0.591835836221049
NRF1,C38N.I50,NRF1_HUMAN.H11MO.0.A,2,3.04093e-13,3.9593e-10,7.91859e-10,14,TGCGCATGCGCAGT,CCTGCGCATGCGCAGTG,-,C38N,9,5,0.642857142857143,12.701730842778,538,_GCGCatGCGCagt,50,Left,0.907266488769856
RFX2,C23N.I70,RFX2_HUMAN.H11MO.0.A,0,3.53206e-13,4.59874e-10,9.12656e-10,17,CGGTTGCCATGGCAACG,CGGTTGCCATGGCAACGG,+,C23N,11,6,0.647058823529412,9.40928897490946,1000,cgGTTGCca_Gg_a___,70,Centered,0.55348758675938
TAF1,C2N.I6,TAF1_HUMAN.H11MO.0.A,0,1.31395e-12,1.71076e-09,3.36052e-09,16,GAGATGGCGGCGGCGG,AAGATGGCGGCGGCGG,+,C2N,13,3,0.8125,7.83342805930048,253,ga__tGG_Gg__g_g_,6,Right,0.48958925370628
RFX1,C28N.I56,RFX1_MOUSE.H11MO.0.A,5,2.60309e-12,3.38922e-09,2.86175e-09,16,GGTTGCCATGGCAACG,GCCCCGGTTGCCATGGCGACGG,+,C28N,10,6,0.625,8.71602205632384,1000,_GTtGC_a_Gg_a_c_,56,Centered,0.54475137852024
FOXI1,C9P.I64,FOXI1_MOUSE.H11MO.0.B,0,3.59506e-12,4.68077e-09,1.16197e-09,12,CTCTGATTGGCT,CTCTGATTGGTC,+,C9P,6,6,0.5,8.84706822008907,489,ct_t_ATTGG__,64,Centered,0.737255685007423
KLF6,C14N.I29,KLF6_MOUSE.H11MO.0.B,0,3.83901e-12,4.99838e-09,2.38871e-09,19,GGGGGGGCGGGGCCGGGGG,GGAAGGGCGGGGCCGGGGG,+,C14N,19,0,1,12.1511809057546,400,g__gGGGcGGgGcc_g_gg,29,Left,0.639535837144977
RFX3,C23N.I70,RFX3_MOUSE.H11MO.0.C,0,3.84722e-12,5.00909e-09,4.97046e-09,16,CGGTTGCCATGGCAACG,CGGTTGCCATGGCAAC,+,C23N,11,6,0.647058823529412,9.40928897490946,1000,cgGTTGCca_Gg_a___,70,Centered,0.55348758675938
KLF16,C33P.I85,KLF16_HUMAN.H11MO.0.D,0,5.31525e-12,6.92046e-09,6.65341e-09,19,GGGGGCGGGGCCGGGGGGGG,GGGGGCGGGGGGGGGGGGG,+,C33P,20,0,1,11.4463585605744,221,gggGGcGGGG___gggg__g,85,Centered,0.572317928028718
PBX3,C44N.I43,PBX3_MOUSE.H11MO.0.A,1,6.81676e-12,8.87542e-09,2.19788e-09,13,CAGCCAATCAGAA,CCAGCCAATCAGAG,-,C44N,6,7,0.461538461538462,7.50318178718921,857,_a_CcAAT___a_,43,Left,0.577167829783786
GABPA,C9N.I56,GABPA_MOUSE.H11MO.0.A,-3,6.87833e-12,8.95558e-09,1.22161e-08,14,CCGCCACTTCCGGTTCC,CCACTTCCGGTTCC,-,C9N,12,5,0.705882352941177,7.841201093043,411,_c____CTTCC______,56,Centered,0.461247123120176
PATZ1,C33P.I86,PATZ1_HUMAN.H11MO.0.C,0,1.04825e-11,1.36482e-08,4.35711e-09,22,CCCCCGCCCCCGCCCCCCCCCCCC,CCTCCCCCCCCGCCCCCTCCCC,-,C33P,24,0,1,12.5318886501592,416,c_cc___C_cCgCCccc_cCc_c_,86,Centered,0.522162027089966
VEZF1,C11P.I79,VEZF1_HUMAN.H11MO.0.C,2,1.30356e-11,1.69723e-08,3.21017e-08,18,CCTGCCCCTCCCCCTCCC,CCCCTCCCCCTCCCCCCTCCCC,-,C11P,15,3,0.833333333333333,9.5522788996543,657,____c_C_tCCcc_tcC_,79,Centered,0.530682161091905
EGR2,C11P.I90,EGR2_HUMAN.H11MO.0.A,0,1.97526e-11,2.57179e-08,2.44451e-08,16,CCCCGCCCCCTCCCCC,CCCCTCCCACACCCCCCC,-,C11P,15,1,0.9375,10.7144786258161,260,CcCc_CCcCc_cCcc_,90,Centered,0.669654914113504
KLF12,C1N.I38,KLF12_HUMAN.H11MO.0.C,1,2.17405e-11,2.83062e-08,5.51925e-08,10,GGGGCGGGGC,AGGGGCGGGGC,+,C1N,10,0,1,9.48413505192967,618,gGGGcGGgGc,38,Left,0.948413505192967
SP5,C43P.I89,SP5_MOUSE.H11MO.0.C,1,2.47853e-11,3.22704e-08,3.07688e-08,23,GGGGGGCGGGGGAGGGGGCGGGGCC,GGGGGGGAGGGGGAGGGGGAGGAG,+,C43P,24,1,0.96,13.8672719516285,309,g_g_gG_gg_gg__ggGGcGGgGc_,89,Centered,0.554690878065139
ZBT17,C47P.I68,ZBT17_MOUSE.H11MO.0.A,-3,2.90305e-11,3.77978e-08,1.21009e-08,19,CCCCGGCCCCGCCCCCTCCCCC,CCGCCCCTCCCCCACCCCC,-,C47P,21,1,0.954545454545455,12.3945641454657,451,cc____CcCCgCCccC_cc_Cc,68,Centered,0.563389279339351
FOXL1,C31P.I67,FOXL1_HUMAN.H11MO.0.D,-3,3.14086e-11,4.0894e-08,7.8834e-08,19,TAGTGTTTCTTTATTTACATTT,TGTTTGTTTGTTTACTTTT,+,C31P,4,18,0.181818181818182,7.30380599920996,395,_____ttt_tt__ttt______,67,Centered,0.331991181782271
THAP1,C9N.I64,THAP1_HUMAN.H11MO.0.C,9,3.14236e-11,4.09135e-08,8.17961e-08,13,CAAGATGGCGGCG,GCCCGCAGCCAAGATGGCGGCG,-,C9N,9,4,0.692307692307692,8.09547184863587,1000,_a__ATGGcggcg,64,Centered,0.622728603741221
ETS1,C22N.I62,ETS1_MOUSE.H11MO.0.A,-2,4.56056e-11,5.93786e-08,1.12275e-07,14,CGCCACTTCCTGCTCC,CCACTTCCTGTCCC,-,C22N,11,5,0.6875,7.66782638871621,337,c____CTtCCt_____,62,Centered,0.479239149294763
ERG,C9N.I55,ERG_MOUSE.H11MO.0.A,0,5.90411e-11,7.68715e-08,1.48352e-07,14,GAACAGGAAGTGGCGG,GGACCGGAAGTGGG,+,C9N,10,6,0.625,8.73101330606803,449,_____GGAAG____g_,55,Centered,0.545688331629252
ELF2,C7P.I58,ELF2_HUMAN.H11MO.0.C,1,1.29274e-10,1.68314e-07,3.31954e-07,11,CACTTCCGGCT,CCACTTCCGGGTT,-,C7P,7,4,0.636363636363636,9.4683612243846,1000,cACTTCCgg__,58,Centered,0.860760111307691
MAZ,C21N.I82,MAZ_MOUSE.H11MO.0.A,-5,1.98165e-10,2.58011e-07,9.63853e-08,22,CCCCCCCCCCCCCCCGCCCCCGCCCCC,CCCCCCCCCCCCCCCCTCCCCC,-,C21N,27,0,1,15.0296669191413,338,_c_c__ccc__cccc__CcCCgCCccC,82,Centered,0.556654330338566
WT1,C46N.I65,WT1_MOUSE.H11MO.0.B,5,2.03561e-10,2.65036e-07,2.54816e-07,10,GGGGAGGAGG,GGGCGGGGGAGGAGGGGGGG,+,C46N,8,2,0.8,7.14210958566037,309,ggGgagG_gg,65,Centered,0.714210958566037
SPIB,C11P.I71,SPIB_HUMAN.H11MO.0.A,-1,2.44419e-10,3.18234e-07,5.16666e-07,17,AAAAAAGAGGAAGTAAAA,AAAAAGAGGAAGTGAAA,+,C11P,4,14,0.222222222222222,7.95961796394832,381,_a_aaa_aggAA__aaa_,71,Centered,0.442200997997129
KLF9,C22N.I58,KLF9_HUMAN.H11MO.0.C,-2,2.96018e-10,3.85415e-07,1.07217e-07,15,GGGGAGGGGGCGGGGCCT,GGAGGGGGCGTGGCC,+,C22N,16,2,0.888888888888889,12.3356238613395,378,______gGGGCGGGGC__,58,Centered,0.685312436741081
TYY1,C27P.I21,TYY1_MOUSE.H11MO.0.A,1,3.0312e-10,3.94662e-07,7.34558e-07,11,AAGATGGCGGC,CAAGATGGCGGC,+,C27P,7,4,0.636363636363636,8.56556121643252,1000,aa_ATGGCggc,21,Right,0.778687383312048
SPI1,C11P.I71,SPI1_HUMAN.H11MO.0.A,-1,4.07785e-10,5.30936e-07,5.16666e-07,17,AAAAAAGAGGAAGTAAAA,AAAAAGAGGAAGTGAAA,+,C11P,4,14,0.222222222222222,7.95961796394832,381,_a_aaa_aggAA__aaa_,71,Centered,0.442200997997129
CPEB1,C24N.I83,CPEB1_HUMAN.H11MO.0.D,-1,4.24482e-10,5.52675e-07,1.0664e-06,17,ATTTTGATTTTATTTTTTAGTT,TTTTTATTTTTTTTTTT,+,C24N,2,20,0.0909090909090909,7.46972109813408,265,_t__t___tt__Ttt__t___t,83,Centered,0.339532777187913
FLI1,C22N.I62,FLI1_HUMAN.H11MO.1.A,-2,4.59847e-10,5.98721e-07,2.29992e-07,13,CGCCACTTCCTGCTCC,CCACTTCCTGCCT,-,C22N,11,5,0.6875,7.66782638871621,337,c____CTtCCt_____,62,Centered,0.479239149294763
ETV5,C22N.I62,ETV5_MOUSE.H11MO.0.D,-1,4.6711e-10,6.08178e-07,2.29992e-07,14,CGCCACTTCCTGCTCC,CTCACTTCCTGCTC,-,C22N,11,5,0.6875,7.66782638871621,337,c____CTtCCt_____,62,Centered,0.479239149294763
FOXG1,C40N.I85,FOXG1_HUMAN.H11MO.0.D,-2,4.93481e-10,6.42512e-07,6.17497e-07,17,TGTTTGTTTATTTATTTTTGTA,ATTGTTTATATTTTTTT,+,C40N,3,19,0.136363636363636,6.99109038221707,201,__Ttt_t_t_t___t___t_t_,85,Centered,0.317776835555321
KLF1,C18P.I47,KLF1_HUMAN.H11MO.0.A,-5,6.13292e-10,7.98507e-07,7.67705e-07,14,CCCCCCCCGGCCCCGCCCCCT,CCCGGCCCCGCCCC,-,C18P,20,1,0.952380952380952,12.092716718773,245,c____c__ggCCCCgCCCc__,47,Left,0.575843653274904
STAT1,C46P.I67,STAT1_HUMAN.H11MO.1.A,2,6.16717e-10,8.02966e-07,1.57419e-06,16,GAAAATGAAACTAAAA,AAGAAAATGAAACTGAAAG,+,C46P,3,13,0.1875,7.38782165552416,500,_aA_____Aa___aAA,67,Centered,0.46173885347026
KLF15,C21P.I76,KLF15_MOUSE.H11MO.0.A,-1,9.48401e-10,1.23482e-06,7.89057e-07,19,CCCCCCCCCGGCCCCGCCCCC,CCCCCCCCTGCTCCTCCCC,-,C21P,21,0,1,13.784596180323,288,c_____cc__gCcCCgCCCc_,76,Centered,0.656409341920143
ZN467,C11P.I79,ZN467_HUMAN.H11MO.0.C,3,9.58812e-10,1.24837e-06,3.37314e-07,18,CCTGCCCCTCCCCCTCCC,CCCCCCCCCCCCTCCCCTCCCC,-,C11P,15,3,0.833333333333333,9.5522788996543,657,____c_C_tCCcc_tcC_,79,Centered,0.530682161091905
KLF5,C1P.I90,KLF5_MOUSE.H11MO.0.A,0,1.00008e-09,1.30211e-06,6.23789e-07,15,GCCCCGCCCCGCCCCCCCCC,GCCCCACCCTGCCCC,-,C1P,20,0,1,13.0169726958496,243,gCCCCgCCC__ccc_cc_cc,90,Centered,0.650848634792481
ELK1,C9N.I68,ELK1_HUMAN.H11MO.0.B,-3,1.18161e-09,1.53846e-06,5.99323e-07,11,GAGACCGGAAGTGAGG,ACCGGAAGTGG,+,C9N,10,6,0.625,8.77056765801395,266,____ccGGAAG_g__g,68,Centered,0.548160478625872
ZN148,C13N.I85,ZN148_MOUSE.H11MO.0.D,-1,1.71785e-09,2.23664e-06,1.43906e-06,15,GGGGGTGGGGGCGGGG,GGGGTGGGGGAGGGG,+,C13N,15,1,0.9375,10.8519979372252,219,gg_ggtggGGGcGGGg,85,Centered,0.678249871076575
SALL1,C16N.I15,SALL1_MOUSE.H11MO.0.D,2,1.75647e-09,2.28693e-06,2.21898e-06,10,GAGGGTGGGG,GGGAGGGTGGGGCAGGG,+,C16N,8,2,0.8,5.58499976349959,453,gagg_tGg_G,15,Right,0.558499976349959
TBX15,C37P.I84,TBX15_HUMAN.H11MO.0.D,0,1.77107e-09,2.30594e-06,4.01053e-07,19,GGGGGGGGGGGGGCGGGGCCGGG,GGGGGGGGGGGGGTGGGGG,+,C37P,23,0,1,13.3811388273033,229,g_gg____gggGGcGGgG_c_gg,84,Centered,0.58178864466536
ZN341,C11P.I81,ZN341_HUMAN.H11MO.0.C,0,1.78699e-09,2.32666e-06,8.94392e-07,22,GGGGGGCGGGGGGGGGCGGGGC,GGGGGGGGGGGGAGGGAAGAGC,+,C11P,22,0,1,12.9899069211443,427,gggggg__gg__ggGGcGggGc,81,Centered,0.590450314597467
STAT2,C46P.I67,STAT2_MOUSE.H11MO.0.A,2,2.33277e-09,3.03727e-06,1.98482e-06,16,GAAAATGAAACTAAAA,AGGAAAATGAAACTGAAAG,+,C46P,3,13,0.1875,7.38782165552416,500,_aA_____Aa___aAA,67,Centered,0.46173885347026
ZN281,C13N.I85,ZN281_MOUSE.H11MO.0.A,-1,2.41109e-09,3.13924e-06,1.51485e-06,15,GGGGGTGGGGGCGGGG,GGGGTGGGGGAGGGG,+,C13N,15,1,0.9375,10.8519979372252,219,gg_ggtggGGGcGGGg,85,Centered,0.678249871076575
ZN263,C11P.I79,ZN263_HUMAN.H11MO.0.A,2,2.60945e-09,3.39751e-06,6.42611e-07,18,CCTGCCCCTCCCCCTCCC,CTCCTCCTCTCCCTCCTCCC,-,C11P,15,3,0.833333333333333,9.5522788996543,657,____c_C_tCCcc_tcC_,79,Centered,0.530682161091905
EGR1,C11P.I90,EGR1_HUMAN.H11MO.0.A,1,2.65292e-09,3.45411e-06,9.38047e-07,16,CCCCGCCCCCTCCCCC,CCCCCGCCCACGCCCTC,-,C11P,15,1,0.9375,10.7144786258161,260,CcCc_CCcCc_cCcc_,90,Centered,0.669654914113504
ATF2,C6N.I32,ATF2_HUMAN.H11MO.2.C,0,3.76041e-09,4.89606e-06,9.53397e-06,10,GTGACGTCAC,GTGACGTCATC,-,C6N,6,4,0.6,6.84588695443364,1000,_TgacgTcA_,32,Left,0.684588695443364
LMX1A,C14P.I90,LMX1A_HUMAN.H11MO.0.D,-2,4.34669e-09,5.6594e-06,1.06583e-05,19,TAGTAAATAAAAAAATAATTAA,TTAATTAAATAATTAATTA,-,C14P,1,21,0.0454545454545455,6.82143565766181,221,_a___a__aa__aa_ta_____,90,Centered,0.310065257166446
RFX4,C30P.I41,RFX4_HUMAN.H11MO.0.D,0,5.712e-09,7.43703e-06,1.23042e-06,15,GTTGCCATAGCAACC,GTTACCATGGCAACG,-,C30P,8,7,0.533333333333333,8.07701538232025,1000,g_t_cC_T_GcaaC_,41,Left,0.538467692154683
BC11A,C11P.I71,BC11A_HUMAN.H11MO.0.A,-2,6.70822e-09,8.73411e-06,4.24968e-06,16,AAAAAAGAGGAAGTAAAA,AAAAGAGGAAGTGAAAA,+,C11P,4,14,0.222222222222222,7.95961796394832,381,_a_aaa_aggAA__aaa_,71,Centered,0.442200997997129
ETS2,C15N.I12,ETS2_MOUSE.H11MO.0.A,0,7.05344e-09,9.18358e-06,8.91989e-06,10,TCCCCTTCCT,TCCTCTTCCTTCC,-,C15N,6,4,0.6,5.46398005740395,656,_c__cttCCt,12,Right,0.546398005740395
CEBPZ,C44N.I59,CEBPZ_MOUSE.H11MO.0.D,0,7.32471e-09,9.53677e-06,6.30616e-06,9,AGCCAATCA,AGCCAATCAGC,-,C44N,4,5,0.444444444444444,6.85493196448531,589,a_CcAATcA,59,Centered,0.761659107165035
ELK4,C9N.I55,ELK4_MOUSE.H11MO.0.B,0,8.2394e-09,1.07277e-05,3.45051e-06,13,GAACAGGAAGTGGCGG,GGACCGGAAGCGG,+,C9N,10,6,0.625,8.73101330606803,449,_____GGAAG____g_,55,Centered,0.545688331629252
ATF1,C20P.I29,ATF1_MOUSE.H11MO.0.B,-2,8.2802e-09,1.07808e-05,2.09514e-05,10,CTGTGACGTCAC,CTGACGTCAC,+,C20P,7,5,0.583333333333333,7.09649619453907,1000,___tGAcgTCA_,29,Left,0.591374682878255
ELF1,C9N.I56,ELF1_MOUSE.H11MO.0.A,-3,9.28061e-09,1.20833e-05,3.31518e-06,14,CCGCCACTTCCGGTTCC,CCACTTCCGGGTTC,-,C9N,12,5,0.705882352941177,7.841201093043,411,_c____CTTCC______,56,Centered,0.461247123120176
RFX6,C30P.I31,RFX6_MOUSE.H11MO.1.C,-2,1.23139e-08,1.60327e-05,3.97417e-06,14,CGTTTCCATAGCAACC,GTTTCCTAGCAACC,-,C30P,8,8,0.5,8.55092083831368,350,_g_t_cC_taGcaAC_,31,Left,0.534432552394605
ATF7,C17N.I70,ATF7_MOUSE.H11MO.0.D,0,1.26402e-08,1.64576e-05,1.621e-05,11,GATGACGTCACT,GATGATGTCAT,+,C17N,6,6,0.5,7.43104125549502,1000,__TGA_gTcac_,70,Centered,0.619253437957918
ELF5,C3P.I65,ELF5_MOUSE.H11MO.0.A,1,1.57855e-08,2.05527e-05,7.79931e-06,16,GGAAGAGGAAGAGGGG,GGAAGAAGGAAGAAGAA,+,C3P,10,6,0.625,8.56519546518176,216,g____aGGaaG_g___,65,Centered,0.53532471657386
E2F4,C9N.I61,E2F4_MOUSE.H11MO.0.A,0,1.72248e-08,2.24267e-05,4.38325e-06,14,AGGCCCCGCCCCCT,ATTTCCCGCCCCCT,-,C9N,12,2,0.857142857142857,11.208876710789,321,__gcCCCGCCCc__,61,Centered,0.800634050770646
FOXJ3,C50N.I81,FOXJ3_MOUSE.H11MO.0.A,-3,1.76242e-08,2.29468e-05,2.20349e-05,13,AGAAAAAAATAAACAAAA,AAAAAATAAACAA,-,C50N,2,16,0.111111111111111,6.63412231692002,709,a_a__aA____a__aA_a,81,Centered,0.368562350940001
JDP2,C19P.I45,JDP2_HUMAN.H11MO.0.D,0,1.94625e-08,2.53402e-05,4.99375e-05,9,GTGACGTCA,ATGACGTCATCA,-,C19P,5,4,0.555555555555556,6.26183328630089,1000,_TgAC_Tca,45,Left,0.695759254033432
HXC10,C38P.I85,HXC10_HUMAN.H11MO.0.D,-11,1.99833e-08,2.60183e-05,4.95913e-05,19,TTTCAATAATAGCAAAAATAAATTTATAAA,GTAATAAAAAAATTAAAAA,-,C38P,3,27,0.1,9.4323252085723,259,____aa____a__A___a__aa__t_t___,85,Centered,0.314410840285743
IRF1,C46P.I67,IRF1_HUMAN.H11MO.0.A,0,2.65199e-08,3.45289e-05,1.35385e-05,16,GAAAATGAAACTAAAA,GAAAATGAAAGTGAAAGTAA,+,C46P,3,13,0.1875,7.38782165552416,500,_aA_____Aa___aAA,67,Centered,0.46173885347026
ETV2,C22N.I62,ETV2_MOUSE.H11MO.0.A,-1,3.46344e-08,4.5094e-05,6.55883e-06,15,CGCCACTTCCTGCTCC,CCCACTTCCTGTTTCC,-,C22N,11,5,0.6875,7.66782638871621,337,c____CTtCCt_____,62,Centered,0.479239149294763
PRDM6,C31N.I88,PRDM6_HUMAN.H11MO.0.C,-6,3.84081e-08,5.00073e-05,9.68432e-05,13,AATTTAAAAAAGAAAAAAATTTTACATAA,AAAAAGAAAAAAA,+,C31N,2,27,0.0689655172413793,7.19169461866681,275,_____a____a__aaa_____________,88,Centered,0.2479894696092
CREB5,C6N.I58,CREB5_HUMAN.H11MO.0.D,1,3.89651e-08,5.07326e-05,3.33521e-05,9,GTGACGTCA,GATGACGTCAT,+,C6N,5,4,0.555555555555556,6.20233591934923,449,gTgAcgTca,58,Centered,0.689148435483248
HMX1,C2P.I87,HMX1_HUMAN.H11MO.0.D,-5,5.1112e-08,6.65479e-05,0.00012641,17,TTATAATTAAAAAAAAATTTAAAAAACAGAA,ATTAAAAAGCAATTAAC,-,C2P,2,29,0.0645161290322581,7.75347927213844,298,____a____a____________a_aa_____,87,Centered,0.250112234585111
RARA,C19N.I6,RARA_MOUSE.H11MO.0.A,2,5.40832e-08,7.04164e-05,0.000113772,11,ACCTTGAACTT,TGACCTTGAACTTCTGACCC,-,C19N,4,7,0.363636363636364,5.25108393898573,550,acC__ga_c_t,6,Right,0.477371267180521
CREB1,C7P.I65,CREB1_MOUSE.H11MO.0.A,0,5.45125e-08,7.09753e-05,7.00171e-05,11,TGGTGACGTCA,CGATGACGTCA,+,C7P,6,5,0.545454545454545,5.73148880040958,1000,__gtGAcg___,65,Centered,0.521044436400871
TBP,C32N.I70,TBP_MOUSE.H11MO.0.A,1,6.75931e-08,8.80062e-05,0.000176012,7,TATAAAA,CTATAAAAGG,+,C32N,0,7,0,5.8188264086091,261,tATAAA_,70,Centered,0.831260915515586
ARI3A,C7N.I64,ARI3A_MOUSE.H11MO.0.D,5,7.66952e-08,9.98571e-05,9.70429e-05,17,ATCAAAATCAAAAATAA,AATTAATCGAAATCAAATTAAA,+,C7N,2,15,0.117647058823529,5.98784463742476,435,_t____at__a_a___a,64,Centered,0.352226155142633
FOXD2,C40P.I29,FOXD2_HUMAN.H11MO.0.D,2,9.39928e-08,0.000122379,0.000236091,17,TGTAAATGTTGTTTTTAAT,TATGTAAATATTTATTTAA,+,C40P,3,16,0.157894736842105,7.25619392464372,581,_g_a__t_t__tTtt__a_,29,Left,0.381904943402301
RXRA,C14N.I88,RXRA_HUMAN.H11MO.0.A,0,9.69512e-08,0.00012623,1.00175e-05,20,GGGGGGGGCGGGGGGCGGGGCCGGGG,GGGGGAGGCAGAGGTCAGAG,+,C14N,26,0,1,14.6264727128978,369,gg____Gg__ggGGGcGGgGc_____,88,Centered,0.562556642803761
FUBP1,C31P.I80,FUBP1_MOUSE.H11MO.0.D,-9,1.01733e-07,0.000132456,0.000130249,12,GAAATAGAAAAAAAAAAACAA,AAAAAAACACAA,-,C31P,3,18,0.142857142857143,6.87864352235187,230,_A___a___a_a_aaa_A__a,80,Centered,0.327554453445327
IRF4,C11P.I65,IRF4_MOUSE.H11MO.0.A,-2,1.10127e-07,0.000143385,4.64727e-05,16,AAAAAACAGGAAGTAAAA,AAAAGAGGAACTGAAACT,+,C11P,4,14,0.222222222222222,8.85721697497323,393,_a_aa__AggAA_t_aa_,65,Centered,0.492067609720735
MYBA,C23N.I24,MYBA_MOUSE.H11MO.0.C,4,1.10153e-07,0.000143419,0.000143419,8,CAACGGCC,TCTCCAACTGCCACT,-,C23N,6,2,0.75,5.40243519534544,224,cAaC_Gcc,24,Right,0.67530439941818
RXRG,C19N.I6,RXRG_MOUSE.H11MO.0.B,2,1.14089e-07,0.000148544,0.000113772,11,ACCTTGAACTT,TGACCTTGAACTCCTGACCCTC,-,C19N,4,7,0.363636363636364,5.25108393898573,550,acC__ga_c_t,6,Right,0.477371267180521
IRF2,C1P.I74,IRF2_MOUSE.H11MO.0.B,4,1.17271e-07,0.000152686,9.84105e-05,16,TTTCATTTTTATTTTCA,TTACTTTCACTTTCACTTTC,-,C1P,2,15,0.117647058823529,7.86445849346031,476,ttt___TTt_at_tt_a,74,Centered,0.462615205497666
USF2,C20P.I47,USF2_MOUSE.H11MO.0.A,0,1.29666e-07,0.000168826,0.000107182,18,CGCGCCCGTCCCGCCACC,CGCCGCGGCCACGTGACCC,-,C20P,16,2,0.888888888888889,9.47665621620438,931,C_C_cccg_c_c_cc_cc,47,Left,0.526480900900243
ZFX,C6P.I78,ZFX_MOUSE.H11MO.0.B,-61,1.33213e-07,0.000173444,0.000334183,19,TGTAAGTGGTAGTCGGCGCTGCTCAGGGTTGTGGGGCAGCGGGTCGAGGTGAGAGGGGGGGGGGCCGCGGAGGCCCAGGCGGCGACCAGGGGAG,GGGGGCCCCAGGCCTCGGC,-,C6P,69,25,0.734042553191489,24.7367645577032,340,_____g_g______g_c___gc____gg__g_____c_G______g_gg___g___gg__gg_g_____g_g__c__gg__gc__c___g___g,78,Centered,0.2631570697628
KLF14,C38N.I39,KLF14_HUMAN.H11MO.0.D,-3,1.35274e-07,0.000176126,1.89429e-05,13,CAGGCCCCGCCCCCCCC,GCCACGCCCCCCT,-,C38N,16,1,0.941176470588235,12.5541850691439,810,___GCCCCGCCCcc__c,39,Left,0.738481474655523
ANDR,C40P.I69,ANDR_HUMAN.H11MO.0.A,0,1.36173e-07,0.000177297,0.00034599,18,TGTTGTTTTTTCTTTTCAT,TGTTCTTTTTTGTTTGCT,+,C40P,4,15,0.210526315789474,6.88618899963321,854,t__T____Ttt_t_t___t,69,Centered,0.362430999980695
ERR2,C19N.I6,ERR2_MOUSE.H11MO.0.A,6,1.44658e-07,0.000188344,0.000113772,11,ACCTTGAACTT,AGGATGACCTTGAACTT,-,C19N,4,7,0.363636363636364,5.25108393898573,550,acC__ga_c_t,6,Right,0.477371267180521
FOXO4,C31P.I72,FOXO4_MOUSE.H11MO.0.C,-1,1.46855e-07,0.000191205,0.000187369,9,TTTGTTTACGT,TTGTTTATT,+,C31P,3,8,0.272727272727273,5.78437223936034,442,_Tt_tT____T,72,Centered,0.525852021760031
MYOD1,C23P.I2,MYOD1_HUMAN.H11MO.0.A,0,1.7382e-07,0.000226313,0.000439987,15,AGCAGCAGCAGCAGCAG,GGCAGGAACAGCTGC,-,C23P,11,6,0.647058823529412,6.97281852198186,426,agc_g__g__g_Agc_g,2,Right,0.410165795410698
FOXF1,C16N.I14,FOXF1_MOUSE.H11MO.0.D,-3,1.7953e-07,0.000233748,0.000226541,11,TATTAAATAAACAT,AAAATAAACAT,-,C16N,1,13,0.0714285714285714,5.6601408053942,204,____aa_t_aa_A_,14,Right,0.404295771813871
ZN770,C31P.I9,ZN770_HUMAN.H11MO.0.C,2,2.28403e-07,0.000297381,0.000174289,17,GAGGACGAGGTGGGGGG,GGGAGGCTGAGGCGGGAGGATC,+,C31P,13,4,0.764705882352941,7.3061898910035,278,G_Gg__G_gg_gg_gg_,9,Right,0.429775875941383
IRF8,C11P.I65,IRF8_MOUSE.H11MO.0.A,-2,2.39644e-07,0.000312016,6.74186e-05,16,AAAAAACAGGAAGTAAAA,AAAAGAGGAAGTGAAAGTAA,+,C11P,4,14,0.222222222222222,8.85721697497323,393,_a_aa__AggAA_t_aa_,65,Centered,0.492067609720735
IRF3,C1P.I64,IRF3_MOUSE.H11MO.0.A,5,2.42205e-07,0.000315351,0.000305427,13,AGAAAGGGAAAGA,GAAAGGGAAAGGGAAAGTGA,+,C1P,5,8,0.384615384615385,6.93102480667497,1000,agaAa__GaA_g_,64,Centered,0.533155754359613
ZFP28,C50P.I16,ZFP28_HUMAN.H11MO.0.C,0,2.48407e-07,0.000323426,0.000640087,14,TTGTTTTTCTTCTT,TTCTATTTCTTCTTGTGTCA,+,C50P,3,11,0.214285714285714,6.04334647479663,290,TT___ttT____tt,16,Right,0.431667605342617
KLF4,C43P.I39,KLF4_MOUSE.H11MO.0.A,0,2.57075e-07,0.000334712,3.56536e-05,15,GCCCCGCCCCCCCCC,GCCACACCCACTCCA,-,C43P,15,0,1,11.4936100911412,256,gCCcCGCCCcc____,39,Left,0.76624067274275
TYY2,C27P.I55,TYY2_HUMAN.H11MO.0.D,0,2.65113e-07,0.000345177,0.000177104,11,AAGATGGCGGC,AAAATGGCGGC,+,C27P,7,4,0.636363636363636,6.81768892052589,1000,aa_ATG_cG_c,55,Centered,0.61978990186599
GFI1B,C48N.I36,GFI1B_MOUSE.H11MO.0.A,-5,2.6758e-07,0.00034839,0.000681854,10,TTGTTTCTGTGATTT,GCTGTGATTT,+,C48N,4,11,0.266666666666667,5.47789150453508,287,___tt__T_t___tT,36,Left,0.365192766969005
EHF,C9N.I56,EHF_MOUSE.H11MO.0.B,-2,2.8905e-07,0.000376343,4.25159e-05,15,CCGCCACTTCCGGTTCC,GCCACTTCCTGGTTC,-,C9N,12,5,0.705882352941177,7.841201093043,411,_c____CTTCC______,56,Centered,0.461247123120176
TBX3,C4P.I76,TBX3_HUMAN.H11MO.0.C,0,3.19476e-07,0.000415957,0.000785185,11,CCCCCACCTCC,TTCCCACCTCC,-,C4P,9,2,0.818181818181818,6.57123093095366,244,C__ccaCC_c_,76,Centered,0.597384630086697
FOXL2,C29P.I30,FOXL2_MOUSE.H11MO.0.C,-1,3.32786e-07,0.000433288,0.00084453,11,TAAATATAAACTAAGATAA,AAATGTAAACA,-,C29P,2,17,0.105263157894737,8.55074242789937,654,_Aaat_tAAa___a_a__a,30,Left,0.450039075152599
OSR2,C10N.I15,OSR2_HUMAN.H11MO.0.C,1,3.66931e-07,0.000477745,0.000918077,15,CTGCTTCTTCTGCTT,GCTGCTGCTTCTGCTG,+,C10N,7,8,0.466666666666667,7.12362415876519,461,c_____C__CT_C__,15,Right,0.474908277251013
ETV4,C9N.I55,ETV4_HUMAN.H11MO.0.B,-1,3.71773e-07,0.000484048,5.83844e-05,11,GAACAGGAAGTGGCGG,AACAGGAAGGG,+,C9N,10,6,0.625,8.73101330606803,449,_____GGAAG____g_,55,Centered,0.545688331629252
ATF3,C44P.I50,ATF3_HUMAN.H11MO.0.A,2,3.72241e-07,0.000484657,0.000959221,9,CACGTCATC,ATCACGTCACC,-,C44P,5,4,0.555555555555556,5.5906772648416,1000,__CgTcatc,50,Left,0.621186362760178
FOXJ2,C31P.I70,FOXJ2_MOUSE.H11MO.0.C,0,3.79084e-07,0.000493567,0.000317451,10,TGTTTGTTTATTT,TGTTTATTTA,+,C31P,2,11,0.153846153846154,5.81179186554854,637,___T__tTT___t,70,Centered,0.447060912734503
GSX2,C32N.I89,GSX2_HUMAN.H11MO.0.D,0,4.03043e-07,0.000524761,0.00100995,16,ATTAAAAACAAAATAAAAGT,ATTAAAAACTAATTAA,-,C32N,2,18,0.1,7.39760888215458,334,_tta_Aa__a_a___AA__t,89,Centered,0.369880444107729
ONEC2,C20P.I83,ONEC2_MOUSE.H11MO.0.D,-1,4.66374e-07,0.000607218,0.000387768,21,AATGAAAAAAAATTAACAAAAATA,AAAAAAAATCAATAACAAGAC,-,C20P,2,22,0.0833333333333333,8.12685678743004,248,_at__aaa___at__a_a__aat_,83,Centered,0.338619032809585
E2F1,C45P.I27,E2F1_MOUSE.H11MO.0.A,-1,4.72294e-07,0.000614927,0.000131103,12,CGTCCCCGCCCTC,TTTCCCGCCCTC,-,C45P,11,2,0.846153846153846,6.14725975665507,862,c__CcCC__c__c,27,Right,0.472866135127313
NR6A1,C19N.I6,NR6A1_HUMAN.H11MO.0.B,2,5.04848e-07,0.000657313,0.000185413,11,ACCTTGAACTT,TGACCTTGAACTT,-,C19N,4,7,0.363636363636364,5.25108393898573,550,acC__ga_c_t,6,Right,0.477371267180521
PO3F3,C47P.I84,PO3F3_HUMAN.H11MO.0.D,0,5.30182e-07,0.000690296,0.000437697,17,AAATTTTTATTTTTATTTTATTTTTTT,AAATTTGCATAATTTAT,-,C47P,0,27,0,8.92229621213279,309,a__Ttt__at__t__t_t__tt_____,84,Centered,0.330455415264178
LMX1B,C8P.I87,LMX1B_HUMAN.H11MO.0.D,-2,5.40009e-07,0.000703092,0.000666478,18,TTTTTTTTTTTGTTTTTTTAAA,TAATTAATTGATTTATTT,+,C8P,1,21,0.0454545454545455,7.48513163921739,296,_t___tt___Tg__T_t_____,87,Centered,0.340233256328063
BPTF,C7P.I81,BPTF_HUMAN.H11MO.0.D,-7,5.77776e-07,0.000752264,0.0014637,12,AATTATAGAAAACAACAAAA,GAAAACAACAAA,-,C7P,3,17,0.15,5.49149538338891,490,aa__a___a_a___a__a__,81,Centered,0.274574769169445
ETV1,C7P.I70,ETV1_HUMAN.H11MO.0.A,0,6.21132e-07,0.000808714,0.000189186,11,CACTTCCGCCTCC,CACTTCCGGCC,-,C7P,9,4,0.692307692307692,8.83130863606333,1000,caCTTCCg_____,70,Centered,0.679331433543333
MSX3,C14N.I40,MSX3_MOUSE.H11MO.0.D,0,6.23199e-07,0.000811405,0.00158836,14,CACTTAAAAACAAA,CAATTAAAAACCAATTA,-,C14N,3,11,0.214285714285714,6.91567848349595,983,_A____aa_A__aA,40,Left,0.493977034535425
IRF7,C46P.I80,IRF7_MOUSE.H11MO.0.C,-8,6.86074e-07,0.000893269,0.000884896,10,AATTTTAATTTCACTTTCTT,TTTCACTTTC,-,C46P,3,17,0.15,7.51517546717884,648,___Tt___TtTca_tt__tt,80,Centered,0.375758773358942
EGR4,C6N.I90,EGR4_MOUSE.H11MO.0.D,0,7.65169e-07,0.00099625,9.15127e-05,11,GGCGGCGGGGCGGGGGGGGGCGGGGAGCGGGG,GGCGGCAGGGC,+,C6N,31,1,0.96875,13.9396691896227,756,gg_GGCGGgG_____gg_gg_gggg_g_gg_G,90,Centered,0.435614662175708
